# Supplementary material for: Raw and processed data used in non-covalent functionalization of single walled carbon nanotubes with Co-porphyrin and Co-phthalocyanine and its effect on field-effect transistor characteristics
Source: Data Brief. 2021 Sep 14;38:107366. doi: 10.1016/j.dib.2021.107366 (PMC8455981; doi:10.1016/j.dib.2021.107366)
Supplement: Supplementary file 1 [file mmc1.zip › mmc1.dat]

, -2, -2, -2, -2, -2, -2, -2, -2, -2, -1,5, -1,5, -1,5, -1,5, -1,5, -1,5, -1,5, -1,5, -1,5, -1, -1, -1, -1, -1, -1, -1, -1, -1, -0,5, -0,5, -0,5, -0,5, -0,5, -0,5, -0,5, -0,5, -0,5, 0, 0, 0, 0, 0, 0, 0, 0, 0, 0,5, 0,5, 0,5, 0,5, 0,5, 0,5, 0,5, 0,5, 0,5, 1, 1, 1, 1, 1, 1, 1, 1, 1, 1,5, 1,5, 1,5, 1,5, 1,5, 1,5, 1,5, 1,5, 1,5, 2, 2, 2, 2, 2, 2, 2, 2, 2
, -2, -1,5, -1, -0,5, 0, 0,5, 1, 1,5, 2, -2, -1,5, -1, -0,5, 0, 0,5, 1, 1,5, 2, -2, -1,5, -1, -0,5, 0, 0,5, 1, 1,5, 2, -2, -1,5, -1, -0,5, 0, 0,5, 1, 1,5, 2, -2, -1,5, -1, -0,5, 0, 0,5, 1, 1,5, 2, -2, -1,5, -1, -0,5, 0, 0,5, 1, 1,5, 2, -2, -1,5, -1, -0,5, 0, 0,5, 1, 1,5, 2, -2, -1,5, -1, -0,5, 0, 0,5, 1, 1,5, 2, -2, -1,5, -1, -0,5, 0, 0,5, 1, 1,5, 2
102,749, 2841, 2692, 2406, 2446,5, 2560, 3006, 2721, 2596, 2550, 2342, 2270, 2305, 2616, 2682,5, 2815, 2344, 2251, 2349,5, 2361, 2524, 2612,5, 2531,5, 2224, 2315, 2239,5, 2331, 2863, 2555,5, 2412,5, 2290, 2341, 2403,5, 2579, 2718,5, 2679, 2588,5, 2269,5, 2273, 2698, 2704, 2587, 2531, 2453, 2392,5, 2395, 2459,5, 2775,5, 3231, 2984, 2616,5, 2380,5, 2198, 2339, 2808, 2764,5, 2655, 2642, 2525, 2448, 2325,5, 2238, 2497,5, 2863, 2701,5, 2622, 2365,5, 2433,5, 2331, 2471, 3951,5, 2926,5, 3079, 2627,5, 2375, 2445,5, 2608,5, 2645, 3280, 2900, 2893,5, 3022
104,583, 2792, 2568, 2368,5, 2363,5, 2453,5, 2966, 2686,5, 2528,5, 2469,5, 2259, 2211, 2250,5, 2554,5, 2633,5, 2751,5, 2300, 2162,5, 2271, 2322, 2470, 2582,5, 2453, 2184,5, 2328, 2170, 2299, 2849,5, 2499,5, 2384, 2253,5, 2264, 2386,5, 2471, 2580, 2625, 2492, 2204, 2159,5, 2617,5, 2653,5, 2541, 2457,5, 2375,5, 2402, 2335, 2447,5, 2728, 3217,5, 2866,5, 2524,5, 2342, 2128,5, 2305,5, 2764,5, 2673, 2582,5, 2588,5, 2450,5, 2352, 2297, 2184,5, 2405, 2830, 2619, 2568, 2277, 2325, 2246,5, 2399,5, 3891, 2819,5, 2984, 2567,5, 2320,5, 2356,5, 2584, 2571, 3182, 2782,5, 2784,5, 3014,5
106,417, 2733,5, 2522,5, 2290, 2319,5, 2389,5, 2813, 2557,5, 2454,5, 2414,5, 2210,5, 2153, 2189,5, 2466, 2568, 2665,5, 2228, 2105,5, 2193, 2233,5, 2353, 2509,5, 2416, 2151,5, 2210, 2068,5, 2233,5, 2774, 2413, 2307,5, 2165,5, 2234, 2284, 2413, 2518,5, 2530, 2377,5, 2083,5, 2109, 2538,5, 2555,5, 2440, 2352,5, 2281,5, 2298, 2282, 2352, 2613, 3079, 2776, 2461, 2248,5, 2047, 2179, 2716,5, 2615, 2498,5, 2545, 2382, 2275,5, 2186,5, 2105,5, 2330, 2661,5, 2565, 2465,5, 2234,5, 2311, 2188,5, 2277,5, 3707, 2707, 2916,5, 2481, 2278, 2297, 2465, 2515, 3140,5, 2739,5, 2710,5, 2894,5
108,25, 2660,5, 2418,5, 2193,5, 2221, 2311,5, 2773,5, 2465,5, 2328, 2346,5, 2128,5, 2057, 2069,5, 2399, 2448, 2541, 2141, 2036, 2125,5, 2150,5, 2286,5, 2345, 2315, 2056,5, 2124, 1995,5, 2120, 2620,5, 2322, 2215,5, 2070, 2112, 2155,5, 2292, 2413,5, 2472, 2334,5, 2062, 1997, 2379,5, 2448,5, 2340, 2279,5, 2239, 2244,5, 2150, 2209, 2520, 2979, 2642,5, 2355, 2140,5, 1948, 2116, 2535, 2443, 2391,5, 2373, 2278, 2148,5, 2092, 1975, 2206, 2575, 2420, 2377, 2157, 2193,5, 2060,5, 2220, 3597, 2583, 2781,5, 2427,5, 2192,5, 2195, 2342, 2394,5, 2892, 2585,5, 2607,5, 2759,5
110,083, 2537, 2320, 2144, 2158, 2248,5, 2673,5, 2368,5, 2273,5, 2257, 2061,5, 2014, 2017,5, 2303,5, 2356, 2416, 2038,5, 1962, 2080, 2099, 2167,5, 2260, 2215, 2018,5, 2022, 1937,5, 2063,5, 2525,5, 2240,5, 2141, 2048,5, 2042, 2132,5, 2249, 2336,5, 2430, 2271, 1970,5, 1968,5, 2354,5, 2388,5, 2204, 2198,5, 2190,5, 2130,5, 2139, 2181,5, 2416, 2846, 2593,5, 2263,5, 2107,5, 1902,5, 2031,5, 2443, 2354, 2319,5, 2283, 2202, 2118, 2030, 1908,5, 2139,5, 2473, 2385, 2285,5, 2102, 2136, 1998,5, 2094,5, 3468, 2569, 2669,5, 2292,5, 2141,5, 2086, 2228,5, 2311, 2871,5, 2460,5, 2496, 2653
111,915, 2492, 2311, 2130, 2110, 2192, 2603,5, 2305,5, 2189, 2192,5, 2045,5, 1912,5, 2003,5, 2289,5, 2250,5, 2367, 1995, 1903, 2010, 2015, 2143,5, 2211, 2196,5, 1967,5, 2010,5, 1865,5, 1974,5, 2524,5, 2153,5, 2040, 1969,5, 2020, 2012, 2151,5, 2303, 2369, 2209, 1938,5, 1930, 2261, 2340, 2220, 2134,5, 2137,5, 2114,5, 2043, 2118,5, 2349, 2788,5, 2480, 2219, 2039,5, 1845, 1993,5, 2414, 2322, 2280,5, 2227, 2168, 2087,5, 1953, 1909,5, 2093,5, 2382,5, 2248, 2268,5, 1976, 2046, 1937,5, 2079, 3354,5, 2477, 2620, 2269,5, 2047, 2030,5, 2199, 2239, 2845, 2445, 2425,5, 2643
113,748, 2421, 2247, 2036,5, 2070,5, 2148,5, 2558, 2291,5, 2193,5, 2154, 1998,5, 1907,5, 1948,5, 2207,5, 2252, 2332,5, 1980,5, 1874,5, 1985,5, 1967,5, 2072,5, 2203, 2120,5, 1916, 1954, 1875, 1989, 2497, 2147,5, 2044,5, 1903,5, 1933, 2024, 2151,5, 2276, 2327,5, 2142, 1895,5, 1884, 2255,5, 2286, 2128, 2128, 2091, 2057,5, 2031,5, 2126, 2310,5, 2803, 2443,5, 2145,5, 1971,5, 1811,5, 1988,5, 2358,5, 2304, 2249, 2222, 2077, 2023, 1967, 1865,5, 2065, 2360, 2232,5, 2174,5, 1955,5, 2059, 1921,5, 2042, 3335,5, 2449,5, 2573, 2255,5, 2047,5, 2008, 2181, 2185, 2740, 2408,5, 2383, 2604
115,579, 2449, 2214,5, 2041,5, 2058,5, 2142,5, 2508,5, 2280,5, 2148, 2121, 1993, 1926,5, 1935,5, 2177,5, 2213, 2326, 1924,5, 1875,5, 1940,5, 1964, 2093, 2152, 2096, 1871, 1941, 1828,5, 1965, 2399,5, 2117,5, 2038,5, 1956, 1956,5, 1959,5, 2080, 2195,5, 2325, 2142,5, 1903, 1835,5, 2175, 2234,5, 2118,5, 2082,5, 2117,5, 2077,5, 1996, 2054,5, 2302,5, 2717, 2402,5, 2180, 1969,5, 1856, 1951,5, 2337,5, 2268, 2183,5, 2223, 2055,5, 2007, 1923,5, 1823, 2046,5, 2349,5, 2249,5, 2149, 1981,5, 1990,5, 1865, 1973, 3306, 2472, 2520, 2213, 1995, 2021,5, 2167,5, 2153, 2758,5, 2366,5, 2363,5, 2585,5
117,411, 2458, 2182, 2046,5, 2102,5, 2144,5, 2533, 2235,5, 2148, 2142,5, 1969, 1895,5, 1924, 2175,5, 2249, 2352,5, 1972,5, 1907,5, 1977, 1960, 2092, 2155, 2117,5, 1861,5, 1953, 1833, 1979, 2391,5, 2119, 2013, 1921,5, 1978, 1987,5, 2121, 2248,5, 2375, 2138, 1900,5, 1835,5, 2219, 2241,5, 2114, 2069,5, 2071, 2143,5, 2032,5, 2093,5, 2303,5, 2733, 2415, 2142,5, 1950, 1809,5, 1941,5, 2324,5, 2296, 2215,5, 2129,5, 2075, 2020, 1935, 1840, 2059, 2335, 2222, 2185, 1976,5, 2018, 1899, 2036, 3395, 2394, 2554, 2196,5, 2025,5, 2010,5, 2181,5, 2212,5, 2807,5, 2369,5, 2369,5, 2541
119,242, 2482,5, 2205, 2076, 2125, 2167, 2615, 2308, 2166, 2182, 2011, 1950, 1905, 2219, 2236, 2333,5, 1999, 1853,5, 1954, 1996,5, 2085,5, 2154,5, 2114,5, 1912,5, 1954, 1875, 1968, 2409, 2101,5, 2005,5, 1914,5, 1974,5, 2003,5, 2129,5, 2313, 2409,5, 2191, 1879,5, 1896, 2292,5, 2259,5, 2108, 2099,5, 2109,5, 2174,5, 2001,5, 2105, 2406, 2752,5, 2406, 2145, 1994,5, 1830,5, 1977,5, 2371,5, 2309, 2238, 2187,5, 2090, 2048,5, 1895, 1864,5, 2065,5, 2351,5, 2245,5, 2227,5, 1986, 2055, 1896, 2018, 3400, 2512,5, 2579,5, 2236, 2030,5, 2030,5, 2216,5, 2195,5, 2810, 2381,5, 2413, 2545,5
121,073, 2488,5, 2245,5, 2097, 2091,5, 2184,5, 2608,5, 2321, 2164, 2143,5, 1997, 1975,5, 1947, 2234,5, 2256,5, 2365, 1979,5, 1886, 1977, 2023,5, 2099,5, 2185, 2149, 1891,5, 1972, 1871, 1950, 2484,5, 2145,5, 2078, 1941,5, 1980, 2045,5, 2143, 2307, 2441,5, 2154, 1924,5, 1860,5, 2275,5, 2262,5, 2127, 2085, 2137, 2245,5, 2047,5, 2120, 2376, 2767, 2443, 2182, 1985,5, 1856,5, 2003,5, 2348, 2385,5, 2283,5, 2203,5, 2130, 2034,5, 1933,5, 1879, 2127, 2346, 2330,5, 2244, 1990,5, 2068, 1931,5, 2042, 3390,5, 2497, 2622,5, 2272,5, 2084,5, 2063,5, 2217, 2231, 2822,5, 2364, 2383,5, 2611,5
122,903, 2447,5, 2267, 2094, 2124,5, 2198, 2620,5, 2321,5, 2207,5, 2178, 2065,5, 1960, 1958, 2249,5, 2280, 2442,5, 1986, 1853,5, 1984, 2016,5, 2088,5, 2192,5, 2114,5, 1934, 2028, 1894,5, 1978, 2429,5, 2129, 2062,5, 1947, 1979, 2059,5, 2173, 2361,5, 2550, 2197, 1899,5, 1892,5, 2283,5, 2216,5, 2139, 2136, 2185, 2291, 2074, 2169, 2384,5, 2773,5, 2429, 2130, 2009,5, 1877,5, 2004,5, 2405,5, 2403, 2305, 2217, 2128, 2063, 1937,5, 1863, 2116, 2400, 2288, 2262, 2014, 2062,5, 1906, 2080,5, 3482, 2528,5, 2561, 2286, 2106,5, 2100, 2230,5, 2228,5, 2934,5, 2442,5, 2389, 2617,5
124,733, 2484,5, 2289,5, 2122,5, 2132,5, 2232, 2658, 2348, 2126,5, 2183,5, 2040, 2024, 1963, 2286,5, 2282,5, 2430,5, 2009, 1905, 1979,5, 2011, 2110,5, 2204,5, 2171, 1945, 1973,5, 1895, 1993,5, 2466, 2139,5, 2084,5, 1940, 1996,5, 2065, 2199, 2445, 2612, 2213, 1883, 1882,5, 2238,5, 2295, 2107,5, 2140, 2219, 2410,5, 2088,5, 2152, 2440, 2784, 2433,5, 2155, 1975,5, 1858,5, 2004,5, 2404, 2465, 2376, 2211, 2119, 2060, 1980,5, 1868,5, 2145, 2356, 2327,5, 2291,5, 2034, 2094, 1927, 2056,5, 3593, 2584, 2635,5, 2329, 2128, 2085,5, 2245,5, 2215,5, 2927, 2492,5, 2419,5, 2578
126,563, 2514,5, 2338, 2133,5, 2177, 2184,5, 2611, 2371,5, 2262,5, 2197, 2080, 2017, 1969,5, 2267, 2294, 2442,5, 2029,5, 1922, 1961, 2056, 2157, 2185,5, 2232, 1988, 2021, 1869, 2375, 2510, 2185, 2060,5, 1921,5, 2003, 2082,5, 2202,5, 2500, 2680, 2240,5, 1912,5, 1904,5, 2288, 2281,5, 2177,5, 2103,5, 2265,5, 2456,5, 2090,5, 2198, 2476, 2779, 2440,5, 2164,5, 2013,5, 1899,5, 2032,5, 2388, 2492, 2401, 2281,5, 2145,5, 2124, 1985,5, 1898,5, 2087, 2367, 2348,5, 2343,5, 2074,5, 2134, 1903, 2057, 3618, 2615, 2674, 2374, 2169, 2097, 2322,5, 2262, 3033, 2462,5, 2425,5, 2601,5
128,392, 2539,5, 2328,5, 2178,5, 2205,5, 2235,5, 2641,5, 2328, 2206,5, 2257,5, 2133,5, 2015,5, 1986, 2300,5, 2268, 2442, 2013,5, 1888, 2051,5, 2033, 2080, 2253, 2218,5, 1965,5, 2030, 1895,5, 2070, 2469,5, 2116,5, 2059, 1959,5, 2051, 2094, 2176,5, 2549, 2744,5, 2255,5, 1897,5, 1892, 2280, 2256,5, 2157,5, 2148, 2280,5, 2537,5, 2098,5, 2201,5, 2490, 2822,5, 2445, 2210,5, 2011,5, 1878,5, 2044,5, 2415, 2497,5, 2396,5, 2261, 2111,5, 2078,5, 2000,5, 1886, 2123, 2386, 2442,5, 2398, 2091,5, 2146, 1955,5, 2053, 3748, 2576, 2666,5, 2418, 2204,5, 2081,5, 2269,5, 2224, 3144, 2467, 2459,5, 2633
130,221, 2521,5, 2365,5, 2184, 2241,5, 2285,5, 2701,5, 2376, 2228, 2228,5, 2154, 2078,5, 2001, 2352, 2302, 2468, 2094, 1936,5, 2048, 2062,5, 2132,5, 2246,5, 2223,5, 2017,5, 2098, 1931, 2020,5, 2545,5, 2158,5, 2071,5, 1980, 2044, 2148,5, 2214,5, 2610,5, 2841, 2318,5, 1949,5, 1870, 2297,5, 2240, 2144, 2112,5, 2339, 2601, 2133, 2260,5, 2460, 2792, 2493,5, 2209,5, 2034,5, 1918,5, 2050,5, 2417, 2450,5, 2404, 2289,5, 2145, 2080,5, 1989, 1853,5, 2159,5, 2399,5, 2456, 2369,5, 2096,5, 2167, 1933,5, 2104, 3878,5, 2649,5, 2732,5, 2481,5, 2197, 2153, 2317, 2267,5, 3265, 2556,5, 2502, 2681
132,049, 2620, 2401,5, 2200,5, 2276, 2316,5, 2753, 2410, 2286, 2263,5, 2187, 2071,5, 2061,5, 2383,5, 2387,5, 2519, 2054, 1984,5, 2045,5, 2059, 2165, 2267,5, 2241,5, 2030, 2079, 1922,5, 2055, 2513, 2175, 2074,5, 1961, 2038, 2172,5, 2233,5, 2648, 2931, 2286, 1942, 1884, 2311,5, 2306, 2128, 2116, 2370,5, 2620,5, 2156,5, 2247, 2491,5, 2835,5, 2476,5, 2163,5, 2037,5, 1904,5, 2062, 2471,5, 2457,5, 2407,5, 2281,5, 2174,5, 2164, 2019,5, 1913, 2128,5, 2397, 2526, 2486, 2108,5, 2224, 2021,5, 2131, 4049,5, 2648,5, 2753, 2557, 2284, 2127, 2331, 2284, 3457,5, 2572,5, 2509, 2692,5
133,878, 2543, 2405,5, 2231, 2264,5, 2311, 2725,5, 2387, 2238, 2229, 2151, 2103, 2068, 2328, 2354, 2478,5, 2072, 1938, 2040,5, 2065, 2152,5, 2274,5, 2261, 2037,5, 2091,5, 1961,5, 2057, 2519, 2180,5, 2093, 1964, 2087, 2178, 2230, 2648, 2968,5, 2291, 1930, 1897,5, 2328,5, 2282, 2177,5, 2115, 2388, 2658, 2098, 2265, 2493,5, 2847,5, 2474, 2186,5, 2014,5, 1905,5, 2042,5, 2424,5, 2456, 2323,5, 2326, 2232,5, 2145, 2011, 1913, 2119, 2403,5, 2533,5, 2466,5, 2138, 2253,5, 1986,5, 2140,5, 4220,5, 2679,5, 2781, 2595, 2310,5, 2156, 2369, 2273,5, 3697, 2643, 2520,5, 2711,5
135,703, 2562, 2422, 2219,5, 2330, 2374,5, 2831, 2413,5, 2263, 2264,5, 2177,5, 2110, 2046,5, 2387, 2374, 2516,5, 2089,5, 1956, 2126,5, 2087,5, 2145, 2232,5, 2315,5, 2027, 2105, 1983, 2075,5, 2524,5, 2195, 2092, 1990, 2073, 2150, 2201,5, 2651,5, 2942, 2323, 1973,5, 1971, 2311,5, 2290, 2175,5, 2162,5, 2416,5, 2588,5, 2103, 2266, 2532,5, 2906, 2469, 2263, 2034,5, 1895, 2037, 2451,5, 2418, 2305, 2320,5, 2269,5, 2185,5, 2023,5, 1907,5, 2147,5, 2436,5, 2595,5, 2491,5, 2131, 2366,5, 1999,5, 2175,5, 4440, 2695,5, 2788, 2630, 2321,5, 2137, 2459, 2271,5, 4021, 2711,5, 2609, 2798
137,531, 2583,5, 2426, 2281,5, 2363, 2405,5, 2860,5, 2433,5, 2260, 2299, 2229,5, 2111, 2081,5, 2424, 2390, 2565, 2089, 1952,5, 2094,5, 2061, 2152, 2283,5, 2326,5, 2027, 2135, 1946, 2060, 2519,5, 2185, 2083, 2012, 2141,5, 2156,5, 2184, 2557,5, 2846, 2287,5, 2007, 1947,5, 2313, 2290,5, 2176,5, 2135, 2310,5, 2512, 2104, 2247,5, 2475,5, 2865, 2534,5, 2238,5, 2008, 1916, 2006,5, 2432, 2413,5, 2329,5, 2335, 2305,5, 2216, 2059,5, 1926,5, 2136, 2436, 2597,5, 2507, 2150, 2454, 2035,5, 2190, 4581,5, 2718,5, 2861, 2705,5, 2395, 2155, 2498, 2368, 4295,5, 2823,5, 2577,5, 2771,5
139,358, 2630, 2465,5, 2305,5, 2389,5, 2480, 2894,5, 2481,5, 2319, 2334,5, 2160, 2104, 2125, 2489, 2471, 2589, 2129, 2004,5, 2092,5, 2061, 2150,5, 2298,5, 2372,5, 2062, 2161,5, 1981,5, 2060,5, 2551, 2169,5, 2105,5, 2039,5, 2196, 2143,5, 2199, 2518,5, 2786, 2273, 1978,5, 1934, 2359,5, 2309,5, 2205, 2138,5, 2288, 2440, 2092, 2284, 2497, 2858,5, 2506,5, 2284,5, 2033, 1905, 2011,5, 2404, 2357,5, 2250, 2365, 2361,5, 2291, 2026,5, 1941, 2145, 2481, 2618, 2520, 2180, 2528,5, 2067, 2259, 4753, 2804,5, 2950, 2725,5, 2368,5, 2172,5, 2567,5, 2345,5, 4469, 2830,5, 2645, 2818,5
141,185, 2636,5, 2448,5, 2365, 2488,5, 2489, 2938,5, 2474,5, 2278, 2301, 2150,5, 2096, 2112, 2517, 2439,5, 2578, 2147, 2036,5, 2120,5, 2070, 2145, 2305, 2482, 2112,5, 2138,5, 1971,5, 2044,5, 2570, 2173, 2063, 2006,5, 2238, 2150, 2205, 2435,5, 2660,5, 2302, 2023,5, 1974,5, 2346, 2323,5, 2204, 2163,5, 2226, 2342, 2097,5, 2277, 2452, 2898,5, 2495,5, 2274, 2030, 1872, 1938, 2413,5, 2348,5, 2285,5, 2333, 2388, 2358, 2100,5, 1901, 2111,5, 2477,5, 2555, 2460,5, 2200, 2625, 2089, 2231,5, 4730,5, 2831, 2964,5, 2674, 2384, 2203, 2617, 2393,5, 4484,5, 2908, 2728, 2849,5
143,011, 2616, 2433,5, 2373, 2503,5, 2495,5, 3022,5, 2519, 2334,5, 2341, 2149,5, 2063, 2135, 2563,5, 2485, 2657,5, 2207, 2030,5, 2114, 2024, 2171, 2322, 2477, 2086, 2222, 2008, 2059, 2552, 2182, 2120,5, 2040,5, 2321,5, 2170,5, 2193,5, 2350,5, 2533,5, 2292,5, 2013, 1934,5, 2367,5, 2365, 2160, 2123,5, 2172,5, 2250,5, 2098,5, 2288, 2488,5, 2930,5, 2522,5, 2266, 2093, 1886,5, 2039,5, 2398,5, 2306, 2264,5, 2437,5, 2443, 2416, 2109,5, 1949, 2149,5, 2526, 2549, 2446, 2207, 2661, 2094,5, 2305, 4601, 2828, 3039, 2657, 2325,5, 2115, 2628,5, 2394, 4357, 2936, 2772,5, 2938,5
144,837, 2634,5, 2436,5, 2404,5, 2529,5, 2465,5, 3123, 2562,5, 2378, 2338, 2171, 2108, 2131,5, 2566,5, 2499, 2729,5, 2174,5, 2070,5, 2112, 2048, 2177, 2325, 2505, 2088,5, 2223, 2027, 2045, 2592,5, 2225, 2169, 2072, 2343, 2074, 2148,5, 2340, 2483, 2290, 2036,5, 1970, 2374, 2363,5, 2219, 2135,5, 2120,5, 2214, 2104, 2316,5, 2432,5, 2954,5, 2549,5, 2323, 2107, 1909, 1974,5, 2444, 2288, 2209,5, 2389,5, 2461,5, 2441,5, 2134,5, 1933, 2172,5, 2568, 2538, 2394,5, 2203, 2645,5, 2111,5, 2230, 4435,5, 2839,5, 2993, 2671,5, 2359, 2177,5, 2608, 2419, 4132,5, 2927,5, 2747,5, 3011,5
146,663, 2615, 2444,5, 2351, 2471,5, 2530,5, 3233,5, 2601, 2393, 2334,5, 2108,5, 2086, 2106, 2567,5, 2462, 2823, 2229, 2115,5, 2163, 2076,5, 2171, 2356, 2565,5, 2089,5, 2276, 2066, 2103, 2607,5, 2228,5, 2126, 2109,5, 2420, 2120, 2192, 2337,5, 2416,5, 2307, 2049,5, 2010, 2404,5, 2338, 2234,5, 2160,5, 2120,5, 2098, 2097,5, 2263, 2442,5, 2952, 2598, 2354, 2124, 1880,5, 2012, 2449, 2334, 2247, 2373,5, 2463, 2508, 2127,5, 1954,5, 2201, 2614,5, 2442,5, 2392,5, 2194, 2633, 2117, 2231, 4180, 2796, 3058, 2608,5, 2331, 2182,5, 2571,5, 2407,5, 3851, 2854, 2806,5, 3137,5
148,488, 2610,5, 2431,5, 2352, 2444, 2500, 3456, 2651, 2356, 2379,5, 2096,5, 2018, 2119,5, 2491,5, 2459,5, 2874, 2280,5, 2091, 2149, 2040, 2196, 2377,5, 2558,5, 2088,5, 2320, 2054, 2080, 2653, 2255,5, 2133,5, 2101,5, 2443, 2110, 2197,5, 2310,5, 2330,5, 2261, 2036,5, 1984,5, 2416,5, 2355,5, 2228,5, 2167,5, 2133, 2080,5, 2085,5, 2269,5, 2444,5, 2988,5, 2581, 2394, 2154,5, 1870,5, 1975,5, 2461, 2279, 2207, 2403,5, 2439, 2429, 2177, 1967, 2175,5, 2587,5, 2386,5, 2313, 2169,5, 2558,5, 2084, 2207, 3931, 2775,5, 3056, 2567,5, 2264,5, 2172,5, 2580, 2442,5, 3557, 2898,5, 2852, 3221,5
150,311, 2613, 2467, 2268,5, 2369,5, 2508,5, 3608, 2656, 2374, 2379, 2105, 2027,5, 2164,5, 2468, 2436,5, 2998,5, 2305,5, 2076, 2185,5, 2001,5, 2145, 2346, 2527,5, 2124, 2358,5, 2061, 2068,5, 2651,5, 2256, 2146, 2137, 2377,5, 2130, 2171, 2277, 2350, 2272, 2052,5, 2001,5, 2441, 2355,5, 2222, 2147,5, 2074,5, 2087,5, 2084,5, 2221,5, 2478,5, 3020, 2627, 2393,5, 2175,5, 1895,5, 1966,5, 2466, 2298,5, 2224, 2335,5, 2392,5, 2436,5, 2201, 1980, 2153,5, 2571,5, 2356, 2314, 2150,5, 2480, 2106,5, 2184, 3701, 2766, 3024, 2535,5, 2203, 2125, 2577, 2389, 3298, 2831, 2885, 3392,5
152,136, 2587,5, 2428, 2280,5, 2366, 2514, 3736, 2744, 2359,5, 2391,5, 2097,5, 2003,5, 2086, 2481, 2487,5, 3122,5, 2299,5, 2110,5, 2197,5, 2088, 2173, 2351, 2537,5, 2089,5, 2373, 2057, 2102, 2605, 2220, 2106,5, 2077,5, 2333, 2143, 2123,5, 2268,5, 2323, 2278,5, 2042, 1987,5, 2472,5, 2388, 2261,5, 2167,5, 2031,5, 2055,5, 2153,5, 2244, 2441, 3073,5, 2612,5, 2391,5, 2177, 1919,5, 1993,5, 2513, 2276, 2205, 2348,5, 2377, 2401,5, 2163, 1960,5, 2161,5, 2563,5, 2354, 2288, 2125,5, 2371,5, 2045,5, 2183,5, 3534,5, 2744,5, 3057,5, 2497, 2215, 2163,5, 2479, 2425, 3132, 2823, 2966, 3578,5
153,96, 2588, 2411, 2267, 2312,5, 2509,5, 3858, 2729,5, 2324,5, 2339, 2064, 1972, 2081,5, 2450,5, 2461, 3107,5, 2325,5, 2082, 2176,5, 2011,5, 2156,5, 2301,5, 2437,5, 2082,5, 2434, 2067, 2076, 2722,5, 2195,5, 2116, 2076,5, 2274, 2126,5, 2154,5, 2240, 2262, 2345, 2031,5, 1971, 2448,5, 2417, 2212,5, 2182,5, 2051, 2047, 2056, 2187, 2437, 3151, 2626,5, 2435, 2214, 1917,5, 2003, 2528, 2290, 2212,5, 2322, 2295,5, 2400, 2247, 1986, 2145, 2530, 2336,5, 2248,5, 2089,5, 2258, 2066, 2163, 3448, 2705, 3066,5, 2470, 2193,5, 2128, 2448, 2400, 3040, 2695,5, 2950, 3719,5
155,784, 2555,5, 2361, 2211, 2279,5, 2572,5, 3790,5, 2718,5, 2368,5, 2350, 2007, 1986,5, 2060, 2421,5, 2441,5, 3089,5, 2336,5, 2032, 2167,5, 2023,5, 2103,5, 2303,5, 2370,5, 2065,5, 2389,5, 2067,5, 2047, 2791, 2166,5, 2082, 2039,5, 2178,5, 2102, 2092,5, 2238,5, 2250,5, 2394,5, 1955,5, 1954, 2500,5, 2410,5, 2264,5, 2119, 2058,5, 2007,5, 2084,5, 2153, 2465, 3250, 2679,5, 2415,5, 2242, 1883,5, 1942, 2563, 2257, 2205, 2242,5, 2268, 2479,5, 2201, 1963, 2151, 2482, 2302,5, 2200,5, 2045,5, 2198,5, 2008, 2110, 3317,5, 2658, 3097, 2354,5, 2138, 2098,5, 2304, 2333, 2904,5, 2681,5, 2966, 3909
157,607, 2536, 2348,5, 2201, 2264,5, 2584, 3878,5, 2747,5, 2338,5, 2345,5, 2027, 1921,5, 2002, 2338,5, 2456,5, 3050, 2288,5, 2010,5, 2093, 2003,5, 2074,5, 2269, 2331, 2045,5, 2329,5, 1998,5, 2055, 2910, 2173,5, 2039,5, 1993,5, 2190, 2090, 2110,5, 2247, 2255,5, 2518, 1939, 1949, 2560, 2479, 2306, 2160, 2013,5, 1997, 2171,5, 2235, 2495,5, 3384,5, 2831,5, 2473, 2263, 1852,5, 1926, 2542,5, 2266,5, 2170, 2258, 2249,5, 2463, 2250, 1934, 2095, 2415,5, 2227, 2179,5, 2000, 2143, 2003,5, 2073,5, 3243,5, 2659,5, 3052, 2415, 2112, 2066, 2232,5, 2307, 2859,5, 2643, 2975,5, 4031,5
159,431, 2529,5, 2348, 2185, 2279, 2633,5, 3929,5, 2712, 2315, 2349, 1969, 1930, 1994,5, 2302, 2404, 3040, 2264,5, 1994, 2154, 1958,5, 2059,5, 2234,5, 2285,5, 2002, 2307, 1987,5, 2088,5, 3106,5, 2105, 1975, 1954, 2091,5, 2090, 2118,5, 2195,5, 2241, 2596,5, 1972,5, 1947,5, 2579,5, 2524, 2336, 2154, 2029, 1953,5, 2129, 2211, 2508,5, 3564, 2955,5, 2522,5, 2366, 1839, 1918, 2607,5, 2242, 2160,5, 2250,5, 2286, 2616, 2317,5, 1899, 2075,5, 2401, 2273,5, 2152,5, 1989,5, 2078, 2010, 2031, 3153,5, 2655, 3103, 2313, 2081, 1999, 2194, 2231,5, 2739,5, 2604, 3022, 4034,5
161,251, 2479, 2294, 2204,5, 2296,5, 2744, 4110,5, 2827, 2356, 2394, 1939, 1902,5, 1974,5, 2298,5, 2433,5, 3061,5, 2305, 1978, 2158,5, 1913, 2098, 2187, 2214, 2000, 2298, 2052,5, 2063, 3271,5, 2099, 2026,5, 1950,5, 2077, 2149,5, 2074, 2265, 2312,5, 2757, 1939, 1948,5, 2683,5, 2713,5, 2419,5, 2208,5, 1981, 1962, 2239,5, 2311, 2595, 3875,5, 3230,5, 2716, 2464,5, 1810,5, 1903,5, 2679, 2227,5, 2156, 2242,5, 2300, 2830,5, 2524,5, 1855,5, 2079, 2384,5, 2271, 2177,5, 1929,5, 2056,5, 2072, 2081, 3087,5, 2685, 3131, 2297,5, 2075, 2002, 2161, 2226, 2713, 2575, 3050, 4018
163,074, 2502, 2344, 2262,5, 2336,5, 3005,5, 4563,5, 2952, 2393,5, 2456, 1975, 1909, 2007,5, 2354, 2475, 3207, 2342, 1990,5, 2220, 1927, 2060, 2197, 2184, 2018, 2367, 2059,5, 2166, 3428, 2105, 1981,5, 1970, 2041, 2183,5, 2085, 2219, 2288, 2825,5, 1975, 1953,5, 2851, 2915, 2498,5, 2215, 2020, 2000, 2273, 2301,5, 2712,5, 4307,5, 3512,5, 2942,5, 2750,5, 1857,5, 1897, 2808, 2234, 2200, 2317, 2323, 3149,5, 2728, 1831,5, 2120, 2366,5, 2268,5, 2218,5, 1956, 2082, 2072, 2073,5, 3048, 2698, 3219,5, 2334, 2116, 2036,5, 2141,5, 2222,5, 2635,5, 2510, 3180, 4047
164,896, 2558, 2318,5, 2242, 2459,5, 3248, 5113, 3098,5, 2449, 2474,5, 1940, 1908, 1959, 2332, 2551, 3393, 2412,5, 2034,5, 2299,5, 1943, 2034, 2195, 2184,5, 2037,5, 2369,5, 2124,5, 2202,5, 3495, 2059,5, 2055,5, 1934,5, 2010, 2184, 2142, 2258,5, 2324, 2934, 2003,5, 2033,5, 3033,5, 3040, 2583, 2394,5, 2038,5, 1947, 2345,5, 2388,5, 2872,5, 4622, 3773,5, 3310,5, 3099, 1833,5, 1916,5, 2950, 2276, 2159, 2313,5, 2419, 3553,5, 3068, 1838,5, 2112, 2397, 2318, 2209, 1911,5, 2096, 2118, 2057, 3054, 2755,5, 3261,5, 2319, 2099,5, 2011,5, 2103,5, 2156, 2627, 2562,5, 3358,5, 4113,5
166,718, 2541,5, 2398, 2268, 2565, 3640,5, 5597, 3272, 2483,5, 2483, 1936, 1877, 1964,5, 2337, 2649, 3599, 2523,5, 2045,5, 2278, 1921, 2065, 2188, 2201, 2063, 2500, 2214,5, 2215, 3486, 2095, 2070,5, 1933, 2004,5, 2236, 2104,5, 2301,5, 2345, 2870,5, 2062, 2088,5, 3338, 3228, 2635, 2443,5, 2034, 1968, 2255,5, 2514, 2989,5, 5078,5, 3895,5, 3722, 3468, 1832, 1912, 3201, 2286,5, 2217, 2368,5, 2476, 3898, 3368,5, 1886,5, 2145, 2420, 2312,5, 2186,5, 1939,5, 2117,5, 2230,5, 2091,5, 2979, 2868,5, 3511,5, 2318, 2051,5, 2064, 2039, 2171,5, 2579,5, 2584, 3518, 4299,5
168,537, 2548,5, 2360,5, 2324,5, 2792,5, 4164,5, 5801,5, 3403,5, 2537, 2522,5, 1949, 1891, 2014, 2371,5, 2714,5, 3702, 2551,5, 2032,5, 2301,5, 1930,5, 2036, 2150,5, 2146, 2121,5, 2542, 2237,5, 2247,5, 3355,5, 2122,5, 2064, 1944,5, 2004, 2245,5, 2135,5, 2282, 2338, 2755, 2177, 2215,5, 3749, 3378, 2701,5, 2619,5, 2073, 1992, 2222,5, 2728, 3363,5, 5642,5, 3985, 3994,5, 3801, 1868, 1919, 3689,5, 2255,5, 2231, 2341,5, 2469,5, 4070,5, 3601,5, 1865, 2247,5, 2517, 2317, 2223,5, 1904,5, 2102,5, 2286, 2098,5, 3013,5, 2974, 3768, 2364,5, 2127, 2037,5, 2041, 2118,5, 2611,5, 2691,5, 3973,5, 4674,5
170,358, 2606, 2414,5, 2287, 2942, 4684,5, 5685,5, 3375,5, 2527, 2521,5, 1925,5, 1902,5, 1968,5, 2452,5, 2769,5, 3670,5, 2576,5, 2081, 2297, 1920, 2062,5, 2212, 2160, 2050,5, 2541,5, 2218,5, 2238,5, 3119, 2195, 2048,5, 1929, 2010, 2263,5, 2097,5, 2284,5, 2297, 2684,5, 2329,5, 2372, 4391, 3445, 2730, 2800, 2070, 2006, 2189, 3001,5, 3821, 6368, 3818,5, 4122, 3956, 1860, 1990, 4320,5, 2259,5, 2217,5, 2357, 2424,5, 4117,5, 3677,5, 1822, 2435, 2694,5, 2394, 2205, 1936, 2080,5, 2199, 2096,5, 2997, 3270, 4326, 2365,5, 2124,5, 2025,5, 2050, 2124, 2639,5, 2841, 4678,5, 5349,5
172,179, 2561,5, 2400, 2289, 3154, 5040,5, 5297, 3257,5, 2535,5, 2568,5, 1954, 1871,5, 1977, 2481,5, 2849, 3532,5, 2547,5, 2031,5, 2284, 1958,5, 2134, 2165,5, 2192,5, 2068,5, 2444, 2186,5, 2196,5, 2961, 2209,5, 2185, 1943,5, 1998, 2237,5, 2129, 2242, 2258,5, 2532,5, 2542, 2683,5, 5416,5, 3517, 2769, 2818, 2095, 2018,5, 2203, 3379,5, 4499, 7445,5, 3678,5, 4015, 3804, 1955, 2059,5, 5249, 2279, 2284, 2370, 2354,5, 3841, 3559, 1918, 2605, 2885,5, 2496, 2249, 1941, 2043, 2140,5, 2060,5, 2994,5, 3845, 5140,5, 2341, 2135,5, 2037,5, 2054, 2120, 2747,5, 3098, 5670,5, 6462
173,999, 2536,5, 2370,5, 2300, 3229, 5255, 4674, 3074, 2433,5, 2591,5, 1906, 1835, 1950,5, 2494,5, 2850, 3239, 2464,5, 2064, 2231,5, 1943, 2173,5, 2219,5, 2196,5, 2013, 2395,5, 2087, 2123, 2745, 2344, 2206, 2008, 2051, 2304, 2146,5, 2195,5, 2259, 2416, 2810, 3067, 6930, 3655,5, 2829, 2740, 2112, 2022, 2171,5, 3829,5, 5271, 8620, 3479,5, 3663,5, 3584,5, 1917,5, 2143,5, 6301, 2324, 2300, 2382,5, 2302, 3451, 3283, 1886,5, 2833,5, 2988,5, 2583, 2277, 1948, 2057,5, 2064, 1999,5, 3124,5, 4498, 6499, 2397,5, 2175, 2022,5, 2061,5, 2182,5, 2787, 3331,5, 6983,5, 8089
175,819, 2525,5, 2445, 2270, 3198, 5055, 4074,5, 2902,5, 2414, 2519,5, 1954,5, 1835,5, 1964,5, 2572,5, 2775,5, 3030,5, 2368,5, 2031, 2234,5, 2006,5, 2178,5, 2265,5, 2170, 1995,5, 2222, 2030,5, 2093,5, 2704,5, 2444, 2364,5, 2061,5, 2109, 2269,5, 2131, 2142, 2222, 2406, 3069,5, 3507, 8356,5, 3774,5, 2780,5, 2683, 2061, 2046, 2194, 4157, 5773, 9520, 3354,5, 3335, 3170,5, 1892, 2171,5, 7127,5, 2378, 2364,5, 2374,5, 2231,5, 3069,5, 2952, 1883, 3072,5, 3120,5, 2665,5, 2337,5, 1917,5, 2002,5, 1947, 1984,5, 3239, 5399,5, 8174, 2414, 2137,5, 2012, 2051,5, 2199, 2864, 3599,5, 8082, 9427,5
177,637, 2583, 2364, 2262, 3055, 4647,5, 3657,5, 2719,5, 2352, 2495,5, 1963,5, 1852, 1995, 2529, 2683, 2746,5, 2249, 2038,5, 2168, 2051, 2238, 2299, 2201,5, 1960,5, 2141,5, 1958,5, 1961, 2606, 2589, 2412, 2095,5, 2106, 2292, 2097, 2090,5, 2218,5, 2337, 3269,5, 3785, 9269,5, 3851,5, 2735, 2455,5, 2078,5, 2064, 2238, 4248,5, 5889, 9719,5, 3232, 2958,5, 2811,5, 1918,5, 2237, 7423, 2406, 2373, 2398, 2166,5, 2712,5, 2593, 1895,5, 3124, 3127,5, 2689, 2323, 1891,5, 1996, 1895, 2010, 3313,5, 6295, 9669, 2372, 2129, 2001, 2053, 2220, 2971,5, 3741,5, 8697, 10192,5
179,456, 2575, 2349,5, 2275,5, 2809, 3996, 3351, 2632, 2286,5, 2466, 1936,5, 1835, 2005,5, 2487, 2543,5, 2591,5, 2184,5, 1970,5, 2186, 2112,5, 2322, 2368,5, 2235,5, 1955, 2108, 1927,5, 1956, 2557,5, 2609, 2503, 2134,5, 2177, 2310, 2037,5, 2130, 2231, 2341,5, 3327, 3847, 9339,5, 3751,5, 2624,5, 2316,5, 2026,5, 2055,5, 2256, 4043,5, 5509, 9080,5, 3109, 2623, 2487, 1892,5, 2202,5, 7004,5, 2379,5, 2353, 2317,5, 2108, 2454, 2438, 1901,5, 3115,5, 3046, 2649,5, 2287, 1890, 1960, 1857,5, 1973,5, 3336,5, 6703,5, 10485,5, 2351, 2068, 1943, 2055,5, 2205,5, 2897,5, 3618,5, 8558, 10091
181,275, 2560,5, 2344,5, 2215,5, 2598,5, 3404,5, 3033,5, 2492,5, 2189, 2392,5, 1948, 1837, 1968,5, 2501,5, 2447, 2492, 2081,5, 1926, 2116, 2101, 2331, 2378, 2281, 1938,5, 1994,5, 1859, 1898,5, 2575,5, 2609, 2513,5, 2111, 2167,5, 2271,5, 2011, 2064,5, 2220, 2350, 3190, 3639, 8535, 3643, 2515,5, 2193,5, 2026, 2059,5, 2213, 3703, 4765,5, 7798, 2939,5, 2497,5, 2351, 1842,5, 2105,5, 6074,5, 2441, 2448,5, 2261, 2053,5, 2255, 2188, 1873, 2931, 2922,5, 2582,5, 2290, 1874, 1906,5, 1824,5, 1968,5, 3355,5, 6573, 10525,5, 2284, 2002, 1901,5, 2040, 2202, 2865, 3409,5, 7710,5, 9299
183,091, 2488,5, 2337, 2162,5, 2442,5, 2932, 2862, 2383, 2169, 2354, 1959,5, 1853,5, 1941, 2372, 2310,5, 2337, 2024,5, 1844,5, 2082,5, 2093, 2349, 2356, 2260,5, 1926, 1941, 1842, 1912, 2633,5, 2552,5, 2412, 2105, 2122,5, 2151,5, 1981,5, 1996, 2219,5, 2347, 2921,5, 3209, 7109,5, 3257,5, 2413, 2086,5, 1976,5, 2007,5, 2191, 3242, 4099,5, 6449,5, 2786,5, 2330, 2177,5, 1825,5, 2037, 4970, 2433,5, 2512, 2264,5, 2008, 2153, 2083, 1876, 2712,5, 2679, 2503,5, 2254,5, 1889, 1927,5, 1808,5, 1945, 3259, 6116, 9442,5, 2203, 2016,5, 1888, 2035,5, 2162, 2764, 3141, 6420, 7783
184,909, 2509,5, 2296, 2124, 2268, 2615, 2757, 2289,5, 2131,5, 2319,5, 1977,5, 1803, 1951,5, 2295, 2282,5, 2263,5, 1938, 1837, 2046,5, 2061,5, 2289,5, 2293, 2193, 1857,5, 1885,5, 1797,5, 1871,5, 2552,5, 2474, 2307,5, 1995, 2048, 2158,5, 1983, 2043,5, 2191,5, 2307,5, 2582, 2848,5, 5752, 2865,5, 2297, 2087, 1936, 1946,5, 2094, 2859, 3508,5, 5363, 2616,5, 2193, 2070,5, 1802, 1945, 4072, 2469, 2536, 2187,5, 2013,5, 2085,5, 2018, 1849, 2487, 2573,5, 2395, 2207, 1901, 1910, 1799, 1932, 3136, 5108,5, 7879, 2156, 1970, 1836,5, 2033, 2143, 2643,5, 2898,5, 5166,5, 6172,5
186,727, 2464,5, 2265,5, 2092,5, 2190,5, 2442,5, 2675, 2287,5, 2164, 2284,5, 1956, 1849,5, 1892, 2198, 2181, 2243, 1902,5, 1797,5, 2086, 2010,5, 2180,5, 2207,5, 2122,5, 1860, 1838,5, 1759,5, 1862, 2590,5, 2319, 2230,5, 1972,5, 1972,5, 2025,5, 1967,5, 2043, 2088, 2318,5, 2370, 2479, 4656, 2649,5, 2166,5, 2065, 1934, 1930, 2073,5, 2597,5, 3230,5, 4635,5, 2490,5, 2146,5, 2017,5, 1784, 1898, 3437, 2577,5, 2607,5, 2266, 1988, 2043, 1972, 1803,5, 2305,5, 2437,5, 2337,5, 2151, 1901,5, 1886,5, 1791, 1923, 3008, 4289,5, 6122, 2163, 1990,5, 1810, 2031, 2100,5, 2533, 2656,5, 4173,5, 4910,5
188,545, 2488, 2288, 2003,5, 2131,5, 2381, 2568,5, 2280,5, 2130,5, 2251, 1932,5, 1815,5, 1902, 2150,5, 2116, 2228, 1900,5, 1809, 2042,5, 1931,5, 2105, 2184, 2087,5, 1803,5, 1847,5, 1751, 1882,5, 2697,5, 2287,5, 2110, 1938,5, 1917, 1969, 1962,5, 1967,5, 2117,5, 2305, 2210, 2297,5, 4050,5, 2491, 2120,5, 2006,5, 1913, 1892, 2038,5, 2407,5, 2913,5, 4186,5, 2447,5, 2105,5, 2005, 1773, 1879, 2961, 2539,5, 2562,5, 2228, 1973,5, 2064, 1922, 1789,5, 2166, 2361,5, 2260, 2135,5, 1882,5, 1939,5, 1783, 1897, 2905, 3542,5, 4805,5, 2176, 1981,5, 1880, 2037,5, 2109,5, 2479, 2441,5, 3573, 4125
190,36, 2466, 2203, 2043, 2068, 2242, 2646,5, 2251, 2140, 2289, 1956, 1865,5, 1846,5, 2161, 2090, 2194, 1884, 1812,5, 2013, 1951,5, 2081, 2161,5, 2056,5, 1830,5, 1830, 1790,5, 1912, 2779,5, 2166,5, 2053, 1902, 1918,5, 1925, 1970, 2025, 2108,5, 2362, 2134,5, 2163, 3607,5, 2462, 2135,5, 2021,5, 1909,5, 1912,5, 2038,5, 2302, 2768,5, 3932,5, 2389, 2120,5, 1977,5, 1757,5, 1828, 2764, 2432, 2511, 2184, 2034,5, 1990,5, 1926,5, 1772, 2095,5, 2275, 2229,5, 2108,5, 1890,5, 1883,5, 1799, 1900,5, 2898,5, 3052,5, 3953, 2253, 1982,5, 1884,5, 2076,5, 2092, 2462,5, 2378,5, 3251, 3670,5
192,177, 2473, 2224,5, 2055,5, 2124, 2248,5, 2618,5, 2276,5, 2099, 2316,5, 1954,5, 1873,5, 1928,5, 2151, 2106,5, 2203, 1901,5, 1826,5, 2077, 1936, 2095,5, 2186, 2076, 1845, 1844,5, 1785, 1922, 2933, 2126,5, 2049,5, 1881,5, 1901, 1920, 1989, 2058,5, 2160, 2469, 2054, 2128, 3332, 2355, 2093,5, 1969, 1922,5, 1895, 2104, 2220, 2637, 3645, 2414, 2095, 1920,5, 1745, 1821, 2620, 2378, 2352,5, 2214,5, 2022,5, 1997,5, 1912, 1801,5, 2005, 2292, 2188,5, 2142, 1911, 1932, 1821, 1939,5, 2830,5, 2832,5, 3491, 2333, 2040, 1908, 2091, 2086,5, 2428,5, 2386, 3086,5, 3431
193,993, 2483, 2257,5, 2057,5, 2132,5, 2218, 2597,5, 2264,5, 2208, 2354,5, 1964,5, 1867, 1898,5, 2172,5, 2133,5, 2197, 1916, 1893,5, 2151,5, 1943, 2039,5, 2147, 2050, 1824, 1847,5, 1799,5, 1956,5, 3092, 2148,5, 2036,5, 1896, 1945, 1970,5, 1958, 2043,5, 2187,5, 2580, 2038, 2032, 3126, 2290,5, 2089, 2059,5, 1952,5, 1896,5, 2158,5, 2176, 2490, 3412,5, 2331,5, 2100, 1958,5, 1787, 1827, 2566,5, 2276,5, 2249,5, 2140, 2019,5, 1997, 1948,5, 1817, 2034, 2239,5, 2206,5, 2119,5, 1917, 1925,5, 1830, 1917,5, 2846, 2673, 3155,5, 2403,5, 2139,5, 1927, 2209,5, 2077,5, 2416, 2335,5, 3003,5, 3302,5
195,807, 2529, 2312, 2115, 2121, 2213, 2569,5, 2354,5, 2237, 2446,5, 1983, 1921,5, 1922,5, 2207, 2156, 2231,5, 1938, 1878,5, 2215,5, 1946, 2068, 2107, 2071,5, 1865,5, 1884,5, 1823,5, 2000,5, 3216, 2134, 2052,5, 1879,5, 1938,5, 1970,5, 2030, 2090, 2203, 2626, 2008, 2052, 2867,5, 2282,5, 2098, 1999,5, 1962,5, 1933,5, 2205,5, 2128,5, 2408,5, 3176, 2341,5, 2121,5, 2005, 1798, 1847, 2486,5, 2230,5, 2228,5, 2176,5, 2033,5, 2003,5, 1904,5, 1845, 1990,5, 2284, 2253,5, 2154,5, 1956,5, 1924,5, 1873, 1935, 2825, 2544,5, 2982,5, 2337, 2152, 1934, 2293, 2116, 2426, 2330, 2937, 3168,5
197,623, 2608, 2335, 2132, 2170, 2194,5, 2579,5, 2302, 2212,5, 2512, 1995,5, 1930,5, 1982,5, 2159, 2160,5, 2266,5, 1948, 1944,5, 2240,5, 1982,5, 2044,5, 2159, 2092,5, 1895, 1913,5, 1853,5, 2009, 3205, 2160, 2012, 1953,5, 1933,5, 1948,5, 2059,5, 2108, 2299,5, 2663, 1994,5, 2023,5, 2735, 2308, 2095,5, 2061, 1985,5, 1948,5, 2219,5, 2173,5, 2403,5, 3027, 2355,5, 2125,5, 2000, 1817, 1919,5, 2465, 2225,5, 2212,5, 2137, 2042, 2016,5, 1958,5, 1886, 2026,5, 2262, 2260,5, 2188, 2003, 2000,5, 1882,5, 1954, 2795,5, 2549,5, 2918, 2378,5, 2152, 1980,5, 2481,5, 2252,5, 2478, 2324,5, 2842,5, 3061,5
199,438, 2654,5, 2393, 2179, 2189,5, 2261, 2579,5, 2345,5, 2260, 2547,5, 2030, 1970, 1992,5, 2278, 2208, 2266,5, 1975,5, 1952,5, 2288,5, 2001, 2123,5, 2165, 2120, 1938, 1930,5, 1861,5, 2056,5, 3197,5, 2210, 2072, 1948,5, 1980,5, 2043, 2081, 2120, 2247,5, 2616,5, 2037, 2020,5, 2647, 2285, 2140, 2048, 2019,5, 1985, 2224, 2184, 2410, 2919,5, 2354,5, 2182, 2050,5, 1878,5, 1963,5, 2467, 2265, 2209,5, 2146, 2064,5, 2111,5, 2001,5, 1869, 2081,5, 2270,5, 2326, 2233,5, 2032, 1987,5, 1928, 2003,5, 2847,5, 2517,5, 2868, 2386,5, 2146,5, 2024,5, 2647,5, 2283,5, 2472,5, 2373, 2766, 2926,5
201,251, 2730,5, 2420, 2205, 2202, 2263, 2557, 2358,5, 2280, 2540, 2053,5, 1984, 2051, 2285, 2227, 2266,5, 2033,5, 1991,5, 2237,5, 2051, 2128, 2201,5, 2155, 1926,5, 1978,5, 1921,5, 2121,5, 3027, 2225,5, 2117,5, 1976, 2023, 2037, 2111,5, 2174,5, 2294, 2515, 2045,5, 2048, 2602, 2310, 2180, 2155, 2038, 2003,5, 2159,5, 2244,5, 2391, 2937,5, 2397, 2178,5, 2060, 1897,5, 2004, 2463, 2250,5, 2220, 2178, 2083,5, 2111, 2012, 1879, 2062, 2300, 2319,5, 2256,5, 2083, 2046,5, 1976, 2064,5, 2893, 2521, 2797, 2377,5, 2156, 2068,5, 2796, 2288,5, 2528,5, 2362, 2667,5, 2862,5
203,066, 2769, 2492,5, 2282, 2228,5, 2290,5, 2646, 2370, 2364, 2524,5, 2134, 2049, 2064, 2250, 2307,5, 2368,5, 2057,5, 2029,5, 2293,5, 2083,5, 2175,5, 2256, 2191,5, 1973,5, 2015,5, 1968, 2108, 2948, 2249,5, 2176,5, 2047, 2045,5, 2072, 2165,5, 2244,5, 2296, 2524, 2143,5, 2078, 2561,5, 2372, 2184, 2212, 2110,5, 2026,5, 2201, 2276,5, 2433, 2893, 2480, 2231, 2093, 1875, 2025, 2452, 2307,5, 2282,5, 2285, 2096, 2128,5, 2042,5, 1928,5, 2149,5, 2362,5, 2322, 2307, 2132, 2055,5, 2008,5, 2103, 2942, 2504, 2827,5, 2357, 2205, 2130,5, 2924, 2347, 2587, 2397, 2658, 2758,5
204,88, 2752,5, 2512, 2270,5, 2238,5, 2338,5, 2630,5, 2431, 2359, 2482, 2153,5, 2074,5, 2134,5, 2324, 2358,5, 2400,5, 2098,5, 2079, 2282,5, 2154, 2297, 2334,5, 2251,5, 2007,5, 2093, 1974, 2143,5, 2764, 2267, 2224,5, 2079,5, 2111,5, 2120, 2220, 2304, 2332, 2445,5, 2143, 2133,5, 2598,5, 2443,5, 2236, 2198, 2154,5, 2088, 2212, 2307, 2464, 2929, 2474,5, 2277, 2127,5, 2012,5, 2080,5, 2550,5, 2327, 2312,5, 2301,5, 2224,5, 2160, 2121,5, 2007,5, 2198,5, 2426,5, 2390, 2352, 2169, 2159, 2036, 2120,5, 2986, 2527,5, 2814, 2403,5, 2241,5, 2199,5, 2881, 2432,5, 2571, 2465, 2686, 2742
206,692, 2859,5, 2583,5, 2301,5, 2310, 2375,5, 2713, 2459, 2428,5, 2484,5, 2206, 2105, 2177, 2354,5, 2421,5, 2445, 2174,5, 2083,5, 2247,5, 2203,5, 2327, 2349, 2246,5, 2090,5, 2087,5, 2051, 2178, 2777, 2370, 2278,5, 2131,5, 2117, 2184,5, 2280,5, 2313, 2321, 2438, 2134, 2164,5, 2632,5, 2393, 2328, 2269,5, 2207, 2132, 2230,5, 2292,5, 2487,5, 2954,5, 2527, 2309, 2217, 2053, 2101, 2579, 2443,5, 2354, 2372, 2297, 2219,5, 2156,5, 2064, 2190, 2408, 2382, 2334,5, 2206, 2214,5, 2110,5, 2211, 3022,5, 2566,5, 2816, 2393,5, 2250,5, 2205,5, 2788, 2459,5, 2690,5, 2501,5, 2699, 2746,5
208,505, 2881,5, 2569, 2371, 2339, 2446, 2728, 2553, 2430, 2504,5, 2260,5, 2195, 2197, 2417,5, 2455, 2506,5, 2200,5, 2145, 2289, 2231, 2349, 2456, 2346,5, 2137, 2167, 2115,5, 2215,5, 2744, 2347,5, 2306,5, 2195,5, 2218, 2212,5, 2346, 2418,5, 2405, 2498, 2209,5, 2166, 2611,5, 2545,5, 2361,5, 2324,5, 2251, 2150,5, 2231,5, 2389,5, 2568,5, 2929, 2600, 2370, 2218, 2128,5, 2184,5, 2556,5, 2426, 2368,5, 2442, 2334,5, 2247, 2239,5, 2093,5, 2261, 2498, 2441, 2348, 2252, 2315, 2149, 2224,5, 3078,5, 2614,5, 2877, 2473, 2257, 2234,5, 2718,5, 2486, 2713,5, 2516,5, 2714,5, 2764
210,319, 2898, 2667, 2361, 2363,5, 2489, 2742,5, 2598, 2482, 2509, 2259,5, 2183, 2294, 2477,5, 2478, 2552,5, 2252,5, 2182,5, 2297,5, 2308, 2417,5, 2460,5, 2397, 2189, 2181,5, 2146, 2303, 2752, 2468,5, 2365,5, 2195, 2276, 2302, 2410, 2402, 2449, 2488,5, 2279,5, 2248, 2630,5, 2545,5, 2406,5, 2371, 2303,5, 2265, 2308,5, 2349,5, 2587, 3063, 2641, 2410, 2270, 2123,5, 2246,5, 2623, 2511, 2467,5, 2446, 2411, 2292,5, 2252, 2191, 2314,5, 2576,5, 2499,5, 2405,5, 2304,5, 2336, 2217,5, 2263, 3111,5, 2672,5, 2912,5, 2462, 2333, 2276, 2611, 2486,5, 2780, 2573,5, 2769, 2799
212,13, 2947,5, 2637,5, 2436,5, 2400, 2511, 2824, 2635,5, 2557,5, 2571, 2324,5, 2254,5, 2330, 2527, 2522,5, 2542,5, 2289,5, 2247, 2334, 2373,5, 2506, 2541,5, 2474, 2253, 2243,5, 2187,5, 2292, 2797, 2464, 2362, 2276,5, 2276, 2330,5, 2483, 2443, 2531, 2531, 2331,5, 2269, 2684,5, 2562, 2468,5, 2448,5, 2373,5, 2234, 2390, 2443, 2613, 3029,5, 2707,5, 2456, 2316,5, 2180, 2264, 2674, 2547, 2522,5, 2558, 2441, 2373, 2244,5, 2223, 2375,5, 2604,5, 2574, 2479, 2356,5, 2345,5, 2238,5, 2344,5, 3159,5, 2705,5, 2974, 2532,5, 2302,5, 2307,5, 2590, 2562, 2802, 2623, 2757, 2837
213,942, 2943, 2701,5, 2478, 2481, 2560,5, 2818,5, 2728, 2569,5, 2570,5, 2388, 2276,5, 2349, 2557,5, 2588, 2663,5, 2361,5, 2294,5, 2384,5, 2401, 2506, 2576, 2531, 2295,5, 2332,5, 2253, 2383,5, 2836,5, 2558, 2429,5, 2331,5, 2353,5, 2365,5, 2514,5, 2546,5, 2545, 2530, 2321, 2333,5, 2709,5, 2650,5, 2504, 2487, 2386, 2350,5, 2385,5, 2446,5, 2701, 3119, 2781,5, 2535, 2351,5, 2247,5, 2300,5, 2719,5, 2630,5, 2535, 2567, 2464,5, 2417,5, 2310,5, 2263, 2444, 2668, 2607,5, 2550, 2383, 2407, 2323, 2390, 3220,5, 2792,5, 2988,5, 2543, 2346,5, 2348, 2591,5, 2577,5, 2857, 2693,5, 2853, 2862,5
215,752, 3020,5, 2763, 2531, 2511, 2591, 2911,5, 2745,5, 2695,5, 2649, 2396,5, 2399, 2402, 2634,5, 2652,5, 2672, 2443, 2349,5, 2441,5, 2466,5, 2570,5, 2685,5, 2556, 2347, 2388,5, 2270, 2438,5, 2866,5, 2647,5, 2504,5, 2417, 2392,5, 2426, 2554,5, 2609,5, 2645, 2592,5, 2389,5, 2385,5, 2786,5, 2750,5, 2591,5, 2640,5, 2496,5, 2389,5, 2462,5, 2498, 2767,5, 3174,5, 2861,5, 2585,5, 2446,5, 2289,5, 2370,5, 2793, 2675,5, 2611,5, 2650,5, 2571, 2410, 2381,5, 2340, 2464, 2745,5, 2667, 2610, 2425, 2430,5, 2333,5, 2413, 3253, 2843, 3044,5, 2616,5, 2406, 2448,5, 2588, 2654,5, 2911, 2702, 2883, 2955,5
217,564, 3102, 2849, 2573,5, 2630, 2648,5, 2923, 2835,5, 2736,5, 2681,5, 2496,5, 2438,5, 2469,5, 2691,5, 2678,5, 2756, 2482,5, 2403,5, 2515, 2544,5, 2615, 2732, 2660, 2402,5, 2438, 2373,5, 2543, 2889, 2684, 2604,5, 2449, 2465,5, 2524,5, 2656,5, 2636, 2708,5, 2658,5, 2435, 2429,5, 2834,5, 2769, 2663,5, 2659,5, 2533,5, 2459,5, 2525, 2579,5, 2767,5, 3165,5, 2926,5, 2674,5, 2516, 2381, 2453, 2881,5, 2709, 2683,5, 2721,5, 2597, 2526,5, 2432,5, 2390, 2545, 2804,5, 2740,5, 2670, 2487, 2459,5, 2439,5, 2519,5, 3353, 2845, 3057, 2648, 2439, 2478,5, 2621,5, 2712,5, 2948,5, 2825,5, 2989, 2937
219,375, 3141,5, 2877, 2688, 2653,5, 2739,5, 3009, 2872,5, 2833,5, 2764,5, 2573,5, 2514,5, 2623, 2782, 2831,5, 2862, 2600, 2506, 2613, 2603,5, 2790, 2802,5, 2732,5, 2472,5, 2537,5, 2467,5, 2615, 3026, 2802, 2692,5, 2546,5, 2586,5, 2601, 2762,5, 2782,5, 2739, 2725,5, 2581, 2530, 2890,5, 2881,5, 2760,5, 2726, 2659, 2540,5, 2653, 2673,5, 2907, 3293,5, 3005, 2753,5, 2594,5, 2460, 2563, 2896, 2858,5, 2749, 2811, 2665, 2579,5, 2551,5, 2487,5, 2614, 2876,5, 2784, 2772,5, 2598,5, 2570,5, 2501, 2598, 3393,5, 2998,5, 3198,5, 2763, 2584, 2593,5, 2660, 2805,5, 3035,5, 2900, 3020,5, 3017
221,184, 3276,5, 2975,5, 2778, 2792, 2830,5, 3116, 3056, 2900, 2869, 2719, 2670,5, 2693,5, 2872, 2921, 2947,5, 2696,5, 2596,5, 2693,5, 2723, 2875, 2906,5, 2863,5, 2617, 2620, 2556, 2714,5, 3089,5, 2908, 2810,5, 2646, 2675,5, 2697,5, 2826, 2884,5, 2891,5, 2811, 2661,5, 2589, 3042,5, 2983, 2913,5, 2862, 2710,5, 2641,5, 2722, 2740,5, 2999, 3463,5, 3050, 2862, 2720, 2561, 2664,5, 3000, 2911,5, 2855,5, 2899, 2806, 2697,5, 2637, 2592, 2776,5, 3005, 2884,5, 2878,5, 2704,5, 2653, 2625, 2709, 3554,5, 3123,5, 3283,5, 2856, 2656,5, 2659,5, 2816, 2918, 3187, 3020,5, 3134, 3094
222,995, 3402, 3140,5, 2896,5, 2948,5, 2975, 3306, 3131,5, 3069,5, 3061, 2815, 2822,5, 2786,5, 3030,5, 3116,5, 3127, 2785, 2757,5, 2839,5, 2878,5, 3007, 3114,5, 3028, 2771,5, 2831,5, 2716,5, 2854,5, 3256,5, 3034,5, 2966, 2806,5, 2853,5, 2854, 2995,5, 3026,5, 3045, 2924,5, 2780,5, 2753,5, 3242,5, 3194, 3065, 3031,5, 2869, 2805, 2891, 2956,5, 3165, 3541,5, 3263, 2986,5, 2811, 2701, 2781, 3144,5, 3095, 3064,5, 3033, 2952, 2852, 2783,5, 2697,5, 2916,5, 3192,5, 3076,5, 3008, 2849,5, 2845,5, 2721, 2882,5, 3647, 3217, 3405,5, 2970,5, 2786, 2791, 2937, 3040,5, 3335,5, 3216, 3313,5, 3240,5
224,804, 3572, 3369,5, 3112, 3121, 3164,5, 3491, 3382,5, 3315,5, 3203,5, 2997,5, 2970,5, 3000, 3292, 3238,5, 3298,5, 2980,5, 2945, 3018, 3062, 3222, 3267,5, 3164, 2932,5, 2960, 2918, 3006, 3454, 3234,5, 3128,5, 3053,5, 3012, 3019,5, 3217, 3236,5, 3206,5, 3170,5, 2965, 2963, 3362, 3376, 3257,5, 3205,5, 3091,5, 3005, 3073, 3090,5, 3329,5, 3717,5, 3443,5, 3261, 3023, 2928,5, 2989,5, 3366, 3349, 3235, 3262,5, 3163, 3074, 2940,5, 2878,5, 3067,5, 3388,5, 3249, 3247,5, 3052,5, 3022,5, 2960, 3038,5, 3892, 3436,5, 3627, 3184,5, 3005,5, 3004, 3137, 3255,5, 3511,5, 3399,5, 3506, 3423,5
226,614, 3819,5, 3475,5, 3312, 3276,5, 3351,5, 3681, 3574,5, 3532,5, 3382,5, 3215, 3145,5, 3229, 3438, 3492,5, 3500, 3185,5, 3133, 3150,5, 3237, 3403, 3508,5, 3345, 3068, 3138, 3120, 3223, 3656, 3438,5, 3334,5, 3197,5, 3243, 3260, 3426, 3488,5, 3403,5, 3390,5, 3194, 3172, 3512,5, 3557,5, 3384,5, 3416, 3274,5, 3178,5, 3202,5, 3279,5, 3625,5, 3955,5, 3622, 3400,5, 3186,5, 3112,5, 3184, 3566,5, 3478,5, 3501, 3473,5, 3363, 3234, 3150,5, 3081, 3347,5, 3610,5, 3549,5, 3368, 3223,5, 3238,5, 3204, 3281, 4070, 3644,5, 3806, 3421, 3212, 3244,5, 3333, 3531, 3794,5, 3631,5, 3727, 3631,5
228,423, 3935,5, 3701, 3414, 3430, 3558, 3835, 3787, 3731, 3570,5, 3370, 3331, 3354, 3649, 3730,5, 3726,5, 3367,5, 3359,5, 3412, 3419,5, 3548,5, 3715, 3558,5, 3318, 3326, 3283,5, 3395,5, 3828,5, 3684,5, 3523,5, 3369, 3404,5, 3442, 3596, 3623, 3676,5, 3454, 3310, 3368,5, 3739,5, 3803, 3654,5, 3630,5, 3496,5, 3370,5, 3440,5, 3483,5, 3809, 4142, 3906,5, 3598,5, 3421,5, 3264,5, 3391,5, 3726, 3781,5, 3682, 3726,5, 3500,5, 3443, 3305, 3320, 3475, 3805,5, 3748,5, 3597,5, 3436, 3432,5, 3359, 3490,5, 4314,5, 3822, 3977, 3608, 3380, 3416, 3526,5, 3701, 3976, 3781,5, 3890,5, 3807,5
230,231, 4081, 3865, 3659, 3583,5, 3704, 4014,5, 3886,5, 3861, 3716, 3508,5, 3485, 3503,5, 3746,5, 3872,5, 3929, 3491, 3477,5, 3531, 3612, 3732,5, 3851,5, 3740, 3454,5, 3441, 3377,5, 3569, 3967, 3799,5, 3689, 3505, 3532,5, 3571,5, 3804, 3824,5, 3764, 3615,5, 3456,5, 3459, 3839, 3882, 3817, 3801,5, 3619, 3485, 3560, 3596, 3923, 4335,5, 4005, 3782, 3551, 3406,5, 3466, 3918, 3910,5, 3800,5, 3853, 3646, 3536,5, 3467, 3465,5, 3644,5, 3949,5, 3802,5, 3766,5, 3547, 3539,5, 3496, 3574,5, 4476, 3979,5, 4131, 3786, 3543,5, 3491,5, 3663,5, 3856, 4032,5, 3949, 3967, 3906
232,04, 4228, 4026,5, 3727, 3707,5, 3824,5, 4137, 4085, 3994, 3858, 3619, 3552, 3700,5, 3939,5, 3967, 3963, 3640, 3589, 3644,5, 3700, 3884,5, 3944, 3820, 3546,5, 3603,5, 3530, 3668,5, 4148,5, 3868, 3797, 3636, 3625, 3727,5, 3856,5, 3948,5, 3891,5, 3794, 3598, 3598, 3963,5, 4088, 3947,5, 3895,5, 3756,5, 3631,5, 3721, 3747, 4012,5, 4430, 4140,5, 3920,5, 3703, 3535, 3634,5, 3975,5, 4005, 3966, 3954, 3789,5, 3691, 3638,5, 3592,5, 3679, 4143,5, 4019,5, 3855,5, 3664, 3630,5, 3628, 3708, 4554,5, 4098, 4236, 3865, 3653,5, 3643, 3724,5, 3951,5, 4183,5, 4036,5, 4096, 4023,5
233,846, 4390,5, 4100, 3861,5, 3839,5, 3876,5, 4223,5, 4178,5, 4088,5, 3914,5, 3742,5, 3661,5, 3781, 4027, 4168,5, 4168, 3732, 3715, 3750, 3785, 3962, 4025, 3981,5, 3715,5, 3695,5, 3614, 3814,5, 4208,5, 4037, 3928,5, 3717, 3701,5, 3807, 4039, 4076, 3970,5, 3940,5, 3674,5, 3676,5, 4048, 4133, 4020,5, 3987, 3831, 3664,5, 3758,5, 3836,5, 4083, 4423,5, 4283, 3959, 3760, 3646,5, 3730,5, 4118,5, 4102,5, 4033, 4040, 3931,5, 3766, 3735, 3683, 3781,5, 4152,5, 4094,5, 3945,5, 3749, 3701, 3687, 3773, 4618, 4161,5, 4341, 3928, 3745,5, 3699, 3840,5, 4001,5, 4291,5, 4144,5, 4176,5, 4051,5
235,655, 4509,5, 4216, 3949,5, 3960,5, 3999,5, 4392, 4289, 4275, 4065, 3822, 3795,5, 3808, 4171, 4194, 4273, 3886,5, 3794, 3861,5, 3955,5, 4122, 4253,5, 4125,5, 3805, 3817, 3748,5, 3914,5, 4406,5, 4174, 4048,5, 3889,5, 3853,5, 3895,5, 4126,5, 4206,5, 4112,5, 4036, 3862,5, 3822,5, 4173, 4264,5, 4111,5, 4170,5, 3971, 3849, 3903,5, 3953,5, 4333,5, 4576, 4332,5, 4104, 3892,5, 3744,5, 3863,5, 4158,5, 4219,5, 4219, 4243,5, 3976,5, 3903,5, 3823,5, 3770,5, 3992, 4280, 4239,5, 4184, 3953, 3879,5, 3777, 3947,5, 4763, 4343,5, 4521,5, 4046, 3907,5, 3866, 3989, 4158, 4365, 4203,5, 4324,5, 4198,5
237,46, 4620,5, 4335, 4081, 4104,5, 4075,5, 4428, 4467,5, 4332, 4177,5, 4019, 3881, 3959, 4225, 4318,5, 4326, 4037,5, 3959,5, 3950, 4047, 4189, 4332, 4132,5, 3862,5, 3886,5, 3851,5, 3978, 4471, 4261,5, 4124, 3940,5, 3984,5, 4020, 4273, 4251, 4190, 4069, 3908,5, 3890, 4259, 4371,5, 4356,5, 4174,5, 4098,5, 3893,5, 3932,5, 4045, 4330, 4717, 4448, 4203,5, 3985,5, 3832, 3874,5, 4341,5, 4324,5, 4249, 4225, 4113, 3940,5, 3893, 3828, 4039,5, 4377, 4327,5, 4194,5, 4003,5, 3972, 3858, 3938, 4852,5, 4394, 4549,5, 4169, 3897,5, 3891,5, 3998, 4255,5, 4498,5, 4376,5, 4303, 4272,5
239,268, 4764, 4551,5, 4272,5, 4238,5, 4273,5, 4665, 4576,5, 4471,5, 4370, 4094, 4079,5, 4155, 4543, 4470,5, 4530,5, 4182, 4073,5, 4116, 4259, 4360,5, 4525, 4384, 4131,5, 4145, 4037, 4212, 4615, 4459, 4350, 4111, 4118,5, 4139,5, 4421,5, 4450,5, 4429, 4343,5, 4091,5, 4064,5, 4427,5, 4549,5, 4469, 4454, 4269, 4133,5, 4171,5, 4236,5, 4556,5, 4858, 4674,5, 4411, 4101, 4001, 4125,5, 4482, 4567, 4475, 4464, 4318,5, 4139,5, 4027,5, 4029, 4253, 4559, 4494, 4423,5, 4212, 4153,5, 4102, 4201,5, 5018, 4582, 4716, 4351,5, 4120,5, 4087,5, 4263,5, 4453, 4684, 4583,5, 4545,5, 4440
241,073, 4965, 4680,5, 4398,5, 4412, 4391, 4812, 4743, 4726,5, 4488, 4284,5, 4209,5, 4350, 4580, 4663,5, 4732,5, 4338,5, 4194,5, 4282,5, 4362, 4595, 4714, 4526,5, 4246,5, 4221,5, 4193,5, 4281,5, 4792,5, 4651,5, 4440,5, 4278, 4277,5, 4354,5, 4609,5, 4663, 4523, 4410,5, 4286,5, 4200,5, 4586,5, 4696, 4590, 4582, 4433, 4265, 4292,5, 4339, 4704, 5065,5, 4812,5, 4531,5, 4302,5, 4116,5, 4288, 4617, 4727, 4619, 4681,5, 4422, 4290,5, 4224, 4169,5, 4365, 4772,5, 4637, 4573, 4319,5, 4257, 4174, 4316, 5242,5, 4685, 4889, 4557, 4304, 4206, 4333, 4572, 4858, 4712, 4692,5, 4537
242,88, 4945,5, 4687, 4372,5, 4346,5, 4334, 4761,5, 4752, 4640,5, 4467, 4269,5, 4215,5, 4236, 4646,5, 4672, 4683, 4295, 4187, 4233, 4343, 4545,5, 4659, 4501, 4190, 4158,5, 4097, 4299,5, 4790, 4642, 4513, 4235, 4213,5, 4329,5, 4511,5, 4684, 4550, 4417, 4157,5, 4163,5, 4548, 4671, 4566, 4609, 4421, 4196,5, 4289, 4295,5, 4669, 4973, 4759, 4569,5, 4280, 4086,5, 4213,5, 4538,5, 4688, 4584,5, 4640,5, 4418,5, 4262, 4203,5, 4129,5, 4401,5, 4651,5, 4609, 4576, 4299,5, 4222, 4182, 4322, 5134,5, 4674, 4857, 4475, 4260,5, 4232,5, 4367, 4605, 4816, 4674,5, 4641,5, 4566
244,685, 5080,5, 4837, 4498, 4439, 4457, 4936,5, 4896, 4762,5, 4597, 4379, 4335, 4364,5, 4710,5, 4806,5, 4800,5, 4413,5, 4299,5, 4318, 4456, 4611, 4721,5, 4610,5, 4251, 4322,5, 4266, 4411,5, 4902, 4713,5, 4596,5, 4287,5, 4411, 4418,5, 4728, 4766, 4679, 4517, 4332, 4338, 4659, 4760,5, 4657,5, 4674, 4518, 4297,5, 4339,5, 4436,5, 4781, 5113, 4864,5, 4647, 4367,5, 4203, 4297,5, 4666, 4775, 4702, 4726, 4504, 4372, 4313,5, 4242,5, 4469, 4829,5, 4737, 4654,5, 4357,5, 4367,5, 4265, 4384, 5251,5, 4781, 4974, 4577, 4331, 4334, 4461, 4663, 4876, 4793,5, 4789,5, 4643
246,491, 5331,5, 5166,5, 4807,5, 4739,5, 4757,5, 5162, 5136, 5077,5, 4872, 4600, 4599,5, 4677, 4977,5, 5104, 5091,5, 4698,5, 4608,5, 4671, 4715,5, 4956, 5038,5, 4916, 4595, 4599, 4551, 4763,5, 5220,5, 5033,5, 4854,5, 4618, 4685,5, 4723,5, 4961,5, 4961, 5027,5, 4816, 4698,5, 4580, 4985,5, 5112,5, 5086, 5012,5, 4826,5, 4668, 4704,5, 4726, 5100, 5407,5, 5209, 4965,5, 4748,5, 4591, 4598,5, 4983,5, 5094, 5019,5, 5043, 4824, 4669, 4556, 4598,5, 4804,5, 5142, 5072,5, 4963, 4695, 4650,5, 4572,5, 4714, 5603, 5094, 5307, 4889, 4659,5, 4630, 4817, 5020, 5255,5, 5089, 5159, 5001
248,294, 5598, 5322, 5021,5, 4986,5, 4983,5, 5416, 5448, 5387, 5164,5, 4840, 4811, 4816, 5192, 5316, 5308, 4948, 4829,5, 4849,5, 4985, 5212, 5318,5, 5122, 4858,5, 4826,5, 4745, 4921,5, 5456, 5275, 5152, 4824, 4817, 4976, 5240, 5269,5, 5190,5, 4993,5, 4763,5, 4784,5, 5146,5, 5315,5, 5268, 5242,5, 5009, 4827, 4843,5, 4859, 5383,5, 5638, 5490, 5151, 4906,5, 4717,5, 5098, 5165,5, 5337,5, 5234,5, 5253,5, 5034, 4881, 4800,5, 4760, 4922, 5308, 5265, 5258, 4944, 4801, 4789, 4911, 5755,5, 5341, 5472, 5110, 4813,5, 4813, 4925,5, 5265,5, 5395, 5254,5, 5300,5, 5167
250,1, 5625,5, 5296, 4893, 4940, 4915, 5370,5, 5387, 5217, 5116,5, 4698,5, 4774, 4791, 5189,5, 5277,5, 5323, 4906, 4723, 4803,5, 4949,5, 5169, 5209,5, 5134, 4777, 4781,5, 4695,5, 4838, 5436,5, 5221,5, 5059,5, 4820,5, 4816, 4884,5, 5178, 5248,5, 5178,5, 4937,5, 4784, 4711,5, 5033, 5299,5, 5197, 5175,5, 5007, 4807, 4856,5, 4874,5, 5215, 5630, 5418, 5169, 4839, 4639, 4864, 5099,5, 5243, 5230, 5307,5, 5011, 4887,5, 4683,5, 4732, 4934, 5259, 5207,5, 5142, 4886,5, 4766, 4762, 4827,5, 5753,5, 5219,5, 5486,5, 5077,5, 4813,5, 4725,5, 4881,5, 5177, 5339, 5219,5, 5299, 5082,5
251,903, 5306,5, 5016,5, 4707,5, 4644, 4714,5, 5125,5, 5069, 4994,5, 4837,5, 4568, 4515, 4564,5, 4955, 5079, 5035,5, 4649,5, 4525,5, 4562,5, 4673,5, 4903, 5047, 4835, 4529, 4475,5, 4426,5, 4634,5, 5084,5, 4936, 4848,5, 4570,5, 4556,5, 4662,5, 4942, 4931,5, 4908,5, 4717,5, 4455, 4465,5, 4854, 5013,5, 4979, 4959, 4694,5, 4555,5, 4563,5, 4685, 5073,5, 5307, 5067, 4858, 4629,5, 4402, 4506,5, 4910,5, 5032, 4893,5, 4969,5, 4662,5, 4638, 4489,5, 4433,5, 4690,5, 5061, 4979,5, 4920, 4643,5, 4540,5, 4498, 4556, 5497, 5050,5, 5262, 4806, 4585,5, 4545, 4672, 4970,5, 5162, 5053, 5040, 4858,5
253,708, 5025, 4795, 4407,5, 4379,5, 4398,5, 4811, 4771,5, 4749, 4547, 4276, 4217, 4277, 4608,5, 4709, 4717, 4329,5, 4245,5, 4306, 4416, 4620,5, 4721, 4601, 4254,5, 4256, 4180,5, 4333,5, 4809,5, 4672,5, 4491,5, 4306, 4327,5, 4342, 4631,5, 4667,5, 4628, 4466, 4247, 4214,5, 4572, 4675,5, 4667,5, 4667,5, 4472, 4263,5, 4330,5, 4404, 4752,5, 5089, 4843, 4590, 4326,5, 4150,5, 4243, 4631, 4674,5, 4661, 4709, 4479,5, 4323, 4261, 4199,5, 4415, 4760, 4685, 4598, 4379,5, 4265, 4277, 4363, 5166,5, 4703, 4883,5, 4510,5, 4275, 4287,5, 4357,5, 4638, 4928,5, 4774,5, 4745,5, 4580
255,51, 4808,5, 4535, 4257, 4176, 4202,5, 4639,5, 4533, 4544,5, 4339, 4089, 3992, 4114, 4422, 4524,5, 4498,5, 4172,5, 4025, 4083,5, 4256, 4358,5, 4505,5, 4403, 4032, 4015,5, 3925, 4103,5, 4597, 4484,5, 4295, 4093,5, 4129, 4167,5, 4443, 4539, 4393,5, 4313,5, 4094,5, 3974,5, 4353, 4552,5, 4433, 4429, 4254,5, 4098,5, 4159, 4215, 4484, 4870, 4627, 4390, 4098,5, 3972, 4073,5, 4414, 4510,5, 4464, 4490,5, 4300, 4151,5, 4028,5, 4011, 4229, 4595,5, 4441,5, 4402, 4167, 4074,5, 4058, 4182, 5016, 4484,5, 4679, 4345,5, 4075, 4110,5, 4187, 4490,5, 4670,5, 4489, 4538, 4352,5
257,314, 4652, 4421, 4104,5, 4089, 4114, 4528, 4424,5, 4347, 4204,5, 3993, 3897,5, 3993,5, 4255, 4403,5, 4408, 3987, 3891, 3980,5, 4047, 4244,5, 4352, 4233, 3856, 3959, 3839,5, 3997, 4479,5, 4337, 4182,5, 3948,5, 3974,5, 4044, 4292, 4373, 4247, 4146,5, 3951,5, 3973,5, 4209, 4399, 4318,5, 4273,5, 4169,5, 3974,5, 4021,5, 4049, 4384,5, 4717, 4422,5, 4233,5, 4040,5, 3864, 3935, 4255, 4441,5, 4320,5, 4330, 4134, 3977, 3900,5, 3883, 4099,5, 4455,5, 4286,5, 4261,5, 4056,5, 3951, 3892, 4016,5, 4894, 4369,5, 4570, 4242, 3964, 3947, 4105, 4342,5, 4510, 4429, 4420,5, 4269
259,116, 4563, 4380, 4034, 4032, 4010, 4457,5, 4388, 4319,5, 4157, 3918,5, 3903,5, 3925, 4232, 4295,5, 4308,5, 3898,5, 3824, 3959,5, 4022,5, 4145, 4309, 4157,5, 3882,5, 3910, 3843, 3966, 4449, 4263, 4177, 3939, 3963, 4004, 4230,5, 4256, 4264, 4072,5, 3872,5, 3882,5, 4227, 4336, 4220,5, 4208, 4056,5, 3856, 3985,5, 3986, 4293,5, 4613,5, 4458,5, 4169, 3929, 3805,5, 3892,5, 4248,5, 4302,5, 4258,5, 4240,5, 4087, 3937,5, 3861,5, 3868, 4046,5, 4326,5, 4241, 4208,5, 4027,5, 3916, 3896,5, 3971,5, 4776,5, 4320, 4470,5, 4172, 3861,5, 3914,5, 4039, 4275,5, 4491,5, 4346,5, 4331,5, 4184
260,919, 4594,5, 4338, 4036, 4021,5, 4051,5, 4381, 4404, 4339,5, 4136,5, 3884, 3824, 3923, 4187,5, 4308, 4302,5, 3884,5, 3867,5, 3901,5, 4020, 4189,5, 4282, 4145, 3868, 3837, 3783, 3895, 4425,5, 4249,5, 4110, 3898, 3912, 3965, 4246, 4295, 4208, 4041,5, 3866,5, 3853,5, 4205, 4306,5, 4217, 4227, 4032,5, 3945,5, 3988,5, 3990,5, 4322, 4632, 4367, 4116,5, 3886, 3834,5, 3872, 4273, 4260,5, 4213, 4208,5, 4113,5, 3897,5, 3884,5, 3892,5, 4038, 4333,5, 4260,5, 4218,5, 3980, 3897, 3876, 4003,5, 4824, 4315, 4487,5, 4188,5, 3932, 3912,5, 4051,5, 4211,5, 4495,5, 4369, 4302,5, 4215,5
262,72, 4606, 4335,5, 4043,5, 4045,5, 4057,5, 4379, 4396, 4309, 4167,5, 3909, 3897, 3915, 4216, 4304,5, 4344, 4008, 3890, 3916,5, 4006,5, 4196, 4307,5, 4179, 3832,5, 3840, 3857, 3983,5, 4448,5, 4243,5, 4093, 3967, 3986,5, 4019, 4215,5, 4289,5, 4231,5, 4040, 3860,5, 3853,5, 4169,5, 4343, 4304,5, 4271, 4009, 3875, 4042, 4009,5, 4350, 4597, 4418,5, 4244, 3924,5, 3816,5, 3945,5, 4283,5, 4332,5, 4221,5, 4310, 4072, 3926,5, 3880, 3856,5, 4057,5, 4350,5, 4255,5, 4232,5, 4009,5, 3952,5, 3854, 4010,5, 4763, 4342, 4490, 4134, 3922,5, 3911,5, 4056, 4241,5, 4480,5, 4331,5, 4352,5, 4155,5
264,523, 4651, 4279,5, 4106,5, 4038,5, 4070, 4471, 4405,5, 4363,5, 4130,5, 4014,5, 3912,5, 3963, 4309,5, 4327,5, 4349,5, 3991, 3934,5, 3953,5, 4050,5, 4245, 4319,5, 4193,5, 3899, 3913, 3886,5, 4108, 4464, 4303, 4172, 3957,5, 3942,5, 4077,5, 4214,5, 4331,5, 4234,5, 4082,5, 3920,5, 3861,5, 4227,5, 4331, 4303, 4247,5, 4086, 3919,5, 3960,5, 4073, 4407, 4595,5, 4467,5, 4229, 3991, 3903,5, 3967, 4273,5, 4315,5, 4244,5, 4239, 4158, 3966, 3935, 3840, 4031,5, 4393,5, 4324,5, 4350,5, 4037, 3970, 3969, 3985, 4853,5, 4375, 4575, 4141,5, 3927,5, 3979, 4093,5, 4279,5, 4540, 4349,5, 4346,5, 4227,5
266,323, 4681, 4379, 4168, 4158, 4140,5, 4478,5, 4458,5, 4346,5, 4222, 3993,5, 3942, 4016, 4296,5, 4438,5, 4416,5, 4034,5, 3944, 4038, 4099,5, 4236,5, 4326,5, 4204, 3905, 3966,5, 3875, 4109,5, 4485, 4294, 4244,5, 4009,5, 4030, 4075,5, 4305, 4356, 4312, 4164, 3942,5, 3902, 4255, 4375, 4309, 4278,5, 4159, 3991,5, 4073, 4050,5, 4400,5, 4688, 4461,5, 4224,5, 3985,5, 3929, 4016,5, 4294,5, 4364,5, 4316,5, 4335,5, 4127,5, 4055, 3941,5, 3879,5, 4070,5, 4439,5, 4344,5, 4290, 4054,5, 4020, 3926,5, 4064, 4873,5, 4401,5, 4540, 4240,5, 3983,5, 3974,5, 4184,5, 4319,5, 4522,5, 4405,5, 4354, 4235
268,123, 4703, 4448,5, 4119, 4191, 4157, 4594,5, 4545,5, 4374, 4263,5, 3995, 3959, 4055, 4390,5, 4423,5, 4396, 4042,5, 3999, 4031,5, 4139, 4319,5, 4409, 4290, 4002,5, 3970, 3931,5, 4058, 4511,5, 4387,5, 4263,5, 4030, 4046, 4148, 4301, 4390,5, 4373, 4099, 3961, 3979,5, 4331,5, 4387,5, 4410, 4384,5, 4147, 4001, 4086, 4142,5, 4447,5, 4742, 4525,5, 4325,5, 4067, 3921,5, 4056, 4377, 4420, 4338,5, 4426,5, 4249,5, 4086, 3988, 4022,5, 4145, 4447, 4347, 4349,5, 4101, 4033, 4061, 4079, 4937,5, 4438, 4632, 4228,5, 4043,5, 4052, 4157, 4438,5, 4596, 4503,5, 4417, 4309,5
269,925, 4787, 4492,5, 4173,5, 4179, 4193,5, 4570, 4541, 4474,5, 4351, 4055, 4051, 4124,5, 4419,5, 4476, 4532, 4091, 4049, 4069, 4163, 4343, 4464,5, 4366, 4025,5, 4029, 3967, 4190,5, 4594,5, 4414,5, 4295, 4074, 4110,5, 4156, 4408,5, 4424,5, 4403,5, 4251,5, 4021, 4031, 4315, 4461,5, 4400, 4395,5, 4199, 4133,5, 4144,5, 4148,5, 4515,5, 4814, 4567, 4381, 4053, 3964, 4112,5, 4395, 4455, 4406,5, 4429,5, 4268,5, 4050, 4053,5, 4015,5, 4229, 4543,5, 4407,5, 4377, 4135,5, 4098, 4070, 4173,5, 4919, 4533,5, 4639,5, 4382,5, 4031, 4097,5, 4213,5, 4414,5, 4732,5, 4510, 4465,5, 4399
271,724, 4843, 4505,5, 4242, 4189,5, 4252, 4633,5, 4582, 4501,5, 4360,5, 4202,5, 4073,5, 4170, 4554, 4524, 4507, 4158,5, 4056, 4086, 4237,5, 4390,5, 4517, 4367,5, 4047, 4123, 4050,5, 4169,5, 4674,5, 4465,5, 4341, 4158,5, 4235, 4209,5, 4397, 4511, 4384,5, 4333,5, 4070, 4047,5, 4398,5, 4518, 4450, 4501, 4294,5, 4117,5, 4211, 4187, 4607,5, 4826, 4634,5, 4341, 4133, 4078, 4063,5, 4459,5, 4544,5, 4425,5, 4504, 4317, 4178, 4052,5, 4091, 4225,5, 4604,5, 4500,5, 4432,5, 4195,5, 4128,5, 4092,5, 4216,5, 5027, 4564,5, 4680, 4368,5, 4174,5, 4143, 4238,5, 4481,5, 4741, 4549, 4569, 4386,5
273,525, 4891, 4655, 4290,5, 4301,5, 4337, 4686, 4616, 4565, 4468, 4181,5, 4121, 4232,5, 4522, 4587,5, 4562, 4210, 4142,5, 4206, 4326,5, 4484,5, 4612, 4509, 4141, 4192,5, 4107,5, 4285,5, 4699,5, 4553, 4409,5, 4202,5, 4218, 4302,5, 4498, 4539,5, 4475,5, 4397,5, 4150, 4112, 4413,5, 4612,5, 4530, 4563,5, 4334,5, 4180,5, 4225,5, 4269, 4702,5, 4829, 4695,5, 4472, 4187, 4092, 4194,5, 4452,5, 4616, 4517,5, 4558,5, 4340, 4219,5, 4140,5, 4139, 4353,5, 4631,5, 4584, 4505, 4230,5, 4227, 4161, 4224, 5082, 4591, 4762,5, 4416,5, 4201, 4209,5, 4335, 4519, 4785, 4631, 4612, 4427,5
275,323, 4973,5, 4680, 4379, 4340, 4374,5, 4778, 4706,5, 4737, 4488,5, 4284,5, 4248,5, 4243, 4593, 4664,5, 4663,5, 4276,5, 4267,5, 4208,5, 4338, 4564, 4601, 4526,5, 4218, 4264, 4154,5, 4343, 4818, 4618, 4501, 4301,5, 4240,5, 4399,5, 4614, 4653, 4525,5, 4376,5, 4234,5, 4201,5, 4492,5, 4648, 4599,5, 4532, 4403,5, 4271,5, 4352,5, 4352, 4703,5, 4904, 4787, 4509, 4298, 4175, 4240, 4612,5, 4700,5, 4610,5, 4680, 4459, 4280, 4208, 4154, 4406,5, 4700,5, 4631,5, 4536, 4324, 4258, 4238,5, 4325,5, 5212, 4674, 4848,5, 4538, 4258,5, 4247, 4381,5, 4619,5, 4808,5, 4699, 4644,5, 4494
277,121, 5006, 4737,5, 4414,5, 4372,5, 4467,5, 4843,5, 4788, 4681,5, 4546,5, 4263, 4249, 4333,5, 4630, 4758, 4779,5, 4359, 4292, 4296,5, 4478, 4653, 4776,5, 4624, 4235, 4256, 4289,5, 4354, 4785, 4679, 4622, 4309, 4364, 4471,5, 4615, 4670,5, 4629, 4443,5, 4296, 4291, 4560,5, 4798, 4636, 4625, 4444, 4304, 4370, 4393,5, 4743,5, 5026,5, 4922,5, 4610, 4329,5, 4214,5, 4409, 4640,5, 4734,5, 4709,5, 4694,5, 4510,5, 4314, 4268, 4288, 4462,5, 4748,5, 4704,5, 4653, 4373,5, 4320,5, 4329, 4457,5, 5198,5, 4708,5, 4950,5, 4544,5, 4306,5, 4384,5, 4434,5, 4676,5, 4924,5, 4797, 4724, 4565
278,921, 5145,5, 4860,5, 4500,5, 4467,5, 4563,5, 4894,5, 4880,5, 4791,5, 4630,5, 4335,5, 4451,5, 4380,5, 4757, 4855, 4779,5, 4462,5, 4362,5, 4398,5, 4516,5, 4732, 4867,5, 4639, 4360,5, 4330,5, 4289, 4464, 4883,5, 4803, 4672, 4428, 4452,5, 4468, 4723, 4801,5, 4665,5, 4576, 4352,5, 4390, 4656, 4907, 4785,5, 4734, 4589,5, 4399,5, 4463,5, 4431, 4842, 5100,5, 4985, 4680, 4406, 4278, 4396,5, 4702,5, 4850,5, 4744, 4839,5, 4605, 4430,5, 4336,5, 4354,5, 4564, 4851,5, 4789,5, 4774,5, 4472, 4444,5, 4370,5, 4484, 5289, 4866, 4989,5, 4660,5, 4387, 4404,5, 4574,5, 4770, 4998,5, 4800,5, 4818,5, 4662,5
280,719, 5202,5, 4917,5, 4609, 4559, 4604, 4989,5, 4999,5, 4864, 4729,5, 4516, 4449, 4468, 4832, 4929,5, 4903,5, 4560, 4441,5, 4436,5, 4568, 4841, 4894,5, 4744,5, 4354, 4429, 4406, 4535, 5012,5, 4950,5, 4703,5, 4493, 4513, 4582,5, 4801, 4901, 4809, 4633,5, 4428, 4424,5, 4700, 4892,5, 4872,5, 4832,5, 4675,5, 4478, 4581, 4583,5, 4894, 5179, 5038,5, 4740, 4503,5, 4379,5, 4519,5, 4830, 4905,5, 4845, 4852,5, 4644, 4546, 4411,5, 4450, 4655,5, 4993,5, 4870,5, 4815, 4584,5, 4462,5, 4496,5, 4542,5, 5449,5, 4887, 5064, 4745,5, 4476, 4505,5, 4621, 4863, 5087,5, 4937, 4933, 4764,5
282,518, 5240,5, 4983,5, 4690,5, 4700, 4682,5, 5085,5, 5124, 4957, 4829, 4630, 4571, 4602, 4909, 5074, 5099, 4580, 4575,5, 4579,5, 4690, 4919,5, 5007,5, 4903,5, 4489,5, 4544,5, 4445, 4661, 5144,5, 4948, 4856,5, 4615,5, 4594, 4671,5, 4912, 4945,5, 4864,5, 4733, 4571,5, 4520,5, 4827,5, 5023, 4917,5, 4919,5, 4719,5, 4546, 4633, 4618, 5042, 5336, 5113, 4875, 4598,5, 4474,5, 4576,5, 4902,5, 5034,5, 4882, 4972, 4739,5, 4604, 4547, 4465, 4701, 5057,5, 5008,5, 4908, 4656,5, 4607, 4561, 4646, 5468, 4997, 5186,5, 4802, 4541, 4565, 4717, 4970,5, 5238,5, 5046,5, 4916, 4826,5
284,315, 5366, 5065,5, 4773,5, 4727,5, 4731, 5142,5, 5179, 5053, 4880,5, 4653, 4599, 4689,5, 5036,5, 5094,5, 5096, 4662,5, 4553, 4626, 4788,5, 4982,5, 5097, 4910, 4554,5, 4689, 4586, 4781, 5224, 5086,5, 4955,5, 4694, 4717,5, 4750,5, 4905,5, 5042,5, 5006,5, 4828, 4652, 4596, 4958, 5151,5, 5048, 4984, 4818, 4666,5, 4734,5, 4751,5, 5176, 5390, 5220,5, 4979, 4694, 4535, 4659, 4987, 5058,5, 5067,5, 5073, 4872, 4698, 4544, 4588, 4794, 5173, 5069, 4936,5, 4686, 4648, 4667,5, 4763,5, 5594, 5145,5, 5192,5, 4946, 4658,5, 4679,5, 4767, 5073, 5192,5, 5076,5, 5062,5, 4835,5
286,111, 5461,5, 5251, 4936, 4860,5, 4830,5, 5272,5, 5273,5, 5189, 4964, 4731,5, 4736,5, 4756, 5140,5, 5217,5, 5191, 4806, 4728, 4747, 4878,5, 5082, 5199,5, 5084,5, 4649,5, 4710,5, 4674,5, 4856, 5289, 5148,5, 5087, 4794, 4824, 4849, 5079,5, 5160,5, 5123, 4897, 4706,5, 4691,5, 5023, 5281,5, 5107, 5147, 4902, 4772, 4805,5, 4819, 5177,5, 5488, 5296,5, 5113, 4709,5, 4589,5, 4712, 5076,5, 5207,5, 5198,5, 5162,5, 4996,5, 4780,5, 4705,5, 4685, 4934,5, 5289, 5175, 5073, 4830,5, 4766, 4696,5, 4904, 5693, 5199,5, 5321, 4977,5, 4720,5, 4773,5, 4936,5, 5140, 5374, 5223,5, 5160, 4979,5
287,909, 5586,5, 5318, 5031,5, 4882,5, 5044, 5336,5, 5420, 5329,5, 5136,5, 4821,5, 4787,5, 4945, 5289, 5313,5, 5300,5, 4927,5, 4856, 4921, 5004,5, 5232,5, 5346, 5168, 4799,5, 4878, 4784,5, 4988,5, 5401, 5272, 5226, 4878, 4880,5, 4970, 5201, 5299,5, 5189, 5031,5, 4861,5, 4847, 5152,5, 5325,5, 5256,5, 5228,5, 5037, 4841,5, 4992, 4975,5, 5365,5, 5640, 5474,5, 5174, 4879, 4764,5, 4856,5, 5166, 5328,5, 5253,5, 5298, 5085,5, 4869,5, 4811,5, 4813, 5041,5, 5383, 5293, 5183, 5022, 4903, 4896, 4989,5, 5779,5, 5294, 5466, 5157, 4870, 4954,5, 5032,5, 5308,5, 5509,5, 5347, 5295,5, 5090
289,705, 5741, 5509, 5025, 5059, 5121,5, 5550, 5562,5, 5466,5, 5248,5, 4929,5, 4968, 5042, 5438,5, 5466,5, 5444,5, 5052,5, 4947,5, 5020,5, 5173, 5383, 5449, 5305,5, 4898,5, 4885,5, 4972,5, 5125,5, 5559, 5348,5, 5337, 5085,5, 5048, 5106,5, 5378, 5450,5, 5416,5, 5128,5, 4956,5, 4935,5, 5292,5, 5498,5, 5422,5, 5393,5, 5183, 5010,5, 5065, 5055, 5460,5, 5748, 5562,5, 5311,5, 5011,5, 4889, 5005, 5340, 5463, 5443, 5454,5, 5200, 4998, 4950,5, 4959,5, 5198,5, 5513, 5374, 5328,5, 5012,5, 5005, 4974, 5118, 5927, 5419,5, 5598,5, 5265, 5038,5, 5002, 5125,5, 5414, 5547, 5503, 5456,5, 5246,5
291,5, 5896, 5574, 5279,5, 5241, 5243,5, 5640, 5663,5, 5635, 5460,5, 5125, 5099,5, 5123, 5517, 5632,5, 5580,5, 5145,5, 5072,5, 5179, 5285,5, 5514,5, 5584, 5470,5, 5126, 5116,5, 5089,5, 5250,5, 5729, 5587,5, 5453,5, 5203,5, 5192,5, 5242, 5518,5, 5568,5, 5497, 5290, 5120, 5076,5, 5462,5, 5661,5, 5620, 5537, 5352,5, 5125,5, 5227, 5246, 5614,5, 5952,5, 5755,5, 5439, 5161,5, 5012, 5173,5, 5526, 5683, 5534, 5618,5, 5340,5, 5194, 5124, 5095,5, 5390,5, 5721,5, 5570,5, 5544,5, 5254,5, 5141,5, 5141,5, 5246,5, 6112, 5629, 5726,5, 5413,5, 5145, 5231, 5224,5, 5564, 5795, 5676,5, 5561,5, 5305,5
293,297, 6065,5, 5786,5, 5530, 5460,5, 5470, 5842,5, 5901,5, 5822, 5628,5, 5331, 5302,5, 5327,5, 5706,5, 5832, 5821, 5359, 5308, 5313, 5494, 5751, 5742, 5690,5, 5279, 5337, 5288,5, 5376, 5875,5, 5814,5, 5656, 5356, 5313,5, 5432, 5781, 5782,5, 5697, 5428, 5296,5, 5316,5, 5562,5, 5894,5, 5760, 5817, 5471,5, 5313,5, 5455,5, 5453, 5875,5, 6155, 5965, 5624,5, 5409, 5262,5, 5291,5, 5632,5, 5893,5, 5785, 5793, 5509,5, 5327,5, 5248, 5309, 5548,5, 5908,5, 5838,5, 5668, 5430,5, 5338, 5368,5, 5432,5, 6222,5, 5847, 5931,5, 5576, 5325,5, 5419, 5493,5, 5760,5, 5951, 5816,5, 5748,5, 5616
295,092, 6367, 6066,5, 5653,5, 5622, 5623,5, 6180,5, 6208, 6073,5, 5805,5, 5544,5, 5527,5, 5572, 5965, 6083, 6072, 5599, 5589, 5577, 5726,5, 6025,5, 6119,5, 5909,5, 5451,5, 5520, 5473,5, 5686, 6146,5, 6030, 5827, 5571, 5555,5, 5741,5, 5962, 6003, 5966,5, 5703, 5489,5, 5505, 5856,5, 6092, 6050,5, 5957, 5786,5, 5532,5, 5626,5, 5693, 6138,5, 6351,5, 6287,5, 5896, 5574,5, 5486,5, 5580, 5965, 6145, 6012, 6004, 5770,5, 5552, 5501,5, 5522, 5728,5, 6131,5, 6016, 5924,5, 5648,5, 5611,5, 5549,5, 5632, 6526,5, 5995,5, 6193,5, 5836,5, 5527,5, 5610,5, 5695,5, 5996, 6207, 6052, 6033,5, 5769
296,886, 6654,5, 6382,5, 5967, 5953,5, 5947, 6409,5, 6419, 6339, 6115,5, 5789, 5882,5, 5881, 6201, 6438,5, 6431, 5922, 5852, 5869, 5974,5, 6228,5, 6375,5, 6126,5, 5814,5, 5844,5, 5810, 5988,5, 6499, 6360, 6202, 5898, 5861, 5970, 6320, 6372, 6239, 6026, 5777,5, 5834,5, 6229, 6388,5, 6414,5, 6278, 6157,5, 5862, 5985, 5975, 6379,5, 6625, 6544, 6158,5, 5879,5, 5678,5, 5890,5, 6185,5, 6475, 6360, 6349,5, 6162,5, 5853, 5781,5, 5881,5, 6046, 6444, 6378, 6248,5, 5937,5, 5813,5, 5821, 5925, 6857, 6320, 6574,5, 6159,5, 5845, 5905,5, 6015, 6269, 6486, 6439, 6331, 6055
298,682, 7030,5, 6643, 6318, 6334, 6335, 6705, 6822,5, 6738, 6513,5, 6112,5, 6166,5, 6264,5, 6689, 6805,5, 6777,5, 6214, 6195,5, 6227, 6385, 6647,5, 6720,5, 6487, 6104,5, 6165, 6126,5, 6329,5, 6827,5, 6705, 6585, 6315,5, 6245,5, 6367,5, 6710,5, 6693,5, 6601,5, 6347, 6100,5, 6193,5, 6534, 6880, 6676, 6693, 6453, 6195, 6398, 6332,5, 6836, 7019,5, 6884, 6528, 6255, 6027,5, 6235,5, 6676,5, 6794, 6744,5, 6728, 6500,5, 6250,5, 6121, 6163,5, 6362,5, 6820,5, 6759, 6737, 6287,5, 6169, 6286,5, 6409, 7211,5, 6760,5, 6875,5, 6521, 6166,5, 6294, 6431, 6727, 6818, 6802, 6715,5, 6423,5
300,476, 7321, 7033, 6656, 6624, 6628,5, 7092, 7195,5, 7161,5, 6768, 6507,5, 6530, 6566,5, 7047, 7196,5, 7065, 6580,5, 6562, 6495,5, 6681, 7019, 7085, 6869, 6469, 6460,5, 6431,5, 6642, 7256, 7046,5, 6856, 6566,5, 6641,5, 6696, 7039,5, 7112,5, 6967,5, 6691,5, 6441, 6542, 6876, 7270, 7088, 7054, 6713, 6561, 6641, 6650, 7197, 7474, 7322,5, 6974, 6546,5, 6446, 6649,5, 6970, 7256,5, 7106, 7134, 6804, 6581,5, 6416,5, 6463,5, 6789, 7310,5, 7096,5, 7028, 6707,5, 6603, 6581, 6699,5, 7525,5, 7096,5, 7305,5, 6892,5, 6579, 6639, 6709,5, 7116,5, 7271,5, 7188, 7121,5, 6641
302,269, 7643, 7255, 6871, 6777,5, 6751,5, 7326,5, 7437, 7345,5, 7033, 6728, 6782, 6833,5, 7255, 7460,5, 7322,5, 6772,5, 6745, 6786, 6995, 7263,5, 7363, 7094,5, 6640,5, 6714, 6689,5, 6978, 7390, 7352, 7077, 6799, 6922, 7055, 7299, 7366, 7189, 6937, 6679,5, 6739,5, 7095, 7431, 7402,5, 7282,5, 7013,5, 6820, 6968, 6944, 7409,5, 7750,5, 7599, 7145, 6785, 6601, 6846, 7300, 7490,5, 7389,5, 7428, 7064, 6843,5, 6740, 6749,5, 7118, 7497,5, 7328,5, 7327, 6958,5, 6801, 6862,5, 6897,5, 7877,5, 7386,5, 7571,5, 7099, 6771, 6864,5, 7032, 7337,5, 7533,5, 7489, 7307,5, 7070
304,062, 7736, 7336, 7002,5, 6926,5, 6888,5, 7443,5, 7554,5, 7353, 7136,5, 6782, 6731, 6865, 7337, 7461, 7423,5, 6909,5, 6839,5, 6915,5, 7047,5, 7398, 7454, 7315,5, 6733, 6854, 6778,5, 6921,5, 7518, 7446,5, 7230,5, 6927, 6900,5, 7072,5, 7453, 7460, 7300, 6972,5, 6804,5, 6864, 7195, 7554, 7465, 7367, 7147, 6897,5, 6963,5, 7052,5, 7554,5, 7776, 7690, 7319,5, 6890, 6726,5, 6871, 7308, 7628,5, 7420, 7458,5, 7102, 6883,5, 6725,5, 6834, 7122, 7659, 7480, 7394,5, 6954, 6828, 6852, 6992,5, 7858, 7431,5, 7589, 7234, 6865,5, 6937,5, 7068, 7397, 7586, 7532,5, 7433, 7094,5
305,857, 7534, 7245,5, 6841, 6765,5, 6805,5, 7293,5, 7361,5, 7308,5, 6916,5, 6642, 6685,5, 6646, 7173,5, 7305,5, 7345, 6711, 6684, 6696,5, 6926, 7234,5, 7285,5, 7020,5, 6589,5, 6607,5, 6616, 6839, 7365,5, 7251,5, 7091,5, 6728,5, 6737,5, 6909, 7279, 7377,5, 7198,5, 6843,5, 6651, 6656,5, 7019,5, 7390,5, 7293, 7292, 6976,5, 6642,5, 6770, 6787, 7267,5, 7684,5, 7472, 7089, 6757, 6608,5, 6729,5, 7138, 7325,5, 7255, 7334,5, 7033, 6754,5, 6624,5, 6671,5, 6919, 7412,5, 7323,5, 7314,5, 6876, 6659,5, 6720,5, 6818, 7737,5, 7280,5, 7486, 7095, 6738, 6827, 6848,5, 7150, 7444,5, 7323, 7239,5, 6944
307,649, 7325, 6935,5, 6500, 6389, 6491,5, 6913,5, 7031,5, 6941,5, 6671,5, 6422, 6323, 6473,5, 6819,5, 7071, 7012, 6506,5, 6341, 6358, 6626,5, 6934,5, 7039,5, 6748, 6367,5, 6312,5, 6297, 6492,5, 7074,5, 7001,5, 6809, 6373, 6487,5, 6539,5, 6877, 6948,5, 6790, 6535, 6305, 6299, 6682, 6994,5, 6998,5, 6975, 6640,5, 6370,5, 6436,5, 6465, 7018, 7236,5, 7182, 6856,5, 6447, 6261,5, 6347, 6750,5, 7052, 6949, 6974, 6672,5, 6436,5, 6370,5, 6334,5, 6596, 7069,5, 6915,5, 6877,5, 6546, 6302, 6318, 6461, 7431, 6916, 7132, 6709,5, 6349,5, 6338, 6487,5, 6859,5, 7051, 6943,5, 6874,5, 6644
309,441, 6964, 6655, 6226, 6119, 6219, 6688, 6699,5, 6579, 6359, 5994,5, 5982,5, 6025, 6488,5, 6623, 6698, 6106, 5997, 6034,5, 6197, 6537,5, 6555,5, 6422, 6058,5, 5955,5, 5902,5, 6134, 6724, 6638, 6413,5, 6030,5, 5995, 6161,5, 6525, 6619, 6464,5, 6221,5, 5926, 5950,5, 6356,5, 6640,5, 6512, 6536, 6306,5, 6081,5, 6059, 6065,5, 6559, 6921, 6716,5, 6402, 6113,5, 5955, 6021, 6366, 6533,5, 6488,5, 6597, 6325, 6103,5, 5995,5, 5997,5, 6164,5, 6598, 6587,5, 6513, 6136, 6015, 5997, 6074,5, 7017, 6566, 6770,5, 6340, 6026,5, 5956, 6087, 6398,5, 6649,5, 6649, 6553, 6296,5
311,235, 6569, 6288,5, 5887, 5851,5, 5759,5, 6232,5, 6214, 6222,5, 6020,5, 5683, 5635, 5655,5, 6144, 6237,5, 6273, 5715,5, 5681,5, 5683, 5903,5, 6144,5, 6247, 6067,5, 5630,5, 5575, 5556,5, 5784,5, 6329, 6194,5, 6020,5, 5601,5, 5718,5, 5781, 6136,5, 6204,5, 6083,5, 5870, 5726,5, 5567,5, 5928,5, 6221,5, 6210,5, 6139,5, 5907,5, 5732, 5733,5, 5744, 6116, 6442, 6316, 6082,5, 5734, 5556,5, 5672,5, 6011, 6220, 6089,5, 6165, 6008, 5645,5, 5609,5, 5543,5, 5822, 6236, 6165,5, 6067, 5777, 5673, 5605,5, 5708,5, 6612, 6140,5, 6363, 5930, 5665, 5615, 5690, 6115, 6365,5, 6192,5, 6141,5, 5902,5
313,026, 6125,5, 5997, 5501, 5433,5, 5456,5, 5898, 6019,5, 5883, 5698, 5391,5, 5382, 5361,5, 5792, 5964,5, 5938,5, 5476,5, 5332,5, 5389,5, 5558, 5771, 5900, 5739,5, 5381, 5330,5, 5240,5, 5424, 5924,5, 5864,5, 5689, 5357, 5396,5, 5438, 5751,5, 5852,5, 5770, 5500, 5371,5, 5326,5, 5663, 5865, 5867,5, 5781,5, 5620, 5347, 5464, 5489, 5838,5, 6166, 6047, 5760, 5360, 5322,5, 5296, 5718,5, 5865,5, 5800, 5794,5, 5629, 5444, 5282,5, 5290,5, 5491,5, 5859, 5825, 5857,5, 5468,5, 5424,5, 5209,5, 5429, 6269,5, 5842, 6005,5, 5657,5, 5328,5, 5322,5, 5524,5, 5733, 6015,5, 5937,5, 5825, 5596,5
314,817, 5887, 5659,5, 5407,5, 5279,5, 5318,5, 5700,5, 5714, 5640,5, 5459,5, 5125,5, 5078, 5178,5, 5586,5, 5648,5, 5616, 5200,5, 5088,5, 5160,5, 5347,5, 5523, 5617,5, 5448, 5112, 5083,5, 4980,5, 5263,5, 5779,5, 5554, 5474,5, 5193, 5168, 5299, 5488,5, 5580, 5522,5, 5333, 5146,5, 5014, 5322, 5654,5, 5567, 5541, 5321, 5145, 5214, 5239,5, 5619,5, 5917,5, 5772,5, 5500, 5202, 5039,5, 5136,5, 5451, 5611,5, 5523, 5622,5, 5381,5, 5226,5, 5056,5, 5052, 5281,5, 5672, 5540, 5591, 5200, 5135, 5049, 5143, 6099,5, 5634,5, 5767, 5415,5, 5153,5, 5123,5, 5211, 5523,5, 5726, 5606,5, 5648, 5387,5
316,607, 5715, 5502, 5178,5, 4998, 5014,5, 5397,5, 5532,5, 5443, 5206,5, 5010,5, 4879,5, 4918, 5336,5, 5475, 5482, 4973,5, 4988,5, 4965,5, 5059, 5373,5, 5434,5, 5313, 4943,5, 4895, 4845,5, 5026,5, 5531, 5393, 5242, 4997, 4926, 5066, 5344,5, 5389,5, 5313,5, 5122,5, 4928,5, 4913,5, 5230, 5487,5, 5415, 5309, 5178, 4990,5, 4958, 5009, 5366, 5723,5, 5547, 5293,5, 5037, 4871,5, 4920,5, 5255,5, 5402, 5408, 5369, 5204, 4985, 4874, 4889, 5047, 5450,5, 5362,5, 5391, 5008, 4973, 4929,5, 5066,5, 5858,5, 5357, 5601, 5293,5, 4948,5, 4898, 5067,5, 5335, 5562,5, 5417,5, 5430,5, 5147
318,399, 5571, 5288, 4938, 4835,5, 4856, 5350,5, 5325,5, 5270, 5035,5, 4839,5, 4740, 4794,5, 5175, 5222,5, 5282, 4815, 4729, 4814, 4975,5, 5193,5, 5198, 5090,5, 4695,5, 4769, 4622,5, 4806, 5308,5, 5175,5, 5079,5, 4862,5, 4835, 4863, 5101,5, 5264, 5163,5, 4968, 4756,5, 4729, 5074,5, 5281,5, 5194, 5164,5, 4884,5, 4746, 4863, 4860,5, 5278,5, 5514,5, 5430, 5110, 4866, 4745,5, 4819,5, 5044,5, 5235, 5195, 5179, 4986,5, 4776,5, 4750, 4696, 4867,5, 5254, 5205, 5120,5, 4815, 4839,5, 4817, 4956,5, 5646, 5151, 5407,5, 5056,5, 4756, 4719,5, 4912,5, 5126, 5396, 5268,5, 5262,5, 4916,5
320,189, 5400,5, 5170, 4786, 4741, 4740,5, 5158, 5166,5, 5060, 4873,5, 4620, 4630,5, 4629,5, 4970, 5115, 5065, 4678, 4587,5, 4634,5, 4796, 4992,5, 5137, 4971, 4581,5, 4592,5, 4533,5, 4649,5, 5233, 5020,5, 4927, 4724,5, 4633,5, 4698,5, 5024, 5042,5, 4970, 4773, 4593,5, 4582, 4904, 5108, 5003,5, 5039,5, 4847, 4647, 4687,5, 4723,5, 5083,5, 5371, 5185,5, 4905,5, 4723,5, 4524,5, 4614, 4998,5, 5147, 5009,5, 5077, 4815, 4657,5, 4556,5, 4509,5, 4711, 5112,5, 5057,5, 4962,5, 4732,5, 4609,5, 4615, 4697, 5497,5, 5079, 5279,5, 4902,5, 4639,5, 4591,5, 4715, 4933, 5164,5, 5102, 5090, 4863
321,979, 5310, 4985,5, 4651,5, 4662,5, 4618, 5055,5, 5103, 4951,5, 4855,5, 4508, 4495, 4560,5, 4865,5, 4934, 4951, 4546,5, 4381,5, 4557,5, 4619, 4877, 4961,5, 4784,5, 4470,5, 4559, 4427, 4587,5, 5116,5, 4890, 4799,5, 4540,5, 4511, 4598, 4879,5, 4932,5, 4848,5, 4754, 4526, 4441, 4811, 4967,5, 4952,5, 4954, 4716, 4516,5, 4573,5, 4601, 4935,5, 5235, 5103, 4900,5, 4538,5, 4441, 4546,5, 4902,5, 4993, 4854,5, 4899,5, 4729,5, 4527,5, 4460,5, 4442, 4707,5, 4986, 4905,5, 4885, 4609, 4499, 4467,5, 4633,5, 5382, 4952, 5147, 4724, 4536,5, 4533,5, 4646, 4884, 5067,5, 4975,5, 4948, 4809,5
323,768, 5167, 4904, 4597, 4545,5, 4597, 4991, 4953,5, 4948,5, 4720, 4464, 4420, 4476,5, 4758,5, 4824,5, 4881,5, 4501,5, 4378,5, 4419, 4569,5, 4768,5, 4816, 4728,5, 4416, 4355, 4340,5, 4507,5, 4985, 4821,5, 4708,5, 4437,5, 4431,5, 4541, 4779, 4803,5, 4775, 4632,5, 4352,5, 4425, 4692, 4880,5, 4780,5, 4762,5, 4558, 4460, 4483,5, 4525,5, 4870, 5167,5, 5032,5, 4711, 4422,5, 4354,5, 4442,5, 4791, 4833, 4788,5, 4868, 4618,5, 4478,5, 4405, 4397,5, 4562, 4908,5, 4843,5, 4809, 4536,5, 4450,5, 4383, 4441, 5295,5, 4840,5, 5043, 4730,5, 4399, 4419, 4515,5, 4791,5, 5009, 4884, 4822, 4639,5
325,556, 5123, 4874, 4485,5, 4431,5, 4459,5, 4863,5, 4860,5, 4849,5, 4617, 4379, 4366, 4319, 4693, 4743,5, 4821, 4423,5, 4286, 4314,5, 4489, 4695,5, 4779, 4654,5, 4331,5, 4344,5, 4248,5, 4383, 4876,5, 4685, 4603, 4371, 4306,5, 4472,5, 4684, 4781,5, 4676, 4532, 4314,5, 4292,5, 4658,5, 4761, 4690,5, 4720,5, 4548,5, 4361,5, 4408,5, 4419, 4784,5, 5116,5, 4901, 4594, 4397, 4281, 4326,5, 4639,5, 4739,5, 4671, 4738, 4511,5, 4434,5, 4260, 4344, 4441, 4807,5, 4744,5, 4690, 4448,5, 4383, 4290,5, 4389,5, 5184, 4733, 4930,5, 4543, 4310,5, 4288,5, 4493, 4715,5, 4926, 4752, 4770,5, 4604
327,347, 4968,5, 4762,5, 4376,5, 4374, 4367, 4881, 4793, 4713,5, 4564,5, 4314,5, 4244, 4317,5, 4582,5, 4689,5, 4679, 4319,5, 4288, 4259, 4411, 4589, 4653,5, 4506,5, 4271,5, 4236,5, 4168,5, 4365,5, 4794, 4610, 4501, 4258,5, 4288,5, 4337, 4571, 4680,5, 4614, 4327, 4213,5, 4182, 4521,5, 4712,5, 4618, 4558,5, 4503,5, 4330, 4362,5, 4376, 4711,5, 5021, 4804,5, 4538, 4355,5, 4237, 4274, 4587, 4737,5, 4604, 4631, 4470, 4466, 4231, 4262, 4400,5, 4761, 4604, 4598,5, 4325,5, 4339,5, 4274,5, 4325, 5103,5, 4707,5, 4854, 4511, 4276,5, 4249, 4357, 4623,5, 4827, 4685, 4719,5, 4500,5
329,135, 4934, 4631, 4356,5, 4259, 4321,5, 4738,5, 4709,5, 4623, 4419, 4237,5, 4142,5, 4181,5, 4551, 4591,5, 4669,5, 4237, 4122,5, 4270, 4298, 4457,5, 4627, 4494,5, 4160,5, 4175, 4084, 4282,5, 4701,5, 4609,5, 4426, 4195,5, 4161,5, 4304, 4547, 4605,5, 4559,5, 4369, 4135,5, 4132, 4462, 4632,5, 4622, 4556, 4404,5, 4188, 4244, 4350,5, 4616, 4909,5, 4732,5, 4493,5, 4211, 4089, 4239,5, 4483, 4607,5, 4536,5, 4582, 4308, 4257,5, 4172,5, 4120, 4363, 4635, 4605,5, 4515,5, 4256, 4200, 4147,5, 4231,5, 5096,5, 4554,5, 4783,5, 4507,5, 4137, 4172,5, 4303,5, 4507,5, 4807, 4617, 4643,5, 4428,5
330,923, 4889,5, 4601,5, 4271,5, 4255, 4298, 4655,5, 4644, 4563, 4379,5, 4154, 4079,5, 4093,5, 4491,5, 4562, 4558, 4168,5, 4097,5, 4171, 4229,5, 4429,5, 4539, 4368, 4055,5, 4065, 4054,5, 4187, 4652,5, 4512,5, 4382,5, 4063,5, 4121,5, 4198,5, 4444, 4472,5, 4465, 4289,5, 4051, 4097, 4402,5, 4479, 4500,5, 4455,5, 4276,5, 4136, 4136, 4255,5, 4589,5, 4866, 4666, 4452,5, 4157,5, 4060, 4121, 4471, 4506,5, 4464,5, 4548, 4313, 4160,5, 4074, 3966, 4206, 4590, 4463,5, 4449, 4216,5, 4070,5, 4103, 4216, 4952,5, 4552,5, 4739,5, 4396, 4114, 4043, 4204, 4426, 4677, 4503,5, 4504, 4401
332,71, 4847, 4480,5, 4239,5, 4231,5, 4215, 4602,5, 4588, 4462,5, 4324, 4112,5, 4026, 4056,5, 4392, 4460, 4458, 4091,5, 4020,5, 4082, 4140, 4362,5, 4440,5, 4301, 4049, 4017,5, 3989, 4129,5, 4548,5, 4429,5, 4308,5, 4047, 4057, 4079, 4410,5, 4425, 4396, 4202,5, 3986, 4012,5, 4311,5, 4507, 4319,5, 4366, 4235, 4056,5, 4135,5, 4198, 4523,5, 4867,5, 4584,5, 4374,5, 4066,5, 3982,5, 4066,5, 4393,5, 4457,5, 4378,5, 4425,5, 4244,5, 4137, 3994,5, 4003, 4162,5, 4523,5, 4412,5, 4324, 4165,5, 4106, 4016,5, 4108,5, 4904,5, 4471, 4646, 4305,5, 4041, 4056, 4201,5, 4374,5, 4601,5, 4469,5, 4419, 4343
334,497, 4731, 4440, 4121,5, 4080,5, 4149,5, 4582, 4526,5, 4408,5, 4285, 4021, 3975,5, 4007,5, 4328, 4374, 4404, 4071, 3888, 4008, 4084,5, 4273,5, 4380,5, 4232, 3998,5, 3958, 3957,5, 4067, 4512, 4345,5, 4233,5, 3975,5, 3983, 4106, 4282,5, 4363,5, 4306, 4196,5, 3992,5, 3947,5, 4313,5, 4388, 4325, 4337, 4166, 4002, 4111,5, 4107, 4434,5, 4695, 4525, 4240,5, 4086, 3945,5, 3973, 4307,5, 4408,5, 4296, 4349,5, 4156, 4081, 3972, 3902, 4088, 4486, 4373, 4290, 4085, 4002, 3985, 4086,5, 4809, 4403,5, 4585, 4220, 4031, 4034, 4128,5, 4308,5, 4516, 4363,5, 4409, 4223,5
336,286, 4663,5, 4401, 4088,5, 4052, 4081, 4471, 4437, 4294,5, 4208,5, 3982, 3908, 3989, 4239, 4331,5, 4373, 3956, 3862, 3965, 4032, 4244,5, 4261,5, 4207, 3909, 3946,5, 3854,5, 3985,5, 4408,5, 4262, 4154,5, 3893, 3957, 3978, 4215,5, 4311, 4276, 4108,5, 3952,5, 3863,5, 4227,5, 4382,5, 4288, 4254,5, 4042,5, 3928,5, 4000,5, 4036, 4293,5, 4686,5, 4499,5, 4196, 3997, 3829, 3915,5, 4359,5, 4270,5, 4240, 4340,5, 4117, 3969, 3912,5, 3835, 4033,5, 4363,5, 4264, 4217,5, 4047, 3903, 3956,5, 4012, 4783, 4303,5, 4496,5, 4126, 3922, 3882, 4061,5, 4259,5, 4433, 4357, 4344, 4207
338,072, 4597, 4335,5, 4031, 3977,5, 4054,5, 4460, 4395,5, 4319, 4164, 3905,5, 3882, 3887,5, 4181, 4259, 4339,5, 3939,5, 3830,5, 3913, 3962, 4171, 4257, 4187,5, 3882, 3881, 3801,5, 3920,5, 4334,5, 4192, 4135, 3856,5, 3908, 4002,5, 4196, 4250,5, 4206,5, 4066, 3861,5, 3816, 4187, 4362,5, 4174, 4123,5, 3993, 3856,5, 3973, 3978, 4298,5, 4661,5, 4431, 4187, 3944, 3786, 3879, 4621,5, 4266,5, 4199,5, 4236, 4061, 3969, 3875, 3785,5, 4044,5, 4408,5, 4244,5, 4188,5, 3949, 3881, 3767, 3982,5, 4689,5, 4325, 4483,5, 4103,5, 3913,5, 3881, 3994,5, 4233,5, 4343,5, 4268,5, 4266, 4169,5
339,858, 4532,5, 4304, 3927,5, 3939, 3978,5, 4311,5, 4302,5, 4248,5, 4111,5, 3827,5, 3784,5, 3918,5, 4101,5, 4200,5, 4201, 3891, 3833, 3829, 3942, 4109, 4177, 4123, 3776, 3855, 3771, 3885,5, 4342,5, 4156, 3978, 3850, 3829,5, 3925,5, 4159, 4141, 4161,5, 4021, 3870, 3811,5, 4141,5, 4267, 4184,5, 4142,5, 3951, 3848, 3854,5, 3925, 4232,5, 4619,5, 4367,5, 4124,5, 3925,5, 3737, 3847, 4148, 4200,5, 4148,5, 4179,5, 4023,5, 3873,5, 3869, 3757, 3910, 4265, 4225,5, 4121, 3841, 3882,5, 3809,5, 3889, 4664, 4194,5, 4397,5, 4069,5, 3851, 3848,5, 3978,5, 4158,5, 4306,5, 4251, 4256, 4089,5
341,644, 4495, 4160, 3947, 3881,5, 3951, 4290, 4212,5, 4175,5, 4071,5, 3824, 3705,5, 3732, 4112, 4140,5, 4177, 3819, 3724,5, 3795, 3924, 4042, 4087, 4016, 3734,5, 3746, 3711, 3780,5, 4241, 4082, 3985,5, 3786, 3793,5, 3845,5, 4029,5, 4104,5, 4089,5, 3954, 3741,5, 3796, 4062, 4186, 4111,5, 4072, 3940,5, 3738,5, 3827, 3912,5, 4246,5, 4473, 4316, 4017,5, 3832, 3621, 3755, 4600, 4150,5, 4077,5, 4056,5, 3950,5, 3831, 3844, 3728,5, 3911, 4200, 4112, 4006,5, 3793,5, 3804, 3708, 3829, 4568,5, 4185, 4346,5, 4006,5, 3762, 3739,5, 3861, 4077,5, 4266, 4125,5, 4179,5, 4091
343,429, 4391,5, 4155,5, 3829,5, 3871, 3910, 4235,5, 4162,5, 4148,5, 3992,5, 3692, 3712, 3652, 3979, 4090, 4048, 3770,5, 3681, 3743,5, 3857,5, 3994,5, 4080,5, 3972, 3694,5, 3698,5, 3635, 3759, 4166,5, 4087, 3890, 3741,5, 3747,5, 3815, 3985,5, 4084,5, 4011, 3850,5, 3741,5, 3703,5, 4056, 4150, 4039, 4078, 3866, 3810, 3796, 3818, 5350, 4515,5, 4218, 3987, 3767, 3609, 3762, 4542,5, 4044,5, 4027, 4018, 3943, 3796,5, 3740,5, 3663, 3830,5, 4166,5, 4053,5, 4012, 3758, 3749, 3675, 3781,5, 4524,5, 4086, 4269,5, 3924,5, 3681, 3725, 3846,5, 4020,5, 4187, 4114,5, 4146,5, 4020,5
345,214, 4327,5, 4065,5, 3824,5, 3822, 3948, 4194, 4172, 4082, 3932, 3696,5, 3624, 3712,5, 3951, 4069,5, 4076,5, 3712, 3623,5, 3665, 3793,5, 4002, 4081,5, 3889,5, 3610, 3631,5, 3647,5, 3708,5, 4178, 3986,5, 3870, 3714,5, 3609, 3754, 3924,5, 4043,5, 3949, 3844,5, 3699,5, 3628,5, 4025,5, 4133,5, 3989,5, 3976,5, 3814, 3651,5, 3764, 3820, 4368,5, 4473,5, 4218, 3953, 3735, 3577, 3645, 4311,5, 3988, 3929, 3933, 3866,5, 3733, 3679,5, 3618,5, 3803,5, 4054,5, 4002,5, 3939,5, 3733, 3718,5, 3703, 3751,5, 4499,5, 4038, 4326,5, 3911, 3688, 3710, 3782,5, 3952, 4209, 4075,5, 4140,5, 4024
346,999, 4291,5, 4064,5, 3800,5, 3742,5, 3823,5, 4140,5, 4082,5, 3987, 3904,5, 3655,5, 3616,5, 3638, 3915,5, 3991, 3959, 3676,5, 3536,5, 3647, 3733, 3957,5, 4008, 3873,5, 3565, 3610,5, 3581, 3729,5, 4087, 3956,5, 3885, 3686,5, 3652, 3749,5, 3921,5, 3928, 3951, 3814,5, 3608,5, 3662,5, 4003, 4033, 4000,5, 3928,5, 3736,5, 3618,5, 3668, 3750,5, 4072,5, 4416,5, 4131, 3876,5, 3684, 3569, 3645, 4052, 3984, 3905, 3953,5, 3818, 3698, 3653, 3590, 3746,5, 4103, 3957, 3894, 3696,5, 3619,5, 3536, 3666,5, 4436, 4083,5, 4279,5, 3872,5, 3619, 3600, 3705, 3908,5, 4142, 4070,5, 4062, 3965
348,785, 4260,5, 4037, 3767,5, 3755, 3795,5, 4062, 4000, 3961, 3849, 3620, 3631,5, 3577,5, 3882, 3956, 3918, 3627, 3560, 3670, 3681, 3823, 3981,5, 3853,5, 3621, 3603,5, 3510, 3645,5, 4080,5, 3964, 3809,5, 3620,5, 3597, 3644, 3873,5, 3898, 3869,5, 3790, 3645, 3599,5, 4013,5, 4024,5, 3927,5, 3873, 3735,5, 3591,5, 3691, 3748, 4051,5, 4396, 4087,5, 3841, 3590,5, 3431, 3609,5, 4013,5, 3946,5, 3890,5, 3895, 3738, 3650, 3611,5, 3512,5, 3720, 4026, 3956,5, 3835,5, 3657,5, 3633, 3524, 3671, 4425, 4058,5, 4273, 3827,5, 3562, 3607, 3712,5, 3865, 4074, 4042, 4050,5, 3929,5
350,569, 4212,5, 3903, 3725, 3683, 3711, 4045, 3956, 3953, 3800,5, 3582, 3465,5, 3546, 3859, 3858,5, 3916, 3606,5, 3490,5, 3571, 3651, 3809, 3889, 3772,5, 3574,5, 3480,5, 3428,5, 3613,5, 3973,5, 3906,5, 3779, 3500, 3539, 3649, 3823, 3915, 3839, 3704, 3547,5, 3527,5, 4014, 4011, 3853,5, 3841, 3671,5, 3550,5, 3651,5, 3714, 3981,5, 4367,5, 4077,5, 3808,5, 3602, 3488, 3538, 3945, 3888, 3871,5, 3854,5, 3730, 3596,5, 3486,5, 3484,5, 3627,5, 3945,5, 3859,5, 3787,5, 3581,5, 3570,5, 3528, 3643,5, 4304, 4026,5, 4292, 3771, 3601, 3505, 3647, 3867, 4010,5, 3934,5, 4074,5, 3980,5
352,352, 4191,5, 3904,5, 3660,5, 3600, 3676, 4022,5, 3933,5, 3870, 3753, 3490,5, 3517,5, 3507, 3818, 3867,5, 3858, 3542, 3451,5, 3542, 3650, 3794,5, 3840, 3707,5, 3494,5, 3509,5, 3397, 3525, 3950,5, 3843, 3694, 3495,5, 3577,5, 3569, 3784,5, 3812, 3815,5, 3692, 3549, 3543,5, 3964,5, 3923, 3845, 3749, 3580, 3495, 3582,5, 3667, 3965,5, 4353,5, 3966,5, 3738,5, 3545,5, 3435,5, 3521, 3888, 3845,5, 3822, 3820, 3657,5, 3551, 3474,5, 3428,5, 3655, 3980, 3836,5, 3781,5, 3590, 3467,5, 3476,5, 3499, 4296,5, 3992,5, 4197, 3738,5, 3539,5, 3514, 3600,5, 3807,5, 4025,5, 3858,5, 4001, 3960,5
354,136, 4135, 3808, 3673, 3591,5, 3595, 3938, 3899, 3840, 3703,5, 3449,5, 3375,5, 3882,5, 3759, 3791,5, 3782,5, 3451,5, 3445,5, 3469,5, 3530, 3702,5, 3816, 3688, 3387, 3420, 3381,5, 3491, 3902, 3730, 3617,5, 3431, 3470, 3491,5, 3727, 3735,5, 3711, 3624,5, 3469,5, 3510,5, 3916,5, 3849,5, 3698,5, 3685, 3567, 3472,5, 3496, 3590,5, 3923, 4284, 3906,5, 3692,5, 3479, 3317,5, 3415, 3928,5, 3789, 3787,5, 3773,5, 3578,5, 3473, 3442,5, 3412,5, 3574,5, 3892,5, 3734,5, 3669, 3510, 3443,5, 3407, 3488, 4244,5, 3981, 4162,5, 3618, 3469, 3411,5, 3549,5, 3752,5, 3948,5, 3874, 3948,5, 3926,5
355,919, 4051,5, 3786,5, 3584, 3535,5, 3613, 3884, 3873,5, 3768,5, 3666, 3442,5, 3357,5, 3642, 3671, 3785,5, 3847, 3410, 3318,5, 3429,5, 3497,5, 3668, 3712,5, 3653, 3382, 3400,5, 3314, 3476,5, 3877,5, 3739, 3626,5, 3433, 3454, 3440, 3663,5, 3714,5, 3716,5, 3557, 3447,5, 3441,5, 3869, 3755,5, 3718, 3680, 3541, 3392, 3450,5, 3510, 3827,5, 4237,5, 3893, 3633,5, 3389,5, 3299,5, 3418, 4076, 3728,5, 3691,5, 3788,5, 3550,5, 3448, 3344, 3327,5, 3492,5, 3780,5, 3761,5, 3680,5, 3400, 3426,5, 3341, 3435, 4202, 3869,5, 4166,5, 3652,5, 3405,5, 3415, 3515, 3711, 3878,5, 3834, 3965,5, 3902
357,701, 4011,5, 3827,5, 3525, 3507,5, 3531, 3806, 3746,5, 3671,5, 3640, 3369, 3308, 3354,5, 3657,5, 3749, 3723, 3386,5, 3334,5, 3413,5, 3505,5, 3631,5, 3709, 3596, 3356,5, 3346, 3335, 3414, 3838, 3676,5, 3611,5, 3381, 3399, 3423,5, 3609, 3614, 3596, 3542,5, 3419, 3406, 3818,5, 3736, 3661, 3637,5, 3489, 3397,5, 3414, 3517, 3871, 4122,5, 3791,5, 3609,5, 3365, 3259, 3364,5, 3787,5, 3662,5, 3630,5, 3702,5, 3487,5, 3443, 3330,5, 3294,5, 3537, 3841, 3682,5, 3669,5, 3394, 3397,5, 3293,5, 3399, 4243, 3898,5, 4150,5, 3530, 3352, 3372, 3499,5, 3630,5, 3875, 3749, 3895,5, 3850,5
359,483, 4009, 3783, 3513, 3456,5, 3468,5, 3857,5, 3747, 3699, 3623,5, 3373,5, 3320,5, 3312, 3594, 3697, 3705, 3391, 3331,5, 3368, 3397, 3584,5, 3655, 3579,5, 3324,5, 3329, 3264, 3368,5, 3780, 3604,5, 3596,5, 3322, 3343,5, 3417, 3580, 3662,5, 3617,5, 3452, 3364,5, 3379, 3828,5, 3740, 3640, 3596, 3460, 3394, 3426,5, 3440,5, 3791, 4113, 3801, 3534, 3383,5, 3243,5, 3344,5, 3750,5, 3634,5, 3534, 3659, 3478, 3369, 3337, 3283, 3413, 3747,5, 3663,5, 3601, 3364,5, 3326, 3330, 3417, 4145,5, 3863, 4103,5, 3504,5, 3337,5, 3275, 3485,5, 3625,5, 3765,5, 3744,5, 3873, 3785,5
361,265, 3962, 3701, 3430, 3452,5, 3465, 3804,5, 3729,5, 3638, 3540, 3351, 3259, 3331,5, 3552, 3704, 3636, 3318, 3252, 3325,5, 3388,5, 3505, 3639, 3502,5, 3266, 3262,5, 3241,5, 3388, 3789, 3627,5, 3510, 3310, 3293, 3404, 3561, 3565, 3558, 3493, 3315, 3298,5, 3740,5, 3692,5, 3567, 3575,5, 3434, 3343,5, 3347, 3392, 3709,5, 3986, 3731,5, 3559,5, 3326,5, 3173, 3273,5, 3688, 3635, 3593, 3628,5, 3496, 3388, 3265,5, 3245,5, 3401,5, 3789, 3639,5, 3545, 3383,5, 3279,5, 3200,5, 3389, 4126,5, 3819,5, 4037, 3508,5, 3299, 3322,5, 3382, 3605, 3790, 3676, 3840, 3724
363,047, 3924, 3666, 3385,5, 3456, 3459,5, 3720,5, 3719, 3604,5, 3495,5, 3280, 3267,5, 3280,5, 3541, 3620, 3574, 3269, 3207, 3297,5, 3411,5, 3516, 3580,5, 3472, 3189,5, 3195, 3181, 3291,5, 3738, 3547, 3441,5, 3282,5, 3302, 3408,5, 3443,5, 3580,5, 3514,5, 3389, 3292,5, 3268,5, 3665, 3627, 3563, 3516,5, 3381, 3239,5, 3331, 3362,5, 3671, 4004,5, 3709,5, 3497,5, 3269, 3176, 3290,5, 3678,5, 3625, 3500,5, 3564, 3407,5, 3301,5, 3218, 3200,5, 3364, 3682, 3584, 3513,5, 3316, 3269, 3211, 3318,5, 4023, 3773, 3993,5, 3440, 3283,5, 3270,5, 3347, 3566, 3752,5, 3632,5, 3710,5, 3675
364,828, 3894,5, 3681,5, 3405,5, 3332, 3363,5, 3712, 3671,5, 3601,5, 3455, 3250,5, 3264,5, 3271,5, 3499, 3604,5, 3603, 3257, 3212,5, 3271, 3346, 3527, 3542, 3424,5, 3149,5, 3168,5, 3103,5, 3284,5, 3742,5, 3553, 3397, 3242, 3241, 3266, 3420,5, 3483,5, 3506, 3448, 3251, 3246, 3605,5, 3568, 3484, 3504,5, 3318, 3250, 3308, 3324,5, 3629, 3953, 3685, 3416,5, 3290,5, 3131, 3202,5, 3564, 3536, 3501, 3546, 3370, 3302,5, 3202, 3181, 3339,5, 3640,5, 3542, 3484,5, 3244,5, 3241, 3275, 3258, 4003, 3707,5, 3935,5, 3434, 3234,5, 3216,5, 3357,5, 3512,5, 3726,5, 3632, 3709, 3591,5
366,609, 3877, 3567, 3400,5, 3337,5, 3352,5, 3737,5, 3658, 3592, 3422,5, 3275,5, 3206, 3200,5, 3445,5, 3541,5, 3569, 3254, 3163,5, 3293,5, 3306, 3491, 3525, 3480,5, 3174,5, 3169,5, 3122,5, 3239, 3632,5, 3510, 3414, 3224, 3240,5, 3254, 3436, 3469, 3425,5, 3366,5, 3219, 3197, 3513, 3544,5, 3513,5, 3468, 3347,5, 3219,5, 3299,5, 3287, 3606, 3944, 3658,5, 3411, 3191,5, 3096, 3237,5, 3549, 3501, 3444, 3462,5, 3341,5, 3244,5, 3152, 3133, 3329,5, 3613, 3475,5, 3417, 3238, 3242,5, 3125,5, 3282, 3925,5, 3653, 3890,5, 3419,5, 3221, 3207, 3298,5, 3487,5, 3667, 3554, 3605, 3535
368,389, 3855,5, 3603,5, 3289, 3295, 3307, 3652,5, 3587, 3535,5, 3408, 3222,5, 3162,5, 3214, 3450,5, 3515,5, 3565,5, 3199,5, 3140, 3224, 3270, 3452, 3485,5, 3359,5, 3125, 3150, 3125, 3205, 3663, 3480, 3375, 3121, 3185, 3253, 3410, 3504, 3452, 3334, 3166,5, 3162, 3479, 3522,5, 3517, 3444, 3290, 3146, 3300,5, 3287,5, 3541, 3840, 3607,5, 3364,5, 3207, 3088,5, 3192,5, 3484, 3482,5, 3392,5, 3482,5, 3284, 3189, 3168,5, 3131, 3282, 3568,5, 3503, 3396,5, 3187,5, 3172,5, 3147,5, 3263,5, 3956,5, 3606, 3799,5, 3355,5, 3136,5, 3210,5, 3302,5, 3458,5, 3703, 3514, 3541,5, 3518,5
370,169, 3799,5, 3536,5, 3337, 3286, 3312,5, 3619, 3555,5, 3495,5, 3388, 3205, 3103,5, 3161,5, 3454,5, 3451, 3512, 3209,5, 3094,5, 3178, 3232,5, 3420,5, 3455, 3322,5, 3127, 3126,5, 3063,5, 3187, 3620,5, 3466, 3285, 3139, 3136, 3234, 3363,5, 3375,5, 3425, 3287,5, 3134,5, 3118,5, 3457,5, 3518,5, 3459,5, 3379,5, 3245,5, 3144,5, 3235, 3223,5, 3475,5, 3796,5, 3604, 3337,5, 3154, 3076, 3142, 3472, 3483, 3407,5, 3407,5, 3258, 3165,5, 3136, 3063,5, 3231, 3541,5, 3417, 3403,5, 3171,5, 3184,5, 3128, 3211,5, 3920, 3539,5, 3752, 3378,5, 3159, 3104, 3232,5, 3389,5, 3673,5, 3472, 3524, 3483
371,949, 3746,5, 3550,5, 3259, 3245,5, 3322, 3580,5, 3524, 3467, 3372,5, 3130, 3094, 3162, 3387,5, 3411, 3424, 3189, 3041,5, 3136, 3178, 3381, 3380, 3261,5, 3064, 3091, 3065,5, 3182, 3620, 3427,5, 3294, 3105,5, 3100,5, 3198,5, 3281, 3359, 3357, 3250, 3132, 3105,5, 3424,5, 3466,5, 3393,5, 3332, 3244,5, 3137, 3176,5, 3194,5, 3463,5, 3825, 3541, 3332, 3113, 3018, 3133, 3427, 3418, 3385, 3355,5, 3235,5, 3162, 3063, 3036,5, 3234,5, 3503, 3379, 3295, 3181,5, 3140, 3087, 3138,5, 3905, 3507, 3658,5, 3310,5, 3119,5, 3065, 3167, 3362, 3601,5, 3458, 3472,5, 3415,5
373,73, 3776, 3479, 3203,5, 3234, 3234, 3534, 3523,5, 3396, 3299, 3109,5, 3090, 3063, 3359, 3426,5, 3456, 3123, 3064, 3114, 3197, 3339,5, 3430, 3239, 3052, 3074,5, 2999, 3117,5, 3541, 3357, 3292, 3138,5, 3072, 3145,5, 3312,5, 3332,5, 3306, 3233, 3079,5, 3058,5, 3422, 3404, 3383, 3306,5, 3229,5, 3118, 3115, 3198,5, 3391,5, 3724, 3597, 3323, 3147,5, 3017, 3085,5, 3395, 3371,5, 3340, 3342, 3245, 3115, 3079,5, 2999, 3171, 3449,5, 3361,5, 3336, 3114,5, 3119, 3016,5, 3119,5, 3872, 3441, 3686,5, 3293, 3092, 3090,5, 3155,5, 3307, 3604,5, 3408,5, 3478,5, 3383,5
375,509, 3703, 3446,5, 3250, 3164,5, 3232,5, 3553,5, 3444,5, 3385, 3366, 3067,5, 3070, 3078,5, 3281, 3376, 3397, 3119,5, 3050,5, 3101, 3208, 3293,5, 3352, 3267,5, 2995, 3069, 3000,5, 3151,5, 3560,5, 3344, 3234,5, 3053, 3094,5, 3161, 3320,5, 3376,5, 3282,5, 3263, 3094, 3038,5, 3395,5, 3410, 3300,5, 3311,5, 3182,5, 3089,5, 3137,5, 3155, 3397, 3719, 3508, 3283,5, 3090,5, 2963,5, 3083, 3400,5, 3341, 3271, 3377, 3171,5, 3125, 3024,5, 3012,5, 3175, 3408,5, 3295,5, 3309,5, 3134,5, 3108,5, 3016, 3119,5, 3739,5, 3429,5, 3539, 3302, 3054, 3014, 3148, 3268,5, 3559,5, 3398,5, 3380,5, 3316
377,288, 3637, 3420,5, 3219, 3170,5, 3241, 3513,5, 3403, 3347,5, 3243,5, 3061, 3016, 3042, 3265,5, 3348, 3374, 3057, 2989,5, 3037,5, 3125, 3273,5, 3305, 3210,5, 3021,5, 2988,5, 2934,5, 3027, 3536,5, 3329, 3180,5, 3049, 3025, 3054, 3247,5, 3302, 3295, 3183,5, 3001,5, 2991, 3338,5, 3370,5, 3276, 3254,5, 3133,5, 3025,5, 3118, 3121, 3344, 3724,5, 3452, 3212,5, 3088, 2935,5, 3038, 3334,5, 3356,5, 3264,5, 3310, 3188,5, 3074, 3004,5, 3003, 3096,5, 3351, 3300,5, 3219,5, 3114, 3009, 3002, 3132, 3759, 3402,5, 3547, 3284,5, 3011, 3031, 3113,5, 3268,5, 3479,5, 3399,5, 3414,5, 3293,5
379,067, 3655,5, 3416,5, 3167,5, 3119, 3196, 3503,5, 3394,5, 3351,5, 3231,5, 3029,5, 3001, 3017, 3268, 3295, 3366,5, 2985, 2988,5, 3066, 3079, 3292, 3267,5, 3248, 2949,5, 3002,5, 2914, 3057, 3429,5, 3291, 3198, 3033,5, 3008,5, 3063,5, 3225,5, 3245,5, 3265,5, 3178,5, 3036, 3017, 3299, 3380, 3314, 3249, 3118,5, 3022, 3079,5, 3110, 3377,5, 3691, 3422,5, 3226,5, 3064, 2951,5, 2986,5, 3314,5, 3308,5, 3256,5, 3258,5, 3106,5, 3073, 2986,5, 2891,5, 3094, 3410,5, 3316,5, 3208,5, 3043,5, 3017, 2994,5, 3113,5, 3770, 3376, 3517, 3252, 3051, 3013,5, 3105, 3262,5, 3465,5, 3371, 3378, 3284,5
380,845, 3642, 3418,5, 3132, 3065,5, 3158, 3456,5, 3388, 3286,5, 3218, 3032, 2983,5, 2992, 3226, 3315,5, 3301, 3021, 2951,5, 3049,5, 3051, 3157,5, 3226, 3211, 2979,5, 2934,5, 2894,5, 2998, 3458,5, 3268, 3102, 2996,5, 2970,5, 3008, 3215,5, 3193,5, 3184,5, 3175, 3001,5, 3005,5, 3226,5, 3296, 3211, 3201,5, 3116, 2952, 3009,5, 3032, 3303, 3636, 3410, 3195,5, 3019, 2936,5, 2923,5, 3297, 3236, 3190, 3254, 3067, 3043,5, 2942,5, 2920,5, 3065,5, 3341,5, 3281,5, 3193, 2991,5, 3057, 2937, 3008, 3725,5, 3321, 3494,5, 3147, 2954,5, 2937,5, 3055,5, 3283, 3469,5, 3342,5, 3351, 3280,5
382,622, 3612,5, 3392,5, 3129, 3067,5, 3154,5, 3461, 3384, 3268,5, 3255,5, 3022, 2937,5, 2943, 3218, 3220, 3296, 2992,5, 2878,5, 2995, 3039, 3178,5, 3237,5, 3153,5, 2950, 2954,5, 2876, 3000,5, 3437,5, 3221, 3092,5, 2986,5, 2964, 3018, 3175, 3193, 3161,5, 3119,5, 2942, 2956,5, 3330,5, 3268,5, 3205, 3203,5, 3049, 2968,5, 3003,5, 3043,5, 3270,5, 3651,5, 3394,5, 3118,5, 3002, 2862,5, 2911, 3223, 3266,5, 3189, 3206,5, 3097, 2956, 2959,5, 2882,5, 3028, 3332,5, 3243, 3194,5, 2965,5, 2991, 2899,5, 2981,5, 3699, 3325,5, 3475, 3163,5, 2990,5, 2958, 3081,5, 3202,5, 3401,5, 3314,5, 3355, 3276
384,4, 3621,5, 3327,5, 3087, 3134,5, 3160, 3441, 3341, 3253,5, 3194,5, 2999,5, 2938,5, 2951, 3181, 3251, 3277, 2963,5, 2842,5, 2948,5, 2988,5, 3156, 3210,5, 3111, 2907,5, 2894,5, 2846, 2962,5, 3426,5, 3239, 3074,5, 2924, 2921, 2999, 3108,5, 3204,5, 3159, 3144, 2943,5, 2911,5, 3249,5, 3219,5, 3171, 3155,5, 3049,5, 2912, 2964,5, 3042,5, 3269, 3557,5, 3366, 3115,5, 2940, 2859,5, 2956, 3211,5, 3215,5, 3146, 3164,5, 3087,5, 3016, 2884, 2864, 3041, 3277,5, 3207,5, 3137,5, 2992,5, 2921,5, 2831, 3032, 3658, 3326, 3442, 3141, 2941, 2871, 2988, 3215, 3447,5, 3261,5, 3336, 3196,5
386,177, 3523, 3286,5, 3090, 3052,5, 3128,5, 3374, 3297,5, 3196,5, 3174, 2957,5, 2876, 2938, 3173, 3216,5, 3229,5, 2908,5, 2839,5, 2951, 2975,5, 3083,5, 3200, 3093,5, 2843,5, 2867,5, 2826,5, 2922,5, 3372, 3158,5, 3080,5, 2931,5, 2909, 2959,5, 3143,5, 3152,5, 3120, 3113,5, 2904, 2885, 3249,5, 3207,5, 3123, 3084, 2976,5, 2921, 2981, 2958,5, 3255,5, 3575, 3331, 3108, 2951,5, 2838,5, 2953,5, 3191,5, 3163,5, 3178, 3147, 3016, 2953,5, 2905,5, 2818, 2938, 3250, 3140,5, 3130, 2934, 2919,5, 2833,5, 2940,5, 3631,5, 3294, 3433,5, 3181,5, 2907,5, 2886,5, 2985, 3104, 3335, 3215,5, 3279, 3213
387,954, 3530,5, 3296,5, 3040, 2993,5, 3102,5, 3366,5, 3338, 3202, 3162, 2955, 2827,5, 2870, 3145, 3233, 3185, 2904,5, 2812, 2911,5, 2921,5, 3088,5, 3132,5, 3098,5, 2876, 2890,5, 2754,5, 2888, 3377,5, 3139,5, 3034, 2879,5, 2895, 2968, 3054, 3178, 3081,5, 3028, 2875, 2802,5, 3202,5, 3241,5, 3141,5, 3071, 2940, 2893,5, 2931,5, 2973,5, 3310,5, 3621,5, 3296,5, 3109,5, 2922,5, 2813,5, 2843,5, 3147, 3125,5, 3060,5, 3219, 3026,5, 2968, 2852,5, 2789,5, 2956, 3238,5, 3167, 3095, 2897, 2863,5, 2860,5, 2931,5, 3631, 3285,5, 3415,5, 3109, 2914,5, 2835,5, 3002,5, 3134,5, 3360, 3259, 3290,5, 3214,5
389,728, 3477,5, 3208, 3012,5, 2988,5, 3081,5, 3367,5, 3284,5, 3188, 3142, 2912,5, 2855,5, 2887,5, 3127, 3180,5, 3190, 2881,5, 2860, 2911,5, 3007, 3074, 3151, 3102, 2849, 2844,5, 2819, 2896, 3335, 3090,5, 3010, 2899, 2834, 2898, 3059,5, 3121, 3117,5, 3047, 2918,5, 2835,5, 3199,5, 3203, 3116, 3102,5, 2961, 2821,5, 2921, 3015, 3271, 3652, 3283,5, 3007,5, 2968, 2794,5, 2886, 3187,5, 3131, 3138, 3130,5, 2976, 2960, 2878, 2805,5, 2943, 3231, 3150,5, 3061, 2871, 2908,5, 2855, 2969, 3661, 3265, 3447,5, 3068, 2902, 2827,5, 2946, 3088,5, 3329,5, 3179,5, 3297,5, 3229
391,504, 3528, 3222,5, 3053, 2970, 3138,5, 3394,5, 3315,5, 3150, 3112,5, 2939,5, 2815, 2862, 3183,5, 3167,5, 3197,5, 2864, 2834,5, 2850, 2899, 2992,5, 3169, 3002, 2823,5, 2851, 2795,5, 2941,5, 3334, 3063,5, 3018,5, 2875, 2911, 2872, 3050, 3095, 3149,5, 3019,5, 2851,5, 2854,5, 3255, 3185,5, 3052, 3073,5, 2971,5, 2876, 2892,5, 2986,5, 3322, 3754,5, 3265,5, 3070,5, 2867,5, 2804,5, 2800,5, 3308, 3133, 3088,5, 3106, 3000, 2927, 2834,5, 2768,5, 2971,5, 3223, 3145,5, 3063,5, 2902, 2875,5, 2826,5, 2918, 3630,5, 3288, 3454,5, 3114, 2895, 2840,5, 2914, 3104, 3386, 3213, 3317, 3287
393,279, 3491,5, 3191, 3002,5, 2982, 3062,5, 3400,5, 3292, 3134, 3090, 2919,5, 2862, 2846,5, 3099,5, 3182,5, 3180, 2913, 2808,5, 2897, 2903,5, 3043,5, 3110, 2995,5, 2841, 2834,5, 2751, 2897,5, 3308, 3079, 2996,5, 2810, 2840,5, 2915,5, 3068,5, 3093, 3065, 3041, 2889, 2850,5, 3377, 3211,5, 3094,5, 3036, 2930,5, 2824,5, 2873, 3041,5, 3418,5, 3907,5, 3330,5, 3047, 2883,5, 2737,5, 2846, 3427, 3145,5, 3046, 3057,5, 2965,5, 2977, 2857, 2807, 2928, 3226,5, 3143, 3085,5, 2877,5, 2898,5, 2842,5, 2890, 3619,5, 3315,5, 3534, 3034,5, 2897, 2842,5, 2927,5, 3104, 3363, 3204,5, 3358,5, 3357
395,055, 3458,5, 3237,5, 2976, 3011,5, 3140,5, 3405,5, 3258,5, 3134, 3125, 2883, 2845, 2897, 3115,5, 3138,5, 3238, 2890, 2760, 2904,5, 2914, 2999, 3111,5, 3082,5, 2800,5, 2882, 2732,5, 2874,5, 3275, 3099,5, 2993,5, 2857, 2861,5, 2856, 3053, 3085, 3122, 3053,5, 2899,5, 2861,5, 3467, 3216,5, 3117, 3023, 2956,5, 2879,5, 2957, 3050, 3466,5, 4044,5, 3290,5, 3062,5, 2938, 2706,5, 2831,5, 3490, 3099,5, 3041, 3139,5, 2969,5, 2957, 2889, 2760,5, 2951, 3298, 3076,5, 3083,5, 2884, 2827,5, 2825, 2834,5, 3605,5, 3381, 3669, 3085,5, 2841, 2822,5, 2967,5, 3084, 3334,5, 3224, 3396,5, 3424
396,83, 3510,5, 3198, 3004,5, 3064,5, 3203, 3465,5, 3280, 3159,5, 3110, 2890,5, 2806, 2799,5, 3084,5, 3170,5, 3152, 2849,5, 2830, 2894,5, 2864,5, 3052,5, 3117, 3001,5, 2813,5, 2836,5, 2769,5, 2867, 3327, 3118, 3015,5, 2834, 2854,5, 2885, 3030,5, 3099,5, 3058, 3053,5, 2853,5, 2888, 3519, 3313,5, 3111, 3024,5, 2930, 2902,5, 2934, 3043,5, 3439, 4066,5, 3312,5, 3119,5, 2907, 2719,5, 2856, 3622, 3119, 3082, 3132, 3003, 2970, 2895,5, 2753, 2949, 3224, 3129,5, 3054,5, 2865,5, 2836, 2804, 2897,5, 3578, 3410, 3766,5, 3051,5, 2818,5, 2847, 2890, 3085,5, 3318,5, 3215, 3455, 3431
398,604, 3460, 3237, 2989,5, 3028,5, 3205, 3525,5, 3249,5, 3180,5, 3163, 2913, 2827,5, 2818,5, 3096,5, 3197,5, 3179, 2885, 2796, 2920, 2873, 3024, 3086,5, 2995, 2825,5, 2845, 2738,5, 2859, 3282,5, 3088, 2991,5, 2846, 2841, 2917,5, 3023,5, 3092,5, 3069, 3023,5, 2910, 2874, 3525, 3261, 3077,5, 3079, 2952, 2858,5, 2925,5, 3030,5, 3394, 4056,5, 3361,5, 3086,5, 2955, 2754, 2852,5, 3628, 3112,5, 3043,5, 3052,5, 2985,5, 2988,5, 2890, 2741,5, 2946,5, 3237,5, 3110,5, 3032, 2816,5, 2815,5, 2794,5, 2866,5, 3631, 3400, 3816, 3050, 2864, 2797, 2916, 3067, 3348,5, 3191,5, 3500, 3439,5
