# Supplementary material for: Raw and processed data used in non-covalent functionalization of single walled carbon nanotubes with Co-porphyrin and Co-phthalocyanine and its effect on field-effect transistor characteristics
Source: Data Brief. 2021 Sep 14;38:107366. doi: 10.1016/j.dib.2021.107366 (PMC8455981; doi:10.1016/j.dib.2021.107366)
Supplement: Supplementary file 2 [file mmc2.zip › mmc2.dat]

	-2	-2	-2	-2	-2	-2	-2	-2	-2	-1	5	-1	5	-1	5	-1	5	-1	5	-1	5	-1	5	-1	5	-1	5	-1	-1	-1	-1	-1	-1	-1	-1	-1	-0	5	-0	5	-0	5	-0	5	-0	5	-0	5	-0
	-2	-1	5	-1	-0	5	0	0	5	1	1	5	2	-2	-1	5	-1	-0	5	0	0	5	1	1	5	2	-2	-1	5	-1	-0	5	0	0	5	1	1	5	2	-2	-1	5	-1	-0	5	0	0	5	1
102	749	1003	942	912	904	865	787	782	843	913	990	875	977	952	808	767	864	902	1205	894	885	1122	891	876	1245	839	933	1253	997	854	1023	877	844	822	934	1004	976	966	975	1151	873	906	872	924	930	893	898	918	921
104	583	978	913	848	855	839	788	752	806	886	937	839	953	940	785	762	808	846	1155	874	871	1043	888	854	1207	821	881	1275	934	920	929	859	818	781	888	982	957	896	939	1104	824	899	833	903	891	913	905	891	892
106	417	934	873	837	857	810	754	773	815	845	890	796	888	892	738	722	738	851	1149	888	843	1029	882	803	1167	807	846	1205	906	873	913	825	782	774	850	952	914	875	894	1047	815	856	802	853	866	846	882	843	863
108	25	923	861	804	844	742	724	701	789	811	916	788	845	869	741	718	764	795	1150	843	797	989	819	745	1111	780	799	1231	889	884	882	773	764	733	835	915	870	865	876	968	750	814	797	813	835	835	802	800	830
110	083	902	842	793	789	752	711	711	762	770	865	715	857	832	733	694	749	797	1096	805	777	971	775	748	1133	758	793	1202	871	799	825	769	750	726	793	866	823	858	873	1003	762	851	718	774	804	826	804	787	828
111	915	883	805	755	755	735	702	713	722	759	860	735	843	835	694	672	754	763	1112	769	781	1003	795	737	1072	754	773	1178	806	793	863	734	709	703	768	829	829	828	847	968	722	778	712	789	819	812	797	790	804
113	748	848	832	776	782	730	676	684	723	761	846	740	849	837	664	640	709	755	1096	796	758	984	759	726	1120	750	754	1213	796	798	861	754	670	701	769	853	806	801	820	986	730	784	726	772	783	772	775	779	771
115	579	859	809	734	788	732	696	679	715	792	796	712	827	839	684	663	734	778	1169	774	790	969	767	746	1111	776	778	1301	835	794	797	752	707	671	778	822	850	819	831	960	746	822	730	753	809	744	780	740	776
117	411	860	798	791	770	721	714	689	704	779	866	737	840	868	682	652	729	748	1254	776	788	1042	792	694	1112	733	761	1342	801	798	833	727	729	702	775	842	838	800	831	964	738	870	749	751	765	762	750	760	775
119	242	866	830	745	783	731	726	694	724	732	833	738	833	875	697	635	741	763	1294	787	767	1124	759	755	1137	773	789	1423	800	767	848	729	718	707	793	814	819	813	850	971	720	859	728	777	781	793	787	765	765
121	073	869	855	762	785	751	723	680	729	744	878	718	869	957	690	667	721	770	1363	783	788	1223	757	727	1139	778	774	1589	831	783	864	784	706	690	761	842	824	802	831	994	740	896	754	778	789	787	785	800	784
122	903	898	847	788	772	710	727	683	729	728	853	740	875	1002	687	698	722	770	1388	769	795	1338	789	725	1192	763	767	1671	807	808	893	729	696	728	760	836	836	785	839	1021	729	901	733	798	823	787	766	791	805
124	733	893	836	754	779	727	732	700	731	788	807	711	905	1020	703	669	759	785	1537	808	769	1389	800	736	1200	769	795	1756	831	825	880	717	721	691	770	824	830	827	894	1074	748	974	750	802	785	768	801	784	786
126	563	882	787	768	777	724	721	671	735	756	863	750	946	1046	687	676	711	755	1558	760	786	1439	816	754	1165	768	770	1804	826	790	866	712	686	721	756	825	816	846	870	1067	772	1001	726	780	786	806	806	780	774
128	392	901	839	780	801	714	765	697	723	747	878	713	904	1024	755	676	728	792	1511	768	760	1372	800	769	1282	763	788	1854	827	814	896	769	720	716	801	826	844	820	864	1060	739	1067	724	790	768	783	813	787	806
130	221	924	855	767	782	743	759	719	715	772	890	773	937	1004	738	668	762	808	1509	800	792	1237	817	738	1304	754	819	1727	847	827	917	734	714	729	765	822	832	822	886	1144	733	1136	735	779	800	781	787	775	813
132	049	952	870	766	788	761	772	711	729	806	938	743	907	952	744	708	732	813	1442	783	780	1163	787	734	1315	788	810	1743	802	814	884	724	722	726	794	844	875	807	893	1175	768	1145	744	794	812	785	788	766	816
133	878	956	880	774	769	718	779	721	714	787	938	766	864	924	729	661	748	763	1348	816	759	1060	792	750	1396	774	799	1583	838	796	885	724	739	727	817	855	849	816	913	1162	744	1124	754	821	794	759	788	763	822
135	703	1018	917	816	774	766	758	705	721	793	959	747	877	921	708	670	708	799	1279	820	772	1058	774	729	1524	741	816	1491	846	790	892	748	733	736	774	853	840	832	918	1194	736	1186	737	786	829	757	772	805	802
137	531	1056	970	770	820	727	754	675	750	793	964	797	851	894	725	726	769	820	1189	822	798	1005	793	726	1624	797	754	1347	823	797	881	718	680	724	820	816	868	831	937	1211	753	1069	737	777	845	784	787	783	812
139	358	1168	1063	800	786	737	740	721	717	784	987	772	892	940	777	752	788	823	1126	864	774	1007	772	749	1784	770	769	1244	855	774	856	718	722	699	819	847	876	848	932	1227	747	1078	711	794	846	780	813	825	795
141	185	1225	1170	790	779	758	743	695	744	772	973	748	897	1016	763	743	786	814	1061	834	781	996	765	725	2054	830	792	1177	798	775	877	775	731	708	836	899	895	849	901	1270	767	978	759	800	839	771	799	843	791
143	011	1386	1241	791	828	767	776	723	739	738	966	818	951	1111	745	737	787	795	1062	848	783	950	776	761	2498	812	788	1129	828	784	856	758	754	762	821	910	916	905	930	1185	786	924	756	745	838	789	803	860	844
144	837	1503	1411	788	777	823	788	713	767	764	923	784	951	1146	772	728	833	889	1005	809	776	957	768	767	2914	856	802	1086	845	783	846	756	699	730	813	914	974	878	991	1212	761	909	761	801	844	745	810	855	839
146	663	1561	1315	816	837	805	804	742	718	757	883	787	989	1049	774	736	892	812	1027	824	756	921	765	767	3216	871	805	1033	834	797	868	751	729	703	814	935	967	847	1029	1146	739	850	781	778	794	760	808	888	839
148	488	1603	1237	791	805	818	786	765	754	732	870	792	1048	970	779	714	916	842	985	826	717	949	773	760	3189	834	766	1037	849	790	840	739	720	740	801	923	956	899	1038	1093	746	830	721	792	810	737	789	889	873
150	311	1539	1182	778	823	779	824	764	726	776	857	760	1064	918	760	703	918	860	968	805	754	904	768	747	2880	859	783	1008	866	775	833	745	735	754	789	907	960	886	1027	1085	768	821	744	802	808	790	782	877	883
152	136	1429	1062	782	829	827	776	733	761	770	834	792	1024	844	708	706	880	829	975	813	748	914	772	729	2553	844	751	975	865	785	860	757	740	745	766	854	897	922	1052	1056	783	781	786	792	807	779	781	895	854
153	96	1310	986	756	791	810	800	753	751	733	802	775	1009	811	718	704	858	792	935	816	759	884	745	755	2134	808	766	963	913	797	837	715	718	719	769	824	850	900	1004	1008	748	745	742	785	803	728	768	893	865
155	784	1162	873	758	783	744	776	758	738	748	795	727	961	802	701	681	811	776	936	759	754	882	731	720	1799	789	737	947	926	744	809	723	696	730	753	798	826	898	967	1007	788	694	711	756	748	742	790	872	841
157	607	1074	835	760	780	767	759	810	725	738	792	715	895	798	674	636	797	784	914	773	712	863	742	672	1527	772	729	901	915	766	796	707	698	692	772	798	818	925	954	965	749	718	730	772	754	740	753	792	852
159	431	1021	823	774	801	719	800	831	716	737	791	701	869	795	698	630	785	787	905	721	754	816	714	724	1461	738	739	900	976	748	796	682	717	688	730	837	814	950	939	897	744	686	715	814	760	703	746	763	802
161	251	950	836	766	805	745	809	845	735	765	792	710	826	780	666	640	767	751	899	733	715	843	737	703	1303	695	747	916	1012	769	773	695	686	700	704	774	788	996	875	909	689	683	678	808	749	731	754	781	785
163	074	901	788	736	820	685	742	769	739	734	763	689	804	738	666	643	739	747	847	744	739	841	700	691	1265	711	729	866	1100	794	760	692	679	663	713	830	789	997	904	854	673	664	666	819	736	741	757	784	761
164	896	902	790	728	789	680	727	695	719	738	757	705	799	720	685	623	727	736	851	743	714	817	723	714	1156	686	720	844	1073	781	759	695	664	638	730	837	763	1018	932	888	682	670	714	930	724	727	742	744	735
166	718	887	765	725	807	678	701	694	701	723	777	691	802	737	668	617	704	707	881	724	707	810	719	676	1100	676	693	846	1110	807	768	677	654	665	749	817	753	1046	969	868	659	674	715	1043	704	749	736	770	746
168	537	866	778	718	840	709	662	636	665	724	757	694	757	750	690	590	686	773	846	724	717	822	718	681	1089	663	720	840	1112	821	748	699	684	672	701	858	766	1135	1026	861	663	670	674	1230	720	702	726	770	755
170	358	858	751	722	822	690	690	655	690	714	783	673	755	744	749	602	701	750	849	714	703	813	717	694	1086	669	714	858	1081	812	777	700	629	626	733	870	765	1163	1041	859	698	653	700	1448	734	758	731	768	729
172	179	870	760	681	864	694	658	642	680	766	768	693	771	796	727	625	627	764	854	686	688	799	699	704	1042	682	697	820	1096	883	735	676	662	654	720	895	764	1163	1015	884	653	655	696	1645	728	766	736	721	729
173	999	933	753	714	893	668	609	624	663	734	730	710	782	797	670	557	678	781	862	738	686	818	647	655	1008	678	720	829	1048	874	765	649	666	653	744	920	748	1077	993	831	660	658	682	1556	737	757	733	718	700
175	819	985	754	682	854	726	661	647	646	732	759	714	784	826	650	582	671	775	854	736	683	866	734	683	1012	649	692	860	969	849	716	675	620	607	749	922	788	1012	960	836	658	611	666	1287	746	805	738	755	729
177	637	1107	764	685	860	714	634	632	653	716	724	707	748	776	641	593	624	796	851	696	702	812	712	657	989	651	706	824	950	810	750	672	651	631	737	877	855	890	910	828	675	625	674	1062	719	754	736	722	736
179	456	1124	777	706	791	678	639	626	673	713	758	742	806	758	611	610	635	704	815	706	696	810	672	663	966	672	710	859	829	787	749	657	621	661	736	896	828	846	866	847	654	636	698	890	712	733	729	705	718
181	275	1125	749	684	784	679	637	649	676	714	749	754	812	753	608	605	634	698	836	731	692	808	695	687	981	678	671	832	832	760	727	684	637	621	724	894	805	811	812	807	697	639	683	824	720	728	701	708	675
183	091	1073	752	709	745	689	652	639	663	687	744	784	860	715	621	600	633	710	859	719	710	802	698	672	994	667	700	838	821	736	723	650	625	642	701	911	809	819	808	799	649	618	672	774	689	728	738	697	694
184	909	961	742	698	731	670	677	647	681	676	750	844	936	722	626	613	622	720	811	741	695	836	715	712	958	628	689	822	812	726	750	672	610	612	709	906	750	784	774	809	666	653	670	737	718	723	747	681	705
186	727	928	733	708	706	696	629	617	635	733	746	951	1001	706	627	617	676	670	837	794	713	780	733	678	975	666	697	830	806	711	712	686	631	662	697	1018	744	778	778	792	635	652	660	734	711	709	759	742	722
188	545	908	778	704	714	652	638	637	672	724	797	1058	1104	751	642	593	654	681	813	767	713	779	720	709	985	677	720	839	771	729	767	684	645	640	712	1118	764	789	750	831	652	633	672	738	706	697	749	695	721
190	36	872	777	730	739	683	624	654	683	723	770	1188	1184	742	632	626	664	693	820	757	714	868	718	722	958	686	720	815	757	739	758	686	641	654	710	1221	740	784	776	818	656	668	668	721	728	708	761	731	718
192	177	862	781	701	762	678	641	661	673	741	792	1170	1196	740	628	635	681	687	838	754	768	856	720	738	986	694	757	849	771	740	768	666	656	641	729	1329	788	792	795	823	700	618	659	688	750	738	750	737	719
193	993	842	794	720	786	705	645	623	708	735	758	1082	1057	776	642	645	667	732	874	794	728	847	737	724	975	702	756	874	839	757	800	690	649	651	757	1305	772	795	814	855	678	663	674	727	748	734	778	773	749
195	807	852	777	743	744	687	678	669	754	759	827	971	978	761	646	646	715	724	876	756	749	846	776	744	967	706	751	912	815	787	754	693	681	650	725	1234	801	798	783	853	723	690	696	707	737	735	791	738	770
197	623	880	823	747	768	727	661	668	702	758	793	858	905	767	643	638	727	726	861	786	757	861	753	729	999	719	770	890	833	790	783	722	720	661	710	1140	799	812	822	861	690	683	723	731	760	787	793	769	764
199	438	890	819	757	767	737	670	668	750	757	803	822	856	786	643	643	709	729	881	786	755	843	786	751	1007	724	773	923	827	796	775	749	684	675	756	1028	818	827	832	835	727	676	722	759	769	792	837	794	787
201	251	866	841	796	795	752	695	693	777	794	803	810	875	790	693	683	727	753	864	829	801	828	767	763	961	724	762	879	863	803	805	736	723	709	753	963	834	848	842	880	758	728	719	748	786	770	803	782	772
203	066	855	845	810	804	758	694	701	776	819	834	804	832	812	684	664	721	758	898	807	792	867	809	743	982	731	764	895	803	811	818	730	728	692	800	901	829	841	847	890	704	727	768	767	800	785	825	781	774
204	88	874	858	786	839	759	725	703	778	787	866	810	817	817	682	681	735	784	961	817	807	890	819	796	1022	756	803	900	838	812	826	792	747	743	802	910	861	826	853	921	733	724	775	798	830	836	823	815	830
206	692	908	896	786	823	794	723	724	789	831	855	792	848	815	676	739	766	813	918	824	819	893	812	788	988	743	820	909	816	823	827	766	770	717	773	947	821	839	878	915	773	698	767	779	823	790	826	806	781
208	505	927	912	831	840	810	749	735	787	865	872	836	853	820	712	705	758	821	964	800	851	895	833	780	1070	771	783	918	892	833	839	773	750	741	812	939	851	876	878	897	769	748	775	799	794	791	833	835	843
210	319	949	901	830	874	808	741	746	817	835	888	807	855	868	748	737	756	825	943	850	848	881	842	783	998	778	866	952	818	848	862	817	763	744	826	917	859	882	859	935	777	742	795	837	852	839	843	838	849
212	13	986	903	857	874	804	809	773	834	873	879	844	870	872	766	728	793	831	943	830	859	902	868	829	1021	790	827	958	878	841	884	815	763	754	863	928	885	923	884	936	794	750	815	852	846	839	865	848	853
213	942	981	924	893	902	824	760	768	799	865	885	815	901	945	770	757	787	821	962	893	868	893	847	818	1013	837	857	939	884	898	905	805	773	768	847	918	899	892	892	892	828	736	784	848	850	880	876	861	835
215	752	947	942	865	922	827	798	768	846	889	896	848	920	922	762	762	822	871	976	890	879	922	876	801	1037	813	888	983	902	861	882	824	797	794	869	910	896	894	926	939	814	776	842	876	882	875	895	857	889
217	564	1001	958	886	894	932	817	803	867	916	928	892	899	951	791	724	853	892	1011	919	894	942	858	836	1075	834	893	1008	899	922	909	839	811	791	880	908	917	949	903	965	834	799	813	860	894	890	896	890	866
219	375	1011	962	927	953	871	829	804	855	942	956	891	939	948	781	788	845	893	1023	922	919	993	907	907	1060	845	916	1040	924	916	954	859	830	810	916	945	916	959	938	986	854	805	833	898	940	899	927	917	877
221	184	1059	980	940	947	883	861	843	916	961	976	892	971	992	837	810	887	896	1045	954	907	986	953	893	1117	866	910	1036	956	955	963	910	865	839	916	1020	937	982	937	999	893	819	872	949	931	943	949	923	963
222	995	1082	1078	1025	984	928	896	867	952	994	1051	962	1018	1031	886	825	907	969	1091	995	1009	1004	977	951	1111	916	966	1064	1014	1015	1043	924	895	876	959	988	1040	1044	978	1085	900	870	883	932	974	976	1022	957	932
224	804	1166	1155	1084	1112	1015	943	961	1047	1071	1108	1014	1027	1073	882	925	966	1019	1184	1043	1044	1122	1049	1010	1178	989	1040	1158	1035	1063	1087	1006	930	918	1037	1094	1084	1094	1053	1118	961	923	974	1031	1021	1035	1028	1040	1003
226	614	1247	1181	1135	1161	1086	1002	988	1084	1108	1139	1062	1126	1161	982	985	1050	1045	1226	1134	1078	1139	1138	1065	1264	1043	1087	1188	1140	1089	1104	1078	1013	1002	1045	1191	1116	1146	1153	1206	1067	974	1029	1083	1128	1125	1115	1050	1100
228	423	1290	1206	1181	1231	1122	1065	1035	1103	1168	1209	1111	1180	1188	1009	1018	1102	1129	1308	1112	1138	1199	1153	1084	1251	1054	1160	1266	1183	1141	1176	1113	1045	1019	1139	1241	1170	1124	1152	1230	1092	1016	1080	1106	1140	1172	1134	1149	1176
230	231	1290	1238	1212	1219	1148	1051	1064	1145	1201	1223	1157	1208	1197	1056	992	1050	1126	1313	1197	1181	1246	1180	1119	1318	1101	1191	1290	1173	1169	1220	1119	1083	1030	1125	1239	1232	1218	1180	1299	1106	1048	1074	1142	1188	1203	1223	1158	1188
232	04	1297	1212	1255	1258	1149	1038	1084	1206	1254	1283	1143	1197	1228	1085	1023	1116	1138	1350	1239	1208	1267	1198	1152	1348	1090	1199	1327	1190	1206	1223	1129	1151	1038	1190	1217	1230	1249	1199	1263	1127	1053	1089	1191	1184	1180	1176	1209	1208
233	846	1367	1275	1280	1276	1218	1077	1103	1196	1247	1322	1213	1262	1248	1127	1052	1121	1187	1378	1242	1218	1282	1274	1210	1324	1143	1233	1367	1261	1223	1268	1218	1143	1149	1215	1298	1293	1245	1296	1329	1131	1100	1130	1204	1249	1228	1248	1240	1247
235	655	1381	1303	1277	1311	1236	1139	1128	1189	1277	1321	1219	1255	1250	1116	1081	1156	1238	1374	1245	1306	1336	1289	1267	1339	1183	1235	1397	1273	1278	1305	1184	1188	1131	1209	1339	1308	1296	1309	1348	1171	1089	1173	1212	1268	1305	1307	1261	1311
237	46	1433	1400	1350	1358	1313	1234	1168	1263	1336	1402	1282	1305	1324	1142	1156	1201	1236	1437	1307	1274	1326	1320	1277	1422	1181	1268	1398	1303	1315	1321	1304	1162	1193	1271	1327	1372	1356	1351	1349	1208	1153	1169	1283	1303	1304	1329	1313	1321
239	268	1465	1422	1436	1433	1344	1223	1248	1285	1423	1394	1339	1357	1398	1196	1172	1232	1332	1477	1376	1344	1449	1362	1301	1456	1257	1322	1499	1366	1381	1372	1332	1259	1220	1354	1406	1429	1350	1389	1451	1256	1227	1262	1329	1367	1381	1365	1361	1368
241	073	1472	1427	1402	1383	1273	1215	1238	1290	1412	1419	1316	1401	1355	1204	1164	1284	1306	1504	1377	1349	1428	1352	1318	1441	1279	1378	1495	1383	1345	1358	1294	1235	1226	1327	1408	1390	1404	1425	1472	1275	1197	1242	1332	1355	1389	1404	1338	1336
242	88	1449	1415	1340	1419	1355	1238	1292	1319	1408	1421	1340	1347	1384	1206	1178	1289	1325	1520	1328	1348	1437	1360	1344	1424	1305	1364	1487	1393	1348	1368	1287	1248	1207	1352	1409	1410	1399	1386	1480	1297	1204	1228	1315	1373	1421	1410	1331	1371
244	685	1527	1505	1469	1513	1426	1333	1431	1414	1471	1488	1383	1482	1464	1265	1254	1339	1404	1586	1463	1464	1554	1463	1365	1550	1315	1476	1544	1443	1428	1466	1351	1347	1308	1412	1490	1480	1435	1497	1508	1373	1278	1365	1383	1438	1444	1467	1388	1423
246	491	1620	1635	1580	1578	1517	1369	1597	1549	1604	1567	1467	1541	1527	1324	1314	1421	1498	1677	1556	1550	1557	1506	1474	1601	1431	1526	1672	1516	1507	1591	1492	1374	1342	1514	1571	1577	1548	1555	1597	1433	1381	1397	1508	1506	1578	1544	1434	1513
248	294	1672	1577	1523	1573	1488	1423	1584	1503	1532	1554	1451	1510	1512	1366	1329	1412	1494	1696	1528	1528	1601	1531	1476	1594	1390	1527	1661	1524	1514	1548	1506	1432	1408	1511	1579	1610	1564	1598	1644	1481	1411	1468	1528	1557	1574	1570	1520	1528
250	1	1595	1478	1470	1495	1423	1294	1482	1435	1464	1471	1409	1450	1446	1320	1244	1370	1422	1617	1485	1477	1523	1453	1404	1543	1342	1483	1638	1527	1478	1489	1401	1393	1309	1489	1563	1578	1512	1481	1561	1417	1333	1358	1424	1468	1480	1473	1479	1415
251	903	1474	1431	1366	1375	1301	1209	1270	1323	1394	1406	1293	1383	1360	1213	1163	1283	1337	1533	1344	1379	1412	1359	1343	1476	1301	1417	1519	1404	1373	1449	1317	1262	1233	1393	1458	1461	1414	1414	1428	1323	1213	1298	1379	1413	1413	1399	1417	1399
253	708	1433	1395	1349	1358	1250	1141	1195	1223	1321	1368	1246	1286	1305	1132	1069	1193	1233	1444	1291	1288	1408	1366	1276	1405	1197	1278	1436	1326	1298	1348	1287	1192	1162	1321	1346	1340	1333	1358	1408	1247	1175	1250	1268	1321	1358	1345	1333	1317
255	51	1387	1344	1300	1297	1212	1078	1092	1233	1275	1325	1211	1287	1268	1141	1090	1160	1275	1421	1273	1306	1386	1274	1212	1410	1160	1296	1416	1333	1282	1323	1227	1168	1130	1210	1317	1348	1317	1340	1386	1210	1080	1151	1265	1304	1306	1339	1272	1269
257	314	1367	1381	1270	1324	1172	1105	1133	1212	1287	1295	1213	1247	1242	1096	1089	1170	1214	1391	1229	1254	1330	1280	1235	1403	1146	1227	1365	1275	1290	1296	1202	1143	1138	1230	1311	1279	1314	1312	1362	1216	1086	1167	1220	1257	1280	1240	1287	1259
259	116	1360	1315	1242	1305	1174	1089	1086	1196	1299	1279	1209	1274	1267	1081	1045	1128	1193	1361	1298	1249	1322	1264	1198	1328	1137	1203	1356	1289	1227	1285	1230	1119	1100	1207	1290	1317	1274	1309	1343	1158	1138	1160	1196	1264	1270	1294	1203	1263
260	919	1367	1355	1252	1324	1187	1079	1084	1185	1291	1328	1178	1289	1210	1126	1076	1144	1196	1382	1269	1257	1305	1267	1153	1379	1116	1282	1354	1280	1248	1283	1154	1175	1106	1235	1273	1287	1298	1302	1333	1198	1062	1151	1218	1264	1265	1261	1251	1262
262	72	1360	1335	1263	1305	1170	1093	1074	1188	1259	1293	1181	1290	1281	1078	1040	1135	1238	1378	1259	1266	1304	1284	1187	1361	1189	1228	1396	1277	1233	1299	1226	1147	1104	1236	1291	1258	1277	1326	1313	1175	1079	1139	1225	1262	1286	1289	1259	1281
264	523	1398	1349	1307	1315	1182	1134	1107	1172	1284	1267	1219	1267	1291	1101	1045	1157	1232	1398	1285	1263	1328	1292	1248	1323	1189	1290	1381	1297	1246	1264	1222	1136	1091	1247	1315	1326	1276	1296	1362	1186	1080	1113	1192	1275	1253	1289	1225	1278
266	323	1387	1403	1324	1365	1211	1103	1120	1235	1296	1341	1224	1254	1294	1106	1062	1110	1220	1399	1280	1318	1335	1270	1221	1382	1146	1237	1405	1291	1290	1336	1260	1163	1145	1250	1314	1331	1281	1313	1368	1197	1082	1154	1229	1284	1271	1326	1272	1294
268	123	1428	1430	1341	1319	1227	1154	1131	1262	1305	1322	1251	1285	1329	1108	1058	1177	1255	1414	1297	1283	1338	1316	1263	1397	1149	1300	1416	1277	1282	1276	1207	1152	1155	1244	1320	1338	1291	1292	1414	1237	1127	1172	1236	1305	1344	1318	1297	1293
269	925	1392	1441	1347	1382	1257	1144	1077	1236	1301	1326	1280	1341	1337	1181	1121	1161	1250	1432	1296	1318	1337	1309	1206	1407	1180	1296	1404	1321	1315	1316	1256	1186	1179	1278	1321	1330	1368	1314	1388	1207	1127	1165	1267	1310	1301	1311	1283	1321
271	724	1438	1409	1406	1365	1269	1119	1164	1239	1350	1353	1266	1360	1293	1132	1131	1163	1236	1415	1332	1324	1392	1312	1245	1454	1216	1268	1426	1373	1332	1329	1285	1210	1169	1330	1372	1382	1303	1350	1398	1262	1142	1202	1276	1346	1334	1352	1308	1350
273	525	1452	1388	1347	1420	1212	1169	1141	1296	1374	1414	1273	1321	1367	1197	1129	1195	1276	1497	1322	1337	1408	1343	1315	1408	1195	1365	1442	1371	1329	1363	1314	1209	1188	1287	1343	1355	1394	1374	1412	1290	1193	1237	1275	1327	1360	1373	1306	1326
275	323	1457	1465	1335	1432	1302	1226	1173	1277	1363	1427	1296	1368	1365	1190	1136	1240	1291	1464	1397	1352	1430	1406	1283	1454	1253	1319	1462	1372	1337	1378	1275	1235	1221	1326	1418	1400	1357	1427	1431	1290	1153	1281	1298	1345	1337	1379	1317	1292
277	121	1531	1451	1370	1419	1316	1230	1161	1274	1385	1383	1300	1364	1397	1205	1156	1260	1319	1507	1390	1369	1433	1400	1319	1472	1286	1371	1481	1387	1329	1387	1321	1222	1201	1341	1403	1465	1404	1423	1484	1304	1218	1240	1319	1369	1410	1385	1373	1366
278	921	1492	1492	1456	1463	1371	1229	1221	1341	1379	1469	1348	1417	1399	1256	1156	1289	1329	1556	1354	1374	1455	1422	1369	1504	1240	1363	1520	1371	1407	1404	1360	1261	1207	1369	1456	1411	1408	1424	1459	1324	1202	1249	1350	1382	1442	1423	1397	1422
280	719	1513	1516	1463	1483	1381	1235	1231	1359	1426	1474	1373	1418	1411	1275	1179	1268	1329	1505	1430	1434	1448	1401	1367	1472	1252	1408	1525	1444	1406	1423	1371	1234	1265	1384	1449	1490	1425	1441	1492	1335	1196	1304	1367	1421	1432	1412	1406	1425
282	518	1587	1548	1522	1502	1389	1238	1254	1336	1472	1477	1353	1420	1453	1257	1225	1320	1379	1563	1476	1437	1517	1472	1424	1544	1339	1421	1528	1455	1424	1458	1385	1307	1280	1399	1495	1535	1491	1463	1531	1373	1233	1314	1348	1485	1454	1484	1437	1421
284	315	1602	1583	1542	1530	1371	1280	1258	1378	1498	1514	1469	1447	1472	1285	1239	1327	1408	1583	1489	1472	1514	1471	1381	1512	1302	1423	1568	1471	1475	1476	1409	1322	1254	1429	1480	1536	1481	1489	1542	1400	1242	1295	1431	1456	1484	1502	1424	1488
286	111	1683	1610	1552	1585	1426	1284	1280	1451	1499	1559	1438	1479	1505	1301	1248	1334	1425	1577	1549	1488	1532	1458	1415	1569	1350	1486	1603	1475	1455	1489	1439	1354	1314	1445	1518	1550	1456	1523	1569	1420	1312	1356	1403	1468	1490	1499	1442	1515
287	909	1663	1632	1550	1536	1476	1329	1313	1424	1587	1535	1470	1514	1552	1371	1242	1368	1445	1638	1524	1545	1581	1518	1500	1634	1392	1500	1681	1514	1536	1577	1543	1383	1350	1471	1528	1546	1562	1609	1603	1433	1300	1385	1466	1518	1560	1545	1519	1548
289	705	1772	1676	1602	1637	1518	1396	1300	1480	1590	1582	1477	1543	1579	1379	1341	1387	1518	1701	1562	1595	1621	1565	1503	1688	1422	1543	1665	1519	1528	1548	1493	1373	1394	1497	1581	1645	1563	1589	1646	1499	1327	1403	1504	1544	1592	1564	1554	1570
291	5	1776	1718	1640	1671	1545	1393	1388	1499	1656	1666	1533	1590	1618	1373	1380	1463	1511	1707	1638	1643	1704	1592	1482	1644	1414	1587	1698	1653	1593	1649	1552	1426	1393	1581	1655	1670	1610	1658	1659	1539	1388	1449	1513	1604	1620	1622	1626	1593
293	297	1844	1759	1714	1689	1612	1467	1428	1561	1667	1715	1591	1661	1666	1469	1382	1439	1582	1774	1644	1666	1723	1691	1598	1732	1490	1645	1736	1652	1648	1677	1622	1495	1459	1633	1704	1726	1691	1724	1715	1561	1439	1553	1564	1647	1641	1679	1647	1657
295	092	1881	1900	1774	1784	1651	1486	1500	1626	1738	1761	1657	1759	1719	1525	1452	1534	1656	1862	1752	1724	1811	1735	1670	1794	1514	1722	1831	1741	1704	1717	1650	1514	1476	1692	1698	1784	1779	1742	1762	1639	1506	1512	1612	1681	1745	1707	1693	1714
296	886	2028	1905	1820	1908	1755	1622	1557	1678	1864	1863	1721	1784	1846	1607	1557	1637	1711	1936	1797	1827	1868	1804	1748	1807	1622	1792	1892	1799	1780	1841	1731	1612	1563	1708	1810	1869	1822	1834	1828	1729	1559	1666	1658	1788	1830	1800	1812	1826
298	682	2136	2058	1993	1951	1831	1736	1674	1796	1945	1968	1812	1932	1920	1669	1645	1734	1802	2072	1873	1866	1989	1913	1805	1981	1723	1870	1946	1931	1923	1937	1866	1719	1678	1830	1924	1967	1878	1959	1988	1812	1669	1711	1795	1861	1909	1866	1856	1894
300	476	2141	2204	2148	2148	2022	1808	1743	1884	2090	2089	1954	2033	2024	1838	1694	1840	1930	2166	1953	1991	2086	2032	1947	2033	1777	2008	2110	2047	2017	2039	1931	1756	1733	1950	2063	2049	2032	2043	2078	1869	1702	1821	1894	1934	2022	2000	1968	2004
302	269	2229	2214	2185	2172	2022	1833	1754	1986	2082	2122	1996	2045	2083	1819	1789	1833	2008	2200	2062	2089	2051	2078	1941	2139	1894	2084	2197	2032	2077	2067	1994	1871	1790	1998	2126	2110	2105	2128	2161	1953	1798	1870	1999	2084	2051	2093	2072	2080
304	062	2252	2182	2082	2104	1941	1776	1707	1901	2042	2095	1942	1991	2033	1826	1732	1834	1985	2186	2073	1982	2098	2014	1988	2027	1830	2038	2205	2054	2105	2096	1981	1850	1835	2009	2098	2133	2093	2113	2144	2001	1754	1852	1988	2061	2097	2090	2034	2058
305	857	2081	2057	1989	2059	1825	1683	1613	1808	1963	1942	1852	1948	1949	1681	1558	1683	1843	2088	2008	2001	1989	1970	1852	1944	1735	1926	2109	1967	1962	1979	1956	1777	1688	1889	2020	2080	1982	2068	2052	1877	1692	1775	1922	1998	2017	1988	1989	1993
307	649	1952	1917	1854	1891	1733	1573	1503	1718	1809	1895	1745	1809	1812	1510	1526	1628	1758	1949	1860	1870	1871	1902	1749	1860	1667	1828	1995	1858	1859	1908	1752	1634	1600	1799	1912	1948	1861	1943	1959	1797	1565	1710	1815	1861	1926	1874	1876	1889
309	441	1820	1840	1783	1789	1648	1477	1440	1589	1764	1732	1653	1684	1735	1483	1450	1485	1631	1855	1760	1770	1796	1791	1641	1762	1588	1776	1857	1812	1718	1788	1701	1580	1540	1676	1782	1889	1793	1815	1852	1696	1514	1586	1650	1742	1818	1808	1780	1823
311	235	1762	1755	1651	1730	1564	1446	1372	1539	1645	1678	1578	1637	1660	1461	1390	1502	1584	1760	1657	1685	1746	1694	1622	1700	1536	1656	1766	1741	1661	1696	1623	1499	1390	1644	1702	1718	1719	1761	1794	1598	1423	1522	1594	1681	1731	1731	1690	1681
313	026	1715	1702	1630	1653	1496	1373	1315	1470	1620	1612	1533	1555	1537	1372	1336	1433	1472	1731	1587	1622	1639	1596	1524	1650	1438	1568	1710	1578	1584	1635	1522	1392	1387	1562	1651	1648	1633	1647	1679	1495	1369	1462	1541	1626	1657	1633	1601	1642
314	817	1657	1650	1540	1607	1452	1336	1297	1451	1557	1620	1498	1512	1519	1331	1250	1405	1453	1636	1556	1509	1602	1560	1424	1574	1376	1533	1662	1546	1544	1591	1514	1383	1319	1533	1580	1605	1595	1578	1645	1468	1293	1415	1494	1544	1570	1600	1566	1565
316	607	1591	1614	1552	1585	1440	1325	1265	1376	1496	1536	1417	1488	1511	1336	1258	1343	1422	1639	1511	1542	1530	1543	1461	1584	1388	1464	1566	1520	1473	1518	1425	1345	1300	1470	1539	1564	1553	1576	1557	1423	1305	1389	1424	1521	1535	1573	1531	1530
318	399	1556	1544	1499	1559	1414	1245	1244	1344	1457	1513	1419	1442	1455	1276	1238	1317	1452	1566	1473	1474	1525	1485	1396	1494	1289	1468	1550	1490	1453	1513	1448	1334	1251	1405	1483	1546	1548	1529	1564	1421	1252	1329	1447	1480	1532	1525	1520	1488
320	189	1583	1509	1481	1481	1387	1251	1248	1339	1445	1457	1344	1437	1417	1228	1226	1291	1348	1514	1388	1444	1486	1494	1369	1502	1332	1444	1560	1422	1457	1469	1421	1314	1258	1385	1462	1510	1438	1504	1484	1360	1231	1263	1416	1432	1423	1495	1436	1441
321	979	1526	1501	1415	1424	1328	1237	1174	1318	1409	1421	1339	1409	1414	1208	1182	1242	1364	1507	1409	1412	1437	1427	1341	1502	1249	1400	1509	1406	1430	1404	1360	1301	1217	1380	1434	1495	1466	1470	1506	1325	1165	1266	1334	1416	1450	1463	1389	1426
323	768	1464	1421	1363	1399	1364	1218	1161	1303	1377	1422	1318	1343	1386	1197	1169	1281	1317	1464	1387	1347	1440	1404	1306	1373	1235	1322	1518	1403	1407	1380	1332	1251	1167	1347	1404	1456	1425	1413	1455	1272	1222	1285	1287	1366	1444	1407	1368	1371
325	556	1467	1462	1364	1398	1316	1177	1198	1288	1370	1354	1305	1349	1382	1185	1106	1245	1294	1494	1366	1332	1414	1360	1255	1404	1257	1376	1430	1376	1356	1379	1284	1239	1194	1316	1370	1426	1408	1434	1392	1270	1181	1253	1294	1395	1392	1405	1374	1361
327	347	1469	1430	1350	1406	1284	1200	1158	1289	1394	1338	1267	1347	1336	1193	1192	1195	1305	1425	1373	1318	1409	1360	1311	1406	1222	1369	1423	1341	1339	1374	1316	1244	1214	1338	1371	1455	1411	1377	1447	1278	1166	1243	1341	1342	1425	1430	1337	1339
329	135	1493	1417	1340	1367	1295	1183	1088	1301	1336	1405	1312	1339	1328	1162	1110	1197	1326	1453	1350	1357	1400	1343	1310	1391	1210	1362	1446	1331	1363	1384	1311	1209	1169	1316	1370	1415	1382	1371	1444	1305	1196	1232	1292	1333	1391	1358	1354	1353
330	923	1436	1442	1362	1372	1268	1156	1111	1231	1328	1336	1228	1296	1323	1153	1129	1224	1291	1388	1327	1325	1377	1331	1282	1400	1211	1302	1416	1344	1347	1338	1260	1216	1203	1284	1344	1320	1362	1384	1387	1263	1117	1208	1222	1339	1342	1314	1345	1321
332	71	1414	1413	1247	1356	1234	1100	1084	1253	1291	1310	1226	1288	1292	1108	1101	1202	1235	1384	1304	1266	1348	1320	1260	1372	1179	1306	1389	1349	1301	1321	1257	1220	1175	1253	1336	1360	1369	1341	1424	1271	1165	1194	1267	1362	1341	1341	1325	1353
334	497	1430	1359	1315	1352	1280	1146	1116	1218	1284	1366	1233	1244	1304	1138	1094	1209	1237	1377	1269	1289	1370	1296	1260	1373	1196	1237	1386	1301	1312	1318	1270	1162	1116	1259	1310	1329	1369	1343	1379	1214	1153	1162	1223	1293	1367	1335	1300	1310
336	286	1359	1361	1306	1292	1228	1132	1058	1206	1261	1342	1206	1245	1300	1089	1105	1169	1239	1346	1296	1249	1352	1287	1224	1378	1116	1256	1386	1271	1300	1318	1280	1189	1137	1261	1314	1283	1330	1345	1364	1210	1088	1197	1230	1290	1293	1289	1265	1324
338	072	1363	1319	1280	1275	1193	1094	1058	1180	1271	1288	1194	1265	1234	1094	1056	1116	1221	1364	1298	1269	1278	1250	1221	1328	1175	1258	1332	1261	1256	1279	1196	1168	1142	1213	1295	1331	1297	1268	1346	1197	1116	1162	1251	1241	1286	1276	1304	1295
339	858	1377	1340	1300	1303	1174	1087	1080	1166	1234	1314	1214	1220	1275	1097	1059	1071	1202	1359	1250	1276	1311	1230	1233	1375	1140	1252	1344	1255	1257	1279	1226	1166	1104	1192	1310	1306	1289	1292	1324	1140	1095	1134	1196	1280	1265	1298	1267	1263
341	644	1365	1301	1245	1218	1217	1106	1039	1155	1248	1295	1183	1222	1212	1102	1021	1110	1177	1317	1217	1223	1231	1165	1161	1288	1105	1264	1300	1261	1229	1250	1168	1082	1094	1195	1231	1285	1272	1245	1258	1143	1041	1121	1171	1210	1183	1252	1210	1236
343	429	1326	1311	1205	1269	1167	1071	1011	1164	1204	1254	1140	1217	1192	1034	1035	1084	1152	1289	1207	1203	1246	1193	1159	1277	1097	1182	1294	1244	1194	1256	1156	1110	1067	1204	1246	1272	1216	1257	1287	1195	1013	1138	1186	1201	1185	1244	1243	1180
345	214	1308	1231	1204	1242	1138	1055	1033	1138	1201	1262	1139	1150	1220	1059	1018	1067	1083	1329	1209	1198	1231	1194	1158	1302	1086	1200	1313	1183	1186	1222	1140	1111	1049	1146	1223	1224	1264	1198	1260	1142	1048	1117	1182	1235	1220	1216	1226	1210
346	999	1324	1194	1168	1192	1097	1023	1023	1147	1192	1261	1167	1162	1181	1015	1009	1060	1168	1293	1194	1192	1225	1215	1151	1284	1106	1166	1275	1183	1175	1200	1120	1029	1060	1157	1222	1236	1238	1206	1241	1113	1029	1107	1136	1146	1182	1220	1176	1186
348	785	1284	1245	1218	1215	1142	1004	974	1084	1188	1226	1130	1188	1160	996	1011	1066	1119	1260	1216	1181	1222	1174	1107	1240	1063	1166	1217	1183	1182	1213	1110	1073	1079	1151	1238	1210	1239	1196	1237	1080	1053	1083	1163	1163	1165	1204	1164	1167
350	569	1258	1207	1174	1203	1082	1026	994	1054	1155	1200	1100	1179	1192	999	1018	1070	1126	1277	1207	1199	1225	1206	1144	1243	1068	1168	1247	1176	1207	1177	1109	1075	1073	1112	1153	1178	1172	1227	1186	1148	1004	1071	1102	1179	1176	1171	1165	1151
352	352	1274	1242	1170	1186	1122	1023	967	1104	1142	1219	1106	1169	1160	1015	975	1035	1114	1233	1173	1144	1220	1168	1083	1254	1072	1170	1240	1171	1165	1197	1095	1032	1030	1156	1188	1169	1199	1142	1238	1097	1007	1097	1153	1182	1173	1172	1185	1160
354	136	1270	1218	1163	1182	1138	1003	992	1076	1145	1184	1095	1137	1135	1019	941	1067	1134	1265	1155	1149	1183	1141	1090	1212	1088	1148	1231	1160	1162	1183	1120	1079	1031	1108	1186	1176	1216	1186	1200	1112	1014	1059	1102	1164	1168	1202	1140	1187
355	919	1263	1186	1152	1179	1049	992	958	1119	1140	1185	1087	1162	1154	985	946	1009	1092	1229	1169	1130	1200	1150	1113	1265	1044	1135	1210	1138	1103	1176	1116	982	1000	1120	1188	1194	1184	1200	1157	1077	997	1018	1064	1143	1165	1144	1115	1150
357	701	1266	1210	1105	1144	1087	982	983	1095	1148	1198	1084	1143	1129	970	968	1043	1070	1237	1138	1110	1191	1150	1096	1233	1041	1134	1220	1139	1144	1163	1095	1049	1001	1099	1183	1163	1163	1169	1179	1051	970	1051	1071	1122	1182	1142	1171	1134
359	483	1233	1209	1122	1131	1010	956	967	1071	1132	1163	1056	1122	1118	1008	924	1059	1100	1236	1145	1080	1161	1145	1028	1200	996	1124	1207	1094	1099	1137	1056	1048	982	1118	1176	1191	1170	1129	1201	1023	970	1029	1103	1107	1131	1160	1085	1156
361	265	1226	1205	1138	1165	1102	977	963	1019	1133	1193	1096	1134	1095	981	956	1024	1082	1214	1122	1106	1168	1155	1058	1186	1012	1089	1208	1100	1111	1131	1062	988	1020	1083	1169	1178	1127	1139	1192	1036	981	987	1057	1117	1156	1129	1126	1141
363	047	1202	1211	1155	1145	1076	969	959	1067	1121	1138	1054	1074	1129	971	915	1050	1103	1232	1141	1079	1157	1094	1090	1195	1027	1088	1240	1147	1103	1177	1015	1027	963	1071	1152	1158	1161	1160	1168	1029	945	1014	1044	1084	1123	1120	1078	1081
364	828	1210	1177	1084	1153	1063	966	980	1059	1090	1187	1064	1090	1095	964	954	1004	1076	1207	1103	1100	1155	1090	1062	1188	1038	1091	1164	1112	1138	1139	1064	982	960	1100	1135	1151	1170	1136	1174	1013	965	1028	1061	1094	1087	1132	1090	1128
366	609	1231	1168	1069	1151	1069	972	970	1020	1131	1124	1052	1088	1114	938	949	997	1037	1208	1140	1108	1148	1062	1007	1183	998	1057	1188	1097	1071	1125	1026	971	1000	1055	1143	1141	1109	1145	1154	1021	948	1033	1029	1076	1085	1137	1111	1111
368	389	1223	1159	1104	1137	1060	948	972	1052	1087	1117	1008	1097	1061	952	927	1005	1035	1209	1119	1088	1146	1079	1019	1190	936	1098	1170	1104	1116	1114	1048	977	974	1062	1145	1102	1095	1122	1141	1041	977	988	1045	1082	1095	1119	1044	1091
370	169	1187	1143	1109	1134	1025	973	922	1021	1107	1109	1038	1067	1036	920	924	980	1057	1173	1094	1057	1118	1071	966	1177	1029	1109	1186	1060	1085	1147	1028	974	951	1055	1145	1123	1109	1132	1130	1009	930	1005	1066	1071	1093	1112	1100	1122
371	949	1201	1076	1066	1110	1043	938	901	1027	1074	1158	1053	1078	1075	944	914	977	1020	1178	1105	1052	1098	1063	1004	1180	998	1049	1136	1090	1072	1098	1052	930	947	1060	1108	1151	1120	1112	1157	1050	916	1002	1041	1105	1098	1062	1081	1067
373	73	1169	1150	1082	1093	1020	944	917	1056	1081	1120	1003	1049	1049	915	891	949	1028	1186	1051	1067	1128	1056	1037	1158	977	1073	1165	1115	1088	1103	982	933	956	1046	1089	1065	1121	1118	1098	1027	935	996	998	1055	1068	1083	1029	1070
375	509	1189	1146	1047	1111	1035	951	921	980	1074	1125	1007	1079	1078	908	889	954	1010	1148	1095	1046	1149	1064	1026	1208	968	1032	1139	1068	1042	1082	1042	983	937	1081	1142	1074	1095	1120	1099	983	914	939	1035	1050	1063	1072	1065	1074
377	288	1181	1118	1072	1095	981	966	949	987	1041	1082	1036	1088	1050	889	888	968	1009	1154	1084	1050	1117	1083	1001	1177	980	1058	1116	1082	1041	1101	1023	979	938	1050	1149	1112	1049	1086	1120	970	965	956	1005	1088	1029	1085	1059	1047
379	067	1149	1113	1042	1059	1029	957	942	996	1074	1087	1063	1126	1074	906	907	967	1012	1169	1064	1031	1117	1050	1004	1163	980	1019	1142	1019	1069	1067	1007	931	948	1019	1177	1068	1086	1073	1125	1012	897	950	1002	1020	1057	1105	1040	1066
380	845	1161	1109	1022	1116	1007	919	916	1029	1012	1063	1070	1099	1060	924	897	919	1029	1178	1055	1051	1124	1031	1000	1137	965	984	1163	1058	1040	1071	992	939	923	1037	1144	1083	1116	1066	1085	958	939	947	1021	1056	1063	1063	1065	1024
382	622	1210	1094	1065	1069	1036	948	913	991	1063	1093	1031	1061	1049	909	885	962	1003	1140	1079	1018	1063	1047	1028	1150	956	1050	1161	1079	1038	1101	990	902	914	999	1134	1090	1055	1062	1085	963	902	963	1027	1045	1032	1083	1062	1066
384	4	1170	1123	1086	1130	1004	913	944	977	1093	1097	1058	1046	1036	943	894	966	1009	1134	1081	1060	1091	1061	1021	1188	958	1035	1131	1093	1060	1065	1006	1007	934	1029	1126	1084	1117	1080	1100	1008	924	968	1032	1034	1077	1058	1062	1029
386	177	1191	1119	1056	1126	989	966	938	998	1074	1128	1052	1075	1050	943	926	980	1013	1150	1063	1060	1088	1046	1024	1216	989	1044	1123	1130	1028	1093	1006	950	930	1019	1082	1084	1091	1114	1138	982	929	979	998	1024	1054	1042	1050	1096
387	954	1203	1157	1085	1088	1023	969	952	1054	1071	1144	1018	1083	1034	922	912	989	987	1183	1079	1062	1077	1087	995	1190	1017	1040	1149	1111	1112	1100	1017	976	970	1070	1134	1098	1134	1110	1136	993	910	974	1035	1053	1093	1087	1084	1079
389	728	1202	1157	1088	1109	1060	910	931	1010	1072	1114	1031	1046	1054	983	937	1002	1051	1198	1078	1072	1135	1104	1018	1204	984	1095	1166	1120	1056	1132	997	993	948	1035	1093	1128	1123	1151	1121	1019	950	979	1051	1094	1074	1087	1083	1083
391	504	1208	1153	1043	1094	1040	965	941	1043	1067	1135	1071	1087	1095	919	930	984	1039	1218	1089	1064	1106	1087	1058	1279	994	1077	1145	1080	1107	1142	1044	997	983	1050	1125	1116	1122	1113	1127	1005	927	1018	1029	1081	1055	1110	1112	1061
393	279	1210	1125	1082	1089	1024	926	927	1046	1035	1137	996	1052	1071	917	938	975	1059	1159	1108	1081	1171	1048	1070	1300	1017	1087	1146	1104	1087	1100	1028	1013	972	1063	1102	1150	1131	1152	1132	1011	960	1020	1026	1089	1100	1104	1093	1092
395	055	1237	1118	1049	1072	1015	916	920	976	1071	1125	1020	1072	1042	940	931	971	1044	1127	1076	1085	1107	1071	1057	1426	981	1035	1158	1106	1090	1074	1033	948	933	995	1126	1144	1158	1115	1137	995	922	1011	971	1061	1057	1132	1086	1028
396	83	1252	1133	1047	1051	1009	915	892	1003	1036	1112	1007	1015	1046	900	915	962	1016	1204	1053	990	1100	1028	1053	1367	945	1033	1138	1075	1027	1067	1013	954	956	1004	1092	1114	1134	1063	1053	1075	953	971	1021	1072	1071	1115	1076	1044
398	604	1213	1100	1042	1102	994	882	895	972	1053	1101	1009	1029	1050	884	879	963	1003	1124	1045	1017	1088	1056	977	1343	944	1019	1108	1065	1060	1067	1013	948	911	1035	1066	1059	1083	1117	1113	977	931	941	988	1014	1047	1031	1076	1064
[truncated: 68 more columns]
