# Supplementary material for: Raw and processed data used in non-covalent functionalization of single walled carbon nanotubes with Co-porphyrin and Co-phthalocyanine and its effect on field-effect transistor characteristics
Source: Data Brief. 2021 Sep 14;38:107366. doi: 10.1016/j.dib.2021.107366 (PMC8455981; doi:10.1016/j.dib.2021.107366)
Supplement: Supplementary file 3 [file mmc3.zip › mmc3.dat]

	-2	-2	-2	-2	-2	-2	-2	-2	-2	-1	5	-1	5	-1	5	-1	5	-1	5	-1	5	-1	5	-1	5	-1	5	-1	-1	-1	-1	-1	-1	-1	-1	-1	-0	5	-0	5	-0	5	-0	5	-0	5	-0	5	-0
	-2	-1	5	-1	-0	5	0	0	5	1	1	5	2	-2	-1	5	-1	-0	5	0	0	5	1	1	5	2	-2	-1	5	-1	-0	5	0	0	5	1	1	5	2	-2	-1	5	-1	-0	5	0	0	5	1
102	749	307	311	318	322	308	293	312	318	304	335	306	309	310	339	347	352	333	346	354	315	314	307	297	332	324	338	340	325	291	313	291	324	325	307	332	320	290	302	334	320	327	318	311	293	294	296	323	334
104	583	335	306	328	314	309	308	328	313	324	313	319	311	316	339	332	349	348	344	339	326	330	318	302	320	340	335	333	317	294	304	287	353	332	331	333	321	300	319	318	326	332	317	319	306	306	294	316	319
106	417	309	288	310	306	301	297	295	299	305	302	297	294	316	333	334	323	313	324	322	320	314	325	320	309	320	326	334	289	288	306	298	306	334	312	320	318	282	299	308	320	322	300	303	297	296	301	323	311
108	25	312	291	310	313	305	304	312	310	296	301	308	273	297	319	327	317	328	335	319	302	311	299	297	320	305	316	318	306	293	303	297	321	338	319	346	307	284	293	290	310	318	317	291	283	295	287	304	305
110	083	306	274	302	293	290	270	308	302	295	312	291	282	292	314	309	316	312	319	313	297	298	291	287	313	300	306	305	282	275	291	287	295	298	305	315	300	281	293	291	299	304	297	280	274	287	293	294	300
111	915	298	290	303	291	289	288	277	295	288	291	281	299	281	315	325	311	292	315	316	293	313	291	293	301	312	319	297	280	298	276	278	303	314	294	316	314	279	291	275	291	300	288	284	302	278	290	288	309
113	748	306	280	301	300	278	282	280	278	274	287	278	280	286	304	312	291	309	292	304	304	293	271	280	270	305	292	281	264	269	264	259	289	297	300	294	285	272	262	271	286	302	297	275	263	283	248	287	287
115	579	296	272	299	277	282	278	282	276	292	305	268	267	291	303	313	298	291	298	310	291	290	275	275	288	300	303	291	257	268	263	279	282	305	281	307	277	275	268	269	284	285	287	280	263	262	272	274	299
117	411	273	267	288	279	286	268	280	283	275	281	271	274	287	297	302	298	297	287	300	293	272	288	266	277	286	290	277	267	260	252	256	281	302	278	297	284	265	262	265	295	287	292	266	261	267	262	265	280
119	242	286	252	286	282	270	280	267	274	269	282	269	265	280	280	281	310	288	294	264	292	270	274	266	287	281	285	281	266	272	265	267	290	282	258	292	256	268	254	274	275	288	269	271	266	265	264	273	285
121	073	268	265	282	276	271	271	270	276	275	274	263	284	278	302	280	286	281	280	309	279	269	266	262	293	288	295	280	268	252	269	263	290	287	276	298	271	258	255	255	269	282	283	280	266	269	252	266	270
122	903	276	260	266	257	259	265	256	272	259	273	272	263	261	271	289	291	286	290	283	292	265	267	264	250	271	271	274	267	242	267	266	276	285	282	286	266	243	246	260	252	266	258	267	264	248	246	275	268
124	733	262	249	276	276	248	258	268	253	270	283	262	273	272	288	276	297	282	283	285	284	281	256	264	271	268	280	277	258	243	241	252	261	275	258	289	267	250	258	258	278	281	251	264	251	233	256	268	262
126	563	279	246	282	263	257	253	253	251	275	273	260	271	262	276	266	267	277	281	276	269	255	263	257	273	274	276	255	264	250	242	244	253	262	264	277	263	251	242	253	262	262	254	251	240	243	227	248	254
128	392	252	243	262	266	257	243	257	240	253	259	232	238	242	269	273	277	280	279	274	257	264	254	253	267	257	267	263	244	250	257	259	277	271	266	282	259	250	247	240	255	246	249	256	250	237	252	263	270
130	221	254	243	270	255	259	258	260	254	257	271	224	259	247	272	265	275	286	269	287	256	257	254	256	270	256	284	253	253	272	255	258	243	271	264	283	255	243	238	249	242	245	259	258	232	240	243	249	252
132	049	259	242	254	268	237	244	250	263	246	265	250	244	259	265	271	268	267	284	272	272	261	245	232	242	254	257	255	256	250	243	234	266	264	242	264	253	241	242	236	267	259	249	253	231	251	252	246	256
133	878	247	236	257	245	225	246	255	252	252	258	240	250	243	263	256	277	259	275	242	249	237	248	258	247	245	244	264	239	239	227	236	242	252	268	268	242	229	244	240	245	262	260	245	236	228	239	237	234
135	703	249	219	247	249	244	242	237	240	242	238	239	228	244	260	236	262	272	249	262	256	251	235	236	232	258	264	246	250	248	231	234	236	242	256	250	256	230	229	236	255	251	240	228	239	217	232	242	247
137	531	227	222	258	244	245	232	219	239	216	246	246	227	236	265	248	255	240	244	269	236	254	235	223	244	240	251	237	234	236	223	214	244	252	232	261	240	213	235	230	246	242	240	219	244	230	234	243	256
139	358	256	232	249	239	243	235	246	237	229	238	227	224	241	249	266	249	244	241	254	240	236	232	233	247	248	252	244	239	224	215	224	244	245	245	247	232	231	205	222	239	242	226	236	214	222	229	236	231
141	185	235	220	230	228	234	229	231	226	233	255	228	231	242	262	237	238	255	233	256	241	219	220	217	233	242	247	247	226	214	225	215	233	227	236	254	217	221	228	228	236	230	228	221	228	223	222	226	240
143	011	209	214	230	232	230	236	232	232	224	224	226	221	239	249	223	230	224	234	234	231	221	239	240	237	219	244	235	224	227	202	224	232	243	229	245	233	224	217	213	232	232	230	211	229	227	211	234	240
144	837	234	228	228	243	220	224	226	223	231	217	215	220	228	235	237	242	234	246	232	236	227	224	224	232	242	219	240	233	217	219	214	220	228	233	241	227	203	214	231	230	223	228	218	210	225	219	225	233
146	663	231	217	242	232	234	226	224	242	231	215	226	235	239	242	238	218	246	238	242	234	215	238	230	230	232	226	219	210	208	208	214	220	238	226	232	229	208	204	222	216	231	223	221	223	216	228	207	231
148	488	225	214	236	223	212	220	221	220	219	214	228	216	219	237	240	240	247	247	237	220	220	222	230	226	243	240	222	216	215	219	212	226	218	237	234	218	207	216	218	226	232	228	218	197	203	223	226	220
150	311	222	224	227	210	214	228	231	225	228	222	207	221	215	234	249	219	241	235	230	224	217	220	206	231	230	241	226	223	214	211	206	228	230	231	237	214	208	192	204	222	236	220	216	205	206	204	208	235
152	136	202	222	230	244	225	217	216	220	226	220	217	237	222	244	234	223	226	234	233	237	229	208	217	223	249	240	243	213	216	216	210	217	220	235	246	227	211	220	207	231	235	216	220	211	205	201	227	231
153	96	216	221	237	230	225	224	213	221	213	224	211	215	218	224	232	238	246	244	233	223	228	219	209	218	210	230	214	214	218	200	214	234	230	218	237	208	212	206	212	209	212	199	216	212	218	204	207	200
155	784	230	208	232	214	211	226	219	209	225	231	217	220	212	236	229	216	226	210	237	229	229	208	206	226	226	227	228	213	212	204	204	212	236	224	226	222	200	199	222	215	222	230	211	208	202	200	200	223
157	607	203	207	212	217	202	204	223	219	226	225	216	209	203	220	226	234	228	222	222	220	224	215	205	209	238	220	222	208	195	203	201	215	236	224	229	220	200	198	204	206	212	223	208	202	210	192	199	205
159	431	229	208	209	206	196	220	196	218	216	223	208	206	194	219	226	226	222	225	231	211	210	216	204	214	208	228	225	221	215	207	205	213	222	198	218	210	202	193	202	213	193	215	205	205	199	213	221	204
161	251	212	199	213	216	214	219	218	212	204	206	205	213	220	226	231	214	213	231	230	222	216	215	213	210	229	233	201	223	207	198	199	203	224	222	227	221	207	193	209	223	216	200	210	207	210	214	214	216
163	074	211	206	212	213	211	209	211	205	219	211	198	199	205	211	219	234	214	206	221	214	224	203	206	221	218	231	211	207	204	188	196	214	219	204	218	209	199	201	202	215	202	198	206	194	204	196	221	213
164	896	215	194	210	210	205	213	208	197	209	208	197	200	204	232	208	224	216	226	242	213	210	204	210	209	214	214	212	212	201	204	204	218	220	215	209	206	198	199	210	215	226	194	198	197	202	199	190	211
166	718	209	203	207	214	211	201	192	207	215	199	211	198	216	227	219	204	226	214	228	216	212	208	212	197	199	225	210	196	207	175	203	217	204	203	214	203	195	190	198	193	205	209	196	190	194	195	194	203
168	537	210	190	229	213	202	205	219	203	211	207	193	200	210	219	210	213	213	218	223	204	209	201	204	214	210	216	204	216	198	193	188	214	206	192	214	208	188	204	195	200	205	196	201	197	202	178	201	220
170	358	197	199	218	214	211	201	210	208	218	184	196	200	212	217	221	235	208	224	220	217	212	187	205	200	207	221	212	211	193	176	207	206	225	219	217	189	195	185	199	207	200	184	196	189	187	192	198	216
172	179	222	194	191	191	203	192	189	209	198	195	193	207	203	218	217	211	208	206	214	209	196	206	202	194	202	221	220	188	190	200	185	207	212	202	198	195	190	187	191	207	214	205	198	192	187	188	199	198
173	999	197	192	203	179	198	200	205	210	199	207	203	196	199	222	211	210	212	201	212	198	202	189	191	203	206	190	195	189	176	176	185	198	208	207	204	194	194	188	190	194	203	198	190	194	175	187	196	190
175	819	188	185	191	206	198	207	191	184	178	192	181	193	185	204	210	200	208	195	205	219	193	196	190	185	203	209	199	203	177	192	178	192	196	196	204	196	186	184	177	206	197	193	182	184	189	185	188	202
177	637	205	203	201	204	199	198	204	207	207	195	195	196	204	218	209	210	211	212	212	216	199	204	186	193	205	207	191	192	198	197	187	200	207	200	192	178	187	192	197	189	211	197	179	190	177	184	204	188
179	456	206	177	194	191	194	201	188	187	214	208	190	192	198	215	202	197	214	206	209	210	208	210	194	202	213	187	200	204	196	175	193	203	202	203	207	200	178	184	177	204	189	193	188	191	181	193	188	192
181	275	198	187	195	211	198	191	193	196	208	209	192	202	207	202	209	214	202	209	198	206	206	196	195	193	198	189	184	187	191	177	178	188	192	210	208	189	192	192	185	187	206	186	192	185	187	184	184	203
183	091	212	205	212	206	202	195	199	196	184	186	186	186	207	199	203	198	213	202	193	198	202	200	196	204	203	203	197	192	199	182	191	198	215	204	201	192	178	162	185	207	202	198	194	198	174	178	200	189
184	909	201	194	201	198	185	191	192	180	209	189	180	188	183	191	193	214	197	192	210	191	211	189	201	181	204	187	190	186	188	183	176	194	192	187	206	196	184	174	179	197	210	198	188	189	184	175	195	197
186	727	192	182	190	199	180	181	212	195	198	202	172	184	185	199	206	189	212	209	203	200	200	191	191	192	190	199	187	188	177	180	180	197	192	209	217	194	173	188	185	183	191	198	197	182	177	188	183	192
188	545	210	200	204	209	186	194	203	190	201	203	198	185	203	206	200	211	210	217	212	218	205	207	197	192	202	199	198	184	186	198	180	208	194	205	208	185	179	172	180	209	205	188	208	183	192	187	188	198
190	36	195	191	205	212	207	207	213	184	200	218	193	207	183	212	211	217	210	214	214	209	196	195	199	206	193	208	192	181	183	185	200	207	206	199	206	197	197	197	181	208	203	203	202	179	176	184	190	198
192	177	188	202	206	203	194	190	208	202	209	203	201	211	211	217	214	213	216	207	211	214	201	200	196	214	221	195	203	208	189	204	188	206	209	205	197	206	186	177	195	191	208	189	206	192	186	195	199	214
193	993	214	202	186	204	212	215	193	190	199	219	191	202	220	220	220	213	217	228	217	216	222	199	197	207	198	224	219	206	200	188	200	198	210	196	214	206	201	185	184	194	206	202	203	199	201	203	204	198
195	807	215	208	221	211	215	196	218	211	208	226	213	211	200	215	232	222	229	219	235	225	224	205	203	233	220	222	208	218	196	192	194	208	225	220	218	208	192	189	208	214	210	223	208	199	198	205	205	213
197	623	215	206	233	218	232	207	227	204	227	223	208	196	218	206	234	221	234	223	240	209	223	207	198	211	238	236	225	214	203	191	217	224	239	216	232	213	194	212	195	208	211	228	208	203	205	215	217	224
199	438	226	225	227	240	217	217	218	215	219	224	218	208	226	229	234	227	246	238	228	229	224	219	228	223	238	221	237	216	230	209	193	238	221	218	233	231	215	210	214	230	225	219	217	223	200	201	211	219
201	251	240	222	240	232	236	225	234	218	232	227	225	206	205	245	250	232	242	238	229	242	216	224	224	226	244	239	232	231	214	221	215	246	231	223	219	224	221	215	221	233	233	238	229	222	227	213	233	224
203	066	241	230	245	247	233	230	233	229	240	227	228	234	240	235	244	232	246	250	240	233	237	213	232	230	247	238	255	231	224	206	209	243	236	231	237	224	238	219	222	235	239	219	231	218	226	216	211	224
204	88	245	226	240	266	235	231	237	236	236	244	228	241	235	250	249	264	266	248	251	241	241	228	243	241	255	245	241	238	229	239	232	253	252	246	245	230	224	225	221	233	236	249	214	226	249	222	229	236
206	692	260	246	261	242	242	255	247	247	252	246	246	238	252	251	249	263	279	263	276	256	242	262	239	248	242	258	269	221	246	239	224	239	269	256	249	243	224	223	251	252	251	244	236	228	217	237	243	250
208	505	237	227	268	260	250	246	246	255	250	247	243	260	258	250	259	271	283	256	256	266	255	240	248	262	257	266	251	255	250	254	238	230	263	235	266	259	234	245	241	259	268	268	238	249	239	248	246	242
210	319	260	246	266	251	250	238	250	261	254	256	260	248	256	266	256	287	276	281	278	280	266	260	266	262	258	262	267	256	251	230	231	244	273	256	258	261	237	238	244	248	269	264	260	251	240	237	240	240
212	13	254	250	280	274	249	253	258	252	262	259	258	262	256	270	273	272	287	276	280	280	283	254	252	281	284	287	253	241	256	249	249	259	269	266	265	254	242	244	237	266	261	255	257	246	237	236	260	256
213	942	261	245	259	252	262	259	254	247	283	268	268	262	264	276	263	268	280	274	281	266	263	258	259	260	280	261	268	260	249	241	237	245	273	259	286	241	247	254	243	261	263	266	278	258	240	222	256	276
215	752	253	256	256	262	259	250	268	254	250	263	246	241	258	255	273	269	274	270	256	271	249	249	264	250	269	259	256	249	242	230	224	259	263	251	267	245	240	226	252	261	257	258	246	238	222	227	239	240
217	564	246	245	258	254	254	257	235	232	253	264	258	242	253	256	267	273	277	263	271	260	255	252	238	262	253	270	251	242	243	245	227	242	261	250	265	251	243	228	243	244	254	254	235	250	233	238	249	255
219	375	260	239	268	262	253	253	253	247	270	251	242	246	251	274	272	262	273	269	266	257	252	247	252	252	254	259	258	255	236	250	232	243	264	261	246	241	229	233	231	261	247	251	248	246	234	239	242	240
221	184	246	238	245	255	256	226	234	237	244	247	234	253	248	247	258	256	261	270	262	273	247	241	241	251	254	245	251	242	240	223	239	243	254	243	265	248	231	217	231	242	250	235	237	233	222	225	252	243
222	995	253	227	253	246	240	247	238	242	246	239	244	220	256	246	257	262	245	264	248	255	244	228	225	253	242	255	240	226	225	218	222	251	243	255	243	259	215	222	213	246	237	227	228	230	226	231	233	228
224	804	251	251	246	243	246	238	237	235	266	257	242	240	241	263	247	280	249	262	270	260	235	248	241	238	245	256	245	230	245	223	243	247	258	230	252	226	229	221	229	235	246	237	231	240	228	234	233	232
226	614	250	245	262	241	231	249	259	242	252	259	246	228	249	255	254	258	260	262	251	256	247	245	238	258	252	256	255	239	224	215	233	236	255	235	261	252	234	235	227	247	258	255	241	208	229	228	256	231
228	423	265	241	247	259	254	263	239	248	252	239	246	240	228	249	269	262	269	255	258	260	267	244	251	256	267	264	242	247	244	228	231	257	247	253	260	225	238	231	227	254	249	262	251	236	242	229	260	257
230	231	256	256	268	277	264	256	268	269	278	276	248	280	257	276	275	294	264	285	264	272	277	245	259	266	275	269	272	258	243	259	244	277	263	272	269	264	261	239	242	248	256	247	262	254	238	262	256	254
232	04	271	263	269	274	271	272	282	262	274	251	277	270	256	280	287	290	291	271	276	283	286	274	270	265	280	260	276	257	272	272	259	265	281	295	280	267	241	271	272	278	255	265	253	256	257	243	254	262
233	846	299	288	314	303	304	306	293	300	329	292	303	296	308	315	315	311	315	291	332	310	304	296	276	301	305	293	307	285	269	299	283	314	308	291	326	310	286	280	280	297	287	282	288	280	284	291	291	288
235	655	323	305	326	321	339	325	299	341	324	325	320	319	313	324	325	359	329	351	334	340	314	320	317	315	319	329	330	310	309	304	296	321	318	324	347	313	312	318	320	321	309	322	311	305	311	299	329	316
237	46	340	320	347	362	326	343	324	346	328	356	332	336	342	357	376	349	374	355	367	346	346	331	355	329	340	354	355	330	331	324	322	334	365	337	347	342	320	317	320	336	323	340	341	313	315	328	334	341
239	268	393	391	409	437	407	380	390	396	411	401	395	391	402	438	445	436	426	452	426	417	400	404	385	391	410	416	389	421	384	384	394	394	405	402	412	391	358	361	390	391	390	372	394	390	368	376	392	390
241	073	407	402	417	435	413	404	418	406	406	424	408	411	405	422	429	451	442	446	444	434	427	412	414	429	438	456	414	432	393	400	386	419	445	411	456	412	400	394	391	418	410	425	400	408	395	359	426	423
242	88	406	370	393	401	373	384	359	384	390	393	377	382	386	411	390	412	409	401	413	413	389	375	397	412	416	408	385	379	387	369	346	415	412	395	409	388	381	366	385	392	384	387	357	363	352	381	381	406
244	685	436	407	451	455	445	422	441	413	436	435	418	436	436	434	458	478	462	456	458	450	427	427	410	453	435	451	428	433	402	404	402	445	434	446	429	412	414	398	399	414	422	409	410	417	394	412	420	462
246	491	515	491	543	540	521	485	494	515	545	522	528	511	533	546	543	562	556	543	546	570	542	488	521	515	539	533	524	506	490	506	502	548	564	547	535	520	506	467	489	505	504	492	494	490	497	500	520	536
248	294	567	517	551	547	574	521	553	540	550	551	545	545	564	582	606	598	572	601	585	574	571	559	531	575	600	559	584	556	517	532	539	576	579	573	577	553	532	534	541	551	560	559	544	485	515	500	562	547
250	1	496	470	520	507	489	515	506	504	509	512	492	493	496	535	543	538	534	512	547	537	528	491	514	517	524	537	519	502	492	471	496	530	537	529	544	474	474	495	490	500	529	503	505	486	473	488	466	520
251	903	390	390	408	430	398	390	408	394	378	419	383	380	380	426	429	421	442	432	433	439	416	423	384	415	421	439	440	414	395	392	380	418	424	430	455	419	388	373	402	404	417	432	389	369	385	414	412	408
253	708	310	299	309	301	316	322	301	298	292	311	317	312	313	317	341	345	333	325	346	347	315	329	339	327	338	325	346	313	282	305	303	322	340	321	339	308	310	312	296	319	329	319	297	316	288	312	315	321
255	51	257	254	260	267	252	251	255	244	254	271	243	245	255	267	262	265	281	276	275	259	275	253	269	283	250	243	267	260	249	244	232	263	270	261	271	243	246	247	227	267	269	262	254	251	251	232	261	262
257	314	221	207	226	216	219	225	210	224	203	224	218	205	207	223	219	218	218	221	226	227	231	210	209	230	230	227	210	204	203	205	213	224	229	228	229	228	218	206	205	226	223	217	217	221	194	207	210	224
259	116	197	184	201	190	204	193	195	186	197	201	192	189	182	204	204	198	211	195	200	207	200	194	187	193	216	208	209	188	173	201	186	214	205	200	211	192	190	185	197	189	195	198	190	182	187	180	189	196
260	919	181	179	200	185	194	195	179	177	181	186	182	174	181	196	198	185	192	188	193	196	178	187	181	195	189	189	159	183	172	174	168	184	193	192	200	176	167	179	180	181	186	184	169	176	159	167	168	180
262	72	181	172	180	173	186	178	186	180	183	172	171	180	182	198	171	196	190	189	179	184	180	183	166	178	183	186	190	166	171	176	164	188	183	174	176	173	155	169	171	173	174	168	162	154	163	166	169	178
264	523	159	168	186	173	158	177	183	161	180	163	172	164	169	177	183	181	176	172	191	175	170	174	168	172	175	182	178	165	152	165	157	163	179	173	189	164	179	158	171	179	171	161	165	165	157	167	166	174
266	323	166	181	174	175	179	167	157	174	166	177	168	163	171	188	176	176	186	178	189	177	164	169	164	172	183	176	167	163	160	160	146	168	183	172	176	135	151	153	161	170	177	167	160	153	144	164	166	166
268	123	177	158	176	169	168	157	163	165	167	170	152	162	174	170	175	164	174	166	163	174	178	164	159	171	178	189	165	163	165	155	153	177	172	158	172	152	161	154	158	165	174	156	165	151	161	142	178	181
269	925	180	157	161	170	170	166	164	159	161	170	165	167	164	166	168	185	171	161	180	173	169	169	164	166	168	171	161	152	151	163	139	166	161	172	176	167	155	155	157	162	165	172	171	152	150	151	160	158
271	724	175	156	169	164	163	167	167	171	170	172	164	153	166	176	171	179	189	178	174	189	165	159	161	167	164	164	170	162	157	155	150	166	178	170	168	149	165	163	154	159	162	156	152	157	156	158	164	157
273	525	174	172	169	179	160	154	176	159	165	180	170	172	160	173	176	182	175	158	173	164	156	157	165	166	163	180	165	145	147	158	150	166	171	170	182	156	148	153	159	160	171	167	157	150	160	156	163	175
275	323	174	160	168	163	162	171	158	171	181	178	157	169	156	158	166	175	165	181	171	167	182	161	156	166	166	177	174	157	145	171	160	175	182	166	177	166	158	154	144	167	167	164	159	152	165	164	163	169
277	121	172	176	171	171	172	155	163	171	174	177	163	159	170	154	180	168	169	160	173	179	164	166	167	159	181	170	152	170	157	154	145	174	168	158	167	178	160	154	164	163	166	168	159	146	159	163	160	160
278	921	180	161	184	176	158	169	159	164	164	172	163	154	166	171	177	175	191	187	180	165	174	148	152	156	170	171	166	162	161	149	157	158	180	153	167	166	162	150	154	164	171	159	165	141	158	149	155	169
280	719	180	165	178	149	160	166	173	164	169	160	161	147	167	175	178	177	176	178	169	176	154	162	158	162	157	156	161	146	143	146	154	154	161	169	161	167	138	150	152	155	170	161	162	145	147	157	164	172
282	518	166	157	159	178	160	158	163	165	150	153	157	150	173	169	176	166	174	166	174	174	156	149	155	162	171	174	163	151	151	145	150	156	169	166	172	165	153	155	153	151	164	163	158	155	157	150	162	165
284	315	160	150	161	160	164	158	160	170	166	148	152	147	158	166	167	172	178	183	164	168	166	170	162	150	163	168	162	156	162	149	147	154	174	158	169	145	157	159	146	161	163	164	162	155	160	145	153	160
286	111	164	159	164	149	155	165	165	173	174	160	153	161	157	163	178	165	172	162	171	171	168	157	164	155	162	171	158	152	153	157	156	160	158	171	162	166	145	144	160	164	169	167	156	157	148	151	142	169
287	909	183	154	168	165	162	167	171	164	163	155	145	164	159	162	169	182	170	184	180	174	172	157	156	165	169	177	159	163	153	154	142	170	177	164	174	154	149	148	159	165	167	153	152	160	144	144	163	153
289	705	151	155	149	149	158	159	158	165	167	172	152	158	164	170	178	169	172	173	175	153	145	169	153	169	162	163	160	168	167	160	152	161	156	165	161	158	157	142	148	155	164	159	151	166	157	146	160	151
291	5	162	155	174	153	160	174	162	168	162	172	171	163	155	167	178	173	158	160	185	163	175	152	153	165	173	164	157	152	150	153	158	164	180	160	163	152	151	148	157	162	167	164	164	147	149	145	151	145
293	297	157	154	164	162	154	161	158	162	164	171	158	153	162	167	170	167	166	171	162	156	155	154	161	168	157	177	164	151	152	138	151	161	168	157	163	159	152	147	156	152	162	161	163	158	148	154	162	162
295	092	161	162	177	159	162	148	154	168	167	156	164	159	160	163	176	173	168	157	176	166	160	157	161	157	182	183	170	155	159	151	153	160	160	147	173	155	149	148	148	162	152	160	154	165	144	142	150	153
296	886	161	155	165	168	154	155	158	156	160	170	161	161	151	168	162	166	173	171	164	173	150	157	165	162	173	174	171	150	151	134	149	160	165	171	160	163	161	146	164	151	151	154	155	148	147	150	161	145
298	682	170	140	165	175	158	173	153	165	164	176	156	150	163	162	152	178	173	171	166	169	173	152	154	170	162	168	160	149	155	154	157	158	161	169	164	163	150	160	161	158	158	158	149	137	144	141	158	165
300	476	166	152	173	168	167	155	164	159	171	172	156	155	162	163	168	154	176	170	177	163	164	164	147	158	162	166	160	167	142	148	157	161	154	161	155	164	152	156	154	154	159	148	132	156	146	147	141	162
302	269	153	165	160	166	158	165	167	167	167	164	161	152	152	167	168	167	178	181	168	168	150	147	150	161	149	162	157	152	161	151	142	154	165	168	162	151	146	150	141	152	156	156	154	146	151	154	139	153
304	062	166	167	152	169	161	159	167	173	172	164	169	159	152	165	169	158	168	162	159	171	164	155	164	163	175	171	154	150	151	158	149	164	170	165	154	165	155	152	153	152	158	141	151	148	140	152	169	170
305	857	145	163	179	170	162	156	151	159	163	173	159	166	164	175	172	169	175	168	166	172	165	154	161	160	163	160	169	146	151	150	141	149	165	163	162	160	151	149	148	156	163	166	163	148	153	161	157	152
307	649	165	152	156	172	154	164	148	166	164	179	151	153	165	161	172	169	169	167	168	167	168	150	170	161	156	164	168	162	154	155	141	159	155	164	162	148	151	148	153	163	157	160	138	146	134	149	157	162
309	441	162	151	166	156	157	145	162	160	170	161	162	160	170	169	162	171	156	174	182	158	150	155	148	163	145	177	168	159	163	147	151	143	157	161	164	152	148	152	156	166	153	158	162	154	150	141	153	154
311	235	147	160	171	155	160	163	156	155	165	158	155	154	152	163	175	171	153	163	163	159	153	158	137	157	154	164	171	158	153	151	150	153	160	172	163	144	144	148	144	156	163	149	151	151	157	146	153	159
313	026	160	146	162	166	154	162	159	161	162	169	149	152	157	161	166	175	167	170	163	172	160	148	148	160	158	153	163	154	150	144	141	158	167	159	152	147	158	145	146	168	163	156	140	149	143	134	146	146
314	817	171	152	159	165	147	159	157	158	151	167	150	163	173	165	168	162	162	169	181	162	160	146	155	165	171	155	165	152	135	144	147	167	171	160	169	151	140	144	146	165	164	156	142	142	154	151	151	164
316	607	164	166	175	161	149	161	170	155	160	165	150	152	163	168	157	164	160	166	158	167	165	167	165	159	174	149	153	162	145	156	157	157	172	159	149	140	148	142	148	159	162	155	150	158	146	155	150	150
318	399	169	156	156	157	158	156	152	163	155	161	146	152	157	168	158	163	166	161	169	160	158	152	146	155	164	160	162	156	145	139	131	161	176	167	171	150	153	142	148	153	155	159	144	157	155	152	162	152
320	189	176	153	147	149	149	151	171	172	147	168	160	140	156	168	159	160	158	163	169	160	164	159	150	155	167	149	147	155	153	138	140	155	157	161	159	157	147	148	126	143	163	153	141	151	145	145	149	166
321	979	165	147	167	158	155	155	158	146	150	160	147	142	155	149	156	170	171	181	157	155	146	145	149	143	150	161	153	145	138	143	142	164	160	152	165	140	144	146	154	149	143	148	154	148	146	135	157	152
323	768	158	151	159	149	151	150	153	161	159	156	160	152	153	155	164	167	148	145	152	161	163	152	147	148	156	158	158	147	146	144	138	169	156	163	149	147	139	137	156	150	149	145	162	132	142	146	151	150
325	556	167	153	164	165	164	165	144	158	141	154	159	157	148	165	169	166	161	159	144	167	160	161	143	160	162	161	154	154	136	144	139	148	151	159	154	161	147	141	148	149	149	145	148	135	144	142	144	162
327	347	162	152	171	156	156	152	160	150	154	150	164	152	146	165	166	173	164	166	163	160	161	147	149	163	154	156	153	152	142	143	150	151	154	145	158	162	151	135	139	155	158	157	147	131	151	144	144	163
329	135	165	158	165	164	155	149	165	151	155	160	158	146	161	154	170	169	173	151	158	143	150	146	145	152	161	155	157	141	151	153	144	168	148	160	158	146	142	140	150	145	145	151	151	152	137	144	158	145
330	923	150	146	158	161	151	146	151	143	153	154	156	144	164	154	163	169	166	152	160	154	138	164	143	159	157	159	153	143	149	141	131	160	148	145	153	159	136	146	140	143	154	143	142	136	141	139	145	144
332	71	149	157	157	168	156	151	150	159	154	144	141	148	154	155	162	157	173	169	160	153	156	154	142	154	152	153	154	160	147	132	151	156	153	159	162	163	142	138	140	147	155	149	143	131	139	136	143	145
334	497	158	153	160	166	145	144	142	161	152	161	154	157	157	165	161	158	163	165	156	148	149	146	148	148	138	154	148	143	138	145	151	146	151	153	163	149	152	140	145	144	152	144	150	135	140	141	164	148
336	286	145	145	150	155	157	149	169	148	150	159	135	137	154	159	167	153	159	153	163	157	165	159	159	152	168	157	159	154	142	144	152	149	146	151	155	158	142	145	148	151	138	139	143	137	144	151	151	155
338	072	170	156	155	156	142	150	155	152	160	146	135	151	143	160	161	151	154	157	167	148	144	146	145	156	176	159	149	152	144	143	139	147	147	149	158	132	133	135	137	149	164	151	140	136	143	145	140	146
339	858	155	149	155	150	159	153	156	141	150	150	161	152	151	162	165	165	170	167	162	156	152	145	140	155	146	159	156	154	149	149	130	153	163	145	155	154	133	141	139	147	152	142	138	144	136	132	145	144
341	644	160	144	175	151	141	156	146	146	151	151	148	153	138	148	150	164	152	153	172	154	151	156	144	140	173	137	159	143	136	144	140	152	163	156	159	150	139	140	146	155	144	135	149	145	130	138	139	144
343	429	143	142	143	153	163	149	137	153	148	150	147	141	134	155	150	160	152	166	157	150	149	136	154	144	155	167	145	145	137	143	137	149	159	150	152	149	130	134	138	144	160	144	137	132	137	137	137	149
345	214	152	149	153	156	143	149	156	151	154	162	153	141	144	165	152	156	156	143	161	153	149	156	146	150	155	146	147	139	137	142	145	149	152	155	153	145	135	135	139	150	151	140	143	138	132	150	134	152
346	999	159	146	149	150	155	146	147	140	151	149	137	157	147	161	157	157	153	150	167	142	152	145	145	147	136	150	149	136	140	127	138	146	153	147	148	145	134	136	139	149	148	143	143	124	135	135	144	158
348	785	151	147	147	154	156	140	157	138	151	158	150	141	153	146	142	151	161	157	144	140	140	150	139	155	164	158	159	137	142	140	139	147	152	148	154	152	139	143	143	145	138	144	142	133	138	146	137	144
350	569	154	148	158	151	154	158	137	151	158	153	139	143	151	165	151	149	160	157	167	154	155	150	135	165	144	159	138	147	139	135	140	143	140	154	164	152	138	140	139	147	138	132	144	140	137	141	138	147
352	352	170	147	154	157	155	152	154	142	147	152	133	133	141	160	150	151	164	156	157	159	152	147	149	145	154	143	142	134	132	133	133	154	156	142	163	139	142	126	147	142	140	145	137	135	144	131	137	146
354	136	154	143	152	161	143	148	147	141	153	151	148	137	137	156	150	155	146	151	157	147	142	144	140	151	144	149	157	140	134	125	142	151	157	146	146	151	138	136	127	142	136	143	132	138	134	134	128	130
355	919	147	142	154	160	154	146	133	138	142	156	138	151	152	145	138	150	155	150	146	138	148	140	144	152	149	155	156	140	134	140	138	152	131	152	149	138	142	145	142	149	144	144	146	142	127	138	141	134
357	701	151	144	159	158	152	141	144	147	151	151	135	147	144	153	160	150	149	151	160	154	147	144	140	133	147	141	156	144	139	147	129	146	146	144	151	143	138	139	130	141	138	135	147	127	137	135	128	139
359	483	149	144	154	143	152	152	138	151	149	146	141	149	143	150	148	146	156	164	163	146	147	144	146	149	145	142	139	140	136	141	140	141	155	149	132	139	132	132	146	152	138	133	140	142	133	134	134	149
361	265	154	146	154	142	150	138	144	142	145	151	137	139	133	141	157	170	165	155	147	151	138	137	143	146	140	154	144	149	144	133	147	137	153	150	150	151	144	133	144	144	142	144	136	137	134	140	135	137
363	047	146	146	149	153	145	142	145	147	132	153	142	141	143	151	152	160	170	141	152	142	144	147	132	146	149	149	150	137	136	128	123	143	162	141	151	139	138	135	131	139	140	143	129	135	133	133	142	136
364	828	155	139	141	136	141	146	152	146	141	145	147	134	148	146	147	144	148	144	153	143	155	150	134	139	153	155	162	137	140	134	136	143	142	145	139	144	136	132	138	145	138	135	138	137	140	144	146	135
366	609	148	132	148	141	136	147	135	148	145	141	147	144	138	138	140	161	150	144	146	139	148	128	130	150	147	150	149	132	131	121	135	140	142	138	144	142	138	123	135	136	150	135	133	130	143	140	135	131
368	389	142	145	144	144	143	151	148	152	153	149	136	145	145	156	148	155	147	151	157	136	144	141	139	143	145	142	150	136	148	134	134	142	136	140	144	138	128	138	133	144	142	138	138	130	128	135	139	148
370	169	146	138	146	148	144	145	131	150	136	150	133	140	148	149	148	153	144	123	143	146	136	129	153	141	134	143	135	132	137	132	138	140	140	143	142	133	142	127	136	138	142	132	136	135	129	130	146	145
371	949	147	134	158	144	127	145	133	132	148	144	153	137	127	151	158	150	149	148	151	134	137	140	144	142	151	146	139	132	134	130	139	147	144	154	141	135	129	133	131	140	132	140	133	124	131	126	138	146
373	73	142	137	149	145	151	146	141	134	144	150	151	134	143	148	151	157	147	154	143	151	153	124	131	132	153	136	142	122	137	136	136	137	147	139	146	140	132	127	142	130	137	137	130	118	130	131	132	135
375	509	147	147	144	151	145	146	140	147	136	133	141	129	146	136	137	152	143	144	155	155	144	145	139	137	137	138	142	140	129	145	120	142	147	139	139	141	136	140	136	145	145	134	139	138	134	144	131	145
377	288	151	140	151	146	160	143	147	147	152	153	135	131	150	153	150	132	149	146	153	153	140	143	144	128	160	149	131	128	140	132	131	134	160	119	141	143	145	136	128	141	141	129	138	127	132	123	137	142
379	067	147	135	143	153	151	134	136	152	128	149	128	143	144	149	150	144	133	136	141	145	140	139	139	142	139	153	148	125	138	124	123	146	136	139	144	119	119	137	134	141	136	142	140	126	133	126	138	141
380	845	132	136	154	146	130	138	141	139	140	136	134	135	126	142	132	147	134	145	154	149	146	129	134	140	149	145	131	131	126	120	126	126	132	142	138	139	132	125	127	140	140	144	139	122	131	136	121	150
382	622	145	144	146	141	138	140	139	142	137	143	124	129	131	138	151	149	150	146	147	138	131	141	135	138	130	142	146	124	126	129	127	146	137	137	153	138	129	135	126	134	144	129	127	127	125	118	128	138
384	4	147	149	138	137	142	138	137	139	143	146	135	133	136	152	136	145	147	146	148	127	144	137	134	148	148	138	141	128	128	136	127	139	142	150	136	143	123	122	131	135	137	127	138	124	126	123	127	133
386	177	138	142	143	140	123	130	139	126	135	144	124	135	132	142	143	142	155	147	139	142	132	142	131	121	143	142	144	128	130	140	124	135	143	141	135	128	132	128	135	147	132	134	123	127	124	126	137	130
387	954	151	149	145	132	142	135	131	136	138	135	127	143	140	148	142	133	145	126	143	146	138	131	128	136	134	144	144	118	125	138	121	144	122	140	150	131	128	127	136	126	139	128	129	125	126	124	128	124
389	728	146	132	142	138	135	138	129	134	155	134	131	148	127	143	148	144	143	155	140	119	142	146	143	142	143	148	135	132	130	139	125	144	131	138	142	131	122	133	135	121	143	144	133	130	133	132	131	133
391	504	144	130	145	150	145	148	141	149	141	139	144	129	149	133	140	139	135	147	146	145	143	128	143	133	133	139	135	139	117	120	131	135	133	139	148	133	122	128	143	140	135	137	116	130	128	126	128	138
393	279	136	133	143	136	141	136	138	144	143	138	123	142	129	142	139	152	136	144	140	148	136	141	136	143	124	145	139	130	139	115	126	134	139	118	151	124	130	136	139	129	147	129	127	133	124	125	139	136
395	055	138	138	147	139	135	128	133	126	137	140	130	132	138	141	143	149	143	145	143	135	143	134	126	135	147	145	132	143	131	120	121	142	130	136	140	140	125	132	139	135	127	141	140	125	129	133	119	135
396	83	143	132	138	137	130	142	138	147	138	141	135	134	124	135	145	156	150	140	146	139	138	138	137	121	129	145	135	136	130	133	124	133	131	134	142	140	129	122	136	131	127	147	130	132	118	129	128	139
398	604	141	149	148	139	135	147	134	148	129	136	126	132	134	135	127	143	133	137	143	137	136	127	126	132	138	146	144	124	126	108	127	137	143	140	133	110	119	121	122	135	134	129	127	123	125	132	117	130
[truncated: 68 more columns]
