# Supplementary material for: Raw and processed data used in non-covalent functionalization of single walled carbon nanotubes with Co-porphyrin and Co-phthalocyanine and its effect on field-effect transistor characteristics
Source: Data Brief. 2021 Sep 14;38:107366. doi: 10.1016/j.dib.2021.107366 (PMC8455981; doi:10.1016/j.dib.2021.107366)
Supplement: Supplementary file 4 [file mmc4.zip › mmc4.dat]

, -2, -2, -2, -2, -2, -2, -2, -2, -2, -1,5, -1,5, -1,5, -1,5, -1,5, -1,5, -1,5, -1,5, -1,5, -1, -1, -1, -1, -1, -1, -1, -1, -1, -0,5, -0,5, -0,5, -0,5, -0,5, -0,5, -0,5, -0,5, -0,5, 0, 0, 0, 0, 0, 0, 0, 0, 0, 0,5, 0,5, 0,5, 0,5, 0,5, 0,5, 0,5, 0,5, 0,5, 1, 1, 1, 1, 1, 1, 1, 1, 1, 1,5, 1,5, 1,5, 1,5, 1,5, 1,5, 1,5, 1,5, 1,5, 2, 2, 2, 2, 2, 2, 2, 2, 2
, -2, -1,5, -1, -0,5, 0, 0,5, 1, 1,5, 2, -2, -1,5, -1, -0,5, 0, 0,5, 1, 1,5, 2, -2, -1,5, -1, -0,5, 0, 0,5, 1, 1,5, 2, -2, -1,5, -1, -0,5, 0, 0,5, 1, 1,5, 2, -2, -1,5, -1, -0,5, 0, 0,5, 1, 1,5, 2, -2, -1,5, -1, -0,5, 0, 0,5, 1, 1,5, 2, -2, -1,5, -1, -0,5, 0, 0,5, 1, 1,5, 2, -2, -1,5, -1, -0,5, 0, 0,5, 1, 1,5, 2, -2, -1,5, -1, -0,5, 0, 0,5, 1, 1,5, 2
102,749, 2015,5, 2430, 1988, 1977,5, 1966, 1960, 1846, 2197,5, 1972, 2058,5, 1707, 1716,5, 1734, 1768, 1746, 1607, 1770,5, 1620,5, 1773,5, 1496, 1526,5, 1460, 1455,5, 1396,5, 1414, 1465,5, 1481, 1461,5, 1357,5, 1313,5, 1322,5, 1366, 1436, 1395,5, 1342, 1300,5, 1305, 1365, 1324,5, 1290, 1231,5, 1224, 1211, 1271,5, 1315,5, 1304, 1224, 1168,5, 1168, 1185,5, 1177, 1197, 1191, 1178, 1186,5, 1156,5, 1210,5, 1216, 1232, 1194,5, 1152, 1093,5, 1143,5, 1198,5, 1206,5, 1155, 1142,5, 1191, 1103, 1079, 1063, 1082, 1232,5, 1184, 1209,5, 1119, 1148, 1090,5, 1052,5, 1090, 1101
104,583, 2012, 2418, 1971,5, 1863, 1906, 1874,5, 1778,5, 2158, 1919, 2012,5, 1661,5, 1706,5, 1727, 1727, 1747, 1611, 1794,5, 1601,5, 1749, 1511,5, 1496,5, 1461,5, 1437, 1387,5, 1401, 1473,5, 1461,5, 1446,5, 1325,5, 1280, 1301, 1361,5, 1423, 1371,5, 1333,5, 1284, 1326,5, 1322,5, 1298, 1255, 1221,5, 1197, 1208,5, 1280,5, 1277, 1294,5, 1172, 1131,5, 1131, 1169, 1183, 1238,5, 1247,5, 1147, 1157,5, 1146,5, 1172, 1210, 1188,5, 1168,5, 1144, 1080, 1133,5, 1178, 1193, 1172,5, 1148, 1158, 1118,5, 1105,5, 1067, 1106,5, 1228,5, 1199, 1167, 1143,5, 1124,5, 1068, 1061,5, 1099, 1131
106,417, 2020, 2413, 1920, 1886,5, 1902,5, 1858, 1770,5, 2109,5, 1887,5, 2003, 1630, 1652, 1692,5, 1731, 1716, 1574, 1743,5, 1607,5, 1727, 1486, 1469, 1445,5, 1383,5, 1351, 1315,5, 1441,5, 1443, 1405, 1287, 1275,5, 1307, 1351,5, 1389, 1367,5, 1310,5, 1249,5, 1308, 1303,5, 1247,5, 1265, 1179,5, 1162,5, 1193,5, 1247, 1288, 1270, 1221,5, 1122,5, 1124,5, 1157,5, 1209, 1201,5, 1172,5, 1143,5, 1160,5, 1119,5, 1118, 1174,5, 1181,5, 1148, 1115,5, 1091,5, 1094, 1153, 1170,5, 1149, 1122, 1126,5, 1074, 1058,5, 1069,5, 1109,5, 1214, 1170,5, 1165,5, 1128, 1099,5, 1066,5, 1052, 1050,5, 1106,5
108,25, 2068, 2399, 1973,5, 1851, 1871, 1819, 1724, 2056, 1823,5, 1949,5, 1598,5, 1598,5, 1677,5, 1705,5, 1724,5, 1575, 1737, 1554, 1741, 1446,5, 1439, 1366, 1355,5, 1337,5, 1315,5, 1379, 1430,5, 1400, 1267, 1222,5, 1269, 1283,5, 1361,5, 1347, 1258,5, 1252,5, 1271,5, 1277, 1251,5, 1249,5, 1162,5, 1183, 1187,5, 1239,5, 1275, 1270, 1170, 1107,5, 1106,5, 1132, 1160,5, 1171, 1158,5, 1120,5, 1112, 1101,5, 1146,5, 1163, 1173, 1156,5, 1124, 1091, 1097,5, 1145,5, 1132, 1152,5, 1103, 1127, 1060, 1043,5, 1043, 1075,5, 1171,5, 1160, 1135, 1104, 1090,5, 1042, 1043,5, 1046,5, 1112,5
110,083, 2039,5, 2443, 1911,5, 1865, 1837, 1811,5, 1705,5, 2037,5, 1840, 1921,5, 1572, 1600,5, 1647,5, 1650,5, 1700, 1550,5, 1708,5, 1564,5, 1681, 1451, 1422, 1368, 1318,5, 1304, 1275, 1359,5, 1424, 1386, 1261,5, 1179,5, 1225,5, 1269,5, 1332,5, 1297,5, 1228,5, 1213, 1255,5, 1247, 1225,5, 1170,5, 1112, 1125,5, 1143, 1201,5, 1217,5, 1222, 1132, 1075,5, 1087, 1100, 1151,5, 1104,5, 1164,5, 1106,5, 1093,5, 1073, 1116,5, 1138,5, 1126,5, 1129, 1092,5, 1034, 1080,5, 1126, 1102,5, 1078, 1082,5, 1073,5, 1056, 1042,5, 1011,5, 1048, 1193, 1130, 1098,5, 1069, 1040, 1051, 1006,5, 1012,5, 1060
111,915, 2068, 2474, 1919,5, 1817,5, 1845,5, 1814,5, 1714, 2044, 1821,5, 1906, 1559, 1618, 1622, 1674,5, 1711,5, 1580,5, 1688,5, 1518, 1713,5, 1405,5, 1365,5, 1347,5, 1262,5, 1291, 1253,5, 1356,5, 1409, 1353, 1228,5, 1188, 1220,5, 1263,5, 1270,5, 1283, 1223, 1203,5, 1242,5, 1235, 1202,5, 1173,5, 1119, 1095, 1127, 1196,5, 1218, 1205,5, 1146, 1094, 1073, 1080,5, 1111, 1148, 1133,5, 1121,5, 1105,5, 1060, 1110, 1113,5, 1110, 1093,5, 1075,5, 1046,5, 1079, 1096, 1089,5, 1084,5, 1088,5, 1087,5, 1037, 990, 1008,5, 1001, 1151,5, 1129,5, 1115,5, 1072,5, 1055,5, 1009, 991, 999,5, 1041
113,748, 2079,5, 2477, 1898,5, 1862, 1812, 1824, 1702, 2009, 1859, 1935,5, 1608, 1561,5, 1632,5, 1678, 1800,5, 1612, 1750, 1529, 1701, 1433, 1403,5, 1318,5, 1261,5, 1252, 1262,5, 1325, 1343,5, 1351, 1191,5, 1137,5, 1207, 1250,5, 1268, 1288, 1204, 1187,5, 1258,5, 1215,5, 1172, 1171, 1105, 1094,5, 1148,5, 1179,5, 1213, 1200,5, 1145, 1076,5, 1040, 1082,5, 1110,5, 1077, 1117, 1091, 1061,5, 1057,5, 1077,5, 1111,5, 1095, 1080, 1052,5, 1036,5, 1070, 1063,5, 1064,5, 1077,5, 1038,5, 1068, 1038, 993,5, 1017,5, 1054, 1130, 1125,5, 1104, 1064, 1031, 1013,5, 1010,5, 997, 1044
115,579, 2136,5, 2482, 1922,5, 1816, 1845, 1820,5, 1695,5, 2056,5, 1848, 1911,5, 1604, 1621,5, 1660, 1698, 1827,5, 1604,5, 1739,5, 1541,5, 1689,5, 1414, 1388, 1341, 1268, 1238,5, 1237,5, 1336, 1366, 1322,5, 1198,5, 1133,5, 1168, 1243,5, 1249, 1271, 1213,5, 1192, 1237, 1224, 1200,5, 1147,5, 1100,5, 1079,5, 1120,5, 1187, 1237, 1178,5, 1107,5, 1063,5, 1070, 1076,5, 1091,5, 1119, 1106, 1069,5, 1060,5, 1049,5, 1067, 1102,5, 1093, 1076, 1034, 1015, 1027, 1069, 1112, 1051, 1052, 1042,5, 1018,5, 992,5, 973, 1014,5, 1131,5, 1103,5, 1061,5, 1031,5, 1008,5, 961,5, 957, 994, 1027
117,411, 2178,5, 2555, 1922,5, 1864, 1812, 1824, 1691, 2067, 1873, 1950, 1576, 1618, 1646,5, 1764, 1883,5, 1647, 1777,5, 1551,5, 1766,5, 1448,5, 1393,5, 1351, 1245, 1243,5, 1250, 1277, 1384,5, 1319, 1184, 1141,5, 1193, 1242, 1261, 1270, 1194,5, 1195, 1213,5, 1183, 1146,5, 1123,5, 1078,5, 1049,5, 1087, 1164,5, 1220,5, 1140, 1126,5, 1034,5, 1026, 1043, 1088, 1117, 1108, 1116, 1066,5, 1012,5, 1080,5, 1103,5, 1086,5, 1075,5, 1049, 988,5, 1038,5, 1045,5, 1080, 1073, 1051, 1026, 1016,5, 1003,5, 1022, 1001, 1105,5, 1072, 1075, 1008, 1006,5, 993,5, 971,5, 961,5, 1032,5
119,242, 2194, 2606,5, 1911, 1827,5, 1827,5, 1832,5, 1740, 2093,5, 1923, 1964,5, 1584,5, 1637,5, 1663,5, 1800, 1938, 1687, 1829,5, 1568, 1816,5, 1479,5, 1408, 1367, 1284,5, 1274,5, 1245,5, 1357,5, 1434,5, 1332,5, 1209,5, 1157,5, 1198,5, 1240,5, 1272, 1261,5, 1178,5, 1199,5, 1191,5, 1237,5, 1170, 1136, 1079, 1077,5, 1075, 1178, 1235, 1176,5, 1102, 1031, 1032,5, 1050, 1084, 1090,5, 1107, 1096,5, 1036, 1026,5, 1091,5, 1122,5, 1069,5, 1054, 1047,5, 1004, 1045,5, 1078,5, 1062,5, 1076,5, 1042, 1044, 1013, 978,5, 984,5, 1013, 1096,5, 1091,5, 1065,5, 1017, 1025,5, 952,5, 988,5, 996, 1035
121,073, 2251, 2677,5, 1935,5, 1866,5, 1830, 1801, 1676,5, 2111, 1904,5, 1997,5, 1646,5, 1668, 1725,5, 1847,5, 2029,5, 1717,5, 1872, 1595,5, 1839,5, 1546, 1441, 1382,5, 1309, 1278, 1246, 1361, 1423,5, 1321, 1200, 1140, 1184,5, 1238, 1228, 1265, 1182,5, 1205,5, 1181, 1228,5, 1185,5, 1131,5, 1077,5, 1072,5, 1081, 1169,5, 1248, 1173, 1088, 1048,5, 1020, 1048,5, 1074,5, 1112, 1157,5, 1121,5, 1050,5, 1012,5, 1051, 1064,5, 1059, 1095,5, 1025,5, 1021,5, 1055, 1071, 1065, 1057, 1031,5, 1041,5, 1010,5, 984,5, 976,5, 1029,5, 1101, 1112,5, 1064, 1034, 1005,5, 981,5, 987,5, 991, 1052
122,903, 2220,5, 2773, 1926,5, 1835,5, 1771,5, 1820, 1705,5, 2093, 1875,5, 2077, 1678, 1630, 1749,5, 1845,5, 2063,5, 1752, 1862, 1592,5, 1845,5, 1532, 1430, 1377,5, 1282,5, 1311,5, 1276,5, 1354,5, 1441, 1310,5, 1227, 1189, 1215,5, 1254,5, 1254,5, 1288, 1199,5, 1236, 1266, 1220,5, 1164, 1140, 1079, 1116,5, 1113, 1182, 1234, 1186,5, 1122,5, 1031, 1030, 1045, 1116,5, 1127,5, 1137, 1143, 1040,5, 1041, 1099, 1083,5, 1114, 1082, 1028,5, 1006,5, 1074,5, 1089,5, 1091,5, 1069,5, 1027, 1077, 1013,5, 985,5, 983,5, 1001, 1104, 1112, 1090,5, 1034,5, 1009, 1014,5, 995, 993, 1031
124,733, 2268,5, 2832, 1932, 1838,5, 1827, 1832, 1693, 2182,5, 1988, 2082,5, 1711,5, 1723,5, 1774,5, 1890, 2061,5, 1775, 1904,5, 1668,5, 1901, 1544,5, 1452, 1397, 1315,5, 1278,5, 1270,5, 1354, 1433,5, 1329,5, 1219, 1158, 1208,5, 1275, 1252,5, 1307,5, 1205,5, 1255,5, 1228,5, 1212, 1214, 1155,5, 1078,5, 1075, 1103, 1180, 1271, 1230,5, 1132, 1053, 1051, 1052, 1119,5, 1109, 1140,5, 1127, 1046,5, 1029, 1064,5, 1095, 1130, 1097,5, 1057,5, 1042, 1065,5, 1076, 1090,5, 1071, 1080, 1069, 1033, 1004, 1008, 1048,5, 1143,5, 1133,5, 1080,5, 1080,5, 1034, 979,5, 1011,5, 989,5, 1051
126,563, 2311, 2973, 1950,5, 1834,5, 1845,5, 1780,5, 1749, 2169, 2042, 2109, 1789, 1766, 1746,5, 1923, 2124,5, 1815, 1909,5, 1643, 1886,5, 1554,5, 1456,5, 1410, 1300, 1329, 1265, 1367,5, 1507,5, 1311,5, 1238,5, 1208,5, 1234, 1266, 1251, 1272, 1213,5, 1234, 1251,5, 1258, 1193, 1132,5, 1085, 1093,5, 1121,5, 1188,5, 1275, 1164,5, 1081, 1040, 1037, 1072, 1102, 1132, 1112,5, 1143,5, 1068,5, 1030,5, 1067, 1103, 1095,5, 1081, 1035, 1043,5, 1058,5, 1066, 1085,5, 1057,5, 1043, 1067, 1001, 996,5, 983, 1032, 1116,5, 1084, 1084,5, 1037, 1026,5, 985,5, 972, 981,5, 1062
128,392, 2308,5, 3141,5, 1968, 1833,5, 1825, 1832,5, 1734,5, 2186,5, 2102, 2141, 1815, 1797,5, 1836, 1956, 2137,5, 1775, 1935,5, 1685,5, 1875, 1568,5, 1489,5, 1404,5, 1330,5, 1289, 1339, 1382, 1477, 1370, 1255,5, 1223,5, 1258,5, 1300,5, 1326, 1323, 1273,5, 1281,5, 1282,5, 1294,5, 1216,5, 1181, 1090, 1077, 1136, 1209,5, 1259,5, 1191, 1138, 1089,5, 1070, 1073, 1125,5, 1148, 1152,5, 1198,5, 1088,5, 1030,5, 1105,5, 1144, 1107, 1117,5, 1073,5, 1018,5, 1081,5, 1107,5, 1093, 1075, 1067, 1088,5, 1051,5, 1025, 1009,5, 1044,5, 1147,5, 1140,5, 1110, 1078, 1036, 1012, 992, 1018, 1037,5
130,221, 2365,5, 3265, 1980, 1815, 1830, 1786,5, 1753,5, 2222, 2178, 2160,5, 1899, 1846, 1891,5, 2003, 2140, 1788, 1929,5, 1690, 1884,5, 1575,5, 1497,5, 1446, 1349, 1346,5, 1316, 1405,5, 1519, 1360, 1224, 1250, 1287, 1334, 1344,5, 1334, 1258,5, 1289, 1323,5, 1311, 1252, 1195,5, 1145, 1096, 1135,5, 1218, 1266,5, 1261, 1149,5, 1046, 1088, 1104, 1108,5, 1117, 1170, 1156,5, 1088, 1078,5, 1142, 1175,5, 1169,5, 1125, 1094,5, 1057, 1092, 1097, 1096,5, 1105,5, 1081,5, 1128,5, 1061, 1056,5, 1020,5, 1045,5, 1159,5, 1159, 1135,5, 1091, 1045,5, 1026, 1025, 1043,5, 1052,5
132,049, 2447,5, 3604, 1981,5, 1823,5, 1843,5, 1776, 1739,5, 2301,5, 2271,5, 2277, 2012, 1860, 1940,5, 2027, 2148, 1770, 1953,5, 1735, 1845,5, 1568, 1544,5, 1450,5, 1346,5, 1359,5, 1353, 1458, 1556,5, 1389, 1263,5, 1270, 1346,5, 1382, 1365, 1356, 1257,5, 1294,5, 1330, 1335,5, 1267,5, 1214,5, 1142,5, 1169, 1175, 1261,5, 1290,5, 1241, 1176,5, 1111,5, 1096, 1110,5, 1168, 1165, 1189, 1185,5, 1112,5, 1097, 1139,5, 1180,5, 1167,5, 1160, 1133,5, 1077,5, 1073,5, 1119,5, 1131,5, 1096, 1128, 1148, 1069, 1039, 1047, 1051, 1190, 1187, 1162,5, 1118, 1090,5, 1074, 1024, 1036, 1080
133,878, 2577,5, 4127, 1952, 1814, 1843, 1789, 1755, 2463, 2436, 2359, 2157,5, 1930, 1966, 2018,5, 2177,5, 1763,5, 1990, 1751,5, 1848,5, 1552,5, 1537,5, 1460,5, 1408, 1442,5, 1406, 1461, 1562, 1380, 1247,5, 1291,5, 1372,5, 1386,5, 1361,5, 1345,5, 1318, 1282,5, 1370,5, 1361,5, 1306,5, 1226,5, 1165,5, 1134,5, 1150, 1263, 1281,5, 1278, 1208, 1168,5, 1118,5, 1142, 1182,5, 1195, 1197, 1175, 1123, 1133, 1182, 1219,5, 1164, 1182,5, 1139,5, 1069,5, 1093,5, 1143,5, 1140, 1144,5, 1096,5, 1150,5, 1108, 1060,5, 1062,5, 1078,5, 1191, 1206, 1192, 1142, 1104, 1069,5, 1065,5, 1070, 1084,5
135,703, 2765,5, 4829, 1993, 1870, 1849,5, 1798, 1739, 2707,5, 2738,5, 2497, 2355,5, 2021, 1984, 2051, 2147, 1811,5, 2062, 1869,5, 1783, 1538,5, 1561, 1482,5, 1413, 1404,5, 1466,5, 1493,5, 1574, 1407, 1305,5, 1345,5, 1449,5, 1429, 1450,5, 1415, 1343,5, 1320,5, 1404, 1416,5, 1344,5, 1325, 1190, 1205, 1164, 1231,5, 1310, 1291,5, 1226, 1136, 1153,5, 1177,5, 1182, 1196,5, 1178,5, 1181,5, 1103, 1147, 1184, 1223, 1272,5, 1190,5, 1155, 1085, 1099, 1164, 1156, 1185,5, 1142, 1200,5, 1095,5, 1067,5, 1075,5, 1070, 1288,5, 1245, 1214,5, 1176,5, 1141, 1083, 1074, 1083, 1099
137,531, 3082, 5630,5, 2034,5, 1822,5, 1812,5, 1813, 1766, 3309,5, 3194, 2660,5, 2542,5, 2079, 2066, 2086,5, 2163,5, 1843, 2173,5, 1963, 1797, 1520, 1584,5, 1527, 1429,5, 1499, 1477,5, 1513, 1638, 1478, 1333,5, 1406, 1508, 1516,5, 1487,5, 1403,5, 1344,5, 1291, 1456,5, 1492,5, 1394,5, 1339, 1238, 1206, 1188,5, 1256,5, 1277, 1345,5, 1278, 1227, 1161,5, 1168, 1187,5, 1192,5, 1188,5, 1140, 1165,5, 1154, 1237, 1298,5, 1277,5, 1236, 1174,5, 1093, 1073, 1211,5, 1194, 1213, 1206, 1243, 1162,5, 1108,5, 1070, 1061,5, 1281,5, 1283,5, 1285,5, 1201,5, 1161,5, 1121,5, 1090,5, 1083, 1125
139,358, 3382,5, 6249,5, 2006,5, 1841,5, 1826, 1806, 1810,5, 4241,5, 3717, 2743, 2692, 2164,5, 2084,5, 2131, 2194, 1866,5, 2293, 2074,5, 1786, 1555, 1611, 1577,5, 1513, 1511,5, 1550, 1561,5, 1639, 1505,5, 1375,5, 1453, 1562,5, 1582,5, 1513, 1483, 1345, 1338,5, 1502,5, 1599,5, 1497, 1413, 1252,5, 1222,5, 1210,5, 1282, 1266, 1394, 1321, 1251,5, 1245, 1215,5, 1268, 1225,5, 1200, 1186,5, 1223, 1198, 1286, 1343,5, 1388,5, 1305,5, 1234,5, 1127, 1110, 1275,5, 1257,5, 1254,5, 1250,5, 1273,5, 1211, 1119,5, 1104, 1068, 1379, 1356,5, 1359,5, 1274,5, 1238, 1196, 1130, 1137, 1133
141,185, 3600,5, 6375,5, 2000, 1827, 1862, 1836,5, 1905, 4880,5, 4005, 2914, 2821,5, 2170,5, 2081, 2117,5, 2174, 1902,5, 2364, 2156,5, 1758,5, 1568,5, 1624,5, 1586, 1524, 1530,5, 1595,5, 1577,5, 1644, 1508,5, 1398,5, 1506,5, 1617,5, 1646,5, 1598, 1561,5, 1354, 1283, 1574, 1637, 1542,5, 1449,5, 1281,5, 1237, 1208, 1270, 1229,5, 1398, 1364, 1328, 1282,5, 1236,5, 1272, 1255,5, 1229,5, 1166,5, 1274,5, 1235, 1329, 1397,5, 1424, 1394,5, 1239, 1122, 1090,5, 1292, 1261,5, 1307,5, 1284,5, 1344,5, 1261,5, 1165, 1129,5, 1081,5, 1415,5, 1422, 1398, 1310,5, 1275,5, 1222,5, 1190, 1166,5, 1162
143,011, 3628, 6054, 2041, 1870, 1857, 1833, 1986,5, 5153, 4211,5, 3083,5, 2880,5, 2240,5, 2082, 2087,5, 2206, 1920, 2431, 2218,5, 1688,5, 1516, 1656,5, 1610,5, 1509,5, 1630, 1609,5, 1598,5, 1647,5, 1557, 1418,5, 1544, 1680,5, 1669,5, 1594,5, 1520,5, 1401,5, 1323, 1629,5, 1696,5, 1597,5, 1512, 1353, 1297, 1216, 1320, 1307, 1446,5, 1433,5, 1352, 1321,5, 1293,5, 1302, 1295, 1270, 1178, 1307, 1284, 1412,5, 1474, 1498, 1402, 1285,5, 1153, 1123, 1348, 1322,5, 1336,5, 1352,5, 1393, 1294, 1184, 1148,5, 1144, 1503,5, 1493,5, 1470,5, 1402, 1319,5, 1243, 1226,5, 1185,5, 1201,5
144,837, 3490,5, 5631,5, 1987, 1807,5, 1910, 1842,5, 2061,5, 5390,5, 4354, 3169, 3045,5, 2260,5, 2043, 2065,5, 2177, 1940, 2546,5, 2272,5, 1704, 1538, 1654, 1628,5, 1538,5, 1633, 1644,5, 1645,5, 1710, 1567,5, 1437, 1579,5, 1711, 1706, 1641,5, 1599,5, 1431,5, 1359, 1686, 1757, 1621, 1536,5, 1372,5, 1309, 1293,5, 1317, 1313,5, 1519, 1435,5, 1393, 1328,5, 1322, 1348, 1305,5, 1264, 1180, 1326,5, 1325, 1416, 1527,5, 1488,5, 1482, 1310, 1172, 1139,5, 1377, 1341,5, 1383,5, 1401,5, 1426, 1334,5, 1243, 1155,5, 1170,5, 1534,5, 1557, 1521,5, 1434, 1379,5, 1314,5, 1235,5, 1221,5, 1210,5
146,663, 3227, 5499, 2017,5, 1822, 1940,5, 1848,5, 2070,5, 5307,5, 4420,5, 3304,5, 2966, 2261, 2010,5, 1983,5, 2177, 1978, 2573,5, 2340, 1703, 1506, 1652, 1653, 1556, 1655, 1653, 1616, 1664,5, 1594,5, 1447,5, 1606,5, 1719, 1747, 1663, 1570,5, 1419,5, 1301,5, 1705, 1781, 1647, 1569, 1379, 1305, 1287, 1329, 1353,5, 1565, 1473,5, 1438, 1356, 1336,5, 1356, 1304, 1255, 1205,5, 1360, 1343, 1472, 1528,5, 1557, 1500,5, 1322, 1211, 1143,5, 1399,5, 1376,5, 1413,5, 1430,5, 1451, 1358, 1249,5, 1168,5, 1137, 1607, 1581, 1613,5, 1476, 1412, 1322,5, 1271, 1258, 1218,5
148,488, 3131,5, 5397, 2034,5, 1820,5, 1961, 1845, 2105,5, 4984, 4232,5, 3217,5, 2873, 2220, 1951, 1962,5, 2085,5, 1943,5, 2582,5, 2310,5, 1686, 1517,5, 1634,5, 1677, 1616,5, 1653, 1656, 1633,5, 1698, 1602,5, 1497,5, 1612, 1786, 1802, 1710, 1610, 1430,5, 1319,5, 1701, 1806,5, 1696, 1595, 1405,5, 1350,5, 1282, 1302, 1306,5, 1534,5, 1484,5, 1465,5, 1380,5, 1352, 1347, 1316, 1246,5, 1202,5, 1353, 1362,5, 1471, 1583, 1554, 1477,5, 1344, 1195,5, 1145,5, 1425,5, 1413, 1437,5, 1444, 1508,5, 1349,5, 1233, 1192,5, 1130, 1620, 1602,5, 1644,5, 1527,5, 1471,5, 1320,5, 1265, 1239,5, 1250
150,311, 3048, 5165, 1988,5, 1787, 2012, 1818, 2009,5, 4152, 3890, 3199, 2771,5, 2127,5, 1877, 1900,5, 2039,5, 1926, 2586, 2327, 1650,5, 1522, 1632, 1622, 1569,5, 1644, 1671,5, 1622, 1624,5, 1631,5, 1495,5, 1607, 1760,5, 1772, 1688,5, 1595, 1442,5, 1311,5, 1736,5, 1860, 1731, 1589, 1382, 1309,5, 1318, 1300,5, 1336, 1566,5, 1503,5, 1457, 1430, 1362, 1386,5, 1320,5, 1257, 1226, 1393, 1373, 1477,5, 1603, 1653, 1484, 1354,5, 1228, 1176, 1456, 1403,5, 1426, 1426, 1515, 1373, 1242,5, 1182, 1155, 1613,5, 1642,5, 1693, 1585, 1458, 1363,5, 1286, 1287,5, 1234,5
152,136, 2928,5, 4473,5, 1999,5, 1743,5, 1948,5, 1786,5, 1869,5, 3210, 3353,5, 3072,5, 2585, 2051, 1817,5, 1849, 1953, 1851, 2534, 2324, 1610, 1456,5, 1612, 1629, 1563,5, 1626,5, 1622,5, 1642,5, 1598, 1621, 1454, 1583,5, 1760,5, 1749,5, 1677,5, 1603,5, 1434, 1297, 1715,5, 1778,5, 1727, 1605, 1397, 1353, 1293,5, 1332,5, 1321,5, 1566,5, 1478,5, 1430, 1423, 1361,5, 1393, 1303, 1271,5, 1203,5, 1403,5, 1387, 1480, 1585,5, 1618, 1493,5, 1364,5, 1195, 1156,5, 1418,5, 1415,5, 1454,5, 1456,5, 1481,5, 1384, 1241,5, 1225, 1157,5, 1661,5, 1648, 1686, 1531, 1472, 1343,5, 1260, 1242,5, 1231,5
153,96, 2812, 3800,5, 1949, 1763, 1912, 1775,5, 1760, 2677,5, 2985, 3004,5, 2388, 2005, 1788, 1798,5, 1833,5, 1837,5, 2470,5, 2218, 1626,5, 1436,5, 1557,5, 1581, 1530, 1594, 1576, 1590, 1577,5, 1625, 1460,5, 1526, 1676, 1752, 1681, 1576, 1418,5, 1307,5, 1705,5, 1782, 1665, 1585, 1350,5, 1260, 1272,5, 1325, 1294, 1530, 1468, 1438, 1352, 1349, 1368, 1278, 1264,5, 1202,5, 1384,5, 1379, 1479,5, 1539, 1557, 1463, 1325, 1193,5, 1139, 1419,5, 1432,5, 1422, 1431, 1480, 1373, 1249,5, 1185, 1126,5, 1660,5, 1707,5, 1664, 1544,5, 1424,5, 1345, 1249,5, 1208,5, 1242,5
155,784, 2630,5, 3293, 1984,5, 1745, 1875, 1782, 1714,5, 2399, 2633,5, 2769,5, 2235, 1924, 1778, 1734,5, 1785, 1733,5, 2331,5, 2112, 1587,5, 1448, 1576, 1525,5, 1482,5, 1514,5, 1548, 1514, 1507,5, 1573, 1440,5, 1480,5, 1612, 1648, 1636,5, 1550, 1409, 1264, 1650, 1677, 1607, 1525,5, 1345, 1296,5, 1259,5, 1292,5, 1281, 1493, 1444,5, 1409,5, 1358,5, 1349,5, 1321, 1277, 1261, 1222,5, 1341, 1355,5, 1456, 1517, 1543,5, 1422, 1294,5, 1176,5, 1149, 1406,5, 1375,5, 1436, 1397,5, 1466, 1368, 1202, 1155, 1156,5, 1605, 1665,5, 1689, 1539, 1440, 1276,5, 1243, 1221,5, 1194
157,607, 2627,5, 2967, 1941, 1751,5, 1838, 1758,5, 1683,5, 2261,5, 2483,5, 2668,5, 2099,5, 1842, 1675,5, 1706, 1779,5, 1687,5, 2181, 1957, 1603, 1399,5, 1536,5, 1524,5, 1442,5, 1483,5, 1536,5, 1518,5, 1506, 1547,5, 1429, 1438,5, 1527,5, 1573,5, 1552, 1516, 1404,5, 1248, 1569, 1624, 1532,5, 1448, 1294, 1236, 1233, 1277, 1270, 1483,5, 1403, 1356,5, 1276,5, 1268,5, 1284, 1279,5, 1217, 1184, 1342, 1340, 1403, 1477, 1463,5, 1383,5, 1268, 1171, 1137, 1366,5, 1346,5, 1391, 1340, 1428,5, 1318, 1201, 1140, 1098, 1607, 1609,5, 1628, 1484,5, 1402,5, 1287,5, 1208,5, 1185,5, 1148,5
159,431, 2792, 2796, 2173, 1711,5, 1761,5, 1709, 1654,5, 2139, 2370, 2507, 1966, 1847,5, 1704,5, 1682,5, 1735, 1638,5, 2003, 1835, 1573,5, 1410,5, 1494, 1438,5, 1428, 1466, 1483,5, 1496, 1489, 1582,5, 1385,5, 1389,5, 1488,5, 1551, 1540, 1476, 1330,5, 1237, 1503, 1529,5, 1486, 1370,5, 1240, 1218,5, 1200, 1264,5, 1280,5, 1430, 1334,5, 1288, 1252, 1225,5, 1251,5, 1223,5, 1208,5, 1164, 1311,5, 1300, 1382, 1410, 1402, 1350, 1218, 1129,5, 1128,5, 1358, 1337,5, 1342, 1333,5, 1386, 1269,5, 1170, 1144, 1108,5, 1558, 1585,5, 1557, 1436,5, 1341, 1218, 1185, 1126, 1129
161,251, 3039, 2645, 2869, 1727,5, 1745,5, 1744,5, 1636,5, 2065,5, 2302, 2370,5, 1924,5, 1809,5, 1687,5, 1674, 1714, 1611,5, 1895,5, 1726, 1566,5, 1335,5, 1454, 1413,5, 1426,5, 1428, 1399,5, 1468,5, 1431, 1532, 1398, 1343,5, 1408,5, 1452,5, 1485, 1453, 1352,5, 1251,5, 1466,5, 1483,5, 1426, 1322, 1213,5, 1235,5, 1241,5, 1231,5, 1253,5, 1385,5, 1325, 1242,5, 1223, 1196, 1262,5, 1208,5, 1203,5, 1132,5, 1268,5, 1264, 1312,5, 1348, 1353, 1293, 1174, 1098,5, 1085, 1319,5, 1272, 1296,5, 1260,5, 1292, 1242,5, 1121,5, 1084, 1083, 1482, 1496,5, 1487,5, 1375, 1306, 1194, 1137,5, 1122, 1115
163,074, 3111, 2576, 2648, 1693, 1817,5, 1702, 1642,5, 2008,5, 2226,5, 2268, 1921, 1858,5, 1662, 1703,5, 1703,5, 1589,5, 1811, 1678, 1587, 1344,5, 1402, 1409,5, 1403, 1406, 1409, 1484, 1418, 1509, 1372,5, 1308, 1351, 1426,5, 1500,5, 1462,5, 1340, 1267,5, 1380,5, 1384, 1372, 1265, 1216,5, 1202,5, 1192, 1252,5, 1235,5, 1320, 1240,5, 1184,5, 1174,5, 1162,5, 1178, 1194,5, 1194, 1132,5, 1194,5, 1184, 1256,5, 1294, 1284, 1222, 1115,5, 1068,5, 1039, 1258, 1219,5, 1249,5, 1235,5, 1257,5, 1164, 1102,5, 1064,5, 1073, 1410,5, 1414, 1411, 1314, 1240,5, 1155, 1118, 1063,5, 1072,5
164,896, 3009,5, 2538, 2411, 1660,5, 1705, 1705,5, 1620,5, 2014,5, 2227, 2204, 1932,5, 1951, 1730, 1742,5, 1683,5, 1544,5, 1773,5, 1617,5, 1567,5, 1364, 1422, 1407,5, 1397, 1430,5, 1437, 1482, 1473,5, 1531, 1367,5, 1307, 1352, 1406, 1532, 1506, 1384,5, 1278,5, 1385,5, 1349,5, 1294, 1255, 1181, 1195,5, 1232,5, 1231,5, 1242,5, 1298,5, 1205,5, 1134,5, 1133,5, 1165,5, 1128,5, 1161,5, 1172,5, 1108, 1158,5, 1161,5, 1211, 1266, 1253,5, 1192,5, 1133, 1037,5, 1098,5, 1229, 1199,5, 1220,5, 1179, 1194,5, 1190, 1080,5, 1050, 1062, 1365,5, 1349, 1324, 1229,5, 1198,5, 1112,5, 1076,5, 1050,5, 1086
166,718, 2828, 2498,5, 2482,5, 1661,5, 1729,5, 1690,5, 1650, 1997,5, 2226,5, 2154, 1932,5, 1992,5, 1798,5, 1747, 1733, 1559,5, 1732,5, 1589,5, 1577, 1345,5, 1396,5, 1386, 1366, 1394, 1395,5, 1477,5, 1439, 1468, 1344,5, 1305,5, 1312,5, 1380,5, 1526,5, 1497,5, 1406, 1304, 1333,5, 1331,5, 1298,5, 1241,5, 1184, 1206,5, 1204,5, 1255, 1276,5, 1257, 1177,5, 1123,5, 1112,5, 1150, 1158,5, 1180, 1190,5, 1124, 1185, 1146, 1176,5, 1228,5, 1231, 1200, 1131, 1077,5, 1060, 1231,5, 1225,5, 1212, 1184,5, 1207, 1128, 1109,5, 1051,5, 1040,5, 1355, 1307,5, 1292,5, 1215, 1165,5, 1102,5, 1049, 1028,5, 1074
168,537, 2718, 2402,5, 2541, 1681, 1706,5, 1684,5, 1617, 1979,5, 2262,5, 2127, 1916,5, 2010,5, 1817, 1769, 1764, 1548, 1743,5, 1550, 1608,5, 1363,5, 1348, 1343, 1390,5, 1413, 1450, 1495,5, 1464, 1475,5, 1328, 1273,5, 1283, 1377, 1528, 1551, 1428, 1333, 1307,5, 1308, 1253,5, 1224, 1180, 1183, 1248, 1253, 1292,5, 1232,5, 1149, 1124,5, 1131,5, 1123,5, 1154,5, 1177,5, 1191,5, 1133,5, 1117, 1085,5, 1178,5, 1251,5, 1243, 1178,5, 1109,5, 1077,5, 1081,5, 1201,5, 1211, 1186,5, 1176,5, 1201,5, 1095,5, 1073,5, 1047, 1045,5, 1363, 1328,5, 1283,5, 1177, 1144, 1096, 1051, 1043, 1054,5
170,358, 2536,5, 2413, 2489, 1649, 1698,5, 1656, 1613, 1962, 2224, 2084,5, 1925, 2034, 1828,5, 1796, 1767,5, 1551, 1693, 1540,5, 1570,5, 1315,5, 1364,5, 1389, 1371,5, 1420, 1445,5, 1492, 1479, 1494, 1352,5, 1245,5, 1273,5, 1398,5, 1538,5, 1556,5, 1485, 1348, 1259, 1272,5, 1224,5, 1205,5, 1182, 1165,5, 1259,5, 1254, 1303, 1235,5, 1140,5, 1071,5, 1075, 1127,5, 1119,5, 1148, 1194, 1124,5, 1139, 1085,5, 1188,5, 1214,5, 1231, 1184, 1110,5, 1072, 1070, 1228, 1221, 1224, 1168, 1200,5, 1135,5, 1089, 1055,5, 1026,5, 1409, 1346,5, 1272, 1170, 1171, 1108, 1061, 1027, 1029
172,179, 2319, 2241, 2258, 1658,5, 1672, 1669,5, 1583,5, 1960, 2183,5, 2067,5, 1899, 2069, 1853, 1768, 1724,5, 1500,5, 1671,5, 1540, 1557,5, 1298,5, 1347,5, 1349,5, 1401,5, 1425,5, 1429, 1469,5, 1503,5, 1477, 1336, 1235,5, 1259, 1360,5, 1527, 1571,5, 1493, 1374,5, 1272,5, 1260, 1243, 1205,5, 1143,5, 1196,5, 1264,5, 1279, 1321, 1199, 1096, 1069, 1083,5, 1100, 1148,5, 1143, 1137,5, 1138,5, 1075,5, 1038, 1151, 1224,5, 1220,5, 1167, 1124, 1058, 1045,5, 1218, 1229, 1232, 1201,5, 1171,5, 1107, 1066, 1036,5, 1030,5, 1420, 1325,5, 1265,5, 1172, 1123, 1059, 1047,5, 1053,5, 1009
173,999, 2156, 2254, 2105,5, 1616,5, 1641, 1618,5, 1565,5, 1955,5, 2143,5, 2003,5, 1916, 2042, 1826, 1738, 1703,5, 1531,5, 1644,5, 1496, 1562, 1303,5, 1296,5, 1321,5, 1361,5, 1417, 1422, 1523,5, 1504,5, 1462,5, 1321, 1236, 1204,5, 1318,5, 1529,5, 1561,5, 1488,5, 1374, 1279,5, 1252,5, 1180,5, 1143, 1141,5, 1178,5, 1262, 1282, 1326, 1212,5, 1114, 1040, 1063, 1099,5, 1111, 1132, 1190,5, 1132,5, 1094,5, 1049,5, 1170,5, 1178, 1209,5, 1143,5, 1096, 1049,5, 1055, 1274,5, 1240,5, 1194,5, 1193, 1165,5, 1113, 1080, 1025,5, 1035, 1364,5, 1284,5, 1257,5, 1164,5, 1139,5, 1051,5, 1053, 996, 1001,5
175,819, 2072,5, 2235,5, 1983, 1622, 1648,5, 1682, 1597, 2009,5, 2068, 2013, 1850, 1980,5, 1830,5, 1762,5, 1709, 1520, 1623,5, 1531,5, 1571, 1278,5, 1333,5, 1348, 1365, 1396,5, 1401, 1493,5, 1478, 1462, 1316,5, 1241, 1220,5, 1301, 1497,5, 1557, 1480,5, 1400, 1234, 1270,5, 1191, 1173,5, 1132, 1171,5, 1218,5, 1295,5, 1302,5, 1190, 1114, 1040,5, 1085, 1111,5, 1132,5, 1127,5, 1178, 1136,5, 1117,5, 1036, 1149, 1224, 1214, 1144,5, 1102,5, 1052,5, 1066, 1258,5, 1227, 1199,5, 1186,5, 1175, 1117, 1072, 1013, 1033, 1415,5, 1305, 1241,5, 1179, 1105, 1058, 1062,5, 1038, 1043,5
177,637, 2072,5, 2172,5, 1903,5, 1663, 1665, 1628, 1598, 2050,5, 2043,5, 1999, 1790,5, 1962, 1804, 1729, 1658,5, 1503, 1594,5, 1464, 1569,5, 1315, 1292,5, 1338, 1347,5, 1406,5, 1385, 1474,5, 1463,5, 1448, 1320, 1202,5, 1224, 1298, 1497, 1608, 1482, 1366, 1245, 1216,5, 1165,5, 1158,5, 1140,5, 1141, 1244, 1281, 1328,5, 1229,5, 1070,5, 1017, 1076,5, 1110,5, 1123, 1144,5, 1168,5, 1117, 1127,5, 1052, 1130,5, 1220, 1238,5, 1140,5, 1108,5, 1060,5, 1078, 1233,5, 1233, 1227,5, 1197,5, 1199,5, 1130, 1096,5, 1034, 1017, 1404, 1280,5, 1279, 1149, 1116,5, 1075, 1063,5, 1019, 1024
179,456, 2048,5, 2179,5, 1856, 1646, 1651,5, 1660, 1566,5, 2045, 1989,5, 1992, 1721,5, 1868,5, 1753,5, 1681, 1615, 1484,5, 1576, 1478, 1561, 1303, 1303,5, 1332, 1355,5, 1369, 1401, 1487,5, 1474,5, 1433,5, 1273, 1185, 1212, 1307, 1493, 1541, 1445, 1364,5, 1223, 1191,5, 1178,5, 1125, 1131, 1175, 1221,5, 1239, 1281,5, 1171, 1081, 1023,5, 1076,5, 1089,5, 1143,5, 1133,5, 1147, 1120, 1103, 1055, 1142, 1192, 1207, 1176, 1088, 1048,5, 1069, 1229,5, 1229,5, 1231,5, 1201,5, 1175,5, 1132, 1092,5, 1023,5, 1019,5, 1415,5, 1297,5, 1252,5, 1153, 1120, 1089,5, 1045,5, 1027, 1031
181,275, 1983,5, 2118, 1848,5, 1668, 1662, 1676,5, 1603,5, 2008,5, 2018, 2010, 1671,5, 1812,5, 1738,5, 1636, 1620,5, 1467,5, 1566,5, 1467,5, 1547,5, 1315, 1281,5, 1320,5, 1313,5, 1375, 1358,5, 1471, 1486, 1383, 1271, 1170,5, 1169, 1265, 1477, 1531,5, 1447,5, 1345, 1249, 1186, 1151, 1113,5, 1087, 1129, 1188,5, 1230,5, 1302, 1206,5, 1076, 1030,5, 1078,5, 1076, 1130, 1138,5, 1150, 1111,5, 1118,5, 1028,5, 1147, 1195, 1195, 1154, 1066,5, 1036,5, 1044,5, 1272, 1253, 1192, 1150,5, 1184,5, 1110, 1062,5, 1016,5, 1016, 1397,5, 1279,5, 1218, 1126, 1084,5, 1046,5, 1052,5, 1046,5, 1036,5
183,091, 2010, 2194, 1818,5, 1652,5, 1657, 1694, 1625, 2045, 1951, 1944,5, 1601, 1775,5, 1706, 1633, 1587,5, 1460,5, 1537,5, 1451, 1586,5, 1289, 1302, 1289,5, 1313,5, 1315,5, 1356, 1407, 1416,5, 1354, 1216, 1159,5, 1148,5, 1252, 1418, 1478,5, 1373,5, 1281,5, 1180, 1206,5, 1151, 1150, 1094,5, 1127,5, 1157,5, 1226,5, 1262, 1207,5, 1074, 1034,5, 1086, 1062,5, 1111,5, 1095,5, 1133,5, 1097,5, 1097,5, 1017, 1145,5, 1183, 1198,5, 1142, 1063,5, 1032, 1026, 1236, 1232,5, 1229, 1143, 1148, 1094, 1075, 1002, 992,5, 1367, 1278, 1215,5, 1155,5, 1100, 1025,5, 1045,5, 997,5, 1012
184,909, 1975, 2164, 1892, 1674,5, 1666,5, 1697,5, 1637,5, 2064,5, 1894, 1926, 1578, 1734,5, 1683,5, 1570,5, 1549,5, 1493, 1563, 1435,5, 1549,5, 1300, 1286,5, 1262, 1278,5, 1284, 1268, 1379,5, 1385, 1322, 1192,5, 1131, 1132,5, 1177,5, 1326,5, 1407, 1316,5, 1270,5, 1198,5, 1147,5, 1118, 1098,5, 1059,5, 1100, 1128,5, 1183,5, 1225, 1177, 1054, 986, 1055,5, 1050,5, 1046,5, 1074, 1111,5, 1069, 1070,5, 1012, 1107,5, 1159,5, 1120,5, 1088, 1035, 1009, 1014, 1195, 1178, 1212,5, 1153,5, 1098, 1091,5, 1018, 986,5, 1009,5, 1343,5, 1242, 1161,5, 1129, 1067,5, 1020,5, 1030, 991,5, 1024,5
186,727, 1963,5, 2167, 1861,5, 1686,5, 1698, 1725,5, 1674,5, 1983,5, 1893,5, 1884, 1586, 1713, 1644,5, 1559, 1541, 1444,5, 1510, 1452,5, 1582, 1324,5, 1273, 1228,5, 1216, 1260, 1260,5, 1287,5, 1337,5, 1331, 1166,5, 1112, 1098, 1139,5, 1288,5, 1315, 1245, 1206,5, 1159,5, 1153, 1097,5, 1078,5, 1051, 1055, 1051,5, 1154, 1204, 1170,5, 1038, 996,5, 1026,5, 1028, 1050,5, 1046,5, 1089,5, 1074,5, 1080, 1004, 1090,5, 1120,5, 1095,5, 1057, 1022,5, 986,5, 999, 1156,5, 1160,5, 1135, 1105, 1088, 1031,5, 987, 985, 974,5, 1255, 1202, 1146, 1087,5, 1033, 967, 970,5, 979, 948,5
188,545, 2047,5, 2156, 1912, 1710,5, 1705, 1784,5, 1727,5, 1965, 1838, 1882,5, 1534, 1694,5, 1651, 1565,5, 1560, 1498,5, 1532,5, 1464,5, 1576, 1301,5, 1261, 1239,5, 1216,5, 1214,5, 1213, 1270,5, 1315,5, 1267, 1171,5, 1088,5, 1101, 1118,5, 1229,5, 1252, 1176,5, 1145, 1160, 1123, 1078,5, 1053,5, 984,5, 1014, 1056, 1095, 1147,5, 1110, 1043, 1000,5, 1032, 1008, 1018, 1059, 1027,5, 1047, 1044,5, 985, 1047, 1107, 1078,5, 1053,5, 1000, 944, 999, 1092,5, 1080,5, 1094, 1062,5, 1052, 1024,5, 965, 940,5, 966,5, 1211,5, 1132,5, 1100, 1063,5, 1007,5, 949,5, 961,5, 924,5, 987
190,36, 2017, 2206, 1954, 1808,5, 1779, 1776, 1764,5, 1938, 1785,5, 1898, 1541, 1680, 1640, 1588, 1587, 1511, 1580, 1485,5, 1623, 1309, 1311,5, 1243, 1236, 1217,5, 1167,5, 1268,5, 1325, 1299, 1167,5, 1095,5, 1098,5, 1121, 1154, 1197,5, 1173, 1145,5, 1183, 1128,5, 1069, 1057,5, 994, 1016, 1026,5, 1074, 1146,5, 1132, 1033, 972,5, 1003,5, 996,5, 1030, 992,5, 1058, 1025,5, 1023, 975, 1044, 1045,5, 1033,5, 1011, 969,5, 942, 969, 1066, 1044, 1019, 1015,5, 1043, 982, 953, 927, 938, 1138,5, 1092, 1030,5, 996, 978, 900, 916,5, 892, 943,5
192,177, 2038, 2249,5, 1977,5, 1812,5, 1811, 1824, 1804,5, 1976, 1759, 1911, 1626, 1668,5, 1692, 1634,5, 1642, 1571,5, 1639,5, 1521, 1599,5, 1324, 1293,5, 1269, 1227, 1209, 1228, 1281, 1304,5, 1306, 1154, 1127, 1124,5, 1140, 1180, 1197, 1141, 1120, 1167, 1123,5, 1078, 1052,5, 988,5, 1003,5, 1013,5, 1068,5, 1125, 1105,5, 1039, 963,5, 975, 997,5, 1000,5, 1015, 1046,5, 994,5, 998, 958, 1008, 1036,5, 1004, 987,5, 940, 911, 956, 1054,5, 1033,5, 1016,5, 962,5, 1004, 969, 912,5, 909,5, 930, 1110, 1047,5, 1006, 988, 932, 887, 923,5, 886, 935
193,993, 2143, 2304,5, 2030, 1847, 1839,5, 1863,5, 1850, 1942, 1771, 1908,5, 1607,5, 1686,5, 1704, 1647,5, 1664,5, 1594, 1657,5, 1506, 1603, 1364, 1346, 1256,5, 1286, 1264,5, 1242,5, 1269,5, 1323,5, 1359,5, 1198,5, 1105,5, 1091, 1149, 1193, 1199, 1123, 1139,5, 1179, 1155, 1095,5, 1043,5, 998, 1002,5, 1041,5, 1084, 1100,5, 1136,5, 1014,5, 975, 985,5, 959, 1008,5, 1010, 1013, 1013,5, 987,5, 959,5, 1026, 1040, 994,5, 1007,5, 927,5, 904,5, 952,5, 1027,5, 1036,5, 1020, 983, 960, 925,5, 872, 867,5, 898, 1070, 1047,5, 1014, 948, 902,5, 884,5, 907, 889, 926
195,807, 2140, 2318,5, 2070, 1900,5, 1881, 1889, 1895,5, 1994, 1828,5, 1945,5, 1601,5, 1682, 1696,5, 1658, 1724, 1614,5, 1679, 1552, 1661,5, 1365, 1373, 1303,5, 1265,5, 1230, 1233, 1276,5, 1303,5, 1367,5, 1225, 1131, 1151, 1183,5, 1200, 1182,5, 1174, 1140,5, 1180,5, 1134,5, 1112,5, 1074, 1049, 1004, 1022,5, 1096,5, 1120,5, 1149,5, 1049,5, 996,5, 996, 1025, 1005,5, 1007, 1013, 1017, 1017,5, 988,5, 1019, 1025, 1009,5, 985, 951,5, 937,5, 966, 1011,5, 1018, 1012,5, 1009, 974,5, 941,5, 924, 910, 908,5, 1070,5, 1024,5, 1003,5, 972,5, 942,5, 913, 875,5, 876, 928,5
197,623, 2156, 2342,5, 2132,5, 1905,5, 1878, 1951,5, 1882, 1938,5, 1801, 1994, 1597,5, 1693,5, 1727, 1698,5, 1736, 1634, 1723,5, 1559,5, 1648, 1393,5, 1361, 1354, 1289,5, 1251, 1269,5, 1281,5, 1346, 1324, 1229, 1160, 1147,5, 1183, 1197,5, 1205,5, 1136,5, 1130,5, 1162,5, 1144, 1110, 1091,5, 1031, 1001,5, 1030, 1101,5, 1123, 1165, 1066, 994, 1017, 1001, 1028,5, 1031, 1045,5, 1006,5, 1005, 992, 1015, 1029,5, 1017,5, 1003,5, 976, 919, 941,5, 1031,5, 1035, 1021,5, 965, 1007,5, 921, 895,5, 900, 934,5, 1098, 1064, 1006,5, 978, 930,5, 917,5, 940,5, 892, 920,5
199,438, 2211, 2363, 2098, 1948,5, 1954,5, 1954,5, 1916,5, 1981,5, 1870, 2000,5, 1651,5, 1739,5, 1713, 1688, 1750, 1623, 1707,5, 1601,5, 1707,5, 1394,5, 1400, 1373, 1273,5, 1293,5, 1280, 1265, 1381, 1359,5, 1224,5, 1177, 1208,5, 1192, 1253, 1193, 1187,5, 1153, 1199, 1185, 1133,5, 1121,5, 1030, 1037,5, 1050,5, 1099, 1111,5, 1134, 1084, 984, 1010, 1019,5, 1025,5, 1030,5, 1064, 1009, 1028,5, 1012,5, 1036, 1045, 1021, 1008,5, 957, 943, 935, 1014, 1045, 1003, 1002, 965, 926,5, 946,5, 908,5, 933,5, 1080,5, 1055, 1025, 972,5, 946, 934, 894,5, 903, 943
201,251, 2290,5, 2398, 2129, 1985, 1993,5, 1991, 1939,5, 2045,5, 1865,5, 2036,5, 1682,5, 1728,5, 1758, 1740, 1753,5, 1662,5, 1772,5, 1572,5, 1715, 1412, 1461, 1358, 1330, 1299, 1296,5, 1327, 1376,5, 1409,5, 1258, 1195,5, 1208,5, 1254,5, 1206,5, 1223,5, 1179, 1135,5, 1207, 1190, 1156, 1125, 1066, 1035,5, 1079,5, 1103, 1148, 1163,5, 1064,5, 1026,5, 1034,5, 1025,5, 1065, 1033,5, 1043, 1035, 1041, 1013, 1041,5, 1070,5, 1020,5, 1029, 958,5, 976,5, 960, 1029,5, 1045, 1003,5, 985,5, 991,5, 955, 934, 934,5, 944,5, 1103, 1077, 1006,5, 1001,5, 949, 913,5, 929,5, 952,5, 964,5
203,066, 2278,5, 2452, 2179, 2031, 2021,5, 2030,5, 1944,5, 2084,5, 1873, 2053, 1640, 1732,5, 1809, 1762, 1759,5, 1671,5, 1770, 1627,5, 1715,5, 1461, 1463, 1402,5, 1348,5, 1342, 1347,5, 1370, 1389, 1393, 1273, 1227, 1233,5, 1251,5, 1250,5, 1267, 1211, 1199, 1208, 1187, 1169,5, 1133, 1093, 1058, 1087, 1127, 1155,5, 1162, 1089, 1040,5, 1065, 1055, 1056,5, 1094,5, 1066, 1032, 1049,5, 1034, 1084, 1068, 1043, 1013, 987,5, 983, 995, 1042,5, 1076,5, 1037, 1025,5, 1014,5, 983, 923, 936,5, 973,5, 1112, 1061,5, 1023,5, 979, 972,5, 936, 932, 982, 1038
204,88, 2326, 2505, 2222,5, 2050, 2043, 2063,5, 1935,5, 2095,5, 1925, 2079,5, 1726, 1738,5, 1769, 1769,5, 1742,5, 1694, 1770,5, 1620,5, 1709, 1476,5, 1484, 1439,5, 1355,5, 1334, 1329,5, 1370,5, 1395,5, 1396,5, 1286,5, 1251, 1269,5, 1280,5, 1267,5, 1213,5, 1218,5, 1166,5, 1244, 1226, 1202,5, 1160, 1089, 1082, 1092,5, 1175,5, 1148, 1166, 1116,5, 1045,5, 1077,5, 1049,5, 1087, 1084,5, 1099, 1076, 1065,5, 1048, 1069,5, 1074, 1044, 1041, 1009,5, 984,5, 1015,5, 1069, 1077,5, 1046,5, 1021, 1015,5, 976,5, 972, 965, 969,5, 1067,5, 1094, 1044, 1009,5, 1002, 945, 973,5, 962, 1032
206,692, 2375, 2527,5, 2277, 2137,5, 2114, 2109, 1969, 2124, 1976,5, 2117,5, 1729,5, 1780,5, 1786,5, 1776,5, 1766,5, 1686, 1764, 1644, 1704, 1473, 1523,5, 1460, 1376,5, 1345,5, 1357, 1381, 1406,5, 1381,5, 1301, 1246,5, 1272,5, 1295,5, 1310, 1265, 1214, 1193,5, 1256,5, 1213,5, 1210,5, 1166, 1115,5, 1088,5, 1106, 1170,5, 1203, 1174,5, 1156, 1084,5, 1059,5, 1092,5, 1115,5, 1096, 1090, 1059, 1076,5, 1052,5, 1136, 1104, 1085, 1046,5, 1045, 978,5, 1013, 1061,5, 1126,5, 1075, 1074,5, 1056,5, 999,5, 968,5, 977, 992,5, 1138,5, 1097,5, 1119,5, 1030, 994,5, 985,5, 970,5, 974, 1042,5
208,505, 2440,5, 2613, 2280,5, 2169,5, 2166, 2187, 2014,5, 2144, 1977,5, 2094,5, 1758,5, 1822, 1834, 1826,5, 1763, 1678, 1729, 1644,5, 1730, 1491,5, 1549,5, 1434,5, 1419, 1402, 1374, 1396,5, 1421,5, 1455,5, 1294, 1260, 1296, 1327,5, 1308, 1302,5, 1201, 1244,5, 1257, 1260,5, 1224,5, 1197, 1113, 1118,5, 1105, 1166,5, 1204, 1232,5, 1157, 1086,5, 1071,5, 1114,5, 1116, 1130,5, 1102, 1075, 1127, 1061, 1134,5, 1139,5, 1123, 1074,5, 1073, 1022, 1011,5, 1126, 1110, 1110, 1080,5, 1044, 1022,5, 1014,5, 1016,5, 1012, 1176, 1106, 1079,5, 1044, 1015, 970, 1037, 992, 1039
210,319, 2507, 2659, 2354, 2202, 2210,5, 2214, 2068, 2207, 2041, 2160, 1797, 1832, 1847,5, 1821, 1766, 1615,5, 1788, 1679,5, 1820,5, 1537,5, 1554, 1515, 1437, 1417,5, 1402, 1442,5, 1449,5, 1463,5, 1343, 1298, 1336, 1352, 1355, 1318,5, 1241, 1225, 1287, 1277, 1266, 1229, 1175, 1148,5, 1163, 1176,5, 1232, 1243, 1201, 1089, 1128,5, 1108,5, 1177, 1143,5, 1146,5, 1120, 1123, 1085, 1146, 1150, 1123,5, 1127,5, 1091,5, 1046,5, 1043, 1138,5, 1135,5, 1145, 1110, 1095, 1035,5, 999, 1032, 1037, 1171, 1148,5, 1089, 1094,5, 1058,5, 1012, 993, 1055,5, 1096
212,13, 2577,5, 2729, 2385,5, 2298, 2253, 2208, 2089, 2276,5, 2092, 2195,5, 1814, 1884,5, 1894,5, 1868, 1785,5, 1676,5, 1770, 1692,5, 1847,5, 1550,5, 1576, 1540, 1419, 1402,5, 1431,5, 1421,5, 1479, 1445, 1344, 1304,5, 1312,5, 1381, 1356, 1337, 1238,5, 1240,5, 1313, 1288, 1262,5, 1269, 1191, 1165, 1182,5, 1204, 1244,5, 1256,5, 1177, 1126,5, 1145, 1145, 1178, 1183, 1174, 1148,5, 1131,5, 1116,5, 1158, 1161,5, 1119, 1148, 1126,5, 1055,5, 1070,5, 1162, 1156, 1115, 1126,5, 1122, 1088, 1062,5, 1072,5, 1102,5, 1209, 1190,5, 1126, 1099,5, 1044,5, 1020, 1048, 1067, 1111
213,942, 2694, 2810, 2504,5, 2342,5, 2318, 2284, 2150, 2240, 2160, 2226,5, 1883,5, 1912,5, 1940, 1911,5, 1851,5, 1698, 1787, 1705, 1866, 1604, 1585,5, 1578,5, 1503,5, 1471, 1453, 1487,5, 1458,5, 1495, 1379, 1306,5, 1361,5, 1356,5, 1349, 1357,5, 1245, 1266,5, 1309,5, 1308,5, 1288,5, 1249,5, 1179,5, 1176, 1165,5, 1238,5, 1265, 1308, 1174, 1150,5, 1157, 1159,5, 1172,5, 1177,5, 1180,5, 1150, 1156, 1143, 1193, 1173, 1174, 1150,5, 1103,5, 1089, 1096,5, 1149, 1167, 1159,5, 1142,5, 1099,5, 1075, 1052, 1078, 1103,5, 1203, 1182, 1147,5, 1097, 1059, 1086,5, 1062, 1075,5, 1139
215,752, 2817,5, 2865, 2559,5, 2494,5, 2454,5, 2437, 2270, 2398,5, 2237,5, 2322,5, 1952, 1983,5, 1982,5, 1962, 1878,5, 1724,5, 1871, 1720,5, 1907,5, 1599, 1622,5, 1554, 1516,5, 1488, 1442, 1515,5, 1484, 1516,5, 1394,5, 1312,5, 1350,5, 1397, 1370, 1385, 1309,5, 1291,5, 1329,5, 1310,5, 1308, 1326,5, 1207,5, 1202, 1197, 1271,5, 1274,5, 1291, 1230, 1152, 1164,5, 1169, 1218, 1215,5, 1206,5, 1173,5, 1192, 1154, 1179,5, 1202,5, 1166,5, 1206, 1140, 1092,5, 1113,5, 1200, 1198, 1144, 1129,5, 1160, 1075,5, 1084,5, 1086, 1120, 1187,5, 1220,5, 1155,5, 1144,5, 1118,5, 1070,5, 1086, 1112,5, 1135
217,564, 2988, 3126,5, 2826, 2690, 2592,5, 2563, 2409, 2498,5, 2298,5, 2354, 1975,5, 2043, 2075,5, 2010,5, 1945, 1791,5, 1917,5, 1798, 2001,5, 1686,5, 1681, 1658, 1541,5, 1512,5, 1524,5, 1526, 1552, 1546, 1415, 1350, 1361, 1410,5, 1432, 1390, 1339,5, 1314,5, 1368,5, 1340, 1352, 1294, 1247, 1207, 1244,5, 1296, 1318, 1346,5, 1263, 1185,5, 1188, 1203,5, 1273, 1240,5, 1209, 1184,5, 1190,5, 1181, 1237, 1241,5, 1214,5, 1202,5, 1167, 1142, 1189, 1187, 1215,5, 1201,5, 1171,5, 1190,5, 1129,5, 1107,5, 1106,5, 1119, 1220,5, 1218, 1180,5, 1162,5, 1142, 1099, 1133,5, 1129, 1201,5
219,375, 3083,5, 3225,5, 2983,5, 2818,5, 2722, 2661, 2466,5, 2633,5, 2379, 2529, 2025,5, 2120, 2147, 2089,5, 1955,5, 1814, 1945, 1841, 1982, 1725, 1707,5, 1657,5, 1616,5, 1541,5, 1546, 1554, 1590,5, 1579,5, 1451,5, 1385,5, 1433, 1420, 1485, 1435,5, 1380, 1330,5, 1363, 1414,5, 1358,5, 1324, 1264, 1267, 1245,5, 1343, 1341, 1378, 1321,5, 1222, 1195, 1228,5, 1272, 1273,5, 1280,5, 1223,5, 1229, 1224,5, 1249, 1260, 1228,5, 1242, 1188, 1162, 1153, 1216,5, 1245, 1249, 1188, 1200, 1173, 1131,5, 1129,5, 1165,5, 1269, 1218,5, 1221, 1168, 1151,5, 1087,5, 1103,5, 1166, 1193,5
221,184, 3168,5, 3304,5, 3015,5, 2928,5, 2870, 2808,5, 2652,5, 2740,5, 2506, 2560, 2148,5, 2190,5, 2178, 2190, 2019, 1928,5, 2029,5, 1860,5, 2030, 1760, 1756, 1711,5, 1644,5, 1605,5, 1572, 1606, 1601, 1633,5, 1484,5, 1405, 1429,5, 1440,5, 1479, 1435, 1417, 1425, 1421,5, 1392, 1392, 1363, 1296, 1268,5, 1291, 1364, 1397,5, 1396, 1298, 1263,5, 1252, 1294, 1304, 1329,5, 1304, 1259, 1257, 1251,5, 1306, 1307, 1287, 1244, 1186, 1173,5, 1187,5, 1294,5, 1297, 1245, 1229, 1223, 1179,5, 1169, 1168, 1181,5, 1301,5, 1273, 1232,5, 1205,5, 1180, 1132,5, 1123, 1131,5, 1191
222,995, 3153, 3302,5, 3053,5, 3006, 2989,5, 2865, 2682, 2827, 2569, 2637,5, 2172, 2282, 2219,5, 2233,5, 2056, 1941, 2027,5, 1912,5, 2123,5, 1842,5, 1802,5, 1740, 1644, 1655, 1618,5, 1626,5, 1713, 1690,5, 1514, 1455, 1474, 1508, 1518,5, 1501, 1440, 1452,5, 1443,5, 1474,5, 1458,5, 1413,5, 1323, 1319, 1336, 1397,5, 1415, 1422, 1329, 1273, 1260, 1287,5, 1340, 1334, 1278,5, 1275,5, 1288, 1282, 1302,5, 1313,5, 1291,5, 1302,5, 1256,5, 1156,5, 1257,5, 1271, 1307,5, 1274,5, 1228, 1224,5, 1177,5, 1159, 1154, 1193, 1299,5, 1307, 1235,5, 1214,5, 1189, 1138,5, 1151,5, 1132, 1229
224,804, 3289, 3388,5, 3087, 3086,5, 3094, 3019,5, 2840, 2939,5, 2677, 2751,5, 2278, 2404, 2340,5, 2326,5, 2130, 2025, 2153,5, 2056, 2193, 1918,5, 1877,5, 1816,5, 1770, 1704,5, 1704, 1706, 1703, 1720,5, 1589, 1509,5, 1498, 1563,5, 1579,5, 1558, 1475, 1462,5, 1538, 1501, 1500,5, 1451, 1387,5, 1367, 1379, 1464, 1446, 1460, 1416, 1323,5, 1340, 1336, 1378,5, 1358,5, 1354,5, 1340, 1355,5, 1325,5, 1354,5, 1356,5, 1315, 1341,5, 1267,5, 1249, 1271,5, 1342,5, 1350,5, 1333, 1296,5, 1298,5, 1235, 1192,5, 1213,5, 1225, 1351,5, 1357, 1291,5, 1249,5, 1200,5, 1213, 1173, 1213, 1265
226,614, 3343,5, 3439, 3213,5, 3160, 3088, 3045, 2871, 3050,5, 2776, 2885, 2383, 2486,5, 2442,5, 2390, 2245,5, 2118,5, 2186,5, 2093, 2256,5, 1940,5, 1928, 1863,5, 1807,5, 1795,5, 1729,5, 1734, 1766, 1778, 1655,5, 1555,5, 1550,5, 1590,5, 1616,5, 1610, 1525, 1488, 1545, 1563,5, 1510, 1468, 1391,5, 1404,5, 1450,5, 1451,5, 1500, 1492,5, 1413,5, 1376, 1363, 1388, 1398,5, 1440,5, 1384,5, 1366, 1374,5, 1345, 1384, 1365,5, 1379,5, 1386,5, 1280,5, 1274, 1275,5, 1410,5, 1380, 1349,5, 1330,5, 1304,5, 1265,5, 1225, 1241,5, 1292, 1361,5, 1321,5, 1346, 1315,5, 1296,5, 1191, 1216, 1234,5, 1296
228,423, 3466,5, 3483,5, 3281, 3242, 3265, 3140, 2972,5, 3053, 2835, 2895,5, 2437, 2523, 2528,5, 2474,5, 2319, 2198, 2257,5, 2108, 2298, 2010,5, 2028, 1931,5, 1870,5, 1817, 1798,5, 1779,5, 1822,5, 1800,5, 1674, 1588, 1646,5, 1620, 1676, 1630, 1557, 1545, 1579,5, 1591,5, 1554, 1538,5, 1401, 1480, 1450,5, 1488, 1527, 1537,5, 1449, 1395, 1385, 1432,5, 1416,5, 1473, 1442, 1372,5, 1404, 1395, 1469, 1412, 1407,5, 1382, 1321,5, 1297, 1314, 1406, 1386, 1382, 1363, 1364, 1266,5, 1256, 1243,5, 1292,5, 1445, 1380, 1385, 1307, 1265,5, 1227, 1240, 1232,5, 1301
230,231, 3511, 3560,5, 3332, 3320, 3350,5, 3215, 3032, 3125, 2943,5, 3009,5, 2525,5, 2620, 2544, 2565,5, 2470, 2249, 2364, 2252,5, 2363,5, 2087, 2051, 2041,5, 1888,5, 1871, 1862, 1879, 1874,5, 1909,5, 1754, 1671,5, 1671, 1729,5, 1697, 1707,5, 1615, 1594, 1655,5, 1626, 1612, 1577,5, 1503, 1488,5, 1498, 1531,5, 1571,5, 1604,5, 1501, 1428, 1425,5, 1435,5, 1492,5, 1466, 1511, 1448, 1437,5, 1441, 1475,5, 1486,5, 1466, 1409,5, 1359, 1341, 1365, 1459,5, 1484,5, 1456, 1422, 1420,5, 1317,5, 1296, 1303, 1323,5, 1493, 1427, 1372, 1359,5, 1351, 1256,5, 1314, 1328,5, 1353
232,04, 3714,5, 3822,5, 3509, 3434, 3373, 3329, 3069, 3226, 2949,5, 3031, 2580,5, 2640,5, 2616,5, 2655,5, 2529, 2353, 2480, 2316, 2503,5, 2201,5, 2178,5, 2096,5, 2082,5, 1953,5, 1936,5, 1976,5, 1969, 2022,5, 1822, 1720,5, 1726,5, 1769, 1797,5, 1751,5, 1685,5, 1697, 1763, 1727, 1693,5, 1631, 1540,5, 1541, 1534, 1643, 1662,5, 1675, 1587,5, 1498,5, 1496,5, 1510, 1539, 1567,5, 1491, 1470,5, 1498,5, 1507,5, 1517,5, 1517,5, 1522, 1497, 1412,5, 1372, 1405, 1491, 1492,5, 1490,5, 1447,5, 1419, 1360, 1344,5, 1364,5, 1402,5, 1511,5, 1543,5, 1426, 1435, 1403, 1308, 1315, 1316, 1411,5
233,846, 3815,5, 3872,5, 3605,5, 3633,5, 3606, 3569,5, 3288,5, 3386,5, 3111, 3178, 2684,5, 2743,5, 2781, 2750,5, 2562, 2368, 2518, 2409,5, 2507,5, 2245,5, 2256, 2131, 2058,5, 2024,5, 1996,5, 2016, 2046,5, 2033, 1900,5, 1782,5, 1798, 1846, 1912, 1862,5, 1747, 1708,5, 1790, 1799,5, 1742, 1725, 1615,5, 1613, 1626,5, 1715,5, 1738, 1726,5, 1681, 1588, 1601,5, 1581,5, 1647,5, 1613,5, 1614, 1570, 1588, 1573,5, 1567,5, 1579, 1563,5, 1560,5, 1466,5, 1457,5, 1469,5, 1576,5, 1594, 1556,5, 1521,5, 1499,5, 1438, 1401, 1419,5, 1440, 1569, 1559, 1504,5, 1467,5, 1449,5, 1379, 1376,5, 1403,5, 1483,5
235,655, 3796, 3893,5, 3627, 3590,5, 3599, 3512, 3384,5, 3473,5, 3180, 3247, 2773, 2887, 2872, 2869,5, 2736,5, 2500, 2619, 2500,5, 2721, 2388,5, 2327,5, 2251,5, 2200, 2088, 2090,5, 2115,5, 2169,5, 2100,5, 1974,5, 1884,5, 1866, 1919, 1967, 1896, 1814,5, 1802,5, 1853, 1869, 1799,5, 1753,5, 1652, 1649, 1672, 1745, 1762,5, 1783,5, 1696,5, 1609,5, 1605,5, 1657, 1680, 1660, 1683,5, 1594,5, 1599, 1600,5, 1657,5, 1680,5, 1646, 1583, 1529,5, 1512,5, 1506,5, 1612, 1666, 1604,5, 1554, 1539, 1461,5, 1441, 1454, 1504, 1635,5, 1597,5, 1540,5, 1526, 1495,5, 1413, 1442, 1432,5, 1539
237,46, 3955, 3991,5, 3696, 3596,5, 3573,5, 3558, 3294,5, 3437, 3150,5, 3222, 2722, 2825, 2837,5, 2905,5, 2776, 2563, 2712, 2584,5, 2761,5, 2405,5, 2504,5, 2438,5, 2319, 2226,5, 2215, 2244, 2297, 2252, 2066, 1966, 2019,5, 2046, 2019, 2009, 1943, 1904,5, 1978, 2015, 1913, 1847, 1759, 1790,5, 1812, 1847,5, 1899,5, 1880, 1813, 1711,5, 1711,5, 1745,5, 1788, 1772, 1753, 1664, 1689,5, 1705,5, 1724, 1752, 1702,5, 1662, 1591, 1565, 1591,5, 1675, 1721,5, 1626,5, 1625, 1636,5, 1506,5, 1522, 1537, 1571, 1704, 1694,5, 1631,5, 1593, 1562,5, 1495, 1466,5, 1516,5, 1573
239,268, 4206, 4219, 3924, 3916, 3876,5, 3706, 3493, 3535,5, 3231,5, 3254,5, 2805, 2838,5, 2865, 2910,5, 2741,5, 2524, 2714,5, 2499,5, 2726,5, 2396,5, 2404, 2414,5, 2260, 2203,5, 2184, 2256,5, 2253,5, 2257, 2089,5, 2029, 2007, 2041, 2078,5, 2079,5, 2013, 1961, 2029,5, 2038,5, 2058, 1980,5, 1872, 1848, 1865,5, 1928,5, 1961,5, 2010, 1899,5, 1830, 1794, 1822, 1897,5, 1904,5, 1846, 1775, 1810, 1778, 1872,5, 1817,5, 1861, 1816,5, 1713, 1673,5, 1703, 1797, 1821, 1771,5, 1784,5, 1757, 1651,5, 1617, 1646, 1669, 1802, 1778,5, 1797, 1690,5, 1647, 1579, 1590,5, 1637,5, 1702,5
241,073, 4374, 4387, 4203, 4239, 4146,5, 4009, 3710,5, 3796,5, 3474,5, 3460,5, 2926, 3084, 3105, 3067,5, 2882,5, 2711,5, 2797,5, 2690,5, 2831,5, 2487, 2485, 2385,5, 2334,5, 2241, 2172, 2221, 2237,5, 2244, 2045, 1981, 1994, 2034,5, 2029,5, 2010,5, 1936, 1908, 1982,5, 1962,5, 1955, 1902,5, 1830, 1766,5, 1833, 1922, 1947, 1946,5, 1830, 1778, 1751,5, 1808,5, 1810,5, 1847, 1798, 1739,5, 1757,5, 1793,5, 1850, 1839,5, 1832,5, 1782,5, 1707,5, 1635, 1687,5, 1765, 1816,5, 1745,5, 1748, 1692, 1647, 1578, 1612,5, 1637,5, 1819,5, 1798, 1748, 1706, 1634,5, 1585, 1569,5, 1617,5, 1710
242,88, 4158,5, 4294,5, 4128, 4176, 4110,5, 4103,5, 3801, 3969, 3626,5, 3698, 3173,5, 3267, 3291, 3317, 3163, 2925,5, 3049, 2887, 3058, 2694, 2704, 2587, 2556,5, 2432,5, 2418, 2390, 2409, 2398, 2258, 2121,5, 2157,5, 2204, 2199,5, 2157, 2000, 2028,5, 2073,5, 2067, 2048, 1963, 1895, 1858,5, 1876, 1971,5, 1977,5, 2012,5, 1874,5, 1792,5, 1801,5, 1836, 1838, 1859, 1813, 1772,5, 1769, 1774, 1849, 1837,5, 1723, 1768, 1693, 1596, 1696, 1756, 1793,5, 1765,5, 1726,5, 1711,5, 1621,5, 1602, 1595, 1636,5, 1816, 1735, 1746, 1685, 1639, 1573, 1564,5, 1583, 1692
244,685, 3875, 3950,5, 3855,5, 3882,5, 3977, 3905,5, 3643, 3800,5, 3528,5, 3650, 3101, 3287, 3348, 3405,5, 3284,5, 3093,5, 3160, 3011, 3217,5, 2873, 2889,5, 2786, 2709, 2600, 2563, 2640, 2646,5, 2645, 2464, 2302,5, 2338, 2384,5, 2430,5, 2353,5, 2313, 2233,5, 2281,5, 2256,5, 2249, 2255, 2117, 2065,5, 2109,5, 2191,5, 2231,5, 2211,5, 2104,5, 1997, 1971,5, 2035,5, 2068, 2054,5, 2040, 1940,5, 1973, 1986, 1983,5, 1984, 1914, 1912, 1873, 1815, 1812, 1938, 1951, 1897, 1900,5, 1854,5, 1780, 1740, 1731, 1765,5, 1926,5, 1916, 1851, 1820,5, 1746, 1712,5, 1739, 1734,5, 1813
246,491, 3592,5, 3730,5, 3540,5, 3602,5, 3654, 3578, 3448, 3535,5, 3367,5, 3435,5, 2975, 3055, 3114,5, 3265, 3126,5, 2949,5, 3107,5, 2943,5, 3100,5, 2817,5, 2847,5, 2817, 2739,5, 2589,5, 2554,5, 2617, 2666,5, 2732,5, 2523,5, 2412,5, 2438,5, 2504,5, 2564,5, 2524, 2413, 2394, 2399,5, 2429, 2433,5, 2404, 2257,5, 2256,5, 2228,5, 2380, 2406,5, 2400, 2258,5, 2165,5, 2177,5, 2233, 2266,5, 2224,5, 2257,5, 2122, 2171, 2135,5, 2188, 2190, 2156, 2142, 2062,5, 1993,5, 2019, 2121,5, 2150, 2171, 2047,5, 2031,5, 2010, 1899,5, 1921, 2009, 2129, 2103, 2086,5, 2028,5, 1986, 1895,5, 1896, 1977,5, 1965
248,294, 3372, 3476, 3306,5, 3346,5, 3359, 3346, 3178, 3283,5, 3084, 3241, 2745, 2851,5, 2933, 2971,5, 2857,5, 2698,5, 2882, 2672, 2951,5, 2611,5, 2653,5, 2612, 2551,5, 2431, 2444,5, 2502,5, 2563, 2589, 2369, 2258, 2299,5, 2385, 2466,5, 2418, 2305,5, 2262,5, 2354, 2396,5, 2382,5, 2306, 2143, 2165,5, 2174, 2313, 2377, 2382,5, 2248, 2130, 2160, 2204, 2239,5, 2254, 2218, 2120, 2160,5, 2153,5, 2260, 2235, 2215,5, 2160, 2111,5, 2019, 2030, 2142, 2219, 2173, 2126, 2136, 2059, 1952, 1988,5, 1983,5, 2145,5, 2113, 2106,5, 2065, 2021,5, 1950, 1923, 2021,5, 2098,5
250,1, 3280,5, 3369,5, 3184,5, 3202, 3192,5, 3195,5, 2974, 3144, 2924, 3032,5, 2564,5, 2686, 2729,5, 2765, 2628,5, 2468,5, 2655,5, 2501, 2653, 2388,5, 2380,5, 2348,5, 2302,5, 2236,5, 2147,5, 2249, 2315,5, 2353, 2143,5, 2061,5, 2093, 2181, 2242, 2186,5, 2115,5, 2092,5, 2154,5, 2129,5, 2178, 2137, 1990, 1999,5, 1989, 2086,5, 2179, 2171, 2061,5, 1989,5, 1995, 2015,5, 2075,5, 2054, 2050,5, 1951, 1981, 2006, 2063,5, 2048,5, 2038, 2003, 1965, 1889,5, 1925,5, 1976,5, 2061, 2042,5, 2001,5, 1957,5, 1911,5, 1857,5, 1850, 1889, 2083, 2035,5, 1970,5, 1929, 1914,5, 1847, 1784, 2625,5, 1968
251,903, 3198, 3313, 3110, 3123, 3122, 3058, 2927,5, 3041, 2805,5, 2901, 2477, 2561, 2582, 2579, 2454,5, 2299, 2455,5, 2275,5, 2493, 2168, 2215, 2173,5, 2065,5, 2003,5, 2012, 2044,5, 2095, 2098,5, 1964,5, 1877,5, 1901,5, 1940, 1987, 1968,5, 1872,5, 1898,5, 1894, 1966,5, 1910,5, 1906, 1760, 1764, 1749, 1874,5, 1914,5, 1950,5, 1838, 1756, 1745, 1798, 1871, 1815,5, 1839, 1746, 1760,5, 1781, 1828, 1838,5, 1820, 1821,5, 1736,5, 1661, 1674,5, 1772, 1832,5, 1844, 1804,5, 1768, 1696, 1631,5, 1611,5, 1687, 1822,5, 1812, 1802, 1742,5, 1704, 1637, 1639, 1721,5, 1735
253,708, 3245,5, 3307, 3047,5, 3067,5, 3039,5, 3032,5, 2838,5, 2928, 2747, 2844, 2384, 2518,5, 2550,5, 2496,5, 2371, 2211,5, 2271, 2206,5, 2384, 2080,5, 2099, 2031, 1974, 1892, 1882, 1952, 1962,5, 1958, 1784, 1772, 1759,5, 1803,5, 1861, 1786, 1727,5, 1699, 1746, 1781,5, 1707, 1695, 1576, 1629, 1607,5, 1712,5, 1761,5, 1766, 1690, 1603,5, 1580, 1593,5, 1647, 1667,5, 1670,5, 1598,5, 1627,5, 1593,5, 1631, 1662,5, 1589, 1628, 1560,5, 1532, 1557,5, 1605,5, 1630,5, 1642, 1599, 1540,5, 1537, 1446,5, 1470, 1532, 1647, 1629,5, 1581,5, 1577,5, 1507, 1416,5, 1460, 1487, 1566,5
255,51, 3197,5, 3253, 3042,5, 3043, 3016, 2953,5, 2858,5, 2975,5, 2744, 2875, 2387, 2488, 2487, 2457, 2324,5, 2176, 2290, 2170,5, 2323,5, 2037,5, 2012,5, 1956, 1887,5, 1770, 1814, 1848,5, 1865,5, 1885, 1688, 1671, 1649, 1674, 1751, 1720,5, 1623,5, 1601, 1686, 1662, 1613,5, 1598, 1502, 1486,5, 1549,5, 1566,5, 1629, 1642,5, 1543, 1480, 1501,5, 1493, 1560,5, 1514, 1498, 1473,5, 1515, 1473, 1508,5, 1545,5, 1488, 1470,5, 1458,5, 1376, 1422,5, 1518,5, 1539,5, 1517, 1472, 1453, 1369,5, 1359,5, 1332, 1383, 1523, 1508,5, 1462,5, 1419, 1366,5, 1350,5, 1306,5, 1390,5, 1420
257,314, 3162, 3300, 3075, 3070, 3046,5, 3006, 2832, 2989,5, 2757,5, 2832,5, 2394,5, 2481, 2490,5, 2460,5, 2303, 2123,5, 2268,5, 2144,5, 2343,5, 2008,5, 1960,5, 1915,5, 1862,5, 1772,5, 1754,5, 1781,5, 1810, 1836, 1695, 1621,5, 1599,5, 1626,5, 1672, 1635,5, 1588,5, 1589,5, 1614, 1610, 1548, 1535,5, 1509,5, 1484, 1474,5, 1516,5, 1576,5, 1572, 1484, 1414,5, 1428, 1439,5, 1472, 1477, 1463, 1401, 1405,5, 1410,5, 1452,5, 1466, 1414,5, 1407,5, 1365, 1328,5, 1386, 1445,5, 1443, 1442,5, 1398, 1419,5, 1337,5, 1269,5, 1281,5, 1351,5, 1450,5, 1421,5, 1393,5, 1368,5, 1332, 1268,5, 1250, 1304,5, 1368
259,116, 3234,5, 3251,5, 3086, 3062, 3039,5, 2983, 2855, 2911,5, 2723,5, 2877, 2394,5, 2508,5, 2504,5, 2460, 2313, 2126,5, 2276,5, 2147,5, 2316,5, 1979, 2015, 1912,5, 1820, 1807,5, 1786, 1819, 1817,5, 1814,5, 1636,5, 1613, 1589,5, 1626,5, 1607,5, 1618, 1534, 1536, 1595,5, 1576, 1559, 1517,5, 1441, 1424, 1462, 1518,5, 1543, 1538, 1459, 1382,5, 1395,5, 1450,5, 1446, 1413, 1428,5, 1362, 1421, 1364, 1433,5, 1426,5, 1392, 1365,5, 1339, 1282,5, 1340,5, 1437, 1437,5, 1372,5, 1358, 1356, 1298, 1272,5, 1250,5, 1321, 1449, 1403,5, 1367,5, 1336,5, 1276, 1243,5, 1217,5, 1267, 1365,5
260,919, 3233,5, 3328, 3110,5, 3101, 3113,5, 3080, 2824,5, 2997,5, 2750, 2874,5, 2440, 2519, 2504,5, 2464, 2312,5, 2194,5, 2249, 2116,5, 2324, 1999,5, 2009,5, 1906,5, 1881,5, 1806,5, 1771,5, 1832,5, 1804,5, 1827, 1678,5, 1613, 1605, 1623,5, 1623,5, 1631, 1526,5, 1565,5, 1609, 1578, 1566,5, 1463, 1447,5, 1420, 1416, 1512,5, 1548, 1535, 1447, 1402, 1380,5, 1390,5, 1431,5, 1428, 1433, 1383, 1408,5, 1390, 1415,5, 1421, 1378, 1389,5, 1326, 1288,5, 1331,5, 1363,5, 1420,5, 1378, 1329,5, 1340, 1309,5, 1262,5, 1243,5, 1314,5, 1418,5, 1425, 1355,5, 1299, 1286,5, 1195,5, 1228, 1245, 1293,5
262,72, 3294, 3340, 3178, 3110, 3125,5, 3068, 2846,5, 2996, 2745, 2902,5, 2433,5, 2506, 2475, 2491,5, 2346, 2175,5, 2318, 2155,5, 2335,5, 1985,5, 1982, 1933,5, 1876, 1823,5, 1906, 1794, 1816, 1847, 1683, 1609,5, 1611,5, 1625,5, 1630,5, 1638,5, 1562, 1563,5, 1628, 1576, 1557,5, 1542,5, 1440,5, 1428, 1420, 1539, 1558,5, 1535,5, 1435, 1368, 1411,5, 1432, 1419,5, 1435,5, 1416, 1346,5, 1375, 1374, 1424, 1410,5, 1367,5, 1375, 1321,5, 1251, 1306,5, 1395,5, 1412, 1398,5, 1340,5, 1325, 1273,5, 1229, 1232,5, 1271,5, 1413,5, 1401, 1351,5, 1295,5, 1257, 1227,5, 1246,5, 1247, 1312,5
264,523, 3295, 3394, 3229, 3193, 3176, 3135, 2970, 3048, 2814, 2924,5, 2435,5, 2536,5, 2532, 2466,5, 2328, 2191,5, 2296,5, 2193,5, 2343,5, 2066,5, 1973, 1920,5, 1869, 1797,5, 2182, 1809,5, 1902, 1804,5, 1659,5, 1626, 1607, 1654,5, 1669,5, 1629,5, 1563,5, 1582, 1586,5, 1588, 1546,5, 1529, 1408, 1427, 1444,5, 1497,5, 1520,5, 1546,5, 1467, 1385, 1454,5, 1413, 1458,5, 1406,5, 1415, 1350,5, 1399, 1380, 1439, 1383, 1378,5, 1370, 1317,5, 1284,5, 1332,5, 1398,5, 1390, 1388,5, 1353,5, 1340,5, 1277,5, 1244, 1235,5, 1310, 1415,5, 1383, 1362,5, 1285, 1291,5, 1236,5, 1210,5, 1240, 1347,5
266,323, 3331, 3402, 3233,5, 3201, 3173, 3164,5, 2993,5, 3073, 2842,5, 2962,5, 2470,5, 2586, 2561,5, 2533,5, 2364, 2240, 2298, 2185,5, 2346, 2025, 2027, 1925,5, 1867,5, 1826,5, 2083, 1824, 1865,5, 1865,5, 1680,5, 1652, 1604, 1637,5, 1648, 1646, 1581, 1525,5, 1625, 1600,5, 1579,5, 1525,5, 1449,5, 1424,5, 1488,5, 1491, 1533,5, 1586,5, 1482, 1395,5, 2522,5, 1421,5, 1408,5, 1406,5, 1432,5, 1394, 1396,5, 1371, 1453,5, 1420,5, 1374,5, 1361,5, 1332,5, 1293,5, 1341, 1380,5, 1414,5, 1375, 1321,5, 1328,5, 1297, 1231, 1286,5, 1291, 1418,5, 1351, 1340,5, 1324, 1277,5, 1214,5, 1243,5, 1277,5, 1328
268,123, 3345,5, 3501, 3281, 3265, 3242, 3198, 2981, 3105, 2830,5, 2981, 2508, 2579,5, 2551,5, 2577, 2405,5, 2240,5, 2370,5, 2203,5, 2416, 2018,5, 2036, 1961,5, 1920,5, 1871, 1844,5, 1840, 1877, 1843, 1721,5, 1626,5, 1628,5, 1690, 1671, 1628, 1558,5, 1614, 1605, 1603, 1570, 1544,5, 1436, 1410,5, 1471, 1503, 1560, 1554, 1464, 1421, 1512,5, 1441,5, 1477, 1460,5, 1434, 1398, 1398, 1383, 1434, 1426, 1408,5, 1372, 1332, 1289, 1362, 1403,5, 1413,5, 1399, 1356, 1349, 1268, 1248, 1283, 1291,5, 1397,5, 1376, 1366,5, 1293,5, 1272, 1244,5, 1217, 1276, 1342,5
269,925, 3426,5, 3526,5, 3303, 3330, 3305, 3244,5, 3049, 3197,5, 2917, 3021,5, 2510,5, 2626, 2592, 2579,5, 2434,5, 2287,5, 2332, 2245, 2385,5, 2071, 2059, 1996,5, 1907,5, 1828,5, 1846, 1867, 1908, 1896, 1739,5, 1647,5, 1644,5, 1665,5, 1734,5, 1659,5, 1621,5, 1598, 1626,5, 1604, 1582,5, 1540, 1448,5, 1440, 1478, 1541, 1578, 1580, 1473,5, 1441, 1404,5, 1438,5, 1456,5, 1443, 1454,5, 1400,5, 1447,5, 1375,5, 1444, 1447, 1405, 1387, 1351, 1309, 1337, 1419, 1450,5, 1417, 1351,5, 1330,5, 1299,5, 1300,5, 1284,5, 1306, 1478,5, 1410,5, 1340,5, 1383,5, 1316, 1225, 1230, 1254,5, 1369
271,724, 3555,5, 3584, 3357, 3359, 3324, 3230, 3097,5, 3175, 2929, 3026, 2566, 2636, 2595,5, 2609,5, 2491,5, 2270,5, 2411, 2211, 2446, 2094, 2072, 2004,5, 1940, 1886,5, 1855, 1862, 1873, 1914,5, 1744, 1692, 1679, 1704,5, 1712, 1665, 1578,5, 1637,5, 1647,5, 1630,5, 1599, 1572, 1479,5, 1495, 1479, 1543, 1577, 1588,5, 1472,5, 1426, 1430,5, 1469,5, 1455,5, 1470,5, 1437, 1414,5, 1415,5, 1417,5, 1463, 1449,5, 1461,5, 1420, 1366,5, 1309, 1350, 1442,5, 1424,5, 1404,5, 1377, 1347, 1310, 1261,5, 1287,5, 1348,5, 1433, 1400,5, 1338,5, 1353,5, 1316,5, 1265,5, 1259, 1246,5, 1379,5
273,525, 3538,5, 3595, 3414,5, 3425,5, 3386, 3314, 3144,5, 3222,5, 2996, 3079,5, 2558, 2673,5, 2715, 2655,5, 2479,5, 2301, 2400, 2257, 2505,5, 2111,5, 2120,5, 2050,5, 1944,5, 1882, 1890, 1888,5, 1916, 1902, 1785, 1707, 1677,5, 1733,5, 1758,5, 1691, 1618,5, 1633, 1671,5, 1670,5, 1645,5, 1625,5, 1505,5, 1487,5, 1521,5, 1563, 1619, 1576,5, 1549,5, 1440, 1491, 1496,5, 1479, 1517, 1463, 1426, 1450,5, 1443,5, 1472,5, 1461, 1410,5, 1486, 1409, 1322,5, 1408,5, 1454, 1460, 1411,5, 1410,5, 1348,5, 1320, 1286, 1293, 1353, 1468,5, 1459,5, 1400, 1375, 1331, 1284,5, 1276,5, 1282,5, 1390,5
275,323, 3607, 3634,5, 3462,5, 3499,5, 3399,5, 3380,5, 3225, 3288, 3016,5, 3103,5, 2694,5, 2749, 2698,5, 2660, 2514, 2317, 2460,5, 2349, 2444,5, 2135,5, 2141, 2073,5, 1997, 1928, 1912,5, 1929, 1937,5, 1931,5, 1758,5, 1709, 1732, 1767,5, 1784, 1706, 1647,5, 1650,5, 1696, 1676, 1631, 1593, 1493, 1547, 1510,5, 1592, 1650,5, 1648,5, 1546,5, 1482, 1483, 1497,5, 1509,5, 1458,5, 1508, 1442,5, 1471, 1492,5, 1523, 1461,5, 1470, 1464,5, 1401, 1340,5, 1422,5, 1466,5, 1485,5, 1448,5, 1395,5, 1424,5, 1320, 1329,5, 1329, 1368,5, 1470,5, 1422, 1419,5, 1387,5, 1337, 1292,5, 1314, 1359, 1416
277,121, 3639, 3694, 3481, 3539, 3508, 3420, 3267, 3345, 3054,5, 3192, 2640,5, 2758,5, 2787, 2719, 2598, 2390,5, 2427, 2367, 2528,5, 2218, 2174,5, 2065,5, 2038, 1971,5, 1949, 1973, 1983, 1944,5, 1791, 1770, 1731,5, 1783, 1771,5, 1745,5, 1683, 1653,5, 1727, 1710, 1676,5, 1594,5, 1536, 1543, 1529, 1575,5, 1637, 1692,5, 1553, 1488, 1464, 1554,5, 1546, 1520, 1504,5, 1443,5, 1495,5, 1475, 1548,5, 1528, 1467,5, 1471,5, 1386,5, 1362, 1421,5, 1491,5, 1511,5, 1461, 1420,5, 1425,5, 1372,5, 1309, 1370, 1379,5, 1519,5, 1456,5, 1415, 1384,5, 1342,5, 1319,5, 1298,5, 1355, 1402,5
278,921, 3716, 3787,5, 3582,5, 3561,5, 3570, 3466, 3318,5, 3388, 3161,5, 3234,5, 2696,5, 2802,5, 2798, 2782,5, 2621, 2418,5, 2508, 2407,5, 2542, 2217,5, 2189,5, 2134,5, 2084, 1940, 2003, 2011, 1986,5, 2028,5, 1799,5, 1760, 1760, 1792, 1819, 1734,5, 1718, 1695, 1740,5, 1686,5, 1697, 1648, 1546,5, 1546, 1549,5, 1637,5, 1667,5, 1679,5, 1575,5, 1470, 1534, 1542,5, 1564, 1524, 1542, 1469,5, 1535, 1482, 1577, 1540, 1512, 1496,5, 1410, 1389, 1451,5, 1514, 1534, 1515, 1418, 1441, 1344, 1357, 1356, 1382,5, 1496,5, 1456,5, 1448, 1382,5, 1386,5, 1337, 1296, 1374, 1446
280,719, 3835, 3885, 3644,5, 3686, 3675, 3579, 3434,5, 3456, 3219,5, 3292,5, 2786,5, 2866,5, 2862, 2811, 2693, 2415,5, 2557, 2426, 2585, 2282,5, 2271, 2203, 2116,5, 2003, 2002,5, 2001,5, 2023, 2040,5, 1856,5, 1794, 1815, 1838, 1810, 1774, 1689,5, 1684, 1768,5, 1753,5, 1680, 1656,5, 1571,5, 1584, 1596,5, 1672, 1708, 1716, 1610, 1521,5, 1551, 1546, 1575,5, 1550,5, 1553, 1516,5, 1535, 1546, 1547,5, 1522,5, 1522, 1489, 1451, 1402,5, 1467,5, 1545,5, 1529,5, 1503, 1467,5, 1438, 1391, 1356,5, 1345,5, 1420, 1526,5, 1499, 1469, 1424, 1377, 1344,5, 1314, 1390,5, 1461
282,518, 3971,5, 4037, 3725,5, 3797,5, 3739, 3641, 3485,5, 3529, 3285,5, 3327,5, 2823,5, 2931, 2901,5, 2889, 2704,5, 2484,5, 2607, 2448, 2594,5, 2251, 2316,5, 2209,5, 2126,5, 2061,5, 2066, 2056, 2097, 2078, 1881, 1854, 1823, 1826, 1880,5, 1833, 1728,5, 1718, 1783,5, 1810,5, 1721,5, 1707,5, 1581, 1609, 1630,5, 1683,5, 1705,5, 1722,5, 1643, 1574, 1556, 1595,5, 1581,5, 1566, 1545, 1498,5, 1522, 1577,5, 1573, 1585,5, 1557,5, 1509,5, 1432, 1425, 1491,5, 1564, 1567, 1506, 1487,5, 1454,5, 1440, 1359, 1369, 1409, 1545, 1551, 1464,5, 1440, 1397,5, 1346,5, 1335,5, 1387, 1485
284,315, 4053, 4126, 3910,5, 3866, 3822, 3757, 3523,5, 3613, 3314,5, 3409, 2890, 3024, 2932, 2960, 2747, 2519,5, 2656,5, 2507, 2659,5, 2332,5, 2325,5, 2240, 2190,5, 2043, 2080,5, 2076, 2122, 2079, 1950, 1873, 1855,5, 1890,5, 1924, 1851, 1772, 1784,5, 1859,5, 1836,5, 1768,5, 1725, 1597,5, 1631,5, 1649, 1713,5, 1722,5, 1728,5, 1630, 1582,5, 1589, 1613,5, 1639, 1597,5, 1596, 1528,5, 1591,5, 1546,5, 1657, 1609,5, 1546,5, 1562,5, 1460, 1468, 1527,5, 1571, 1591,5, 1561, 1527,5, 1505,5, 1415,5, 1380, 1406,5, 1446, 1591,5, 1572, 1538, 1450, 1403,5, 1366,5, 1368, 1393,5, 1464,5
286,111, 4190, 4210,5, 4028, 3992,5, 3966, 3852, 3575,5, 3733,5, 3404, 3494,5, 3026,5, 3050,5, 3029,5, 3043, 2832, 2596, 2697,5, 2570, 2747, 2335, 2405, 2284,5, 2223, 2151, 2127, 2140,5, 2109,5, 2160,5, 1956, 1889,5, 1896,5, 1934, 1909, 1867,5, 1784, 1829, 1860,5, 1814,5, 1797,5, 1776, 1648, 1672,5, 1650, 1704, 1766,5, 1765,5, 1637, 1594,5, 1655, 1631, 1680, 1649, 1636,5, 1590, 1636,5, 1634,5, 1637,5, 1657,5, 1594, 1602, 1515,5, 1467, 1582,5, 1590, 1638, 1570,5, 1516,5, 1526, 1442,5, 1417, 1413, 1487,5, 1621,5, 1551,5, 1512,5, 1501,5, 1453,5, 1405,5, 1396, 1417,5, 1513,5
287,909, 4382, 4371,5, 4129, 4180, 4098,5, 3994, 3764, 3885, 3553, 3614,5, 3023,5, 3221,5, 3109,5, 3059, 2928, 2662, 2821, 2663, 2798,5, 2455, 2487, 2353,5, 2274,5, 2237, 2187,5, 2208, 2181,5, 2218,5, 2018, 1943, 1923, 1996, 1930,5, 1915, 1866, 1865,5, 1871,5, 1893, 1866, 1805,5, 1718, 1719,5, 1732,5, 1770, 1827, 1798, 1728, 1668, 1676, 1706,5, 1682, 1672, 1689, 1653,5, 1648,5, 1634,5, 1655,5, 1684,5, 1629, 1647, 1568,5, 1518, 1600,5, 1619,5, 1653,5, 1608,5, 1571,5, 1564, 1483, 1460, 1477,5, 1533, 1621, 1613, 1581,5, 1528,5, 1479,5, 1419,5, 1448,5, 1459,5, 1535
289,705, 4663, 4657,5, 4391, 4362, 4222,5, 4207,5, 3958,5, 4077,5, 3740,5, 3730, 3198, 3315,5, 3248,5, 3230,5, 3060, 2819,5, 2933,5, 2714, 2891, 2544,5, 2527, 2430, 2353, 2266, 2273,5, 2257, 2257,5, 2255, 2065,5, 2011, 2022, 2027, 2038,5, 1961, 1897, 1918, 1978, 1915, 1874, 1866,5, 1774, 1742,5, 1757, 1810,5, 1867, 1873, 1778,5, 1691,5, 1706, 1761,5, 1724, 1738, 1695,5, 1633, 1677,5, 1697, 1721, 1746,5, 1633, 1628,5, 1585, 1563,5, 1585, 1647, 1694, 1653,5, 1616, 1569, 1531, 1480,5, 1477,5, 1537, 1717,5, 1686, 1616,5, 1543, 1504,5, 1439, 1465,5, 1504, 1582,5
291,5, 4894,5, 4853, 4548,5, 4647,5, 4513, 4393,5, 4129,5, 4254, 3890, 3835, 3261, 3422,5, 3400, 3294,5, 3084, 2872, 3004,5, 2817,5, 2972,5, 2599,5, 2584,5, 2524, 2405,5, 2401, 2323, 2340,5, 2338, 2302, 2138,5, 2054,5, 2072, 2093, 2144,5, 2019,5, 1969,5, 1989, 2013, 2035,5, 1939, 1918,5, 1841,5, 1785,5, 1822, 1905, 1931, 1917, 1770, 1778, 1791, 1800, 1776, 1753,5, 1757, 1684, 1740,5, 1724,5, 1773, 1749,5, 1734, 1722, 1642,5, 1554,5, 1629, 1737,5, 1729,5, 1673, 1662,5, 1653, 1592, 1492, 1536,5, 1634, 1766,5, 1715, 1693, 1604, 1544,5, 1482,5, 1479, 1579,5, 1629,5
293,297, 5096, 5180,5, 4891,5, 4920,5, 4830, 4603, 4306, 4411, 4050, 4020,5, 3432, 3534,5, 3539,5, 3462, 3227, 2944,5, 3078, 2924, 3084, 2724, 2726,5, 2593,5, 2492, 2423,5, 2373,5, 2340,5, 2419, 2334, 2223,5, 2175,5, 2115,5, 2152, 2163, 2064,5, 2029,5, 2052,5, 2111, 2054,5, 2040, 1948,5, 1905,5, 1874, 1894, 1956, 1975,5, 1966, 1880,5, 1795,5, 1831, 1843,5, 1862, 1867, 1817, 1712,5, 1830,5, 1810, 1831,5, 1794,5, 1781, 1728,5, 1703, 1665,5, 1717, 1786, 1808,5, 1752, 1700, 1679, 1650, 1574, 1597,5, 1644,5, 1787, 1760,5, 1692, 1666,5, 1597, 1564,5, 1542, 1594, 1685,5
295,092, 5082,5, 5167, 5012,5, 5037,5, 4967,5, 4790, 4462,5, 4538, 4169, 4118, 3544, 3671,5, 3611, 3512,5, 3305, 3087,5, 3191, 3015, 3184,5, 2800,5, 2747,5, 2726,5, 2590,5, 2490, 2488, 2484,5, 2468,5, 2471, 2270, 2229, 2200, 2258,5, 2209,5, 2159,5, 2097, 2144, 2139,5, 2120, 2071, 2022, 1916, 1935,5, 1941, 2005,5, 2057,5, 2027,5, 1957, 1847,5, 1911, 1922,5, 1885,5, 1840, 1895,5, 1818,5, 1825, 1903, 1910,5, 1876, 1822,5, 1802,5, 1767, 1711, 1722,5, 1840, 1892,5, 1813, 1755,5, 1760, 1680, 1651,5, 1607, 1714,5, 1855, 1794, 1769,5, 1717,5, 1667, 1615,5, 1591,5, 1677, 1727,5
296,886, 4865,5, 4967, 4936, 5049,5, 4978, 4887, 4538,5, 4652, 4257,5, 4173, 3569, 3734, 3650, 3667,5, 3376, 3115, 3234, 3085,5, 3243, 2825, 2787,5, 2755,5, 2627, 2556, 2544, 2537, 2549,5, 2522, 2305, 2258,5, 2255, 2286,5, 2295,5, 2165,5, 2128,5, 2184,5, 2195, 2152, 2184, 2082,5, 1980, 1975, 2003, 2047,5, 2073,5, 2092,5, 1982, 1903,5, 1911, 1957, 1920,5, 1910,5, 1928,5, 1860, 1888,5, 1874,5, 1936, 1931,5, 1861, 1911,5, 1847,5, 1733,5, 1824,5, 1895,5, 1906,5, 1866, 1806,5, 1777, 1725, 1711, 1683, 1775,5, 1920, 1829,5, 1808,5, 1769, 1688, 1638,5, 1633, 1697,5, 1801,5
298,682, 4576,5, 4707, 4584,5, 4795,5, 4847, 4795,5, 4563, 4662,5, 4310,5, 4272, 3635,5, 3801, 3684,5, 3678,5, 3381,5, 3162,5, 3273, 3090, 3208,5, 2885, 2813, 2821, 2659,5, 2583, 2572,5, 2549, 2572, 2559,5, 2371,5, 2329, 2289,5, 2308,5, 2342,5, 2277,5, 2179, 2191,5, 2233, 2234, 2151, 2125,5, 2009, 1972, 2073, 2121,5, 2147,5, 2134, 2040, 1937,5, 1974,5, 1977,5, 2016,5, 1962, 1981,5, 1866,5, 1928,5, 1961,5, 2012,5, 1948,5, 1892, 1882, 1786,5, 1796,5, 1845, 1922, 1982,5, 1936, 1814,5, 1830, 1765, 1727, 1724,5, 1771, 1953, 1887,5, 1834, 1758,5, 1751,5, 1652,5, 1676,5, 1716, 1801,5
300,476, 4287,5, 4437,5, 4375, 4567,5, 4592,5, 4586, 4421,5, 4526,5, 4220,5, 4183, 3607, 3718, 3712,5, 3626,5, 3424,5, 3156, 3296,5, 3088, 3242,5, 2883, 2872, 2797, 2662, 2592,5, 2567,5, 2558, 2622, 2562, 2341, 2329, 2310, 2333,5, 2340,5, 2250,5, 2176, 2186,5, 2249,5, 2277, 2211,5, 2170,5, 1999,5, 2036, 2060,5, 2126,5, 2114, 2135, 2047,5, 1977,5, 1980, 2034, 2041,5, 2013, 1979,5, 1920,5, 1978,5, 2015, 2026,5, 1957,5, 1947,5, 1905,5, 1817,5, 1778, 1853, 1959,5, 1975, 1906,5, 1870, 1872, 1781, 1733, 1731,5, 1790, 1986, 1919, 1865, 1817,5, 1768,5, 1699,5, 1693,5, 1775, 1852
302,269, 4103, 4165,5, 4115, 4289, 4327, 4329,5, 4170,5, 4321, 4067, 4145,5, 3554,5, 3665, 3654, 3629,5, 3396,5, 3166,5, 3282, 3114, 3212,5, 2885, 2897, 2785,5, 2706, 2568,5, 2562, 2587, 2568, 2581,5, 2385, 2305, 2330, 2337, 2363,5, 2288,5, 2184, 2212, 2266,5, 2258, 2188,5, 2186, 2030, 2046, 2063,5, 2140,5, 2129, 2205,5, 2037, 2000, 2039,5, 2026, 2051, 2015, 2005, 1894,5, 1992,5, 1963,5, 2011, 2048,5, 1944, 1950, 1854,5, 1801, 1870, 1914, 1980, 1940,5, 1883,5, 1874, 1746, 1726,5, 1754,5, 1804, 1975,5, 1892,5, 1899,5, 1850, 1763, 1709,5, 1714, 1727, 1854
304,062, 3928, 4041,5, 3882,5, 4056,5, 4085, 4065, 3970, 4128,5, 3963, 4023,5, 3443, 3603,5, 3641,5, 3556, 3416,5, 3063, 3198,5, 3082,5, 3269, 2889, 2870,5, 2780, 2677, 2602, 2573, 2561, 2577,5, 2566, 2416, 2360, 2272,5, 2355,5, 2376,5, 2312, 2212, 2214,5, 2273, 2295, 2257, 2182, 2036,5, 2060,5, 2056, 2140,5, 2176,5, 2148, 2016,5, 1983,5, 2004,5, 2042,5, 2060, 2026, 2048,5, 1919, 1987, 1966,5, 2054, 2056, 1993,5, 1934, 1894, 1799, 1894,5, 2019, 1990,5, 1937, 1884,5, 1883,5, 1799, 1757,5, 1787,5, 1807, 1974, 1916, 1907, 1827,5, 1791, 1734, 1694,5, 1776,5, 1876,5
305,857, 3778, 3957,5, 3717,5, 3834,5, 3878,5, 3889,5, 3747,5, 3942,5, 3776, 3840,5, 3318, 3489,5, 3451,5, 3478, 3250, 3058, 3186, 2999,5, 3178,5, 2846, 2902, 2799, 2668, 2584,5, 2530,5, 2548, 2594,5, 2519,5, 2367, 2301, 2285,5, 2278,5, 2328, 2305,5, 2193, 2189, 2243, 2222, 2190, 2135, 2020, 2071,5, 2085,5, 2083,5, 2148, 2175, 2055,5, 1985,5, 2003, 2046,5, 2027,5, 1987,5, 1967, 1914,5, 1968,5, 2001, 2018, 1996,5, 1920, 1920, 1871,5, 1801,5, 1893,5, 1996, 2012, 1995, 1877,5, 1872,5, 1800, 1717,5, 1773, 1842,5, 1977, 1972, 1876,5, 1802, 1764,5, 1739,5, 1695,5, 1746,5, 1862
307,649, 3676, 3768,5, 3702, 3805, 3712, 3743,5, 3628, 3707,5, 3606,5, 3640, 3136, 3341,5, 3341,5, 3368, 3163,5, 3000,5, 3101, 2940,5, 3089, 2754, 2839, 2721,5, 2648, 2550,5, 2488, 2545, 2510, 2504,5, 2384,5, 2320,5, 2256,5, 2321,5, 2333,5, 2278,5, 2158,5, 2210, 2230, 2199,5, 2212,5, 2167, 1995, 2041,5, 2026,5, 2139,5, 2157,5, 2127,5, 2033,5, 1964, 1993, 2022,5, 2040,5, 2025,5, 1994, 1917,5, 1965, 1956, 2028, 2011,5, 1968, 1917, 1875, 1802, 1867, 1953, 2016, 1915,5, 1906, 1847,5, 1775,5, 1744,5, 1728,5, 1811, 1992,5, 1960,5, 1888,5, 1845,5, 1792,5, 1701, 1730,5, 1761,5, 1856
309,441, 3651, 3720, 3619,5, 3657,5, 3695, 3621, 3515,5, 3624, 3396, 3576,5, 2983, 3188,5, 3211, 3227,5, 3069,5, 2873,5, 2961,5, 2850,5, 2997, 2626, 2674, 2625,5, 2560,5, 2470,5, 2408,5, 2439,5, 2504,5, 2488,5, 2301,5, 2223, 2222,5, 2183,5, 2279, 2262, 2152,5, 2100,5, 2151, 2217, 2150, 2080, 1991, 1977,5, 1995,5, 2081,5, 2106, 2124,5, 2018,5, 1938,5, 1932,5, 1968, 1996, 1963,5, 2009,5, 1865,5, 1940,5, 1919, 1966,5, 1969, 1923,5, 1910, 1833, 1753, 1836,5, 1960,5, 1980, 1947,5, 1870, 1855, 1770,5, 1717,5, 1747,5, 1795,5, 1955,5, 1913, 1853,5, 1822, 1752,5, 1691, 1710,5, 1724, 1800
311,235, 3600,5, 3674,5, 3510, 3538,5, 3585,5, 3490, 3370, 3534,5, 3271,5, 3446,5, 2940,5, 3085, 3050, 3079,5, 2899,5, 2720,5, 2829, 2709, 2903,5, 2526, 2582,5, 2540,5, 2427,5, 2357, 2324, 2347, 2408,5, 2392, 2194,5, 2151, 2122,5, 2214,5, 2165,5, 2175, 2005,5, 2049, 2142, 2091,5, 2096, 2032,5, 1915, 1933,5, 1911,5, 2006,5, 2040, 2076,5, 1938, 1882,5, 1862, 1914,5, 1905, 1890,5, 1894, 1870,5, 1886, 1860,5, 1940, 1912,5, 1860, 1877, 1792, 1753, 1796, 1898, 1906, 1874, 1798,5, 1810,5, 1716,5, 1662, 1676, 1743, 1940, 1863, 1801, 1771,5, 1705,5, 1656,5, 1621, 1728, 1781
313,026, 3444,5, 3577, 3400, 3465, 3493, 3396,5, 3284,5, 3393,5, 3221, 3313, 2857,5, 2928, 2966, 2989, 2766, 2662,5, 2743, 2613, 2821,5, 2429, 2461,5, 2377, 2312, 2269,5, 2220,5, 2273, 2320,5, 2270, 2067,5, 2051, 2061,5, 2082, 2078,5, 2034,5, 2000, 1990, 2023, 2027,5, 1994,5, 1898, 1836,5, 1827,5, 1840,5, 1937,5, 1977, 1975, 1864, 1814,5, 1807,5, 1825, 1849, 1837,5, 1861, 1749, 1824,5, 1795, 1869,5, 1882, 1793,5, 1774, 1720, 1640, 1741, 1819, 1871, 1826,5, 1770, 1725,5, 1655, 1634, 1613,5, 1660, 1849, 1810,5, 1757,5, 1684,5, 1671,5, 1590,5, 1571,5, 1660,5, 1740,5
314,817, 3399,5, 3509,5, 3322,5, 3335,5, 3419, 3347,5, 3216, 3355, 3131, 3282, 2781, 2819, 2838,5, 2884,5, 2717,5, 2546, 2697,5, 2508, 2668,5, 2389, 2401, 2330,5, 2247,5, 2178, 2149, 2184,5, 2165, 2196, 2051, 1955, 1925, 1999, 1999,5, 1976,5, 1890,5, 1934,5, 1981,5, 1949, 1949, 1895, 1769, 1792, 1799,5, 1854, 1899,5, 1933,5, 1824,5, 1777,5, 1733,5, 1793,5, 1794, 1759, 1737, 1673,5, 1729,5, 1728, 1789, 1807, 1739, 1722,5, 1655,5, 1612, 1683,5, 1751, 1767,5, 1754,5, 1675,5, 1669, 1584,5, 1577,5, 1577, 1624, 1759, 1726,5, 1657, 1644,5, 1572,5, 1559,5, 1544,5, 1544,5, 1646
316,607, 3376, 3450,5, 3269,5, 3327,5, 3345,5, 3334,5, 3212, 3295, 3046, 3198, 2759, 2855, 2831, 2765,5, 2658, 2490,5, 2596,5, 2442, 2649,5, 2335,5, 2325,5, 2233,5, 2175, 2110, 2055, 2092, 2125,5, 2162,5, 1966, 1879,5, 1901, 1943,5, 1947,5, 1926, 1842,5, 1866, 1880,5, 1892, 1840,5, 1777, 1717,5, 1666,5, 1740, 1775,5, 1849, 1840, 1728, 1650,5, 1661, 1692,5, 1741, 1705,5, 1712,5, 1627, 1686,5, 1647,5, 1731,5, 1696, 1686,5, 1659, 1607, 1532, 1594, 1654,5, 1680, 1681,5, 1629, 1584,5, 1566, 1490,5, 1508,5, 1565, 1700, 1654, 1589,5, 1600, 1538, 1471,5, 1508,5, 1481,5, 1601,5
318,399, 3333,5, 3389,5, 3224,5, 3273,5, 3215, 3243, 3087, 3188,5, 2989,5, 3127, 2622, 2747,5, 2724,5, 2773, 2572,5, 2394, 2510, 2401,5, 2564, 2283, 2281, 2200, 2122,5, 2049, 1992,5, 2034, 2116,5, 2059, 1900,5, 1846,5, 1780,5, 1897, 1914, 1895,5, 1786, 1812,5, 1821, 1825, 1812,5, 1806,5, 1641,5, 1649, 1655,5, 1730, 1789,5, 1780, 1672,5, 1624, 1617,5, 1651,5, 1629,5, 1654,5, 1660,5, 1561, 1601,5, 1651,5, 1624,5, 1652, 1574,5, 1612, 1547,5, 1511, 1532,5, 1610,5, 1617, 1595,5, 1543,5, 1548, 1455, 1422, 1454,5, 1520,5, 1642,5, 1638,5, 1556, 1495,5, 1454, 1436,5, 1425, 1476, 1533
320,189, 3320,5, 3372,5, 3235, 3212, 3152,5, 3198,5, 3049,5, 3130,5, 2917, 3082,5, 2567, 2694, 2680,5, 2690,5, 2568,5, 2339, 2493,5, 2333, 2543,5, 2209,5, 2184,5, 2137,5, 2085, 1981,5, 1977, 1986, 2072,5, 1992,5, 1860,5, 1782, 1794, 1818,5, 1866,5, 1819, 1734,5, 1747, 1800,5, 1819,5, 1728,5, 1697,5, 1621, 1604, 1619, 1686,5, 1755,5, 1748,5, 1623, 1549,5, 1583, 1598, 1637, 1599, 1602,5, 1540,5, 1576,5, 1586,5, 1599, 1594, 1545, 1533,5, 1507, 1441, 1519, 1613, 1646, 1538,5, 1551, 1517, 1409,5, 1375, 1402, 1443,5, 1626,5, 1537,5, 1519,5, 1491, 1457, 1392,5, 1395, 1420,5, 1502,5
321,979, 3267,5, 3327,5, 3159,5, 3146,5, 3170, 3165,5, 3029, 3050,5, 2938,5, 3055, 2540,5, 2667,5, 2649,5, 2596,5, 2471, 2335, 2457,5, 2316, 2522, 2170, 2160, 2072, 1980, 1927, 1958,5, 1986, 2012,5, 1961,5, 1829, 1756, 1757, 1808,5, 1796,5, 1788, 1712,5, 1743, 1722,5, 1755,5, 1693, 1681,5, 1578, 1597,5, 1595,5, 1655,5, 1701, 1711,5, 1575,5, 1527, 1521, 1584, 1617,5, 1543, 1594,5, 1520, 1555,5, 1539,5, 1588,5, 1576,5, 1504,5, 1508,5, 1464,5, 1393, 1488, 1562, 1556,5, 1550,5, 1503,5, 1456, 1418,5, 1392,5, 1380,5, 1433, 1588,5, 1557, 1504, 1459,5, 1426, 1340, 1354, 1390,5, 1459,5
323,768, 3242,5, 3276, 3118,5, 3088, 3126, 3120, 2928,5, 3018,5, 2837, 2971,5, 2533, 2659, 2633, 2622,5, 2457,5, 2268, 2390, 2264, 2504,5, 2141,5, 2129, 2067, 1999,5, 1922,5, 1891,5, 1928,5, 1948,5, 1917,5, 1782,5, 1763,5, 1718,5, 1783, 1763,5, 1705,5, 1670, 1688,5, 1704, 1682,5, 1645, 1626,5, 1526,5, 1548,5, 1556, 1647, 1699,5, 1666,5, 1565, 1475, 1514,5, 1526, 1553, 1510, 1547,5, 1480,5, 1497,5, 1539, 1562,5, 1523, 1508,5, 1494, 1419,5, 1385,5, 1447, 1533,5, 1534,5, 1491,5, 1434, 1440,5, 1364,5, 1351,5, 1371, 1416, 1509, 1497,5, 1438,5, 1429, 1352, 1298, 1332,5, 1331, 1425,5
325,556, 3217,5, 3268, 3118, 3055, 3106,5, 3043,5, 2875,5, 3055,5, 2812, 2902, 2490, 2617, 2563,5, 2603,5, 2427,5, 2261,5, 2323, 2248,5, 2415, 2072,5, 2092, 2026,5, 1956, 1894,5, 1883,5, 1882, 1949,5, 1893,5, 1750,5, 1692,5, 1716,5, 1752,5, 1713, 1722, 1631,5, 1642,5, 1685,5, 1661,5, 1667, 1633, 1481,5, 1529,5, 1543, 1628,5, 1651, 1623,5, 1564,5, 1448, 1478,5, 1507, 1510,5, 1507, 1509, 1443,5, 1465,5, 1486, 1539,5, 1490, 1457, 1448, 1398,5, 1369,5, 1403, 1487, 1504, 1476,5, 1396, 1414, 1302, 1343,5, 1352, 1389, 1527,5, 1470,5, 1439,5, 1384, 1330, 1300, 1319, 1335, 1393
327,347, 3134,5, 3229,5, 3040, 3055,5, 3029,5, 3025, 2886,5, 2990, 2804,5, 2946, 2437, 2564, 2535, 2546,5, 2383,5, 2203, 2327, 2236, 2414,5, 2056,5, 2105, 1982,5, 1925, 1850,5, 1834,5, 1898, 1955,5, 1922, 1749, 1682, 1680,5, 1707, 1697,5, 1678,5, 1648, 1626,5, 1673,5, 1654, 1628,5, 1572,5, 1490,5, 1520, 1507,5, 1579, 1614,5, 1624, 1543, 1451,5, 1456,5, 1506,5, 1487, 1460,5, 1520, 1459, 1497,5, 1463,5, 1477, 1481, 1455, 1429, 1403,5, 1366, 1405,5, 1483, 1465,5, 1445, 1399, 1389, 1307, 1298, 1311,5, 1373,5, 1481, 1453, 1397,5, 1391,5, 1316,5, 1283,5, 1272, 1331, 1388,5
329,135, 3146,5, 3197, 3037,5, 2989,5, 3026,5, 2984, 2905,5, 2960, 2762, 2949, 2443,5, 2549,5, 2560, 2544,5, 2366,5, 2212,5, 2339,5, 2201, 2430, 2070,5, 2027, 1980, 1873,5, 1852, 1824, 1860, 1905,5, 1875,5, 1719,5, 1670,5, 1655, 1698,5, 1709,5, 1673, 1632, 1634, 1637, 1629,5, 1597,5, 1510, 1502,5, 1487,5, 1487, 1579,5, 1600,5, 1604, 1531,5, 1439, 1433, 1439, 1497,5, 1481,5, 1475,5, 1419,5, 1455,5, 1407, 1467,5, 1487,5, 1424,5, 1408,5, 1338, 1327, 1392, 1423,5, 1478, 1441, 1401, 1364,5, 1296,5, 1289,5, 1284, 1343, 1451,5, 1383,5, 1422,5, 1327,5, 1326,5, 1292,5, 1263, 1299, 1372
330,923, 3124,5, 3214,5, 3041, 2990, 2976, 2943,5, 2839,5, 2919,5, 2709, 2899, 2444,5, 2516, 2477, 2506, 2325,5, 2179,5, 2244,5, 2174,5, 2381, 2077, 2018,5, 1948,5, 1869,5, 1825,5, 1817,5, 1866, 1887,5, 1887,5, 1678,5, 1644, 1639,5, 1625,5, 1669,5, 1658,5, 1552, 1607,5, 1623,5, 1630,5, 1576, 1548,5, 1447,5, 1493, 1469,5, 1535, 1576,5, 1585, 1510, 1407,5, 1421, 1441, 1485,5, 1463,5, 1493, 1396,5, 1402,5, 1412,5, 1445,5, 1453,5, 1376, 1405, 1353, 1307, 1363, 1422, 1458,5, 1411, 1373,5, 1348,5, 1329, 1264,5, 1285, 1299,5, 1441, 1412, 1372,5, 1312,5, 1329, 1224,5, 1237,5, 1262, 1360
332,71, 3102, 3146, 2993, 2939, 2940, 2948,5, 2829,5, 2898, 2731,5, 2834,5, 2418,5, 2464, 2473,5, 2485, 2338,5, 2160,5, 2231, 2153,5, 2359,5, 2085,5, 2003,5, 1955,5, 1875,5, 1814, 1798,5, 1810, 1861,5, 1846,5, 1684,5, 1617, 1608, 1673,5, 1661,5, 1657, 1573,5, 1608, 1642, 1632,5, 1582, 1523, 1433,5, 1445, 1474,5, 1530, 1551,5, 1555, 1496, 1419,5, 1434, 1445,5, 1436, 1451,5, 1405,5, 1384,5, 1421,5, 1418, 1435,5, 1438, 1413, 1386,5, 1334,5, 1292,5, 1346, 1436,5, 1421, 1390,5, 1379,5, 1330,5, 1292,5, 1271,5, 1255,5, 1315, 1451,5, 1409,5, 1345,5, 1313, 1275,5, 1240, 1217,5, 1238, 1348
334,497, 3073,5, 3165, 2946,5, 2927, 2933, 2869, 2753,5, 2859, 2714,5, 2826,5, 2361,5, 2439,5, 2453,5, 2443,5, 2324,5, 2112,5, 2243, 2142, 2390, 1991, 1997, 1890,5, 1841,5, 1796, 1811,5, 1800, 1856,5, 1830,5, 1637, 1589, 1590,5, 1629, 1650, 1608, 1557, 1568, 1586, 1594, 1547, 1485,5, 1424, 1424, 1444, 1519, 1550,5, 1577,5, 1473,5, 1379,5, 1385,5, 1430,5, 1415,5, 1451, 1434, 1396, 1400, 1407,5, 1418,5, 1436, 1389, 1385,5, 1361, 1281, 1332, 1411, 1436, 1398, 1343, 1342,5, 1256, 1225,5, 1268,5, 1304, 1464, 1396, 1289, 1300,5, 1261,5, 1225,5, 1180, 1256,5, 1317
336,286, 3055, 3127, 2894, 2934, 2898,5, 2880,5, 2669,5, 2814, 2693, 2803, 2327,5, 2437, 2464, 2426,5, 2271, 2124,5, 2216, 2083, 2334,5, 1990, 1965, 1893,5, 1824,5, 1769, 1796,5, 1788,5, 1805,5, 1792, 1648, 1616, 1565, 1627, 1608, 1586, 1527,5, 1577,5, 1565, 1569, 1534,5, 1462,5, 1409,5, 1421,5, 1420,5, 1471, 1499,5, 1547,5, 1419,5, 1378,5, 1375,5, 1382,5, 1432,5, 1399, 1409,5, 1407, 1375,5, 1370,5, 1399,5, 1399, 1351, 1361,5, 1294, 1252,5, 1329, 1402, 1358,5, 1344,5, 1338,5, 1317, 1259,5, 1251,5, 1234,5, 1264,5, 1396, 1372,5, 1317,5, 1314, 1252, 1199,5, 1207, 1233, 1305
338,072, 2980, 3100, 2921, 2864, 2858, 2879, 2700, 2803,5, 2645,5, 2754,5, 2317,5, 2413,5, 2410,5, 2406,5, 2229, 2115, 2223, 2098,5, 2289,5, 1941,5, 1942,5, 1887, 1801, 1736,5, 1737, 1777,5, 1820, 1799,5, 1639, 1573, 1557,5, 1565, 1627, 1603, 1531, 1509,5, 1563,5, 1565, 1492,5, 1496,5, 1381, 1414,5, 1393, 1460, 1490, 1476, 1415, 1358, 1350, 1412, 1426, 1401,5, 1405, 1343,5, 1384, 1382, 1390, 1383,5, 1368, 1354, 1312,5, 1257,5, 1309,5, 1370,5, 1390, 1357, 1303,5, 1349,5, 1255,5, 1207, 1223,5, 1255,5, 1399, 1316, 1325,5, 1283, 1220, 1198, 1177,5, 1244,5, 1309
339,858, 2996, 3082,5, 2874, 2830, 2850, 2853,5, 2712, 2832, 2596,5, 2816, 2294, 2381, 2378,5, 2411,5, 2225, 2106, 2205,5, 2072, 2298, 1947, 1865,5, 1855,5, 1767, 1710, 1700,5, 1723,5, 1826, 1776,5, 1597, 1522, 1574, 1554, 1595, 1590,5, 1524, 1512,5, 1549,5, 1519, 1504,5, 1464, 1386,5, 1387, 1437,5, 1490,5, 1469,5, 1540,5, 1417,5, 1347,5, 1325, 1361, 1379, 1386, 1377, 1373,5, 1357, 1337,5, 1386, 1372, 1351,5, 1331,5, 1289,5, 1272,5, 1286,5, 1380, 1370,5, 1332,5, 1314,5, 1306,5, 1211,5, 1208,5, 1232,5, 1281,5, 1398,5, 1346, 1313,5, 1285, 1242,5, 1205, 1173,5, 1212,5, 1299,5
341,644, 2978,5, 3027, 2829, 2776, 2832,5, 2791, 2676,5, 2750,5, 2578, 2723, 2264,5, 2346,5, 2345, 2329,5, 2189,5, 2082,5, 2119, 2038, 2215, 1894,5, 1885,5, 1818, 1729, 1687,5, 1691,5, 1706,5, 1751,5, 1718,5, 1583,5, 1541, 1503,5, 1541, 1603, 1591,5, 1502, 1505,5, 1554, 1498,5, 1496,5, 1470, 1334, 1358,5, 1341, 1436, 1449, 1456,5, 1375, 1322, 1341,5, 1335, 1382, 1374, 1392,5, 1301,5, 1337, 1349, 1367, 1331,5, 1277, 1328,5, 1265,5, 1247,5, 1292,5, 1335, 1372, 1309,5, 1291,5, 1275, 1214, 1154, 1212, 1257, 1338, 1298,5, 1290, 1260, 1200, 1148,5, 1168,5, 1184, 1261
343,429, 2932, 3016, 2799, 2753,5, 2753, 2751, 2618, 2738,5, 2548,5, 2683,5, 2261,5, 2327, 2326, 2322, 2142,5, 2012, 2153, 2036, 2179,5, 1919, 1845,5, 1862, 1694,5, 1711,5, 1679, 1733,5, 1750,5, 1735,5, 1566, 1513,5, 1519,5, 1501,5, 1545, 1518, 1485, 1446, 1496,5, 1507, 1419, 1395, 1363,5, 1313, 1340, 1451, 1487, 1456,5, 1402,5, 1297, 1299,5, 1326, 1358, 1366,5, 1358,5, 1291,5, 1310,5, 1324, 1368,5, 1342,5, 1291,5, 1275,5, 1259,5, 1220, 1257, 1311,5, 1349,5, 1321,5, 1261,5, 1245,5, 1184,5, 1200, 1184,5, 1224,5, 1354, 1305,5, 1278, 1197,5, 1206,5, 1147,5, 1143, 1188, 1252,5
345,214, 2913,5, 2956,5, 2724, 2739, 2764,5, 2726, 2567, 2643,5, 2490,5, 2654,5, 2222,5, 2294, 2267, 2311,5, 2155,5, 2026, 2094,5, 1991, 2215, 1892,5, 1850,5, 1758,5, 1692,5, 1686,5, 1643,5, 1689,5, 1720, 1699, 1555,5, 1456,5, 1461,5, 1528, 1568, 1494,5, 1438, 1467, 1511,5, 1457,5, 1449,5, 1410, 1347, 1336, 1374,5, 1409,5, 1393, 1484,5, 1395,5, 1274, 1302, 1313,5, 1335,5, 1345, 1310,5, 1265,5, 1333,5, 1311, 1324, 1295, 1297, 1288, 1237, 1218, 1236, 1332, 1305,5, 1279, 1269, 1253,5, 1204, 1167, 1187,5, 1199, 1344,5, 1306,5, 1290,5, 1219, 1199, 1122,5, 1141,5, 1158, 1227,5
346,999, 2904,5, 2971,5, 2759, 2703, 2713,5, 2681,5, 2590, 2668,5, 2486,5, 2662,5, 2218,5, 2313,5, 2289,5, 2252,5, 2116, 1992,5, 2091,5, 1941,5, 2218, 1853,5, 1831, 1748, 1685, 1628,5, 1664,5, 1671,5, 1710, 1706,5, 1533, 1497,5, 1513, 1507,5, 1551, 1492, 1423, 1422,5, 1468, 1474,5, 1434,5, 1415,5, 1305, 1327, 1364, 1395, 1436,5, 1439, 1328, 1285,5, 1312,5, 1312, 1348, 1312,5, 1319, 1278, 1314, 1274,5, 1309, 1296, 1287, 1266, 1248, 1211, 1240, 1313,5, 1314, 1283, 1221,5, 1210,5, 1186,5, 1155, 1135,5, 1191,5, 1308,5, 1262, 1249, 1191,5, 1166,5, 1133,5, 1118, 1161,5, 1246
348,785, 2860, 2891, 2716, 2671, 2673,5, 2659,5, 2522,5, 2604,5, 2464,5, 2639, 2219, 2273,5, 2303,5, 2288, 2127, 1970,5, 2036,5, 1923, 2149,5, 1853,5, 1824,5, 1768,5, 1680,5, 1624,5, 1613, 1642, 1687, 1705, 1540, 1463, 1474, 1509,5, 1520,5, 1521, 1400, 1422,5, 1443, 1456,5, 1452,5, 1396, 1286,5, 1327, 1318, 1393,5, 1424, 1421, 1311, 1254, 1277, 1318, 1307, 1288,5, 1329, 1279,5, 1314,5, 1279,5, 1322,5, 1319, 1261,5, 1262, 1204,5, 1170,5, 1215, 1277,5, 1305,5, 1278,5, 1264,5, 1185, 1158, 1140, 1146,5, 1196,5, 1331,5, 1272,5, 1221, 1177, 1165,5, 1120, 1094,5, 1153,5, 1205
350,569, 2810, 2923,5, 2685,5, 2658,5, 2657, 2655, 2528, 2606, 2412,5, 2609, 2161,5, 2258, 2221,5, 2260, 2091, 1959,5, 2061,5, 1945, 2166, 1830, 1807, 1754,5, 1690, 1627,5, 1590, 1651, 1670,5, 1659, 1548,5, 1451, 1436, 1497, 1513, 1486,5, 1411, 1425,5, 1440,5, 1454,5, 1388,5, 1359, 1277, 1302,5, 1300,5, 1341, 1406, 1395, 1287,5, 1243, 1267,5, 1308, 1312,5, 1300,5, 1288,5, 1250,5, 1284,5, 1265,5, 1287,5, 1297, 1287,5, 1223, 1201, 1153, 1227, 1290,5, 1294,5, 1240, 1276,5, 1208, 1163, 1136, 1098, 1171,5, 1319, 1257,5, 1230, 1181,5, 1161, 1106, 1104,5, 1147, 1218
352,352, 2768, 2895,5, 2668,5, 2600, 2656,5, 2616, 2496, 2585,5, 2374, 2539, 2173,5, 2220,5, 2246, 2227, 2078,5, 1927, 2027,5, 1955, 2123,5, 1842,5, 1786, 1733, 1656,5, 1597,5, 1646,5, 1662, 1651,5, 1638,5, 1523, 1456, 1436, 1459, 1484,5, 1467,5, 1436, 1407,5, 1465, 1411, 1385, 1361, 1241,5, 1291, 1315, 1356, 1388, 1403,5, 1312,5, 1250,5, 1252, 1295, 1320,5, 1256, 1295, 1253, 1284,5, 1240,5, 1304,5, 1258, 1216,5, 1261,5, 1211, 1157,5, 1160,5, 1246,5, 1307,5, 1270, 1219,5, 1229,5, 1160, 1124, 1123,5, 1140, 1288,5, 1230,5, 1211,5, 1191,5, 1137, 1132, 1112, 1126, 1221,5
354,136, 2750,5, 2872,5, 2657,5, 2620,5, 2602, 2596,5, 2513, 2549, 2417,5, 2596, 2134, 2218,5, 2224, 2196,5, 2048, 1930,5, 2012,5, 1930, 2084, 1796, 1778, 1696, 1674, 1579, 1604, 1645, 1673, 1672, 1493, 1437,5, 1446,5, 1438, 1485,5, 1454, 1394,5, 1392, 1413,5, 1428,5, 1407, 1346, 1263,5, 1293, 1291, 1310,5, 1364,5, 1382,5, 1310,5, 1222,5, 1226, 1290,5, 1277,5, 1286,5, 1248, 1258, 1243,5, 1236, 1285, 1292, 1231,5, 1225, 1187,5, 1156,5, 1178, 1283,5, 1259, 1238,5, 1215, 1202,5, 1139,5, 1138, 1138, 1183,5, 1269,5, 1259, 1216,5, 1162, 1123, 1112, 1092,5, 1091,5, 1187
355,919, 2796, 2853,5, 2657,5, 2581, 2644, 2635, 2501,5, 2501, 2332,5, 2546, 2112, 2216,5, 2188,5, 2171,5, 2071, 1947,5, 1997, 1888,5, 2116, 1811, 1763, 1675,5, 1633,5, 1597, 1589, 1589,5, 1608, 1630,5, 1463,5, 1427, 1411, 1413, 1471,5, 1431, 1380,5, 1411,5, 1449,5, 1437, 1379,5, 1342, 1249,5, 1269, 1307,5, 1360, 1376, 1393, 1287,5, 1221,5, 1234,5, 1267, 1295,5, 1246, 1245, 1242,5, 1241,5, 1238, 1269,5, 1262,5, 1211,5, 1249,5, 1153,5, 1140, 1182, 1245,5, 1255,5, 1209,5, 1203, 1203,5, 1162, 1106,5, 1108,5, 1122, 1295,5, 1222,5, 1179, 1204, 1110, 1074, 1076, 1105, 1154
357,701, 2778,5, 2834,5, 2579,5, 2587, 2592,5, 2569,5, 2423, 2529, 2374,5, 2581, 2095, 2196,5, 2177,5, 2184,5, 2022,5, 1877,5, 1978, 1870,5, 2081, 1814,5, 1758,5, 1665, 1612, 1579, 1576, 1622, 1622,5, 1632, 1488,5, 1398,5, 1400,5, 1449, 1438,5, 1446, 1397,5, 1406,5, 1391, 1427,5, 1366, 1317, 1265,5, 1287,5, 1290, 1345,5, 1377,5, 1367, 1287, 1197,5, 1225, 1233,5, 1252,5, 1273, 1279, 1184, 1251,5, 1219,5, 1259,5, 1235,5, 1226,5, 1213, 1149,5, 1139,5, 1186, 1260,5, 1260,5, 1217, 1207, 1166,5, 1129,5, 1075, 1070, 1172, 1270,5, 1219, 1203, 1184,5, 1138,5, 1084, 1108, 1108, 1182
359,483, 2693,5, 2800,5, 2567,5, 2530, 2542, 2571, 2428,5, 2491,5, 2367,5, 2539,5, 2103,5, 2182, 2151,5, 2174, 2013,5, 1910, 2002,5, 1871,5, 2055, 1756,5, 1697, 1652,5, 1609,5, 1557, 1551,5, 1605,5, 1594, 1597,5, 1473, 1387, 1408, 1407, 1438, 1420, 1364,5, 1357,5, 1405,5, 1358, 1342,5, 1318, 1231,5, 1232,5, 1273,5, 1307, 1373, 1369, 1275,5, 1210, 1204,5, 1229,5, 1236, 1264, 1247, 1201,5, 1237, 1211, 1261,5, 1257,5, 1243,5, 1209, 1150, 1104, 1159, 1243, 1241,5, 1190,5, 1159,5, 1150,5, 1108, 1094, 1095,5, 1152,5, 1308,5, 1200, 1204, 1136,5, 1130,5, 1056,5, 1060, 1117,5, 1131,5
361,265, 2748, 2811, 2564,5, 2549,5, 2526,5, 2520, 2421,5, 2507,5, 2410, 2492, 2081, 2206, 2165, 2127, 2002,5, 1873, 1977, 1879, 2092,5, 1770, 1677,5, 1662, 1598,5, 1562,5, 1539,5, 1570,5, 1588,5, 1618,5, 1438,5, 1411, 1383, 1437, 1435,5, 1409, 1365,5, 1368, 1386,5, 1395, 1336,5, 1283, 1248,5, 1216,5, 1236,5, 1303, 1365,5, 1340, 1273,5, 1191, 1181, 1263, 1262, 1234, 1245,5, 1210, 1207, 1216,5, 1230,5, 1240,5, 1181, 1207, 1124,5, 1115, 1167, 1241,5, 1240,5, 1195, 1166,5, 1167, 1123,5, 1075, 1087, 1121,5, 1257,5, 1215, 1156, 1143, 1119,5, 1078,5, 1065,5, 1093,5, 1158,5
363,047, 2682,5, 2808, 2608, 2527, 2507, 2514,5, 2341,5, 2502, 2345,5, 2523,5, 2113, 2125, 2169,5, 2112, 2005, 1867,5, 1945,5, 1871, 2086, 1727, 1700, 1642, 1586,5, 1548,5, 1564,5, 1561,5, 1600,5, 1611,5, 1417,5, 1377,5, 1386, 1385,5, 1422,5, 1399, 1294,5, 1377, 1403,5, 1385,5, 1349, 1284, 1231, 1218, 1247,5, 1281,5, 1337,5, 1353,5, 1213,5, 1200, 1209, 1211, 1196,5, 1258, 1242, 1192,5, 1210,5, 1206, 1230, 1201,5, 1183,5, 1203,5, 1147, 1122, 1132,5, 1212,5, 1235,5, 1190, 1173,5, 1158,5, 1084, 1081,5, 1072, 1130, 1251, 1214, 1156,5, 1113, 1082,5, 1046,5, 1050,5, 1083, 1127
364,828, 2701,5, 2773,5, 2509,5, 2485, 2520,5, 2476, 2403, 2469, 2327, 2498,5, 2051, 2158,5, 2148, 2145, 1985,5, 1851,5, 1919, 1871,5, 2088, 1746,5, 1677,5, 1621,5, 1545,5, 1515, 1511, 1563, 1592, 1576,5, 1440,5, 1346, 1362, 1399,5, 1413,5, 1365, 1342, 1343, 1360,5, 1368,5, 1312, 1291, 1210,5, 1228, 1253,5, 1279,5, 1344,5, 1336, 1239, 1159,5, 1199, 1194,5, 1230,5, 1234,5, 1224, 1204, 1210, 1215, 1221,5, 1224,5, 1145, 1192, 1117,5, 1098,5, 1127,5, 1220, 1210,5, 1200, 1144, 1130,5, 1109, 1059, 1090,5, 1125, 1211,5, 1205,5, 1134,5, 1123, 1113, 1026,5, 1040, 1074,5, 1126,5
366,609, 2679, 2752, 2535,5, 2479, 2486, 2458, 2373,5, 2470, 2308, 2515, 2045,5, 2149,5, 2131,5, 2107,5, 1994,5, 1842, 1941, 1833,5, 2074, 1733, 1672,5, 1614,5, 1550,5, 1557,5, 1527,5, 1533,5, 1575,5, 1605,5, 1418, 1363, 1380,5, 1387,5, 1392,5, 1376,5, 1322, 1360,5, 1371, 1382,5, 1291,5, 1285,5, 1231,5, 1188,5, 1219, 1274,5, 1296, 1324, 1232,5, 1174, 1183,5, 1202,5, 1189,5, 1199,5, 1211,5, 1183,5, 1194,5, 1178,5, 1198,5, 1209,5, 1162,5, 1168,5, 1132,5, 1100, 1141,5, 1217, 1183, 1160, 1128,5, 1109, 1068,5, 1044,5, 1055,5, 1111, 1217, 1192, 1155,5, 1095, 1070,5, 1037,5, 1058,5, 1054, 1124,5
368,389, 2612, 2748,5, 2515,5, 2453, 2476,5, 2463,5, 2357, 2431,5, 2276, 2483,5, 2002, 2111, 2083,5, 2078, 1999,5, 1860, 1908,5, 1829,5, 2006, 1721,5, 1671, 1649, 1550,5, 1479,5, 1491,5, 1541, 1563,5, 1579,5, 1396, 1355,5, 1357, 1382,5, 1425,5, 1350, 1314, 1344, 1329, 1349, 1312,5, 1272,5, 1199,5, 1163, 1215, 1280,5, 1325, 1337, 1224, 1158, 1163, 1195, 1224,5, 1198,5, 1235, 1169,5, 1191, 1176,5, 1207, 1176, 1179, 1147,5, 1129,5, 1097, 1087, 1204,5, 1212, 1157,5, 1118,5, 1133, 1115, 1070,5, 1045,5, 1104, 1229,5, 1147, 1133, 1080, 1098, 1048, 1000,5, 1064, 1110
370,169, 2666, 2710, 2534,5, 2443, 2490, 2474, 2332, 2423,5, 2268, 2443, 2042, 2120,5, 2093, 2110,5, 1921,5, 1810,5, 1904, 1833,5, 2029, 1694,5, 1642,5, 1601, 1552,5, 1498, 1503, 1533, 1576, 1577,5, 1415, 1324, 1320, 1394, 1372, 1371, 1317, 1302,5, 1343,5, 1358,5, 1288,5, 1276, 1176,5, 1160, 1232,5, 1259,5, 1250, 1338,5, 1244, 1141, 1147, 1211,5, 1188, 1213, 1195,5, 1172,5, 1181,5, 1152,5, 1186,5, 1207,5, 1185,5, 1162, 1102, 1064, 1147, 1166, 1185,5, 1165, 1092, 1125,5, 1051,5, 1040, 1078, 1073,5, 1209, 1184,5, 1116,5, 1106, 1037, 1010, 1025, 1063, 1111,5
371,949, 2644,5, 2721,5, 2493,5, 2448,5, 2429, 2433, 2311,5, 2393, 2234, 2460, 1993,5, 2129, 2080,5, 2068, 1932,5, 1797, 1912, 1762, 1988, 1678, 1645,5, 1585,5, 1515, 1522,5, 1456,5, 1544,5, 1562,5, 1547,5, 1388,5, 1329,5, 1345, 1387,5, 1371,5, 1344, 1307, 1289,5, 1356, 1328, 1266,5, 1261,5, 1199,5, 1154, 1198,5, 1281, 1297,5, 1280,5, 1203,5, 1139,5, 1156,5, 1192, 1224, 1176, 1212, 1152,5, 1212, 1149,5, 1157,5, 1203, 1147,5, 1143,5, 1107, 1102,5, 1123, 1172, 1152, 1149, 1138,5, 1119, 1068,5, 998, 1041,5, 1090, 1194, 1182,5, 1116,5, 1099, 1058,5, 1030,5, 1013, 1041, 1093
373,73, 2652,5, 2722, 2429,5, 2424,5, 2434, 2385,5, 2294, 2390,5, 2284,5, 2470,5, 2004,5, 2088, 2106, 2011, 1918, 1775,5, 1892, 1783, 2031,5, 1681, 1636,5, 1598, 1505, 1477,5, 1475,5, 1509,5, 1518, 1553,5, 1403, 1330,5, 1345,5, 1338,5, 1380, 1359,5, 1296, 1321, 1401,5, 1329,5, 1299, 1286,5, 1174,5, 1206,5, 1200, 1285,5, 1276, 1320, 1216,5, 1134,5, 1164, 1187,5, 1194, 1178,5, 1192, 1159, 1166, 1152,5, 1205, 1197,5, 1162, 1155, 1106,5, 1077, 1123, 1173,5, 1149, 1151,5, 1077,5, 1117,5, 1071,5, 1057, 1033,5, 1092, 1208, 1150, 1094,5, 1069, 1087, 1032, 1019,5, 1065, 1103
375,509, 2624,5, 2690, 2476, 2387, 2424,5, 2411,5, 2293, 2388, 2211, 2433, 1985,5, 2061, 2077, 2040,5, 1932, 1798,5, 1863, 1791, 1990, 1705, 1640,5, 1573, 1542,5, 1467,5, 1493,5, 1514,5, 1507,5, 1522, 1385,5, 1350,5, 1317,5, 1353,5, 1374, 1322, 1299,5, 1306,5, 1358,5, 1330, 1271, 1232, 1165,5, 1155, 1227, 1258, 1246, 1282,5, 1203, 1137, 1153, 1153, 1172,5, 1170, 1160,5, 1162,5, 1179, 1112, 1207, 1188,5, 1126,5, 1131, 1099,5, 1049,5, 1096, 1179, 1182,5, 1124, 1104,5, 1073,5, 1033,5, 1033, 1037, 1069,5, 1192,5, 1150,5, 1092, 1073,5, 1057,5, 1011,5, 1000, 1008,5, 1079,5
377,288, 2589, 2692,5, 2480,5, 2400,5, 2381, 2382,5, 2296, 2407,5, 2256,5, 2439, 1995,5, 2057,5, 2091,5, 2025,5, 1901,5, 1781, 1908, 1799, 1960, 1666, 1646, 1558,5, 1500, 1453,5, 1471, 1543,5, 1545,5, 1523,5, 1411,5, 1303,5, 1302, 1337,5, 1346, 1365, 1269,5, 1284,5, 1352,5, 1326,5, 1283, 1254, 1169, 1170,5, 1179, 1250, 1277,5, 1302, 1176, 1161, 1167,5, 1176, 1172, 1177,5, 1155,5, 1166,5, 1176,5, 1154, 1172,5, 1151, 1138, 1129, 1103,5, 1062, 1087,5, 1157, 1161, 1143, 1095, 1111,5, 1052,5, 1026,5, 1008, 1076,5, 1200, 1166,5, 1119,5, 1079, 1066,5, 1009, 1021, 1030, 1083
379,067, 2618,5, 2770,5, 2472, 2352, 2361,5, 2379,5, 2268,5, 2389, 2260, 2428,5, 1956, 2034, 2030,5, 2057, 1869, 1767,5, 1855,5, 1794, 1993,5, 1666,5, 1633,5, 1550,5, 1497,5, 1463,5, 1474,5, 1500,5, 1543, 1520,5, 1361,5, 1295, 1315, 1344,5, 1334, 1340,5, 1288, 1281,5, 1316,5, 1282, 1260,5, 1254,5, 1147, 1180,5, 1213,5, 1209, 1294, 1271,5, 1185,5, 1154,5, 1133, 1124,5, 1181, 1176,5, 1179,5, 1132,5, 1178,5, 1137, 1194, 1170,5, 1091, 1124,5, 1091, 1067, 1080,5, 1169, 1196,5, 1144, 1115, 1100, 1048, 1001, 1008,5, 1098,5, 1208,5, 1142,5, 1106, 1067, 1037,5, 990, 1027,5, 1031, 1100,5
380,845, 2603,5, 2681,5, 2427, 2412,5, 2403, 2362,5, 2257,5, 2396, 2208, 2458,5, 1984, 2053,5, 2074, 2042,5, 1877,5, 1766,5, 1857,5, 1745,5, 2222, 1663,5, 1640, 1564,5, 1517, 1488, 1440,5, 1493,5, 1488,5, 1554,5, 1368,5, 1319,5, 1305,5, 1334,5, 1379,5, 1284, 1271, 1273,5, 1347, 1310, 1279,5, 1209, 1155, 1141,5, 1182,5, 1228, 1266,5, 1293, 1230, 1131, 1136, 1146, 1186,5, 1153,5, 1170,5, 1131, 1156,5, 1133, 1169,5, 1171, 1129, 1153, 1086,5, 1054,5, 1076, 1172,5, 1144, 1168,5, 1087, 1100,5, 1046,5, 1027,5, 1030, 1049, 1175, 1156,5, 1081,5, 1076,5, 1035, 1025,5, 1000,5, 1040, 1071,5
382,622, 2637,5, 2722,5, 2484, 2352,5, 2370,5, 2367, 2272, 2360, 2256, 2438,5, 1987,5, 2086,5, 2058,5, 2040,5, 1896,5, 1789, 1860,5, 1765,5, 2036, 1668,5, 1642, 1559,5, 1491, 1427,5, 1462, 1486,5, 1495, 1521,5, 1381,5, 1315,5, 1320, 1367, 1325,5, 1316, 1289, 1272,5, 1327, 1281, 1264, 1234, 1175, 1147,5, 1156,5, 1231, 1252, 1264,5, 1217, 1115,5, 1130,5, 1148, 1165,5, 1155, 1154, 1156, 1139,5, 1172, 1159,5, 1157,5, 1136,5, 1094, 1069, 1024, 1100,5, 1138,5, 1139, 1109,5, 1100,5, 1087,5, 1038, 1019, 1013, 1060,5, 1159,5, 1152,5, 1093, 1060, 1049, 1013,5, 981, 1053,5, 1098
384,4, 2610, 2738, 2439,5, 2342, 2328, 2347,5, 2217,5, 2340, 2254, 2453,5, 1985, 2049,5, 2049, 2042, 1912, 1785,5, 1839,5, 1730, 1967, 1660,5, 1612, 1578,5, 1513,5, 1461,5, 1468,5, 1518,5, 1538,5, 1521, 1336, 1308,5, 1288, 1342,5, 1345, 1321,5, 1289,5, 1275, 1305,5, 1276,5, 1264,5, 1231,5, 1129, 1155,5, 1188,5, 1237, 1271,5, 1262, 1195,5, 1141,5, 1089,5, 1182,5, 1189,5, 1160,5, 1160,5, 1117,5, 1143,5, 1126,5, 1161,5, 1146,5, 1121,5, 1150,5, 1092,5, 1048,5, 1083, 1160,5, 1150, 1139, 1109,5, 1077,5, 1018, 1002,5, 1023, 1062,5, 1195, 1133, 1105, 1094, 1008,5, 993, 992, 1017, 1074
386,177, 2592, 2806, 2515, 2340,5, 2355, 2320, 2271,5, 2330,5, 2258,5, 2406, 1996,5, 2053,5, 2071, 2051, 1866,5, 1775, 1879,5, 1739,5, 1954,5, 1608, 1609,5, 1549,5, 1524, 1429,5, 1444, 1498, 1521, 1512, 1319,5, 1305,5, 1327,5, 1316, 1355,5, 1336, 1292, 1252,5, 1347,5, 1310, 1274,5, 1221, 1143, 1178,5, 1181, 1241, 1273, 1268, 1184,5, 1160,5, 1140,5, 1196,5, 1165,5, 1154, 1176, 1137, 1140, 1125, 1151, 1177, 1142, 1127, 1082, 1075, 1101, 1150, 1145, 1111, 1111, 1083, 1030, 1021,5, 1007,5, 1045,5, 1196, 1129,5, 1072, 1064, 1018, 987,5, 990,5, 1011, 1099,5
387,954, 2607,5, 2832,5, 2504,5, 2319, 2324, 2368, 2265,5, 2345, 2235, 2467, 2030,5, 2042, 2017,5, 2028, 1900, 1778, 1844,5, 1752,5, 1949, 1631,5, 1611, 1579, 1499, 1460, 1474,5, 1512, 1505,5, 1501,5, 1362, 1321,5, 1280, 1318, 1332, 1329, 1296,5, 1287, 1305, 1299,5, 1289,5, 1228,5, 1110, 1162,5, 1164, 1232,5, 1259,5, 1285,5, 1190,5, 1133,5, 1157, 1149, 1158, 1169,5, 1163, 1125,5, 1116, 1099,5, 1166, 1137, 1138,5, 1131, 1066, 1042, 1088,5, 1142,5, 1169, 1133,5, 1094, 1057, 1014, 1003,5, 1050, 1050,5, 1177,5, 1135,5, 1107, 1065,5, 1016, 984, 976, 1004,5, 1110
389,728, 2669, 2811,5, 2493, 2355,5, 2328,5, 2356,5, 2244, 2346,5, 2260, 2431,5, 2037, 2078,5, 2079, 2017,5, 1911, 1760,5, 1879,5, 1769, 2001, 1633,5, 1611, 1516,5, 1491,5, 1447, 1449,5, 1513,5, 1502,5, 1560,5, 1381, 1309,5, 1284,5, 1322, 1370, 1341, 1267, 1292,5, 1314, 1327, 1259,5, 1210, 1151,5, 1128,5, 1191,5, 1241,5, 1250, 1278, 1187,5, 1123,5, 1114,5, 1168, 1167, 1127, 1165,5, 1121,5, 1136,5, 1152,5, 1174, 1143,5, 1148, 1117,5, 1092,5, 1030, 1081, 1162,5, 1125,5, 1125, 1071,5, 1096,5, 1044, 1035,5, 1017,5, 1054,5, 1181, 1118,5, 1111,5, 1051,5, 1000,5, 998, 1019, 1029, 1086
391,504, 2615, 2743,5, 2506, 2271, 2319,5, 2321, 2198, 2306,5, 2219, 2416, 2031, 2071,5, 2079, 2024, 1916,5, 1772,5, 1856, 1752, 1990, 1627, 1581,5, 1545, 1496, 1435,5, 1467,5, 1493,5, 1515, 1531, 1355, 1332,5, 1309, 1317, 1375, 1274, 1284,5, 1287, 1339, 1297,5, 1274,5, 1235, 1144, 1154,5, 1166, 1224, 1268,5, 1281,5, 1196,5, 1116, 1129,5, 1144, 1160,5, 1144,5, 1155, 1119,5, 1188,5, 1160, 1144, 1149,5, 1087, 1106,5, 1095,5, 1021,5, 1067, 1164,5, 1132,5, 1123,5, 1070, 1073,5, 1032,5, 1008, 997, 1045,5, 1210,5, 1141, 1077,5, 1061, 1026, 981, 1004, 1007, 1083
393,279, 2630,5, 2753,5, 2458,5, 2304,5, 2343,5, 2339, 2208, 2356, 2232,5, 2404,5, 1998,5, 2108, 2262, 2005, 1899, 1795,5, 1858, 1719, 1966,5, 1644, 1577, 1539, 1500, 1456, 1463,5, 1465,5, 1519, 1533,5, 1358,5, 1301,5, 1298, 1311,5, 1375, 1331, 1279, 1252, 1352,5, 1299,5, 1254,5, 1240, 1157,5, 1162, 1177,5, 1241,5, 1268, 1279,5, 1152, 1131,5, 1102,5, 1145,5, 1159, 1174, 1183, 1120,5, 1150, 1134,5, 1173, 1157,5, 1132,5, 1093, 1068, 1057,5, 1071,5, 1172,5, 1178, 1103,5, 1075,5, 1071,5, 1036, 990,5, 1014,5, 1056, 1171, 1129, 1108, 1079,5, 1023,5, 988, 986, 992,5, 1058
395,055, 2631, 2661, 2400,5, 2290,5, 2261, 2283, 2193, 2316,5, 2226, 2415,5, 2025,5, 2105,5, 2480, 2001,5, 1888,5, 1757,5, 1839,5, 1738,5, 1974, 1618,5, 1605, 1515,5, 1486, 1436, 1432, 1493, 1514,5, 1532,5, 1388,5, 1305, 1291, 1335,5, 1390, 1347,5, 1262, 1311,5, 1343, 1309, 1293, 1225,5, 1161, 1145,5, 1184, 1185, 1243, 1277,5, 1150,5, 1131, 1130,5, 1126,5, 1164,5, 1165, 1173, 1128,5, 1145, 1151, 1146, 1131,5, 1133,5, 1082, 1078,5, 1044,5, 1074, 1156,5, 1135,5, 1133,5, 1111, 1084, 1047, 1010, 1008,5, 1057,5, 1185, 1125, 1106, 1053, 1019, 1014,5, 1003,5, 1018, 1092
396,83, 2569,5, 2685,5, 2449, 2311,5, 2290,5, 2271, 2209,5, 2329, 2246, 2447,5, 1977,5, 2053, 2182,5, 2027,5, 1893,5, 1755, 1828,5, 1785,5, 1954,5, 1653, 1594,5, 1560, 1489, 1440,5, 1447, 1494, 1478,5, 1530,5, 1359,5, 1285,5, 1308, 1316,5, 1359, 1319, 1266, 1299,5, 1326,5, 1297, 1289,5, 1201, 1149, 1187,5, 1163,5, 1225,5, 1282, 1265, 1167,5, 1111,5, 1122, 1161, 1165,5, 1179,5, 1149, 1133, 1161,5, 1127, 1180,5, 1125, 1122, 1109,5, 1052, 1008, 1094, 1143,5, 1166,5, 1108,5, 1089, 1115,5, 1049, 1017,5, 1012,5, 1077,5, 1183,5, 1131,5, 1078,5, 1063, 1009,5, 1009,5, 1030, 1025, 1059
398,604, 2623, 2659,5, 2417, 2267,5, 2284, 2308, 2196,5, 2284,5, 2230, 2390, 2049,5, 2078,5, 2049,5, 1981, 1861,5, 1793,5, 1814,5, 1761,5, 1959,5, 1630,5, 1618, 1540,5, 1467, 1431, 1452, 1499,5, 1493, 1539,5, 1337, 1311,5, 1289,5, 1333, 1352, 1354, 1286,5, 1264,5, 1314,5, 1333,5, 1266,5, 1213,5, 1139,5, 1188,5, 1172, 1237, 1256, 1281, 1191,5, 1090,5, 1126, 1146,5, 1157, 1135, 1160,5, 1100,5, 1137, 1117,5, 1143,5, 1147,5, 1118, 1124, 1078, 1045, 1075, 1148, 1159, 1099, 1090, 1056,5, 1035,5, 1024, 1032, 1054,5, 1184, 1119,5, 1084, 1055,5, 993, 981,5, 978,5, 1023, 1084,5
