# Supplementary material for: Raw and processed data used in non-covalent functionalization of single walled carbon nanotubes with Co-porphyrin and Co-phthalocyanine and its effect on field-effect transistor characteristics
Source: Data Brief. 2021 Sep 14;38:107366. doi: 10.1016/j.dib.2021.107366 (PMC8455981; doi:10.1016/j.dib.2021.107366)
Supplement: Supplementary file 5 [file mmc5.zip]

Archive with 1 entries (1 files):
- mmc5.dat
