# Supplementary material for: Raw and processed data used in non-covalent functionalization of single walled carbon nanotubes with Co-porphyrin and Co-phthalocyanine and its effect on field-effect transistor characteristics
Source: Data Brief. 2021 Sep 14;38:107366. doi: 10.1016/j.dib.2021.107366 (PMC8455981; doi:10.1016/j.dib.2021.107366)
Supplement: Supplementary file 5 [file mmc5.zip › mmc5.dat]

, -2, -2, -2, -2, -2, -2, -2, -2, -2, -1,5, -1,5, -1,5, -1,5, -1,5, -1,5, -1,5, -1,5, -1,5, -1, -1, -1, -1, -1, -1, -1, -1, -1, -0,5, -0,5, -0,5, -0,5, -0,5, -0,5, -0,5, -0,5, -0,5, 0, 0, 0, 0, 0, 0, 0, 0, 0, 0,5, 0,5, 0,5, 0,5, 0,5, 0,5, 0,5, 0,5, 0,5, 1, 1, 1, 1, 1, 1, 1, 1, 1, 1,5, 1,5, 1,5, 1,5, 1,5, 1,5, 1,5, 1,5, 1,5, 2, 2, 2, 2, 2, 2, 2, 2, 2, , , , , , , , , , , , , , , , , , , , , , , , , , , , , , , , , , , , , , , , , , , , , , , , , , , , , , , , , , , , , , , , , , , , , , , , , , , , , , , , , , , , , , , , , , , , , , , , , , , , , , , , , , , , , , , , , , 
, -2, -1,5, -1, -0,5, 0, 0,5, 1, 1,5, 2, -2, -1,5, -1, -0,5, 0, 0,5, 1, 1,5, 2, -2, -1,5, -1, -0,5, 0, 0,5, 1, 1,5, 2, -2, -1,5, -1, -0,5, 0, 0,5, 1, 1,5, 2, -2, -1,5, -1, -0,5, 0, 0,5, 1, 1,5, 2, -2, -1,5, -1, -0,5, 0, 0,5, 1, 1,5, 2, -2, -1,5, -1, -0,5, 0, 0,5, 1, 1,5, 2, -2, -1,5, -1, -0,5, 0, 0,5, 1, 1,5, 2, -2, -1,5, -1, -0,5, 0, 0,5, 1, 1,5, 2, , , , , , , , , , , , , , , , , , , , , , , , , , , , , , , , , , , , , , , , , , , , , , , , , , , , , , , , , , , , , , , , , , , , , , , , , , , , , , , , , , , , , , , , , , , , , , , , , , , , , , , , , , , , , , , , , , 
101,084, 13412, 11948, 11208,5, 10464, 10502,5, 10269, 10090,5, 9185, 8685, 13099,5, 12349, 12531, 12455,5, 11711,5, 11033,5, 10126,5, 9459, 8857,5, 14062,5, 13297, 12706,5, 12848, 11825,5, 11091, 10672,5, 10189, 9600, 13777, 13341, 12976,5, 13025,5, 12649,5, 12268, 11333, 10706, 10921, 13761, 13362,5, 13885, 13681, 13323, 12121, 10884, 10169, 10041,5, 14558, 13491,5, 13281, 13513, 13007,5, 12386,5, 11305,5, 10585, 9477, 14487,5, 13048,5, 13246, 13810,5, 13941, 13065,5, 11176,5, 10380,5, 9417,5, 13920,5, 13469, 13826,5, 14424, 13555,5, 11830,5, 11061,5, 10595,5, 10048, 14418,5, 13588,5, 12592, 12121,5, 12328, 12185,5, 12042,5, 10830, 9191,5, , , , , , , , , , , , , , , , , , , , , , , , , , , , , , , , , , , , , , , , , , , , , , , , , , , , , , , , , , , , , , , , , , , , , , , , , , , , , , , , , , , , , , , , , , , , , , , , , , , , , , , , , , , , , , , , , , 
102,918, 13059,5, 11796,5, 11090,5, 10421,5, 10304, 10154,5, 9810,5, 8947, 8427, 12811,5, 11981,5, 12152, 12109, 11427, 10793, 10061, 9324,5, 8717,5, 13665, 13182,5, 12550, 12651,5, 11670, 10950,5, 10444, 10055, 9424, 13457,5, 13015,5, 12716,5, 12721,5, 12556,5, 11967, 11183, 10487,5, 10729,5, 13528, 13303, 13677,5, 13531,5, 13006,5, 11944, 10658, 9954,5, 9811,5, 14243, 13241, 13067, 13323,5, 12862,5, 12166,5, 11074, 10340,5, 9267,5, 14181,5, 12724,5, 12910, 13535, 13674,5, 12771, 10933,5, 10192,5, 9181,5, 13681,5, 13230, 13603, 14056,5, 13383,5, 11535,5, 10908, 10302, 9882,5, 14089, 13400,5, 12324,5, 11998,5, 12042, 11952,5, 11846, 10569, 8968,5, , , , , , , , , , , , , , , , , , , , , , , , , , , , , , , , , , , , , , , , , , , , , , , , , , , , , , , , , , , , , , , , , , , , , , , , , , , , , , , , , , , , , , , , , , , , , , , , , , , , , , , , , , , , , , , , , , 
104,752, 12769, 11532, 10720,5, 10251,5, 10045, 9782, 9592,5, 8753, 8194,5, 12504, 11711,5, 11783,5, 11900, 11181,5, 10500,5, 9724, 9060,5, 8547,5, 13422, 12668,5, 12246, 12277,5, 11227, 10620,5, 10204,5, 9793, 9203,5, 13136,5, 12743,5, 12388,5, 12481, 12206,5, 11736,5, 10897, 10202,5, 10368, 13109,5, 12890, 13166,5, 13053,5, 12636, 11633,5, 10489,5, 9637, 9494, 13857, 12969, 12752, 12973,5, 12491, 11939,5, 10893, 10094, 9018,5, 13823, 12440, 12596,5, 13176, 13424, 12466,5, 10593,5, 9922, 8970,5, 13363,5, 12925, 13246,5, 13785, 13026, 11244,5, 10563, 10085, 9633,5, 13775, 12985, 12070,5, 11541,5, 11783,5, 11534, 11459, 10329, 8818, , , , , , , , , , , , , , , , , , , , , , , , , , , , , , , , , , , , , , , , , , , , , , , , , , , , , , , , , , , , , , , , , , , , , , , , , , , , , , , , , , , , , , , , , , , , , , , , , , , , , , , , , , , , , , , , , , 
106,585, 12359, 11069, 10427,5, 9707, 9742, 9544, 9184, 8383, 7928, 12080, 11329,5, 11474,5, 11377, 10776, 10165, 9495,5, 8810, 8227,5, 12891,5, 12368, 11877, 11925, 11038,5, 10324,5, 9877,5, 9465, 8870,5, 12604,5, 12330, 12011,5, 12048,5, 11818,5, 11354, 10594, 9997, 10078, 12808,5, 12423, 12891, 12663, 12394, 11302,5, 10165, 9409,5, 9174, 13431,5, 12534, 12336,5, 12610, 12081, 11581, 10606,5, 9816,5, 8807, 13365, 12116, 12250,5, 12921,5, 13010, 12146, 10422,5, 9627,5, 8761, 12939, 12469, 12700, 13458, 12667, 10984,5, 10321, 9802,5, 9351,5, 13266, 12681,5, 11709, 11313,5, 11321, 11326, 11007,5, 10061, 8546,5, , , , , , , , , , , , , , , , , , , , , , , , , , , , , , , , , , , , , , , , , , , , , , , , , , , , , , , , , , , , , , , , , , , , , , , , , , , , , , , , , , , , , , , , , , , , , , , , , , , , , , , , , , , , , , , , , , 
108,418, 11970, 10783, 10158,5, 9536, 9501, 9268, 8968,5, 8165,5, 7657, 11674, 11041, 11203, 11174, 10595,5, 10005,5, 9218,5, 8573,5, 7998, 12628,5, 12120, 11603, 11612, 10737, 10108,5, 9707,5, 9284,5, 8707,5, 12242, 12126,5, 11754,5, 11803, 11659,5, 11184, 10325, 9739, 9969,5, 12524, 12171,5, 12729,5, 12520,5, 12113, 11088, 9901, 9201, 9094,5, 13195, 12215, 12148, 12441,5, 11906, 11409,5, 10342,5, 9552, 8618,5, 13128,5, 11832,5, 11986, 12618,5, 12663,5, 12004, 10191,5, 9479,5, 8581,5, 12741, 12212,5, 12573, 13235, 12458,5, 10679,5, 10146,5, 9577, 9226, 12966, 12384, 11423,5, 11101, 11239,5, 11011, 10782, 9726, 8274,5, , , , , , , , , , , , , , , , , , , , , , , , , , , , , , , , , , , , , , , , , , , , , , , , , , , , , , , , , , , , , , , , , , , , , , , , , , , , , , , , , , , , , , , , , , , , , , , , , , , , , , , , , , , , , , , , , , 
110,251, 11745, 10575, 9882,5, 9376,5, 9220, 8985, 8725, 7968,5, 7556,5, 11411, 10784, 10883,5, 10858,5, 10307,5, 9751, 9025, 8403,5, 7829,5, 12348, 11845,5, 11292,5, 11366, 10465, 9912,5, 9433,5, 9010, 8470, 12073,5, 11833, 11550, 11594, 11270, 10872, 10111,5, 9520,5, 9680,5, 12246,5, 11967,5, 12431,5, 12222, 11878,5, 10789,5, 9715, 9014, 8826,5, 12880,5, 12078, 11909,5, 12110,5, 11734, 11157, 10133,5, 9357,5, 8424,5, 12897,5, 11679, 11852,5, 12468, 12646,5, 11890,5, 10006, 9270, 8333,5, 12415,5, 11947,5, 12238, 12852, 12232,5, 10654, 9900,5, 9403, 9009, 12799, 12006, 11214,5, 10890, 10998, 10850,5, 10589,5, 9658, 8134,5, , , , , , , , , , , , , , , , , , , , , , , , , , , , , , , , , , , , , , , , , , , , , , , , , , , , , , , , , , , , , , , , , , , , , , , , , , , , , , , , , , , , , , , , , , , , , , , , , , , , , , , , , , , , , , , , , , 
112,084, 11680,5, 10446, 9748,5, 9184,5, 9068, 8832, 8563,5, 7841, 7395,5, 11179,5, 10603, 10778,5, 10700,5, 10248, 9623,5, 8877,5, 8285, 7748, 12190,5, 11638,5, 11328, 11347,5, 10454, 9837,5, 9289,5, 8904, 8403, 11978, 11694,5, 11343, 11515,5, 11361, 10841, 10081, 9457, 9626,5, 12133, 11808, 12277,5, 12171, 11841, 10745,5, 9655, 8917,5, 8756, 12765, 11974,5, 11798, 12075, 11640, 11086,5, 10027,5, 9286, 8345, 12719,5, 11537, 11688,5, 12361, 12526, 11585, 9947, 9171, 8294,5, 12339,5, 11907, 12285, 12864, 12108,5, 10544, 9889,5, 9299, 8918, 12721,5, 11988,5, 11169, 10770, 10938, 10751, 10507,5, 9503, 8047,5, , , , , , , , , , , , , , , , , , , , , , , , , , , , , , , , , , , , , , , , , , , , , , , , , , , , , , , , , , , , , , , , , , , , , , , , , , , , , , , , , , , , , , , , , , , , , , , , , , , , , , , , , , , , , , , , , , 
113,916, 11480, 10314, 9656,5, 9108, 8993,5, 8769, 8611,5, 7770,5, 7323, 11170,5, 10517,5, 10642,5, 10643,5, 10053,5, 9557, 8821, 8171, 7721, 12140,5, 11569, 11143,5, 11158,5, 10366, 9771,5, 9368, 8866, 8328,5, 11935, 11654,5, 11366,5, 11527,5, 11260,5, 10799,5, 9959,5, 9421, 9586,5, 12139,5, 11868, 12209,5, 12033,5, 11744, 10689, 9567,5, 8853, 8742,5, 12729,5, 11923, 11748, 12074, 11595,5, 10962,5, 10038,5, 9265,5, 8326,5, 12759,5, 11550, 11670, 12335, 12427,5, 11682, 9818, 9152,5, 8287,5, 12295, 11882, 12277, 12936,5, 12202,5, 10584, 9826, 9236, 8915,5, 12696, 11937, 11057, 10795, 10913, 10695, 10389,5, 9513, 7970,5, , , , , , , , , , , , , , , , , , , , , , , , , , , , , , , , , , , , , , , , , , , , , , , , , , , , , , , , , , , , , , , , , , , , , , , , , , , , , , , , , , , , , , , , , , , , , , , , , , , , , , , , , , , , , , , , , , 
115,748, 11509,5, 10244, 9705,5, 9146, 9065, 8773, 8559, 7773,5, 7263, 11159, 10438,5, 10602,5, 10631,5, 10049, 9539, 8819, 8183, 7674, 12030,5, 11673,5, 11125, 11164,5, 10337, 9742,5, 9260, 8878,5, 8327, 11838, 11634,5, 11350,5, 11512,5, 11243, 10783, 10094, 9365, 9521, 12085,5, 11888, 12298,5, 12149,5, 11757, 10706, 9586,5, 8799,5, 8755, 12794,5, 11939,5, 11782,5, 12084, 11673,5, 11041,5, 10010, 9227, 8221,5, 12844,5, 11506, 11606,5, 12386,5, 12482,5, 11544,5, 9871, 9117, 8307, 12243, 11954,5, 12267,5, 12861, 12166,5, 10537, 9781,5, 9256,5, 8906, 12645,5, 11903,5, 11207, 10813, 10891,5, 10863, 10415, 9362,5, 8024,5, , , , , , , , , , , , , , , , , , , , , , , , , , , , , , , , , , , , , , , , , , , , , , , , , , , , , , , , , , , , , , , , , , , , , , , , , , , , , , , , , , , , , , , , , , , , , , , , , , , , , , , , , , , , , , , , , , 
117,579, 11431,5, 10305, 9672,5, 9109,5, 8983,5, 8748, 8587, 7726, 7264, 11130,5, 10460,5, 10730,5, 10580,5, 10054, 9465, 8822,5, 8141, 7629, 12124, 11629,5, 11155, 11211, 10338,5, 9692,5, 9285,5, 8911, 8336, 11941,5, 11593,5, 11549,5, 11460,5, 11345, 10790, 9947, 9370,5, 9646,5, 12025,5, 11854,5, 12395, 12136,5, 11877, 10731, 9607, 8934,5, 8669, 12749, 11923,5, 11902, 12164, 11629, 11082, 9915, 9264,5, 8304,5, 12776, 11565,5, 11696, 12325,5, 12539,5, 11731, 9913,5, 9157,5, 8273, 12349,5, 11874, 12289,5, 12994,5, 12204, 10557,5, 9833,5, 9237,5, 8920,5, 12644,5, 11987,5, 11193, 10827,5, 10932,5, 10692, 10461, 9448,5, 7990,5, , , , , , , , , , , , , , , , , , , , , , , , , , , , , , , , , , , , , , , , , , , , , , , , , , , , , , , , , , , , , , , , , , , , , , , , , , , , , , , , , , , , , , , , , , , , , , , , , , , , , , , , , , , , , , , , , , 
119,41, 11550, 10274,5, 9640,5, 9191,5, 8979, 8771,5, 8484, 7736,5, 7192,5, 11198, 10421,5, 10625, 10662,5, 10136,5, 9517, 8816, 8177, 7670,5, 12107, 11608,5, 11202,5, 11261, 10442,5, 9767, 9303,5, 8919, 8310, 11956,5, 11718, 11581, 11541, 11409,5, 10840,5, 10058,5, 9401,5, 9635, 12103, 11923,5, 12377, 12154,5, 11858, 10818,5, 9640, 8879,5, 8699, 12880,5, 11976, 11884, 12140, 11693,5, 11054,5, 10112, 9274, 8339, 12700, 11555,5, 11766, 12431, 12553, 11780,5, 9965,5, 9183,5, 8330, 12389,5, 11960, 12268, 13014, 12307, 10593,5, 9829, 9355,5, 8839,5, 12711, 11919,5, 11175, 10840, 10937,5, 10693,5, 10401,5, 9489,5, 8002, , , , , , , , , , , , , , , , , , , , , , , , , , , , , , , , , , , , , , , , , , , , , , , , , , , , , , , , , , , , , , , , , , , , , , , , , , , , , , , , , , , , , , , , , , , , , , , , , , , , , , , , , , , , , , , , , , 
121,241, 11516,5, 10334,5, 9733, 9155,5, 9086, 8836, 8547,5, 7776,5, 7242,5, 11198,5, 10490,5, 10680, 10629,5, 10161, 9623,5, 8826,5, 8161,5, 7607,5, 12177, 11671,5, 11270, 11290, 10514,5, 9871, 9338,5, 8975, 8379, 11886,5, 11734, 11540, 11584,5, 11375, 10943,5, 10110,5, 9468,5, 9650,5, 12195, 11941,5, 12435, 12194, 11908,5, 10803, 9610,5, 8938, 8712, 12866, 11984,5, 11910, 12334,5, 11654, 11110, 10055, 9236,5, 8310,5, 12898, 11540,5, 11858, 12527, 12581, 11757, 10033, 9210,5, 8294, 12460,5, 11981,5, 12307, 13029, 12306,5, 10489,5, 9810, 9324, 8956,5, 12698,5, 12026,5, 11250,5, 10889, 10936, 10838,5, 10441, 9553, 8023,5, , , , , , , , , , , , , , , , , , , , , , , , , , , , , , , , , , , , , , , , , , , , , , , , , , , , , , , , , , , , , , , , , , , , , , , , , , , , , , , , , , , , , , , , , , , , , , , , , , , , , , , , , , , , , , , , , , 
123,071, 11640, 10358, 9742, 9224, 8988,5, 8786,5, 8563,5, 7805, 7306,5, 11165, 10587, 10781, 10712, 10053, 9559,5, 8834, 8219,5, 7695, 12119, 11735, 11283,5, 11458,5, 10545,5, 9783, 9286, 8951, 8384,5, 12004,5, 11763, 11544,5, 11563,5, 11436, 10846, 10086, 9508, 9594, 12239, 12010,5, 12420,5, 12384, 12053, 10871,5, 9823, 8983,5, 8735, 12882,5, 12010,5, 11948,5, 12380, 11842,5, 11187, 10095, 9290, 8326,5, 12888,5, 11621, 11847, 12445, 12681, 11806, 10016,5, 9278, 8263, 12391, 12038, 12335,5, 13144, 12415,5, 10649, 9886,5, 9290,5, 8942,5, 12816, 12097, 11292, 10875,5, 10922,5, 10843, 10551,5, 9584,5, 8003, , , , , , , , , , , , , , , , , , , , , , , , , , , , , , , , , , , , , , , , , , , , , , , , , , , , , , , , , , , , , , , , , , , , , , , , , , , , , , , , , , , , , , , , , , , , , , , , , , , , , , , , , , , , , , , , , , 
124,901, 11744,5, 10397, 9718,5, 9182, 9038,5, 8807, 8505, 7794, 7301, 11261, 10589, 10808,5, 10823, 10151,5, 9630, 8813,5, 8227, 7736,5, 12228,5, 11851,5, 11310,5, 11414, 10447, 9902, 9432,5, 9027,5, 8383, 12019,5, 11827, 11585,5, 11663, 11466,5, 11032,5, 10066,5, 9450, 9731, 12219,5, 12021,5, 12480,5, 12349, 12054, 10934,5, 9761, 8959,5, 8827, 12925,5, 11996, 11978,5, 12380,5, 11740, 11239,5, 10080,5, 9289, 8372,5, 12934, 11675, 11890, 12418, 12646,5, 11909,5, 10124, 9325,5, 8280, 12403,5, 12106,5, 12304, 13210,5, 12320,5, 10658,5, 9919, 9351,5, 8976,5, 12779, 11973, 11318,5, 10931,5, 11026, 10803, 10596, 9530, 7909,5, , , , , , , , , , , , , , , , , , , , , , , , , , , , , , , , , , , , , , , , , , , , , , , , , , , , , , , , , , , , , , , , , , , , , , , , , , , , , , , , , , , , , , , , , , , , , , , , , , , , , , , , , , , , , , , , , , 
126,731, 11658, 10424, 9824,5, 9292,5, 9027, 8874,5, 8585, 7793, 7227, 11196, 10560,5, 10756, 10837,5, 10246, 9676,5, 8871, 8185, 7705, 12166, 11673, 11279,5, 11338, 10571, 9869,5, 9452, 8938, 8414, 11977,5, 11791, 11590, 11649,5, 11452, 10988,5, 10034,5, 9525,5, 9662, 12204,5, 11912,5, 12479, 12399, 11945,5, 10877, 9639,5, 9000,5, 8758,5, 12944,5, 12099,5, 11965, 12272, 11801,5, 11233,5, 10125, 9350,5, 8363, 12921, 11618, 11883,5, 12530, 12631, 11803, 10076,5, 9238,5, 8337,5, 12543,5, 12098,5, 12371, 13077,5, 12341,5, 10665, 9845,5, 9438,5, 8982, 12836,5, 12005,5, 11241,5, 10881,5, 10946, 10844,5, 10527, 9560, 8018,5, , , , , , , , , , , , , , , , , , , , , , , , , , , , , , , , , , , , , , , , , , , , , , , , , , , , , , , , , , , , , , , , , , , , , , , , , , , , , , , , , , , , , , , , , , , , , , , , , , , , , , , , , , , , , , , , , , 
128,56, 11720, 10412,5, 9805,5, 9232, 9185,5, 8876,5, 8526, 7750, 7270, 11256,5, 10616,5, 10776, 10828, 10235, 9628, 8891,5, 8208, 7604,5, 12254, 11702,5, 11353, 11367, 10472,5, 9863,5, 9380, 9031, 8446, 12064,5, 11793, 11624,5, 11724, 11430,5, 10945, 10183,5, 9534,5, 9739, 12366, 12010, 12479,5, 12328, 12033, 10818,5, 9711, 8967,5, 8716,5, 12904, 12168, 11996,5, 12360,5, 11811,5, 11220,5, 10171,5, 9298, 8466, 12932, 11661, 11833,5, 12592, 12650,5, 11827, 10068,5, 9244, 8383, 12539, 12096, 12395,5, 13238, 12311, 10670, 9860,5, 9345,5, 8909, 12882, 12044, 11342, 10869, 10978, 10742,5, 10486,5, 9463, 8087,5, , , , , , , , , , , , , , , , , , , , , , , , , , , , , , , , , , , , , , , , , , , , , , , , , , , , , , , , , , , , , , , , , , , , , , , , , , , , , , , , , , , , , , , , , , , , , , , , , , , , , , , , , , , , , , , , , , 
130,389, 11698, 10446,5, 9764, 9218,5, 9037,5, 8792, 8546,5, 7830,5, 7259,5, 11230, 10584, 10770, 10778,5, 10166, 9679,5, 8886, 8196, 7709, 12230, 11651, 11342, 11482,5, 10589,5, 9824, 9359, 8943,5, 8366, 12118,5, 11670, 11633, 11632,5, 11494, 10958, 10202, 9541, 9747,5, 12212,5, 12083, 12536,5, 12305,5, 11957,5, 10922, 9704,5, 9059,5, 8756,5, 12977,5, 12137, 11975, 12374, 11874,5, 11287,5, 10097, 9296, 8258, 12811, 11705,5, 11895, 12589,5, 12785,5, 11882,5, 10045, 9205, 8319,5, 12552, 12052,5, 12403, 13207, 12448,5, 10764,5, 9905,5, 9305,5, 8920, 12831, 12110,5, 11278, 10890,5, 11002, 10809,5, 10628, 9558,5, 7970, , , , , , , , , , , , , , , , , , , , , , , , , , , , , , , , , , , , , , , , , , , , , , , , , , , , , , , , , , , , , , , , , , , , , , , , , , , , , , , , , , , , , , , , , , , , , , , , , , , , , , , , , , , , , , , , , , 
132,215, 11621,5, 10310,5, 9776,5, 9294,5, 9056, 8750, 8479, 7759, 7180,5, 11188, 10499, 10802, 10724,5, 10135, 9569,5, 8853,5, 8218, 7606,5, 12115, 11695,5, 11310,5, 11386,5, 10568, 9799,5, 9352, 8936, 8314,5, 11993, 11736,5, 11648,5, 11652, 11449, 10997,5, 10119,5, 9354,5, 9736,5, 12284, 11955, 12500, 12264,5, 11855,5, 10806,5, 9712, 9006,5, 8709,5, 12792,5, 12102, 12010, 12363,5, 11795, 11176,5, 10004,5, 9300, 8361,5, 12943,5, 11653, 11833,5, 12586, 12624, 11806,5, 10048, 9181,5, 8277,5, 12507,5, 12013,5, 12345, 13123, 12285, 10726, 9896, 9310,5, 8913,5, 12772, 12041,5, 11295, 10892,5, 10887, 10809,5, 10539, 9490,5, 8022,5, , , , , , , , , , , , , , , , , , , , , , , , , , , , , , , , , , , , , , , , , , , , , , , , , , , , , , , , , , , , , , , , , , , , , , , , , , , , , , , , , , , , , , , , , , , , , , , , , , , , , , , , , , , , , , , , , , 
134,043, 11575,5, 10377,5, 9769, 9225,5, 9055, 8706, 8509, 7723,5, 7137, 11206,5, 10473,5, 10684,5, 10660,5, 10127,5, 9587,5, 8906, 8294,5, 7610,5, 12124,5, 11666,5, 11307,5, 11479, 10551, 9819,5, 9296, 8860,5, 8288, 11978, 11763, 11485, 11709, 11392, 10907, 10022, 9517, 9651,5, 12154,5, 12030,5, 12438, 12261,5, 11966, 10833,5, 9614,5, 8809,5, 8672,5, 12826,5, 12094,5, 12046,5, 12309,5, 11824, 11516, 10030, 9265,5, 8293,5, 12894,5, 11598, 11828, 12540,5, 12567, 11827, 10056,5, 9184, 8289, 12415,5, 12033,5, 12411,5, 13139, 12343, 10561, 9824, 9252,5, 8894,5, 12797,5, 11998,5, 11271,5, 10764,5, 10914, 10815,5, 10429, 9536, 8086,5, , , , , , , , , , , , , , , , , , , , , , , , , , , , , , , , , , , , , , , , , , , , , , , , , , , , , , , , , , , , , , , , , , , , , , , , , , , , , , , , , , , , , , , , , , , , , , , , , , , , , , , , , , , , , , , , , , 
135,871, 11582,5, 10253,5, 9676,5, 9106,5, 8919,5, 8715, 8400,5, 7687,5, 7108, 11075,5, 10490, 10641, 10635, 10069, 9524, 8742, 8125,5, 7613,5, 12010,5, 11589,5, 11203, 11324,5, 10525, 9777,5, 9364,5, 8856,5, 8284,5, 11912, 11764,5, 11473,5, 11541, 11325,5, 10765, 10045, 9368, 9584, 12125,5, 11946, 12395, 12265, 11844, 10865,5, 9677,5, 8839, 8573,5, 12757, 12015, 11850,5, 12327, 11816, 11442,5, 10004,5, 9199, 8282,5, 12823,5, 11523,5, 11743, 12490, 12525, 11748, 10045, 9146,5, 8238, 12351,5, 11980, 12254,5, 13088,5, 12212, 10566, 9877,5, 9140, 8796,5, 12693,5, 11929, 11166, 10730, 10871,5, 10766,5, 10379, 9495, 7926,5, , , , , , , , , , , , , , , , , , , , , , , , , , , , , , , , , , , , , , , , , , , , , , , , , , , , , , , , , , , , , , , , , , , , , , , , , , , , , , , , , , , , , , , , , , , , , , , , , , , , , , , , , , , , , , , , , , 
137,699, 11697, 10216,5, 9639,5, 9080,5, 8909, 8612,5, 8400, 7661,5, 7146,5, 11064, 10427,5, 10607,5, 10671, 10084,5, 9498, 8818, 8084,5, 7575, 12006,5, 11606,5, 11224, 11254,5, 10495,5, 9825, 9271, 8823,5, 8204,5, 11851,5, 11684, 11430,5, 11503, 11411, 10791, 10088, 9437, 9637, 12128,5, 11969, 12367,5, 12169, 11876,5, 10803, 9570,5, 8867, 8633, 12724,5, 12026,5, 11817, 12184,5, 11705,5, 11139,5, 9940,5, 9140, 8197, 12874, 11563, 11855, 12523,5, 12445,5, 11721,5, 9982,5, 9107,5, 8221,5, 12418, 11973, 12282, 13098,5, 12184,5, 10501,5, 9844, 9223,5, 8818, 12673,5, 11949, 11133, 10684,5, 10858, 10799,5, 10381,5, 9431,5, 7913,5, , , , , , , , , , , , , , , , , , , , , , , , , , , , , , , , , , , , , , , , , , , , , , , , , , , , , , , , , , , , , , , , , , , , , , , , , , , , , , , , , , , , , , , , , , , , , , , , , , , , , , , , , , , , , , , , , , 
139,526, 11530,5, 10298,5, 9685, 9075, 8990,5, 8625, 8376,5, 7722,5, 7070, 11077,5, 10418, 10638,5, 10590,5, 9930, 9470, 8709,5, 8098,5, 7576, 12139,5, 11573, 11090, 11218,5, 10427,5, 9701, 9200,5, 8867, 8275, 11880, 11573, 11549,5, 11633, 11319,5, 10855,5, 9991,5, 9362,5, 9558,5, 12161, 11947,5, 12271,5, 12232, 11917, 10736,5, 9573,5, 8869, 8665,5, 12832,5, 12051, 11870,5, 12140,5, 11658,5, 11112, 9977,5, 9173,5, 8157,5, 12812,5, 11524,5, 11751,5, 12514,5, 12577, 11637, 9996,5, 9172,5, 8147,5, 12308,5, 12030,5, 12187, 13007, 12200, 10503,5, 9686, 9208, 8791, 12613,5, 11863, 11141,5, 10685, 10814,5, 10604, 10382,5, 9455, 7882, , , , , , , , , , , , , , , , , , , , , , , , , , , , , , , , , , , , , , , , , , , , , , , , , , , , , , , , , , , , , , , , , , , , , , , , , , , , , , , , , , , , , , , , , , , , , , , , , , , , , , , , , , , , , , , , , , 
141,352, 11538, 10258,5, 9635,5, 9070,5, 8897,5, 8707, 8413, 7653,5, 7134, 11051,5, 10495, 10720,5, 10616,5, 10026, 9494, 8823, 8125,5, 7540,5, 12025, 11504, 11156, 11323,5, 10473,5, 9737,5, 9316, 8849,5, 8288,5, 11963, 11642,5, 11586, 11566,5, 11352, 10874, 10026,5, 9361,5, 9590,5, 12033,5, 11887, 12380,5, 12231,5, 11921,5, 10805,5, 9663,5, 8859, 8531,5, 12773, 12002, 11841, 12202, 11696,5, 11015, 10018,5, 9191, 8176, 12834,5, 11680,5, 11712, 12386, 12489,5, 11772, 9996, 9104,5, 8257,5, 12360, 11878,5, 12198,5, 13060,5, 12279, 10562,5, 9807,5, 9235,5, 8783, 12623,5, 12022, 11124, 10760, 10880, 10650, 10360, 9377,5, 7854,5, , , , , , , , , , , , , , , , , , , , , , , , , , , , , , , , , , , , , , , , , , , , , , , , , , , , , , , , , , , , , , , , , , , , , , , , , , , , , , , , , , , , , , , , , , , , , , , , , , , , , , , , , , , , , , , , , , 
143,179, 11490, 10229,5, 9650,5, 9030,5, 8948, 8675, 8365, 7597,5, 7123,5, 11111,5, 10385, 10665, 10513, 9939, 9413, 8742, 8079,5, 7459, 12150,5, 11545,5, 11155, 11270,5, 10444, 9831,5, 9250,5, 8796,5, 8246, 11883,5, 11618, 11489,5, 11613,5, 11376,5, 10765,5, 10028,5, 9454, 9633, 12084, 11930, 12337,5, 12196,5, 11787, 10686,5, 9566,5, 8755,5, 8538, 12781,5, 11990,5, 11876,5, 12151, 11712, 11055,5, 10031, 9116,5, 8296, 12675,5, 11498,5, 11816,5, 12485, 12627,5, 11681,5, 9916,5, 9109,5, 8131,5, 12337, 11936,5, 12256, 12976,5, 12182, 10558, 9739, 9220,5, 8769,5, 12626, 11915, 11084, 10757,5, 10734, 10679,5, 10358, 9417,5, 7866,5, , , , , , , , , , , , , , , , , , , , , , , , , , , , , , , , , , , , , , , , , , , , , , , , , , , , , , , , , , , , , , , , , , , , , , , , , , , , , , , , , , , , , , , , , , , , , , , , , , , , , , , , , , , , , , , , , , 
145,005, 11482,5, 10264,5, 9610, 9082,5, 8973, 8731,5, 8349,5, 7639,5, 7108, 11079,5, 10392,5, 10659,5, 10559, 10045, 9546,5, 8857,5, 8074,5, 7590,5, 12151,5, 11498,5, 11182, 11186,5, 10451, 9784,5, 9278, 8927, 8262, 11982,5, 11674, 11526, 11652,5, 11383, 10796, 10005,5, 9297, 9652,5, 12150,5, 11822,5, 12396,5, 12227, 11819,5, 10841, 9594, 8848, 8572, 12708, 11970,5, 11894,5, 12136, 11664, 11063, 9898,5, 9085,5, 8140,5, 12817, 11493,5, 11764,5, 12548, 12608, 11655, 10009,5, 9169, 8246,5, 12377,5, 11884,5, 12255, 13122, 12224,5, 10540, 9799,5, 9198, 8780,5, 12700,5, 11879,5, 11145, 10694, 10808, 10589,5, 10399, 9382,5, 7878, , , , , , , , , , , , , , , , , , , , , , , , , , , , , , , , , , , , , , , , , , , , , , , , , , , , , , , , , , , , , , , , , , , , , , , , , , , , , , , , , , , , , , , , , , , , , , , , , , , , , , , , , , , , , , , , , , 
146,828, 11535,5, 10284, 9696,5, 9154, 8996,5, 8663, 8365,5, 7666, 7063, 11126, 10428, 10656,5, 10664, 10066, 9591, 8753,5, 8053, 7575, 12041, 11515,5, 11206, 11298, 10443,5, 9780, 9319,5, 8878, 8171, 12024,5, 11663,5, 11570, 11607,5, 11483,5, 10794,5, 10065,5, 9390,5, 9577, 12163,5, 11864,5, 12434,5, 12227,5, 11829,5, 10788, 9622, 8770,5, 8591, 12824,5, 12044,5, 11910,5, 12179,5, 11641, 11106,5, 9942,5, 9172,5, 8239, 12789, 11629,5, 11803,5, 12440,5, 12472, 11696,5, 9871,5, 9127, 8110,5, 12459,5, 11948, 12143, 13046, 12225,5, 10548, 9722,5, 9227,5, 8735, 12695, 11949, 11070,5, 10740,5, 10780, 10666, 10420,5, 9379, 7944, , , , , , , , , , , , , , , , , , , , , , , , , , , , , , , , , , , , , , , , , , , , , , , , , , , , , , , , , , , , , , , , , , , , , , , , , , , , , , , , , , , , , , , , , , , , , , , , , , , , , , , , , , , , , , , , , , 
148,654, 11517,5, 10292,5, 9680, 9061,5, 8955,5, 8657, 8342, 7690,5, 7126, 11141, 10437,5, 10705, 10605,5, 10087,5, 9495,5, 8725, 8101,5, 7536, 12168,5, 11552, 11257, 11258, 10545, 9668, 9215,5, 8768,5, 8278, 11958,5, 11698,5, 11459,5, 11623,5, 11466,5, 10859,5, 10050, 9399,5, 9637, 12092,5, 11985, 12372, 12209, 11844, 10820,5, 9610, 8694, 8587, 12820,5, 12059, 11783,5, 12219,5, 11680, 11136, 10022,5, 9073,5, 8226,5, 12793,5, 11605, 11788, 12475,5, 12528,5, 11641, 9953,5, 9155, 8207,5, 12451,5, 11946,5, 12211,5, 13106,5, 12241, 10567, 9667, 9051, 8765, 12660, 11928,5, 11102, 10749,5, 10809, 10627,5, 10404,5, 9404,5, 7908, , , , , , , , , , , , , , , , , , , , , , , , , , , , , , , , , , , , , , , , , , , , , , , , , , , , , , , , , , , , , , , , , , , , , , , , , , , , , , , , , , , , , , , , , , , , , , , , , , , , , , , , , , , , , , , , , , 
150,479, 11564, 10309, 9646, 9067,5, 8875, 8614,5, 8428,5, 7660,5, 7076,5, 11147, 10488, 10724, 10626,5, 9986, 9538,5, 8748,5, 8005,5, 7577, 12173, 11570, 11191,5, 11268,5, 10428,5, 9677, 9306,5, 8797,5, 8234,5, 11918, 11601, 11546,5, 11605, 11307,5, 10876,5, 9955,5, 9413, 9593,5, 12129, 11905, 12378,5, 12344, 11764,5, 10867, 9540,5, 8770,5, 8616,5, 12805,5, 11978,5, 11900,5, 12226, 11675,5, 11114, 9881,5, 9122,5, 8297,5, 12808, 11515,5, 11721,5, 12441,5, 12545,5, 11557,5, 9976,5, 9087,5, 8192,5, 12401, 11898,5, 12229,5, 13087, 12172,5, 10501, 9754, 9161,5, 8768,5, 12617,5, 11992,5, 11144, 10701,5, 10783,5, 10640, 10343, 9512, 7935, , , , , , , , , , , , , , , , , , , , , , , , , , , , , , , , , , , , , , , , , , , , , , , , , , , , , , , , , , , , , , , , , , , , , , , , , , , , , , , , , , , , , , , , , , , , , , , , , , , , , , , , , , , , , , , , , , 
152,303, 11641, 10292,5, 9597, 9025, 8969, 8692, 8454,5, 7621,5, 7140,5, 11221, 10462,5, 10750, 10592,5, 10037, 9510, 8773,5, 8172, 7553,5, 12090, 11664,5, 11206, 11295, 10484,5, 9732,5, 9219, 8774,5, 8186,5, 12123,5, 11696, 11578, 11604, 11393,5, 10822, 9964, 9347, 9690,5, 12281, 11888,5, 12343, 12177,5, 11790,5, 10720,5, 9576, 8769, 8601,5, 12863, 11964, 11894, 12171,5, 11750, 11066,5, 9990,5, 9090,5, 8212, 12872, 11541,5, 11799, 12491, 12527,5, 11597,5, 9932,5, 9101,5, 8194, 12472,5, 11975,5, 12229,5, 13118, 12196,5, 10622, 9693,5, 9149,5, 8719,5, 12785, 11989, 11091,5, 10749, 10777,5, 10620,5, 10390,5, 9422,5, 7913,5, , , , , , , , , , , , , , , , , , , , , , , , , , , , , , , , , , , , , , , , , , , , , , , , , , , , , , , , , , , , , , , , , , , , , , , , , , , , , , , , , , , , , , , , , , , , , , , , , , , , , , , , , , , , , , , , , , 
154,127, 11727, 10361,5, 9703,5, 9143, 8953, 8702, 8368,5, 7614, 7092,5, 11146, 10497,5, 10710,5, 10627,5, 10069,5, 9524, 8709,5, 8084,5, 7577, 12208, 11635,5, 11198,5, 11382, 10441,5, 9693,5, 9318,5, 8760,5, 8175, 12031, 11578,5, 11630,5, 11552,5, 11304,5, 10829, 10057, 9356,5, 9564,5, 12260, 12021,5, 12419,5, 12259,5, 11869, 10805,5, 9629,5, 8865,5, 8606, 12952,5, 12013, 11974, 12206, 11730, 11144,5, 9961, 9143, 8142,5, 12927,5, 11597, 11795,5, 12491, 12595,5, 11742, 9903,5, 9146,5, 8169,5, 12502, 11947,5, 12197, 12976, 12202,5, 10491, 9674,5, 9125, 8765,5, 12732,5, 12036,5, 11200, 10707,5, 10869, 10688,5, 10360, 9431,5, 7900, , , , , , , , , , , , , , , , , , , , , , , , , , , , , , , , , , , , , , , , , , , , , , , , , , , , , , , , , , , , , , , , , , , , , , , , , , , , , , , , , , , , , , , , , , , , , , , , , , , , , , , , , , , , , , , , , , 
155,951, 11621, 10366,5, 9720, 9176, 9006,5, 8681, 8457,5, 7610,5, 7043, 11236, 10439,5, 10642,5, 10616, 10060,5, 9492,5, 8708, 8062,5, 7551, 12182, 11616, 11243,5, 11396, 10474,5, 9828, 9268, 8767, 8227, 12054,5, 11666, 11519, 11577, 11386, 10816,5, 9962,5, 9342, 9670,5, 12152, 11932,5, 12360, 12224,5, 11876,5, 10732, 9508, 8853,5, 8588, 12894, 12115,5, 11937, 12212,5, 11657,5, 11146, 9968,5, 9108, 8218, 12841,5, 11724,5, 11739, 12532, 12638, 11656,5, 9982,5, 9084,5, 8153,5, 12493,5, 11978, 12216, 13032, 12123,5, 10468, 9761,5, 9176,5, 8741,5, 12738, 11997,5, 11184,5, 10821,5, 10777,5, 10676,5, 10389, 9464, 7917,5, , , , , , , , , , , , , , , , , , , , , , , , , , , , , , , , , , , , , , , , , , , , , , , , , , , , , , , , , , , , , , , , , , , , , , , , , , , , , , , , , , , , , , , , , , , , , , , , , , , , , , , , , , , , , , , , , , 
157,773, 11594, 10333, 9626,5, 9089,5, 8938,5, 8580,5, 8399, 7567, 7060,5, 11101, 10391, 10661, 10669,5, 10081,5, 9444,5, 8713, 8091, 7487, 12154, 11649,5, 11245,5, 11308, 10448, 9702, 9354,5, 8821, 8239,5, 11970,5, 11723, 11586,5, 11579,5, 11394,5, 10828, 9945, 9450, 9591, 12190, 11954,5, 12469,5, 12248, 11913,5, 10768, 9606, 8754, 8628,5, 12840,5, 11986,5, 11860, 12285,5, 11670, 11169,5, 9962, 9208,5, 8228,5, 12848,5, 11626, 11808,5, 12389,5, 12457, 11615, 9902,5, 9087, 8224, 12469, 11965, 12246,5, 13086, 12278,5, 10514,5, 9704,5, 9136,5, 8737,5, 12728,5, 12085, 11061,5, 10835, 10825, 10587,5, 10348, 9379,5, 7836, , , , , , , , , , , , , , , , , , , , , , , , , , , , , , , , , , , , , , , , , , , , , , , , , , , , , , , , , , , , , , , , , , , , , , , , , , , , , , , , , , , , , , , , , , , , , , , , , , , , , , , , , , , , , , , , , , 
159,596, 11575, 10321, 9627, 9095, 8937, 8657, 8370, 7561, 7048,5, 11149,5, 10425,5, 10636, 10609,5, 9962, 9454, 8789,5, 8092, 7531,5, 12059,5, 11557,5, 11208,5, 11329,5, 10445,5, 9765,5, 9335, 8806, 8222, 11994, 11577, 11500, 11651,5, 11345,5, 10753, 10000, 9377, 9532, 12216, 11806, 12366, 12197, 11808, 10728,5, 9582, 8763, 8525,5, 12803,5, 11990,5, 11906, 12204,5, 11648,5, 11038,5, 9910, 9071, 8170,5, 12833, 11585, 11794,5, 12481, 12479,5, 11704,5, 10029,5, 9067, 8218,5, 12401,5, 11938,5, 12241, 12945, 12221,5, 10459,5, 9689, 9124,5, 8732, 12683, 11981, 11044, 10733, 10842,5, 10653, 10344, 9369,5, 7866, , , , , , , , , , , , , , , , , , , , , , , , , , , , , , , , , , , , , , , , , , , , , , , , , , , , , , , , , , , , , , , , , , , , , , , , , , , , , , , , , , , , , , , , , , , , , , , , , , , , , , , , , , , , , , , , , , 
161,419, 11555,5, 10255,5, 9742, 9117,5, 9015,5, 8710,5, 8287,5, 7658,5, 7079,5, 11043, 10488, 10654, 10657,5, 9967, 9476, 8733, 8110, 7577, 12190, 11592, 11138,5, 11283, 10390, 9700,5, 9307, 8778, 8179,5, 11951, 11646, 11595,5, 11651,5, 11306,5, 10783,5, 10000, 9332, 9572,5, 12150, 11851,5, 12272,5, 12244, 11854, 10714,5, 9595,5, 8769,5, 8549, 12788, 12040,5, 11943,5, 12212, 11779, 11070,5, 9922,5, 9087, 8254,5, 12845, 11582, 11708, 12425, 12647, 11669, 9918, 9093, 8210,5, 12450,5, 11998,5, 12327,5, 13051,5, 12270,5, 10530,5, 9727,5, 9201, 8771, 12628,5, 11921, 11169,5, 10749, 10780,5, 10667,5, 10378, 9410,5, 7904,5, , , , , , , , , , , , , , , , , , , , , , , , , , , , , , , , , , , , , , , , , , , , , , , , , , , , , , , , , , , , , , , , , , , , , , , , , , , , , , , , , , , , , , , , , , , , , , , , , , , , , , , , , , , , , , , , , , 
163,241, 11687,5, 10307,5, 9685, 9151,5, 8913, 8698, 8415,5, 7668, 7133, 11133, 10478, 10681, 10562,5, 10035,5, 9498, 8704, 8089,5, 7555, 12045,5, 11516,5, 11200,5, 11383, 10449,5, 9729,5, 9321,5, 8739,5, 8153, 11905,5, 11697,5, 11540,5, 11633, 11278,5, 10822, 10023,5, 9409,5, 9696,5, 12193, 11859,5, 12310,5, 12299,5, 11859, 10817, 9596, 8738,5, 8597, 12882, 11994,5, 11897, 12320, 11745, 11111,5, 9925,5, 9075, 8307,5, 12839, 11595, 11864,5, 12513, 12539,5, 11652,5, 9968, 9112, 8182, 12508, 11984,5, 12315, 13034,5, 12270, 10553, 9673,5, 9134,5, 8771, 12687, 11941,5, 11123, 10726,5, 10865,5, 10576,5, 10411,5, 9462,5, 7925,5, , , , , , , , , , , , , , , , , , , , , , , , , , , , , , , , , , , , , , , , , , , , , , , , , , , , , , , , , , , , , , , , , , , , , , , , , , , , , , , , , , , , , , , , , , , , , , , , , , , , , , , , , , , , , , , , , , 
165,063, 11636, 10358,5, 9684, 9149,5, 8954,5, 8679, 8392, 7566,5, 7129, 11099, 10397, 10535,5, 10579,5, 10018,5, 9491,5, 8783, 8058,5, 7569,5, 12090,5, 11623, 11176,5, 11403,5, 10439,5, 9757, 9212,5, 8836,5, 8228,5, 11925,5, 11740, 11463,5, 11616, 11426,5, 10843, 10044, 9329,5, 9603, 12166,5, 11953, 12376, 12322, 11980,5, 10782, 9659, 8833, 8592,5, 12939,5, 12024, 11964,5, 12252,5, 11712,5, 11130, 9993, 9149, 8171, 12926, 11752, 11852, 12566, 12549,5, 11771,5, 9981,5, 9107,5, 8192,5, 12528, 12022,5, 12271,5, 13062, 12210, 10532, 9625, 9138,5, 8809, 12804,5, 11957, 11226,5, 10770,5, 10727, 10686,5, 10392,5, 9465,5, 7847, , , , , , , , , , , , , , , , , , , , , , , , , , , , , , , , , , , , , , , , , , , , , , , , , , , , , , , , , , , , , , , , , , , , , , , , , , , , , , , , , , , , , , , , , , , , , , , , , , , , , , , , , , , , , , , , , , 
166,883, 11604,5, 10269, 9706, 9239,5, 8899,5, 8699,5, 8434,5, 7664, 7063,5, 11169,5, 10436, 10630, 10602, 10020,5, 9435, 8725,5, 8014, 7589,5, 12116,5, 11573,5, 11291,5, 11322,5, 10457, 9806, 9274,5, 8803, 8227, 11985,5, 11721,5, 11462,5, 11608, 11316,5, 10925, 9996,5, 9337, 9675,5, 12202,5, 11941,5, 12408,5, 12115, 11958, 10813, 9553, 8785, 8615,5, 12901, 12112,5, 11924, 12347, 11791, 11152, 9989, 9204, 8232, 12905,5, 11601,5, 11873,5, 12517,5, 12556, 11681,5, 9980,5, 9103, 8192,5, 12441,5, 11905,5, 12280,5, 13111,5, 12371, 10507,5, 9801,5, 9154, 8827,5, 12886, 12089, 11222,5, 10830,5, 10900, 10668, 10362,5, 9443,5, 7865,5, , , , , , , , , , , , , , , , , , , , , , , , , , , , , , , , , , , , , , , , , , , , , , , , , , , , , , , , , , , , , , , , , , , , , , , , , , , , , , , , , , , , , , , , , , , , , , , , , , , , , , , , , , , , , , , , , , 
168,704, 11678, 10326, 9673,5, 9089,5, 9005,5, 8681,5, 8398, 7541, 7126,5, 11282, 10578, 10741,5, 10617,5, 10064, 9465, 8749,5, 8115,5, 7541,5, 12239,5, 11600,5, 11190, 11296, 10511, 9882,5, 9329,5, 8822,5, 8241,5, 12091, 11755,5, 11566,5, 11652, 11435,5, 10856,5, 10087,5, 9365, 9633, 12205, 11897, 12440, 12296,5, 11894, 10701,5, 9624,5, 8785,5, 8573, 12893,5, 12001,5, 11957,5, 12319,5, 11796,5, 11138,5, 10001, 9095,5, 8185,5, 12976, 11665,5, 11910, 12556,5, 12684,5, 11702,5, 9910, 9127,5, 8238,5, 12522, 11989, 12303, 13062, 12372, 10571,5, 9789,5, 9252, 8758,5, 12911,5, 12052, 11233, 10835, 10925, 10623, 10430,5, 9469,5, 7870, , , , , , , , , , , , , , , , , , , , , , , , , , , , , , , , , , , , , , , , , , , , , , , , , , , , , , , , , , , , , , , , , , , , , , , , , , , , , , , , , , , , , , , , , , , , , , , , , , , , , , , , , , , , , , , , , , 
170,525, 11706,5, 10409, 9663, 9155, 8974,5, 8682,5, 8416,5, 7642, 7200,5, 11203, 10499, 10733, 10686, 10076, 9566, 8837,5, 8204, 7621, 12109,5, 11709, 11234,5, 11394,5, 10579,5, 9881,5, 9370,5, 8851,5, 8221,5, 12129,5, 11807,5, 11526,5, 11722, 11449,5, 10846, 10033,5, 9414,5, 9636, 12345, 12019, 12528,5, 12396, 11938, 10854, 9760,5, 8902,5, 8600,5, 12907, 12059, 12016,5, 12343, 11834, 11238,5, 10006,5, 9128,5, 8148, 12946, 11708,5, 11970,5, 12619, 12658,5, 11776,5, 10052,5, 9234,5, 8213,5, 12478, 12051,5, 12433,5, 13271, 12334,5, 10622,5, 9863,5, 9188,5, 8821, 12885,5, 12080, 11277, 10837, 10871,5, 10797, 10490, 9418, 7947,5, , , , , , , , , , , , , , , , , , , , , , , , , , , , , , , , , , , , , , , , , , , , , , , , , , , , , , , , , , , , , , , , , , , , , , , , , , , , , , , , , , , , , , , , , , , , , , , , , , , , , , , , , , , , , , , , , , 
172,346, 11715, 10421,5, 9755,5, 9176,5, 9037, 8749,5, 8416,5, 7709,5, 7129,5, 11224,5, 10472, 10729,5, 10674, 10074, 9580, 8746,5, 8186, 7642, 12204, 11670,5, 11366, 11318, 10507, 9900, 9311,5, 8884, 8306,5, 12082, 11754, 11601, 11717, 11524,5, 10950, 10071,5, 9465,5, 9724,5, 12221, 12017, 12501, 12272, 12004,5, 10921,5, 9706, 8841,5, 8614, 12969,5, 12113,5, 11945,5, 12363, 11754, 11181, 10070,5, 9126,5, 8248, 12950, 11711, 11907, 12636, 12609,5, 11754, 9932, 9185,5, 8269, 12551,5, 12060,5, 12459, 13150,5, 12392,5, 10573, 9873,5, 9219,5, 8853, 12882, 12129, 11354, 10782,5, 10893, 10736, 10567, 9532,5, 7938,5, , , , , , , , , , , , , , , , , , , , , , , , , , , , , , , , , , , , , , , , , , , , , , , , , , , , , , , , , , , , , , , , , , , , , , , , , , , , , , , , , , , , , , , , , , , , , , , , , , , , , , , , , , , , , , , , , , 
174,164, 11683,5, 10431, 9743,5, 9199, 9046,5, 8748, 8411, 7720,5, 7219,5, 11313,5, 10587, 10734, 10653, 10123, 9532,5, 8797, 8148,5, 7600,5, 12266, 11695, 11309, 11398, 10592, 9862, 9324,5, 8847, 8263,5, 12134,5, 11868, 11597, 11771, 11415,5, 10960, 10136,5, 9488,5, 9718, 12369,5, 11958,5, 12552, 12375,5, 11949,5, 10845, 9643,5, 8869,5, 8647,5, 13014,5, 12033, 12061,5, 12418, 11756, 11276,5, 9942, 9200, 8299, 13007,5, 11681, 11951,5, 12634, 12681, 11832, 10000,5, 9120,5, 8313,5, 12571,5, 12016,5, 12394, 13121,5, 12375,5, 10551,5, 9801,5, 9205, 8806, 12914, 12147, 11316, 10851, 10940, 10657, 10533, 9522,5, 8033,5, , , , , , , , , , , , , , , , , , , , , , , , , , , , , , , , , , , , , , , , , , , , , , , , , , , , , , , , , , , , , , , , , , , , , , , , , , , , , , , , , , , , , , , , , , , , , , , , , , , , , , , , , , , , , , , , , , 
175,984, 11775, 10433, 9743, 9197, 9015,5, 8745, 8677,5, 7771, 7137, 11384, 10522, 10703, 10711,5, 10180, 9619,5, 8826, 8158, 7699,5, 12370,5, 11722, 11282, 11376, 10560,5, 9903, 9386,5, 8988, 8251, 12207,5, 11848,5, 11685, 11748,5, 11475, 11081, 10140, 9483,5, 9724,5, 12395, 12128, 12551, 12367, 11935, 10980,5, 9676, 8932,5, 8636,5, 13079,5, 12216, 12041, 12427,5, 11798,5, 11210, 10009,5, 9160, 8183,5, 13104, 11762, 11977, 12722,5, 12613,5, 11800, 10096, 9251, 8291, 12660, 12134,5, 12469,5, 13242,5, 12431,5, 10679,5, 9868, 9280,5, 8869,5, 13063, 12195, 11284,5, 10918,5, 11033, 10805,5, 10594,5, 9528, 8017, , , , , , , , , , , , , , , , , , , , , , , , , , , , , , , , , , , , , , , , , , , , , , , , , , , , , , , , , , , , , , , , , , , , , , , , , , , , , , , , , , , , , , , , , , , , , , , , , , , , , , , , , , , , , , , , , , 
177,804, 11849,5, 10490, 9752, 9280,5, 9084,5, 8895, 8534, 7744, 7240,5, 11403, 10634,5, 10816,5, 10738,5, 10213, 9657, 8874, 8290,5, 7699, 12368, 11846, 11402,5, 11600, 10557,5, 9855, 9460,5, 8902,5, 8313, 12264,5, 11846,5, 11708,5, 11869,5, 11482, 11013,5, 10203, 9524, 9826, 12388, 12246,5, 12648,5, 12446,5, 12034,5, 10898, 9792,5, 8923, 8708,5, 13072,5, 12136, 12158,5, 12491, 11835, 11240, 10186, 9215,5, 8347, 13105, 11807, 11957, 12713,5, 12771, 11963,5, 10114, 9231,5, 8405,5, 12729, 12197, 12549,5, 13170, 12463,5, 10712,5, 9884, 9335,5, 8957, 13090,5, 12252,5, 11412, 11036, 10945, 10783,5, 10629,5, 9589,5, 8048, , , , , , , , , , , , , , , , , , , , , , , , , , , , , , , , , , , , , , , , , , , , , , , , , , , , , , , , , , , , , , , , , , , , , , , , , , , , , , , , , , , , , , , , , , , , , , , , , , , , , , , , , , , , , , , , , , 
179,623, 11933, 10579, 9936,5, 9296,5, 9145,5, 8867, 8644, 7795,5, 7290, 11377, 10623, 10894,5, 10801,5, 10187,5, 9632,5, 8989,5, 8252, 7725,5, 12426, 11734,5, 11450, 11602,5, 10648, 9967,5, 9424, 8952,5, 8443,5, 12278, 11968, 11660,5, 11910,5, 11593, 11007, 10178, 9560,5, 9787, 12433, 12159,5, 12571, 12409,5, 12088,5, 10928,5, 9638,5, 8927,5, 8682,5, 13175,5, 12266,5, 12216, 12493, 11875,5, 11286,5, 10194, 9150, 8312,5, 13215,5, 11941, 12075,5, 12734,5, 12813,5, 11880,5, 10053,5, 9303, 8309,5, 12766, 12103,5, 12677, 13311, 12455, 10658, 9839,5, 9318,5, 9000, 13133,5, 12300,5, 11563, 11088, 11062,5, 10894,5, 10639,5, 9652,5, 8081, , , , , , , , , , , , , , , , , , , , , , , , , , , , , , , , , , , , , , , , , , , , , , , , , , , , , , , , , , , , , , , , , , , , , , , , , , , , , , , , , , , , , , , , , , , , , , , , , , , , , , , , , , , , , , , , , , 
181,44, 12043, 10571,5, 9799, 9315, 9180, 8931, 8557, 7922, 7379,5, 11545,5, 10784,5, 10857, 10823,5, 10376, 9758,5, 8930,5, 8283, 7752,5, 12388,5, 11864, 11479,5, 11540, 10788, 10052, 9568, 9048, 8402,5, 12213,5, 11995,5, 11815, 11946, 11519,5, 11181, 10217, 9558, 9803, 12562,5, 12221,5, 12645,5, 12463,5, 12134,5, 11049, 9782, 8947, 8761, 13091, 12315,5, 12184,5, 12487,5, 11960, 11338,5, 10146,5, 9256, 8354, 13221, 11905, 12145,5, 12834, 12762, 11951, 10124,5, 9289, 8324, 12747,5, 12280, 12621,5, 13377, 12528, 10797, 9931,5, 9330,5, 8949, 13154, 12338,5, 11450,5, 11013, 11063,5, 10962, 10705,5, 9729, 8155, , , , , , , , , , , , , , , , , , , , , , , , , , , , , , , , , , , , , , , , , , , , , , , , , , , , , , , , , , , , , , , , , , , , , , , , , , , , , , , , , , , , , , , , , , , , , , , , , , , , , , , , , , , , , , , , , , 
183,258, 12117, 10667, 9957,5, 9412, 9238,5, 9041, 8717,5, 7891, 7415,5, 11718,5, 10848,5, 11018, 10875, 10271,5, 9782,5, 8942,5, 8392,5, 7669, 12598, 11947, 11530, 11572, 10865,5, 9986, 9519,5, 8998,5, 8426,5, 12430, 12053,5, 11840,5, 11834,5, 11635,5, 11166, 10216,5, 9593, 9872,5, 12585,5, 12252,5, 12757,5, 12520,5, 12172, 11123,5, 9844,5, 8997,5, 8803,5, 13180, 12386, 12271,5, 12642, 11979,5, 11395, 10209,5, 9328,5, 8400, 13369, 11966, 12205, 12871, 12860, 11940,5, 10172,5, 9284,5, 8435, 12949,5, 12321,5, 12641,5, 13418, 12556, 10795, 10027,5, 9456,5, 8989, 13198,5, 12470,5, 11583, 11081, 11153,5, 10995, 10748, 9815, 8175, , , , , , , , , , , , , , , , , , , , , , , , , , , , , , , , , , , , , , , , , , , , , , , , , , , , , , , , , , , , , , , , , , , , , , , , , , , , , , , , , , , , , , , , , , , , , , , , , , , , , , , , , , , , , , , , , , 
185,076, 12213,5, 10786, 9975, 9393, 9328, 9272,5, 8806, 7997, 7486,5, 11681, 10939,5, 11101, 11032, 10440,5, 9866,5, 9116, 8403, 7884,5, 12725,5, 12071,5, 11684,5, 11728, 10854,5, 10020, 9479, 9145,5, 8509,5, 12551, 12128, 11920,5, 11987, 11766,5, 11189,5, 10318,5, 9720,5, 9997,5, 12678, 12308, 12814, 12666,5, 12292,5, 11132,5, 9879,5, 9048, 8854,5, 13359, 12391, 12323,5, 12652,5, 12007,5, 11361, 10276, 9427,5, 8439,5, 13489,5, 12095, 12206, 12851, 12815, 11987, 10198, 9418, 8458, 13008,5, 12386,5, 12715, 13451,5, 12691, 10821, 9979, 9428,5, 9008,5, 13257, 12469,5, 11673, 11194,5, 11177, 10989, 10838,5, 9834,5, 8150,5, , , , , , , , , , , , , , , , , , , , , , , , , , , , , , , , , , , , , , , , , , , , , , , , , , , , , , , , , , , , , , , , , , , , , , , , , , , , , , , , , , , , , , , , , , , , , , , , , , , , , , , , , , , , , , , , , , 
186,892, 12349,5, 10827, 10124, 9569,5, 9296,5, 9325, 8841, 8131,5, 7479, 11909, 11042,5, 11218, 11108,5, 10464, 9983,5, 9218, 8434, 7911,5, 12788,5, 12142,5, 11794, 11794,5, 10864, 10148, 9671, 9226, 8587, 12630, 12307,5, 12096, 12045,5, 11737, 11245, 10375, 9716,5, 9983, 12857,5, 12546,5, 12912, 12627,5, 12276,5, 11142,5, 9863,5, 9122, 8864,5, 13455,5, 12535,5, 12475,5, 12667,5, 12125, 11426,5, 10307,5, 9418,5, 8501, 13468, 12101,5, 12249, 12996, 12982, 12072, 10239, 9445,5, 8577,5, 13128, 12518,5, 12863, 13607,5, 12770, 10934,5, 10098, 9483,5, 9123, 13453,5, 12636, 11656,5, 11179, 11277, 11114,5, 10993, 9959, 8262, , , , , , , , , , , , , , , , , , , , , , , , , , , , , , , , , , , , , , , , , , , , , , , , , , , , , , , , , , , , , , , , , , , , , , , , , , , , , , , , , , , , , , , , , , , , , , , , , , , , , , , , , , , , , , , , , , 
188,71, 12468, 11020,5, 10223,5, 9617, 9490, 9270,5, 9035, 8248,5, 7627, 12013, 11126,5, 11327,5, 11209,5, 10562,5, 9942, 9210,5, 8515,5, 7996, 12972,5, 12327,5, 11889,5, 11855,5, 11055,5, 10204,5, 9759,5, 9209, 8643,5, 12783,5, 12434, 12213, 12186, 11861, 11343, 10379,5, 9758,5, 9979,5, 12914, 12603,5, 12951, 12809, 12431, 11244,5, 9960,5, 9123, 8991, 13579,5, 12577, 12517,5, 12804, 12185,5, 11545,5, 10349,5, 9455, 8499, 13640,5, 12295,5, 12373,5, 12945, 13080,5, 12170, 10298, 9473,5, 8617, 13140,5, 12634, 12800,5, 13583, 12807, 11016,5, 10146,5, 9597,5, 9195, 13577, 12721,5, 11834, 11374, 11390, 11235, 11181, 9900, 8344,5, , , , , , , , , , , , , , , , , , , , , , , , , , , , , , , , , , , , , , , , , , , , , , , , , , , , , , , , , , , , , , , , , , , , , , , , , , , , , , , , , , , , , , , , , , , , , , , , , , , , , , , , , , , , , , , , , , 
190,527, 12722, 11132, 10353, 9758, 9620,5, 9394,5, 9213, 8343, 7790,5, 12265,5, 11390, 11419, 11286, 10730,5, 10141,5, 9329,5, 8695, 8085, 13131,5, 12513,5, 11978, 12074, 11017, 10309,5, 9842, 9369, 8725, 13011,5, 12574, 12267, 12238, 12046,5, 11401,5, 10609,5, 9904, 10149, 13139, 12690,5, 13140,5, 12948, 12514, 11361,5, 10058,5, 9195, 9046, 13822, 12792,5, 12496,5, 12889,5, 12279,5, 11605, 10500, 9591, 8616,5, 13681, 12433, 12433,5, 13087, 13104,5, 12258, 10480,5, 9582,5, 8655, 13270,5, 12732, 12934, 13819,5, 12780,5, 10956, 10168, 9698, 9293, 13675, 12880, 11978,5, 11489, 11474, 11301, 11266, 10089, 8550, , , , , , , , , , , , , , , , , , , , , , , , , , , , , , , , , , , , , , , , , , , , , , , , , , , , , , , , , , , , , , , , , , , , , , , , , , , , , , , , , , , , , , , , , , , , , , , , , , , , , , , , , , , , , , , , , , 
192,343, 12909, 11393,5, 10499,5, 9895, 9682, 9521, 9285, 8490, 7933, 12437,5, 11596, 11592,5, 11624, 10863,5, 10287,5, 9450,5, 8735,5, 8229,5, 13363,5, 12671,5, 12193,5, 12201,5, 11210, 10480,5, 9947, 9447,5, 8894,5, 13196, 12787,5, 12375,5, 12282, 12093, 11525, 10668, 10043,5, 10203,5, 13261,5, 12867,5, 13210, 12987, 12509,5, 11373,5, 10137, 9420,5, 9098, 13882,5, 12813, 12676, 12997,5, 12398,5, 11690,5, 10517, 9634,5, 8651,5, 13892,5, 12453, 12546,5, 13139,5, 13232,5, 12308,5, 10520, 9619, 8721,5, 13360,5, 12782, 13055,5, 13843, 12990,5, 11108,5, 10239, 9648,5, 9323, 13785, 13037,5, 12056,5, 11535,5, 11641, 11488, 11541,5, 10273,5, 8562,5, , , , , , , , , , , , , , , , , , , , , , , , , , , , , , , , , , , , , , , , , , , , , , , , , , , , , , , , , , , , , , , , , , , , , , , , , , , , , , , , , , , , , , , , , , , , , , , , , , , , , , , , , , , , , , , , , , 
194,158, 13146, 11627,5, 10788,5, 10112, 9994,5, 9803,5, 9560, 8670, 8111,5, 12838, 11884,5, 11951,5, 11771,5, 11055, 10432, 9639,5, 8928, 8214, 13740, 12867,5, 12375, 12330,5, 11397, 10585,5, 10095, 9598, 8957, 13507, 12927, 12575, 12552, 12189, 11731, 10818,5, 10151, 10351,5, 13450, 13044,5, 13475, 13216, 12871, 11556,5, 10311, 9628,5, 9183,5, 14140,5, 13056,5, 12878, 13167,5, 12508,5, 11840,5, 10601,5, 9757,5, 8756, 14141, 12704, 12752,5, 13313, 13378,5, 12450, 10525, 9742,5, 8935,5, 13638,5, 13130,5, 13205, 13920, 13078,5, 11309,5, 10405,5, 9743,5, 9401,5, 14096, 13195,5, 12291,5, 11741,5, 11740,5, 11566, 11578, 10445, 8806, , , , , , , , , , , , , , , , , , , , , , , , , , , , , , , , , , , , , , , , , , , , , , , , , , , , , , , , , , , , , , , , , , , , , , , , , , , , , , , , , , , , , , , , , , , , , , , , , , , , , , , , , , , , , , , , , , 
195,974, 13481, 11925,5, 11044, 10302,5, 10234, 10048, 9839, 8947,5, 8432,5, 13312, 12288,5, 12225,5, 12117,5, 11351,5, 10691,5, 9767, 9153, 8410,5, 14061,5, 13215, 12611,5, 12552, 11587, 10753,5, 10298, 9703,5, 9258, 13638,5, 13128, 12738,5, 12693, 12441, 11852, 10995, 10368,5, 10519, 13785,5, 13385, 13664,5, 13335, 12824, 11737, 10318, 9607,5, 9360, 14282, 13245,5, 12956,5, 13310, 12613, 11925,5, 10845, 9829,5, 8858,5, 14390,5, 12781,5, 12907,5, 13450, 13515, 12496, 10733,5, 9818,5, 8982, 13748, 13187,5, 13409, 14066, 13172, 11320,5, 10475, 9930,5, 9543, 14341,5, 13403,5, 12508, 11872,5, 11887,5, 11928, 11948, 10508,5, 8948,5, , , , , , , , , , , , , , , , , , , , , , , , , , , , , , , , , , , , , , , , , , , , , , , , , , , , , , , , , , , , , , , , , , , , , , , , , , , , , , , , , , , , , , , , , , , , , , , , , , , , , , , , , , , , , , , , , , 
197,79, 13869,5, 12194,5, 11160,5, 10567, 10341,5, 10268, 10160,5, 9176,5, 8583, 13663,5, 12545, 12562,5, 12226,5, 11633, 10955, 10050,5, 9339,5, 8670,5, 14379,5, 13411, 12851, 12665,5, 11716,5, 10925, 10386,5, 9893, 9315, 13961,5, 13380, 12968, 12887,5, 12611, 11888, 11101, 10460,5, 10678, 13984,5, 13476, 13830, 13434, 12969, 11843,5, 10507,5, 9704, 9446,5, 14485, 13479, 13255,5, 13370,5, 12675, 12034,5, 10787,5, 9994,5, 8987,5, 14536, 12965,5, 13009, 13621, 13537, 12623, 10749, 9924, 9077,5, 13867, 13287,5, 13523, 14215,5, 13300,5, 11425, 10560,5, 9966,5, 9649, 14567,5, 13700,5, 12652, 12097,5, 12078, 12052, 12281, 10756, 9079,5, , , , , , , , , , , , , , , , , , , , , , , , , , , , , , , , , , , , , , , , , , , , , , , , , , , , , , , , , , , , , , , , , , , , , , , , , , , , , , , , , , , , , , , , , , , , , , , , , , , , , , , , , , , , , , , , , , 
199,603, 14104,5, 12309,5, 11401,5, 10705,5, 10586, 10629, 10380,5, 9502,5, 8804,5, 13860, 12845, 12646,5, 12432,5, 11698, 11118,5, 10240, 9426,5, 8774, 14487,5, 13581, 12993,5, 13012,5, 11917,5, 11128, 10475, 10094,5, 9476,5, 14135,5, 13494,5, 13089, 12995,5, 12674, 12010, 11189,5, 10596, 10718,5, 14075, 13594,5, 13863, 13520, 13015, 11896,5, 10544,5, 9785, 9548, 14560,5, 13514,5, 13262, 13446, 12693,5, 12156,5, 10933, 10013,5, 9078, 14632, 13041, 13213,5, 13708,5, 13635,5, 12663, 10837,5, 9974,5, 9135, 14043, 13517, 13605, 14408, 13431,5, 11502, 10518, 10021,5, 9781, 14562,5, 13728, 12728, 12269, 12141, 12142, 12361, 10984, 9227,5, , , , , , , , , , , , , , , , , , , , , , , , , , , , , , , , , , , , , , , , , , , , , , , , , , , , , , , , , , , , , , , , , , , , , , , , , , , , , , , , , , , , , , , , , , , , , , , , , , , , , , , , , , , , , , , , , , 
201,418, 14164,5, 12431,5, 11510, 10702,5, 10711, 10600,5, 10488, 9533, 8932, 14012, 12892, 12905, 12591,5, 11874,5, 11169, 10217,5, 9507, 8920,5, 14584, 13581,5, 13177, 12989, 11990, 11106,5, 10533,5, 10094, 9566,5, 14108,5, 13597,5, 13103, 13062, 12736,5, 12274, 11265, 10545,5, 10663,5, 14176, 13595,5, 13961,5, 13647, 13136, 11902,5, 10625,5, 9798,5, 9573,5, 14642, 13581, 13402,5, 13589, 12842,5, 12203,5, 11020,5, 10069, 9239,5, 14734,5, 13176, 13291, 13744, 13665,5, 12775,5, 10900, 10058, 9136, 14084,5, 13612,5, 13755, 14346,5, 13496, 11563, 10741,5, 10223,5, 9774,5, 14739,5, 13816, 12896,5, 12263, 12373,5, 12370, 12577,5, 10996,5, 9327, , , , , , , , , , , , , , , , , , , , , , , , , , , , , , , , , , , , , , , , , , , , , , , , , , , , , , , , , , , , , , , , , , , , , , , , , , , , , , , , , , , , , , , , , , , , , , , , , , , , , , , , , , , , , , , , , , 
203,232, 13972, 12393,5, 11441, 10699, 10572, 10632, 10470, 9469,5, 8910,5, 13886,5, 12875, 12831,5, 12697, 11877, 11214, 10219, 9554,5, 8971, 14560,5, 13669,5, 12981, 13053, 12045, 11172,5, 10555,5, 10136, 9598, 14148,5, 13665, 13135,5, 13147,5, 12828, 12128, 11192,5, 10629,5, 10847,5, 14046, 13570,5, 14033, 13585,5, 13214,5, 11978,5, 10675, 9779, 9566,5, 14644, 13547,5, 13324, 13614, 12910, 12219,5, 10994, 10136, 9141, 14722, 13205, 13267, 13754, 13681,5, 12788,5, 10899,5, 10133, 9210, 14179,5, 13478, 13808,5, 14404, 13484, 11610, 10690,5, 10166, 9793, 14823,5, 13917,5, 12878,5, 12207,5, 12306,5, 12264, 12458, 11101, 9260,5, , , , , , , , , , , , , , , , , , , , , , , , , , , , , , , , , , , , , , , , , , , , , , , , , , , , , , , , , , , , , , , , , , , , , , , , , , , , , , , , , , , , , , , , , , , , , , , , , , , , , , , , , , , , , , , , , , 
205,045, 13931,5, 12252,5, 11332, 10627, 10599,5, 10479,5, 10224, 9307,5, 8697, 13664,5, 12736, 12559,5, 12496,5, 11690, 11014, 10226, 9500,5, 8852, 14406, 13440, 12985,5, 12982, 11954, 11160, 10576,5, 10077,5, 9526,5, 13983,5, 13397, 13122, 13108,5, 12790, 12108,5, 11245,5, 10500, 10757, 14116, 13640,5, 13937,5, 13569, 13221, 11999,5, 10633, 9808, 9607, 14600,5, 13559, 13283,5, 13588,5, 12908,5, 12254,5, 10983,5, 10189,5, 9171, 14684,5, 13147, 13225, 13879,5, 13845, 12821,5, 11037, 10089, 9256, 14071, 13584,5, 13772, 14393, 13502, 11584, 10730,5, 10164, 9849,5, 14703,5, 13826,5, 12852, 12178, 12160,5, 12188,5, 12508, 10950,5, 9250, , , , , , , , , , , , , , , , , , , , , , , , , , , , , , , , , , , , , , , , , , , , , , , , , , , , , , , , , , , , , , , , , , , , , , , , , , , , , , , , , , , , , , , , , , , , , , , , , , , , , , , , , , , , , , , , , , 
206,858, 13740,5, 12087, 11211,5, 10554,5, 10418,5, 10382,5, 10050,5, 9138, 8606,5, 13459, 12422,5, 12514, 12368,5, 11496,5, 10868,5, 10037, 9327, 8799,5, 14209, 13408, 12713,5, 12839,5, 11700,5, 11055,5, 10355,5, 9983, 9438, 13805, 13240,5, 12990, 12873, 12626, 12026,5, 11097,5, 10357, 10721,5, 13910,5, 13384, 13756, 13472, 13155,5, 11907,5, 10586, 9698, 9582,5, 14465, 13424, 13168,5, 13383,5, 12781,5, 12190, 10931, 10051,5, 9132, 14522,5, 13092, 13090,5, 13667, 13640, 12735, 10874, 10102, 9068,5, 14059,5, 13343,5, 13637,5, 14410,5, 13467, 11519, 10657,5, 10095, 9811,5, 14428,5, 13597, 12778, 12037, 12162,5, 12036, 12206,5, 10702, 9134,5, , , , , , , , , , , , , , , , , , , , , , , , , , , , , , , , , , , , , , , , , , , , , , , , , , , , , , , , , , , , , , , , , , , , , , , , , , , , , , , , , , , , , , , , , , , , , , , , , , , , , , , , , , , , , , , , , , 
208,67, 13520, 11893,5, 10957,5, 10379, 10137,5, 10041,5, 9926,5, 8961,5, 8327, 13045,5, 12141,5, 12268,5, 12098,5, 11396, 10673,5, 9896, 9157,5, 8693, 14054,5, 13232, 12624, 12659,5, 11620,5, 10922, 10354,5, 9878,5, 9263,5, 13682,5, 13204,5, 12891,5, 12859, 12544,5, 11932,5, 11097,5, 10500,5, 10731,5, 13730,5, 13367,5, 13753, 13490,5, 13073,5, 11845, 10542, 9731, 9452,5, 14478,5, 13320, 13132,5, 13431,5, 12786,5, 12163, 10884,5, 10024,5, 9172, 14451,5, 12949, 13075,5, 13724,5, 13593,5, 12756,5, 10950,5, 10055,5, 9023,5, 13953,5, 13391, 13559, 14300,5, 13497,5, 11564,5, 10690,5, 10075,5, 9732,5, 14293,5, 13572, 12572, 12052, 12044,5, 11922,5, 11878, 10639,5, 9013, , , , , , , , , , , , , , , , , , , , , , , , , , , , , , , , , , , , , , , , , , , , , , , , , , , , , , , , , , , , , , , , , , , , , , , , , , , , , , , , , , , , , , , , , , , , , , , , , , , , , , , , , , , , , , , , , , 
210,483, 13200,5, 11572, 10947,5, 10161, 10057,5, 9924, 9586, 8755,5, 8247, 12911,5, 11943,5, 12061,5, 11983,5, 11256,5, 10646,5, 9782,5, 9210, 8510,5, 13765,5, 12978, 12520, 12536, 11604, 10796, 10265, 9714, 9135,5, 13528,5, 13053,5, 12747, 12811, 12477,5, 11911,5, 11035,5, 10321,5, 10568,5, 13648,5, 13225, 13568, 13334, 12943,5, 11820, 10513,5, 9689,5, 9394, 14311,5, 13229,5, 13070,5, 13413,5, 12829,5, 12095, 10895, 9904, 9052, 14377, 12873, 12942, 13568,5, 13557,5, 12691,5, 10803,5, 10002,5, 9008,5, 13855,5, 13191,5, 13544, 14280, 13424, 11483, 10596,5, 10115,5, 9712,5, 14148,5, 13477,5, 12420, 11943,5, 11936, 11772, 11755, 10500,5, 8946,5, , , , , , , , , , , , , , , , , , , , , , , , , , , , , , , , , , , , , , , , , , , , , , , , , , , , , , , , , , , , , , , , , , , , , , , , , , , , , , , , , , , , , , , , , , , , , , , , , , , , , , , , , , , , , , , , , , 
212,296, 13129,5, 11547, 10839,5, 10072,5, 9993,5, 9771,5, 9531, 8662,5, 8068,5, 12710,5, 11791, 11908,5, 11799,5, 11122,5, 10455,5, 9758, 9054, 8436,5, 13519,5, 12968,5, 12436, 12375, 11502,5, 10675, 10197,5, 9707,5, 9107,5, 13413, 12846,5, 12561, 12631,5, 12368, 11809,5, 10970, 10332,5, 10509, 13556, 13197,5, 13543, 13278, 12972,5, 11697, 10420, 9576,5, 9395,5, 14176,5, 13117,5, 13109, 13277,5, 12726, 11993, 10878,5, 9974,5, 8949,5, 14324, 12853, 12966, 13628,5, 13618, 12583,5, 10705,5, 9982, 8973,5, 13863, 13271, 13433, 14211,5, 13322,5, 11465,5, 10506,5, 9961,5, 9638, 14047,5, 13327, 12316, 11798,5, 12038,5, 11760, 11663, 10448,5, 8856,5, , , , , , , , , , , , , , , , , , , , , , , , , , , , , , , , , , , , , , , , , , , , , , , , , , , , , , , , , , , , , , , , , , , , , , , , , , , , , , , , , , , , , , , , , , , , , , , , , , , , , , , , , , , , , , , , , , 
214,106, 13009,5, 11450,5, 10787,5, 10011,5, 9918, 9676,5, 9347, 8512, 7921, 12452,5, 11616,5, 11793,5, 11623,5, 11045,5, 10427,5, 9584, 8934,5, 8407,5, 13550,5, 12770, 12297, 12311,5, 11399, 10665, 10139,5, 9647,5, 9063, 13283,5, 12818,5, 12625, 12599, 12372, 11762, 10935, 10256,5, 10445,5, 13456,5, 13122, 13540, 13269, 12929, 11675,5, 10460, 9604,5, 9348, 14130, 13143,5, 12978, 13311, 12775,5, 11999, 10787,5, 9812,5, 8974,5, 14245, 12709, 12832, 13563,5, 13675,5, 12594,5, 10750,5, 9891,5, 8908,5, 13719, 13142,5, 13369, 14206,5, 13297,5, 11407,5, 10520, 9938,5, 9622,5, 14077, 13260, 12259, 11817, 11784,5, 11712,5, 11524,5, 10421,5, 8733, , , , , , , , , , , , , , , , , , , , , , , , , , , , , , , , , , , , , , , , , , , , , , , , , , , , , , , , , , , , , , , , , , , , , , , , , , , , , , , , , , , , , , , , , , , , , , , , , , , , , , , , , , , , , , , , , , 
215,919, 12844,5, 11312, 10600, 9916, 9896, 9640, 9295,5, 8435, 7985, 12359,5, 11596,5, 11652, 11544, 10942, 10341, 9555, 8901, 8342,5, 13413, 12682,5, 12239, 12288, 11381,5, 10720, 10065,5, 9616, 9066, 13196,5, 12752,5, 12527, 12715, 12213, 11736,5, 10929,5, 10211,5, 10363,5, 13377,5, 12978,5, 13437, 13197, 12846,5, 11665,5, 10441,5, 9581,5, 9280, 13968, 13077,5, 12996,5, 13243,5, 12628, 11936,5, 10808,5, 9886,5, 8923, 14153,5, 12717,5, 12910,5, 13514, 13498, 12661,5, 10779, 9931,5, 9049,5, 13712,5, 13133,5, 13323,5, 14179, 13271,5, 11379,5, 10538, 10063,5, 9495,5, 14050, 13194, 12192,5, 11748, 11841,5, 11712, 11449, 10392,5, 8754, , , , , , , , , , , , , , , , , , , , , , , , , , , , , , , , , , , , , , , , , , , , , , , , , , , , , , , , , , , , , , , , , , , , , , , , , , , , , , , , , , , , , , , , , , , , , , , , , , , , , , , , , , , , , , , , , , 
217,728, 12718, 11307, 10507,5, 9913,5, 9652,5, 9536,5, 9148,5, 8334,5, 7768,5, 12148, 11396, 11536,5, 11528, 10794, 10213, 9537,5, 8809,5, 8208,5, 13258,5, 12553, 12146,5, 12259,5, 11328,5, 10557,5, 10026,5, 9455, 8857, 12988,5, 12693, 12517,5, 12503,5, 12276,5, 11611,5, 10784, 10137, 10344, 13264,5, 12963,5, 13414, 13243, 12792,5, 11560, 10336, 9506, 9204, 13974, 13010,5, 12916,5, 13172, 12593,5, 12008, 10707, 9866,5, 8857,5, 14099,5, 12708,5, 12932, 13411, 13542, 12575, 10693,5, 9928,5, 8960,5, 13566, 13101, 13332, 14075,5, 13187, 11209,5, 10562, 9924,5, 9458, 13912,5, 13085,5, 12121, 11689, 11706, 11654, 11329, 10233,5, 8614,5, , , , , , , , , , , , , , , , , , , , , , , , , , , , , , , , , , , , , , , , , , , , , , , , , , , , , , , , , , , , , , , , , , , , , , , , , , , , , , , , , , , , , , , , , , , , , , , , , , , , , , , , , , , , , , , , , , 
219,54, 12761,5, 11196,5, 10578,5, 9939, 9717,5, 9510, 9158, 8331,5, 7772,5, 12253, 11351,5, 11592,5, 11613, 10907, 10363,5, 9554,5, 8866,5, 8259,5, 13265, 12655, 12175, 12331,5, 11430, 10588, 10074,5, 9566,5, 8915,5, 13098,5, 12708,5, 12516,5, 12557,5, 12334, 11691,5, 10798,5, 10223,5, 10358, 13407, 12953,5, 13404,5, 13332,5, 12906,5, 11525, 10389,5, 9553, 9283,5, 13998, 13089,5, 12914, 13323, 12591,5, 11983, 10793, 9824,5, 8898,5, 14037, 12725, 12970, 13595,5, 13580,5, 12623, 10703, 9910, 8993,5, 13655,5, 13027,5, 13412,5, 14163, 13255, 11516, 10639,5, 10027,5, 9518, 13910,5, 13218,5, 12205,5, 11777,5, 11816, 11618,5, 11421, 10294, 8669,5, , , , , , , , , , , , , , , , , , , , , , , , , , , , , , , , , , , , , , , , , , , , , , , , , , , , , , , , , , , , , , , , , , , , , , , , , , , , , , , , , , , , , , , , , , , , , , , , , , , , , , , , , , , , , , , , , , 
221,351, 12766,5, 11138, 10581,5, 9936, 9747, 9460, 9207,5, 8308, 7726, 12220, 11471,5, 11534,5, 11484,5, 10844,5, 10349,5, 9519,5, 8875,5, 8209, 13270,5, 12616,5, 12179, 12334, 11377,5, 10678, 10019,5, 9582, 8995, 13082, 12793, 12593, 12609, 12361, 11774, 10956,5, 10219, 10418, 13377, 13020,5, 13446,5, 13364,5, 12962,5, 11831, 10428,5, 9585,5, 9422,5, 14095, 13147,5, 12976, 13320, 12698, 11951,5, 10914,5, 9961,5, 8950, 14248,5, 12738,5, 13050, 13597,5, 13564,5, 12732, 10814, 9983,5, 8932,5, 13603,5, 13090, 13517,5, 14151,5, 13362, 11520,5, 10529, 9991,5, 9551, 13916,5, 13241,5, 12337,5, 11762,5, 11874,5, 11677,5, 11451,5, 10310,5, 8730,5, , , , , , , , , , , , , , , , , , , , , , , , , , , , , , , , , , , , , , , , , , , , , , , , , , , , , , , , , , , , , , , , , , , , , , , , , , , , , , , , , , , , , , , , , , , , , , , , , , , , , , , , , , , , , , , , , , 
223,159, 12769, 11226,5, 10576,5, 9885,5, 9805,5, 9532, 9207, 8320, 7729, 12304, 11437,5, 11727,5, 11491, 10947, 10256,5, 9571,5, 8887,5, 8222, 13255, 12691,5, 12213,5, 12304, 11379, 10689,5, 10061, 9587, 8903, 13137, 12910, 12582, 12634, 12410,5, 11803, 10921,5, 10316,5, 10570,5, 13269, 13067, 13579,5, 13286, 12881, 11644, 10427,5, 9531,5, 9376,5, 14198, 13210, 12907,5, 13421,5, 12773,5, 12105, 10750,5, 9929,5, 8973, 14184,5, 12663, 13013,5, 13628,5, 13748, 12661, 10867, 9977, 9058, 13712,5, 13068,5, 13541,5, 14260,5, 13408,5, 11335,5, 10590,5, 9987,5, 9595,5, 14039, 13112, 12292,5, 11785, 11829,5, 11646,5, 11395, 10365, 8645,5, , , , , , , , , , , , , , , , , , , , , , , , , , , , , , , , , , , , , , , , , , , , , , , , , , , , , , , , , , , , , , , , , , , , , , , , , , , , , , , , , , , , , , , , , , , , , , , , , , , , , , , , , , , , , , , , , , 
224,97, 12749,5, 11309, 10528, 10029, 9814, 9478, 9135, 8321, 7756,5, 12137,5, 11391,5, 11671,5, 11567, 10943,5, 10290, 9522,5, 8819,5, 8212, 13290, 12582, 12166,5, 12324,5, 11430, 10662,5, 10097, 9542,5, 8986,5, 13166,5, 12779, 12576,5, 12677,5, 12465,5, 11792,5, 10879,5, 10181,5, 10405,5, 13357,5, 13087, 13548, 13293, 12906,5, 11798,5, 10446,5, 9615,5, 9266,5, 14109, 13227,5, 13008,5, 13424,5, 12741,5, 12206,5, 10830, 9932,5, 8967, 14250, 12866,5, 13017, 13710,5, 13597, 12723, 10827, 9998,5, 9011,5, 13721,5, 13073, 13519,5, 14213,5, 13341, 11485, 10577,5, 9992,5, 9534,5, 13988,5, 13111, 12254,5, 11789, 11875, 11700,5, 11389, 10481,5, 8642, , , , , , , , , , , , , , , , , , , , , , , , , , , , , , , , , , , , , , , , , , , , , , , , , , , , , , , , , , , , , , , , , , , , , , , , , , , , , , , , , , , , , , , , , , , , , , , , , , , , , , , , , , , , , , , , , , 
226,778, 12772, 11331,5, 10564,5, 9991, 9855, 9496,5, 9123, 8383, 7770, 12224,5, 11424, 11642, 11556, 10956,5, 10414,5, 9609, 8900,5, 8305,5, 13334,5, 12672, 12408, 12318, 11440,5, 10693, 10103, 9633, 9050,5, 13208, 12957, 12745, 12743,5, 12370, 11900,5, 10997, 10188, 10539,5, 13519,5, 13081, 13745,5, 13377, 12988,5, 11817,5, 10543, 9660,5, 9452, 14230,5, 13344, 13070, 13432,5, 12804, 12186,5, 10871, 10012, 9006, 14154, 12871, 13068,5, 13694,5, 13670, 12843, 10885,5, 10013,5, 9058, 13784,5, 13293, 13489, 14266,5, 13433, 11604, 10594, 10087,5, 9539, 13957,5, 13142,5, 12231, 11875, 11909, 11766, 11422, 10373, 8662, , , , , , , , , , , , , , , , , , , , , , , , , , , , , , , , , , , , , , , , , , , , , , , , , , , , , , , , , , , , , , , , , , , , , , , , , , , , , , , , , , , , , , , , , , , , , , , , , , , , , , , , , , , , , , , , , , 
228,588, 12859, 11272, 10568,5, 10015,5, 9848,5, 9449,5, 9221, 8303, 7752, 12221,5, 11541,5, 11640, 11553,5, 11043, 10321, 9553, 8852, 8293, 13357, 12734, 12390, 12417, 11511, 10687, 10081, 9691, 8993, 13250, 12920,5, 12693,5, 12799, 12559, 11878,5, 10910, 10354,5, 10469,5, 13518,5, 13239,5, 13577, 13396, 12995,5, 11886,5, 10554,5, 9627,5, 9468,5, 14237, 13219, 13181,5, 13444,5, 12810, 12106,5, 10958, 10043,5, 9045,5, 14172, 12874, 13086, 13814, 13843,5, 12850, 10933,5, 10130, 8979, 13783, 13198,5, 13467, 14303,5, 13415, 11586,5, 10720,5, 10116,5, 9623,5, 14003,5, 13222,5, 12384, 11857, 11968, 11747,5, 11460,5, 10254,5, 8728, , , , , , , , , , , , , , , , , , , , , , , , , , , , , , , , , , , , , , , , , , , , , , , , , , , , , , , , , , , , , , , , , , , , , , , , , , , , , , , , , , , , , , , , , , , , , , , , , , , , , , , , , , , , , , , , , , 
230,395, 12773,5, 11398, 10621, 9972,5, 9822,5, 9536, 9223,5, 8337, 7789,5, 12330,5, 11613,5, 11604, 11628, 10988, 10497,5, 9644, 8907, 8276,5, 13407, 12778, 12418,5, 12359,5, 11533,5, 10737, 10252, 9639,5, 9075,5, 13243,5, 12974, 12625,5, 12803, 12499,5, 11857, 11018,5, 10221, 10511, 13564,5, 13195, 13553, 13470,5, 13123, 11887,5, 10604,5, 9686, 9457, 14209,5, 13255, 13163,5, 13525, 12909,5, 12262, 10931,5, 10085, 9028,5, 14330, 12939, 13156,5, 13881, 13862,5, 12834, 10973, 10072, 9113,5, 13811,5, 13215,5, 13530,5, 14309,5, 13467,5, 11576,5, 10662,5, 10149,5, 9659, 14058,5, 13248, 12366,5, 11893, 11955,5, 11780,5, 11530,5, 10358,5, 8883,5, , , , , , , , , , , , , , , , , , , , , , , , , , , , , , , , , , , , , , , , , , , , , , , , , , , , , , , , , , , , , , , , , , , , , , , , , , , , , , , , , , , , , , , , , , , , , , , , , , , , , , , , , , , , , , , , , , 
232,204, 12862, 11359,5, 10641,5, 10081, 9855,5, 9498,5, 9233,5, 8418,5, 7833, 12375,5, 11494,5, 11697,5, 11663,5, 11064,5, 10362,5, 9695, 8841,5, 8310, 13520, 12731,5, 12444, 12455, 11528, 10748, 10116, 9671,5, 9057,5, 13692, 12978, 12807, 12810, 12520,5, 11932, 10984,5, 10312,5, 10586,5, 13454,5, 13213,5, 13709, 13535, 13124,5, 11900, 10594,5, 9695,5, 9447, 14179,5, 13195, 13210, 13539, 12866,5, 12206, 10912,5, 9961,5, 9037,5, 14337,5, 13078,5, 13075,5, 13796,5, 13715,5, 12771,5, 11007,5, 10131,5, 9140, 13836,5, 13174,5, 13596, 14380, 13531,5, 11646, 10685, 10102, 9673,5, 14065, 13226, 12328, 11942, 12013,5, 11706, 11490, 10445, 8713, , , , , , , , , , , , , , , , , , , , , , , , , , , , , , , , , , , , , , , , , , , , , , , , , , , , , , , , , , , , , , , , , , , , , , , , , , , , , , , , , , , , , , , , , , , , , , , , , , , , , , , , , , , , , , , , , , 
234,012, 12821, 11391, 10663, 10088, 9809, 9528, 9271,5, 8407, 7936,5, 12312,5, 11613, 11711, 11759, 11075, 10474, 9663, 8976,5, 8339,5, 13393,5, 12843, 12528, 12390,5, 11574,5, 10713,5, 10238,5, 9651,5, 9108, 14318, 12960, 12688,5, 12891, 12528, 11923,5, 11066, 10340, 10508,5, 13563, 13236,5, 13704,5, 13542, 13142, 11958,5, 10611, 9768, 9451,5, 14141,5, 13245, 13195,5, 13586,5, 12847,5, 12277, 11000, 10089, 9056, 14242, 12959,5, 13231,5, 13885,5, 13679, 12904,5, 11011, 10084, 9057, 13895,5, 13397, 13525, 14368, 13482,5, 11647,5, 10789, 10191,5, 9656,5, 14132,5, 13300,5, 12307, 11811,5, 12001, 11737,5, 11489,5, 10307, 8821,5, , , , , , , , , , , , , , , , , , , , , , , , , , , , , , , , , , , , , , , , , , , , , , , , , , , , , , , , , , , , , , , , , , , , , , , , , , , , , , , , , , , , , , , , , , , , , , , , , , , , , , , , , , , , , , , , , , 
235,819, 12874, 11482, 10706,5, 10063, 9976, 9594,5, 9272, 8575, 7902,5, 12403, 11533, 11784, 11851,5, 11063,5, 10512,5, 9720,5, 9027,5, 8345,5, 13411, 12778,5, 12542,5, 12446,5, 11627, 10789,5, 10308,5, 9721, 9138,5, 13480, 13012, 12866,5, 12857, 12623, 12035,5, 11008, 10402, 10683, 13515, 13271, 13803,5, 13572,5, 13152,5, 11900,5, 10618, 9692,5, 9548,5, 14303,5, 13393, 13338,5, 13589, 12977, 12305, 11037,5, 10136, 9162,5, 14350,5, 12946, 13206,5, 13841, 13717,5, 12931, 10993,5, 10117,5, 9107, 13840,5, 13413,5, 13702, 14369, 13427,5, 11601, 10862, 10160,5, 9688, 14083, 13282,5, 12407,5, 11936,5, 12128,5, 11756,5, 11540, 10478, 8775,5, , , , , , , , , , , , , , , , , , , , , , , , , , , , , , , , , , , , , , , , , , , , , , , , , , , , , , , , , , , , , , , , , , , , , , , , , , , , , , , , , , , , , , , , , , , , , , , , , , , , , , , , , , , , , , , , , , 
237,626, 12934,5, 11456, 10765,5, 10104,5, 9964, 9673,5, 9355, 8547,5, 7995,5, 12362,5, 11643, 11888, 11830,5, 11204,5, 10627,5, 9741, 8990,5, 8448,5, 13402,5, 12971,5, 12529, 12523, 11665, 10926,5, 10298, 9777,5, 9165, 13291,5, 13049, 12958, 12935, 12768,5, 12053, 11164, 10389, 10711,5, 13594,5, 13340,5, 13802,5, 13692, 13311, 11996,5, 10610,5, 9835,5, 9633, 14283, 13434, 13362, 13612,5, 13020,5, 12284, 11108, 10216, 9164,5, 14463, 13132, 13226,5, 13944,5, 13864, 12837,5, 11036,5, 10172, 9150, 13870,5, 13339,5, 13747,5, 14469, 13579, 11682, 10744, 10272, 9788,5, 14176, 13442, 12415, 11913, 12025, 11751, 11550,5, 10552, 8948, , , , , , , , , , , , , , , , , , , , , , , , , , , , , , , , , , , , , , , , , , , , , , , , , , , , , , , , , , , , , , , , , , , , , , , , , , , , , , , , , , , , , , , , , , , , , , , , , , , , , , , , , , , , , , , , , , 
239,432, 13025,5, 11646, 10907, 10304, 10020, 9784, 9464, 8563, 8103,5, 12607,5, 11839,5, 12013, 11938,5, 11219, 10665,5, 9821, 9074, 8455,5, 13660,5, 12944,5, 12661,5, 12724,5, 11798, 11059, 10422, 9941,5, 9245,5, 13578,5, 13185, 13039,5, 13084,5, 12781, 12372,5, 11297, 10538,5, 10688, 13813, 13444, 13917,5, 13775, 13379,5, 12083,5, 10809,5, 9851,5, 9671,5, 14498,5, 13459,5, 13355, 13699,5, 13104, 12361,5, 11163,5, 10315, 9300,5, 14540,5, 13195,5, 13281, 14055, 14088,5, 13019,5, 11074, 10218, 9342, 13973, 13392, 13784, 14595, 13762,5, 11752,5, 10908,5, 10364, 9896, 14251,5, 13425,5, 12652, 12130, 12131, 12051,5, 11712,5, 10718, 8974,5, , , , , , , , , , , , , , , , , , , , , , , , , , , , , , , , , , , , , , , , , , , , , , , , , , , , , , , , , , , , , , , , , , , , , , , , , , , , , , , , , , , , , , , , , , , , , , , , , , , , , , , , , , , , , , , , , , 
241,239, 13012, 11634, 10816, 10376,5, 10099, 9802,5, 9533,5, 8731, 8028, 12507, 11820,5, 11930, 11985, 11294,5, 10693,5, 9910,5, 9111, 8574, 13594,5, 13030, 12629, 12779, 11705,5, 11018,5, 10459, 9930, 9294, 13538,5, 13167, 12946,5, 13048,5, 12742, 12134,5, 11316, 10463, 10776,5, 13699, 13575,5, 14005, 13698,5, 13335, 12048,5, 10701,5, 9903, 9701, 14456,5, 13524,5, 13426, 13718,5, 13137, 12532, 11182, 10274,5, 9269, 14419,5, 13089, 13351,5, 14019, 14035,5, 13063,5, 11189, 10241, 9249,5, 13958,5, 13526,5, 13760,5, 14650, 13696, 11750, 10918,5, 10248, 9866, 14268,5, 13435,5, 12559, 12091,5, 12190, 11961, 11721,5, 10569, 8996,5, , , , , , , , , , , , , , , , , , , , , , , , , , , , , , , , , , , , , , , , , , , , , , , , , , , , , , , , , , , , , , , , , , , , , , , , , , , , , , , , , , , , , , , , , , , , , , , , , , , , , , , , , , , , , , , , , , 
243,044, 12966, 11535,5, 10828, 10253, 10002,5, 9772,5, 9365,5, 8617, 7966,5, 12453, 11828,5, 11807, 11875,5, 11282,5, 10579, 9889,5, 9085,5, 8538, 13547,5, 12936, 12531,5, 12650,5, 11682, 10957, 10280,5, 9838,5, 9240,5, 13326,5, 13081,5, 12851, 12971, 12762, 12112, 11142,5, 10411,5, 10770,5, 13688,5, 13292,5, 13781, 13678,5, 13268,5, 11982, 10683, 9745, 9563, 14341,5, 13431, 13321,5, 13606, 13083,5, 12320,5, 11087,5, 10251,5, 9105, 14369, 13051, 13163, 13846, 13826,5, 13008, 11048, 10162,5, 9150,5, 13879, 13301,5, 13643,5, 14424, 13509, 11740,5, 10807, 10232, 9771, 14160, 13353, 12494,5, 12043, 12060,5, 11880,5, 11595, 10551,5, 8913, , , , , , , , , , , , , , , , , , , , , , , , , , , , , , , , , , , , , , , , , , , , , , , , , , , , , , , , , , , , , , , , , , , , , , , , , , , , , , , , , , , , , , , , , , , , , , , , , , , , , , , , , , , , , , , , , , 
244,85, 13261, 11737,5, 11088,5, 10427,5, 10173, 9911, 9572,5, 8775, 8170, 12701, 11875,5, 12090, 12045,5, 11444,5, 10764, 9969, 9160,5, 8563, 13792,5, 13141,5, 12702,5, 12845, 11867,5, 11100,5, 10598,5, 10014,5, 9322,5, 13539,5, 13377, 12959,5, 13215, 12843,5, 12369, 11346, 10621, 10834,5, 13734, 13547,5, 14049, 13931,5, 13545, 12174, 10846,5, 10013, 9732, 14541, 13627, 13602, 13790,5, 13100, 12529, 11191, 10357, 9363,5, 14471,5, 13150,5, 13337,5, 14098,5, 13974, 13113, 11266,5, 10296, 9362,5, 14130, 13492, 13797, 14636, 13747, 11807,5, 10869, 10352, 9923, 14345, 13473, 12630,5, 12283,5, 12402, 12152, 11887,5, 10766, 8986,5, , , , , , , , , , , , , , , , , , , , , , , , , , , , , , , , , , , , , , , , , , , , , , , , , , , , , , , , , , , , , , , , , , , , , , , , , , , , , , , , , , , , , , , , , , , , , , , , , , , , , , , , , , , , , , , , , , 
246,655, 13285, 11850, 11160,5, 10552,5, 10441, 10137, 9856,5, 9006, 8374,5, 12791,5, 12092,5, 12299, 12258, 11635, 10926,5, 10197, 9439, 8729, 13945, 13354,5, 12827,5, 12981, 12017,5, 11286, 10670,5, 10238,5, 9550,5, 13744,5, 13379,5, 13242,5, 13348,5, 12977, 12436, 11438, 10800,5, 11026, 13840,5, 13683, 14218, 13996, 13516,5, 12461, 10950,5, 10146,5, 9906,5, 14684, 13868, 13597, 13922,5, 13309,5, 12650,5, 11437, 10518, 9492, 14649,5, 13390, 13623, 14240, 14233, 13275,5, 11386, 10463, 9465, 14200,5, 13615, 14136, 14812, 13886, 11990, 11102,5, 10573,5, 10034,5, 14479,5, 13623,5, 12804, 12350, 12472,5, 12210, 11980, 10849,5, 9171,5, , , , , , , , , , , , , , , , , , , , , , , , , , , , , , , , , , , , , , , , , , , , , , , , , , , , , , , , , , , , , , , , , , , , , , , , , , , , , , , , , , , , , , , , , , , , , , , , , , , , , , , , , , , , , , , , , , 
248,46, 13414, 11891, 11165,5, 10528,5, 10420,5, 10205, 9795, 8982,5, 8438, 12851, 12110,5, 12380,5, 12229,5, 11554,5, 10957,5, 10179,5, 9473,5, 8887,5, 13843,5, 13299,5, 12909,5, 13083,5, 11993,5, 11327,5, 10682,5, 10245, 9526, 13684, 13461, 13275,5, 13424,5, 12983, 12523,5, 11591,5, 10833, 10981,5, 13930,5, 13745, 14171, 14004,5, 13604, 12286, 10948,5, 10164,5, 9921,5, 14678, 13747,5, 13683, 14029,5, 13387,5, 12713, 11512, 10656, 9514, 14699, 13349,5, 13509, 14203,5, 14166,5, 13408,5, 11408,5, 10556, 9534, 14112, 13705,5, 14149, 14769, 13914, 11987, 11130,5, 10600, 10170, 14506,5, 13691, 12844, 12355,5, 12384, 12290,5, 11964, 10875,5, 9178, , , , , , , , , , , , , , , , , , , , , , , , , , , , , , , , , , , , , , , , , , , , , , , , , , , , , , , , , , , , , , , , , , , , , , , , , , , , , , , , , , , , , , , , , , , , , , , , , , , , , , , , , , , , , , , , , , 
250,264, 13153, 11748,5, 11080,5, 10378, 10270,5, 9955, 9608,5, 8807, 8204,5, 12649, 11955, 12229,5, 12153, 11455, 10881, 10023, 9265, 8676,5, 13791, 13139, 12747, 12840,5, 12043, 11099,5, 10663,5, 9989, 9370,5, 13576,5, 13270,5, 13078, 13169, 12874, 12299, 11433, 10539, 10899,5, 13831, 13623, 14077, 13883, 13452, 12214,5, 10932,5, 10035,5, 9655, 14524,5, 13637, 13457,5, 13891, 13261, 12516,5, 11276,5, 10361, 9270, 14506,5, 13202,5, 13414,5, 14248,5, 14087, 13236, 11208, 10330, 9351, 14071,5, 13506,5, 13849, 14674, 13749,5, 11813, 11003,5, 10419,5, 10013, 14254, 13545,5, 12723,5, 12310, 12205, 12007,5, 11918,5, 10763,5, 9025,5, , , , , , , , , , , , , , , , , , , , , , , , , , , , , , , , , , , , , , , , , , , , , , , , , , , , , , , , , , , , , , , , , , , , , , , , , , , , , , , , , , , , , , , , , , , , , , , , , , , , , , , , , , , , , , , , , , 
252,069, 12959, 11535,5, 10844,5, 10236, 10093, 9631,5, 9344, 8505,5, 7937,5, 12410, 11674,5, 11796, 11855,5, 11260, 10613, 9892,5, 9044, 8483, 13518,5, 12932,5, 12570, 12595, 11707,5, 10988,5, 10350,5, 9807, 9205,5, 13247,5, 13039,5, 12893,5, 13106,5, 12649, 12113,5, 11103,5, 10389,5, 10644, 13517, 13262, 13888, 13486, 13268, 12079,5, 10585, 9826,5, 9575, 14293, 13419,5, 13297,5, 13661, 13029,5, 12414,5, 11058,5, 10059, 9095,5, 14208,5, 12971,5, 13124,5, 13800, 13778,5, 12844,5, 10980,5, 10209,5, 9019,5, 13771, 13283, 13607, 14437,5, 13553,5, 11573, 10772,5, 10183, 9770, 13947,5, 13166, 12426, 12033, 12109, 11901, 11592,5, 10512, 8850, , , , , , , , , , , , , , , , , , , , , , , , , , , , , , , , , , , , , , , , , , , , , , , , , , , , , , , , , , , , , , , , , , , , , , , , , , , , , , , , , , , , , , , , , , , , , , , , , , , , , , , , , , , , , , , , , , 
253,871, 12675, 11288, 10479, 9908, 9679, 9346, 9019, 8251, 7729, 12129, 11504, 11648, 11593, 10912, 10300,5, 9538,5, 8780,5, 8237,5, 13242,5, 12586,5, 12231, 12480,5, 11487,5, 10730,5, 10139, 9586,5, 8921, 13084, 12804,5, 12572,5, 12790, 12445, 11816,5, 10884, 10215, 10395,5, 13322,5, 13024,5, 13505, 13376,5, 12901, 11790,5, 10462,5, 9623, 9338, 13991, 13094,5, 13048, 13403, 12764,5, 12085,5, 10923,5, 9908, 8894, 13989,5, 12773,5, 12924, 13671, 13653,5, 12673,5, 10828, 9910,5, 8871, 13547, 12995, 13432,5, 14156,5, 13259, 11442,5, 10509,5, 9937,5, 9455, 13763, 12959,5, 12198, 11742, 11856,5, 11598,5, 11320,5, 10188,5, 8511,5, , , , , , , , , , , , , , , , , , , , , , , , , , , , , , , , , , , , , , , , , , , , , , , , , , , , , , , , , , , , , , , , , , , , , , , , , , , , , , , , , , , , , , , , , , , , , , , , , , , , , , , , , , , , , , , , , , 
255,674, 12428,5, 11045,5, 10403,5, 9814,5, 9581, 9199, 8884, 8117,5, 7548,5, 11962, 11327,5, 11422,5, 11412,5, 10731,5, 10150,5, 9383,5, 8751, 7984,5, 13087,5, 12492, 12106, 12142, 11255, 10522, 9930,5, 9480,5, 8707, 12939, 12633,5, 12511, 12613,5, 12313,5, 11676,5, 10734, 9996,5, 10243, 13109, 12851, 13421, 13283,5, 12832,5, 11554, 10309, 9383,5, 9140,5, 13838,5, 12997,5, 12812, 13194, 12656,5, 12057, 10696, 9730, 8669, 13872, 12583,5, 12802,5, 13436, 13496, 12546,5, 10710, 9818, 8735,5, 13359,5, 12876, 13315,5, 14056, 13202, 11288, 10405,5, 9726, 9257,5, 13575,5, 12860, 12023, 11564,5, 11640,5, 11509,5, 11108,5, 9984, 8438, , , , , , , , , , , , , , , , , , , , , , , , , , , , , , , , , , , , , , , , , , , , , , , , , , , , , , , , , , , , , , , , , , , , , , , , , , , , , , , , , , , , , , , , , , , , , , , , , , , , , , , , , , , , , , , , , , 
257,478, 12262, 10956,5, 10204,5, 9668, 9479,5, 9050,5, 8753, 8030, 7329,5, 11841,5, 11063,5, 11342, 11342,5, 10657,5, 10017, 9219,5, 8610,5, 7894,5, 12888,5, 12318, 11907, 12131,5, 11256,5, 10466,5, 9903,5, 9305, 8605,5, 12737,5, 12623, 12407,5, 12521,5, 12266,5, 11565,5, 10691,5, 9852,5, 10226, 13116, 12731, 13326, 13190,5, 12789,5, 11565,5, 10176,5, 9336,5, 9082,5, 13722, 12890, 12777,5, 13208, 12513,5, 11840, 10595, 9717, 8642, 13811, 12476, 12796,5, 13420,5, 13388,5, 12455, 10549,5, 9697, 8758,5, 13355, 12827, 13132, 13907,5, 13109, 11186,5, 10292, 9608,5, 9160,5, 13508,5, 12746, 11941,5, 11414,5, 11514,5, 11381, 10993,5, 9971,5, 8391,5, , , , , , , , , , , , , , , , , , , , , , , , , , , , , , , , , , , , , , , , , , , , , , , , , , , , , , , , , , , , , , , , , , , , , , , , , , , , , , , , , , , , , , , , , , , , , , , , , , , , , , , , , , , , , , , , , , 
259,279, 12375,5, 10940,5, 10200,5, 9620,5, 9441,5, 9095, 8765, 7936, 7415, 11714,5, 11150,5, 11338,5, 11292, 10642,5, 10083, 9315,5, 8473, 7890,5, 12939,5, 12383,5, 12124, 12118, 11219, 10294, 9734, 9235, 8578, 12698, 12455, 12323, 12504, 12150,5, 11677,5, 10639, 9954,5, 10175, 13082,5, 12686, 13345, 13076,5, 12813, 11528, 10211, 9249, 9043,5, 13716,5, 12853,5, 12808,5, 13138, 12596, 11899, 10497,5, 9622,5, 8673, 13621, 12442, 12795, 13460, 13432, 12428, 10634, 9640,5, 8636,5, 13330, 12840,5, 13178,5, 13896, 13088,5, 11131, 10251,5, 9645, 9227, 13422, 12828,5, 11893, 11495, 11521, 11389, 11113, 9907, 8407, , , , , , , , , , , , , , , , , , , , , , , , , , , , , , , , , , , , , , , , , , , , , , , , , , , , , , , , , , , , , , , , , , , , , , , , , , , , , , , , , , , , , , , , , , , , , , , , , , , , , , , , , , , , , , , , , , 
261,083, 12355,5, 10862, 10133, 9623, 9402, 9089, 8746,5, 7915,5, 7400,5, 11763, 11064, 11250,5, 11297, 10549,5, 9993,5, 9184,5, 8525, 7854, 12788,5, 12351,5, 11942, 12139, 11204,5, 10319,5, 9801,5, 9179,5, 8586,5, 12723, 12526,5, 12406,5, 12474,5, 12199,5, 11498, 10664, 9880,5, 10211,5, 12993,5, 12752, 13267, 13124, 12794, 11525, 10209,5, 9268,5, 9036, 13682,5, 12766,5, 12814, 13108, 12514,5, 11791,5, 10544,5, 9608,5, 8677, 13649, 12458, 12730, 13353,5, 13352, 12495,5, 10552, 9669,5, 8681, 13280, 12715, 13082,5, 13920,5, 13138, 11154, 10292,5, 9578, 9226, 13486,5, 12697, 11905, 11465, 11510, 11324,5, 11022,5, 9945,5, 8285, , , , , , , , , , , , , , , , , , , , , , , , , , , , , , , , , , , , , , , , , , , , , , , , , , , , , , , , , , , , , , , , , , , , , , , , , , , , , , , , , , , , , , , , , , , , , , , , , , , , , , , , , , , , , , , , , , 
262,884, 12265, 10934,5, 10164,5, 9553, 9443, 9066, 8727,5, 7966, 7305, 11754, 11001,5, 11331, 11184,5, 10679, 10008,5, 9284,5, 8458,5, 7913,5, 12798,5, 12266,5, 11983, 12103, 11100, 10394,5, 9848, 9248, 8526, 12839,5, 12517, 12293,5, 12430,5, 12137,5, 11565, 10610, 9891, 10078,5, 12987, 12737,5, 13327, 13159,5, 12735,5, 11467,5, 10279,5, 9272,5, 9007,5, 13709, 12864, 12804,5, 13208,5, 12465, 11736, 10505, 9597,5, 8577,5, 13722, 12457, 12638, 13408,5, 13381,5, 12437, 10568,5, 9672, 8626,5, 13167,5, 12801, 13062,5, 13901,5, 13073, 11193,5, 10263,5, 9709,5, 9177,5, 13421, 12723, 11866,5, 11454, 11495,5, 11303, 10971, 10049,5, 8324,5, , , , , , , , , , , , , , , , , , , , , , , , , , , , , , , , , , , , , , , , , , , , , , , , , , , , , , , , , , , , , , , , , , , , , , , , , , , , , , , , , , , , , , , , , , , , , , , , , , , , , , , , , , , , , , , , , , 
264,686, 12235,5, 10875,5, 10191, 9595, 9397,5, 9076, 8633, 7906, 7325,5, 11702, 11060,5, 11348, 11345,5, 10562,5, 10007, 9190,5, 8549,5, 7803, 12837,5, 12371, 11931,5, 12094, 11176, 10424, 9871, 9232,5, 8525,5, 12731, 12499, 12273,5, 12544, 12152,5, 11530, 10561,5, 9836, 10159,5, 12970,5, 12778, 13261,5, 13221, 12752,5, 11565,5, 10248, 9282,5, 8973, 13686,5, 12861,5, 12764, 13178,5, 12522,5, 11779, 10525, 9644, 8674,5, 13718, 12413,5, 12688, 13378,5, 13452, 12440,5, 10544,5, 9583,5, 8556,5, 13139,5, 12747,5, 13207, 13953, 12999, 11164, 10329,5, 9603, 9140, 13468,5, 12620, 11877,5, 11451, 11540, 11360, 10992, 9879, 8206,5, , , , , , , , , , , , , , , , , , , , , , , , , , , , , , , , , , , , , , , , , , , , , , , , , , , , , , , , , , , , , , , , , , , , , , , , , , , , , , , , , , , , , , , , , , , , , , , , , , , , , , , , , , , , , , , , , , 
266,487, 12275, 10870, 10218, 9627,5, 9388, 9070,5, 8693, 7871,5, 7307,5, 11844, 11117,5, 11405, 11183, 10666,5, 9983,5, 9212, 8518, 7842, 12794, 12224, 11979, 12067, 11259, 10409, 9741,5, 9233, 8547,5, 12806, 12571, 12332, 12492, 12108, 11568, 10551, 9812, 10142,5, 12979,5, 12821,5, 13277,5, 13107, 12678, 11501, 10195, 9290,5, 9014, 13721, 12822, 12807,5, 13134, 12540, 11844, 10627, 9698,5, 8576,5, 13728,5, 12424, 12680, 13376, 13401, 12476,5, 10555, 9714,5, 8615,5, 13223,5, 12779, 13210,5, 13968,5, 13158, 11075, 10320,5, 9625,5, 9145,5, 13491,5, 12721, 11867,5, 11426,5, 11536, 11280, 10994, 9974, 8294, , , , , , , , , , , , , , , , , , , , , , , , , , , , , , , , , , , , , , , , , , , , , , , , , , , , , , , , , , , , , , , , , , , , , , , , , , , , , , , , , , , , , , , , , , , , , , , , , , , , , , , , , , , , , , , , , , 
268,286, 12297,5, 10850,5, 10187, 9617,5, 9345,5, 9072,5, 8630, 7902,5, 7308, 11766, 11100,5, 11287,5, 11272,5, 10677, 9959,5, 9251,5, 8469, 7864, 12831,5, 12238,5, 12075, 12132, 11251,5, 10477,5, 9814, 9193,5, 8578, 12796, 12474,5, 12265,5, 12485,5, 12189, 11607,5, 10655,5, 9897, 10192,5, 13052,5, 12741,5, 13296, 13103,5, 12686, 11545,5, 10214,5, 9284, 8965,5, 13707,5, 12859,5, 12858, 13126,5, 12623,5, 11923,5, 10519,5, 9692,5, 8606,5, 13720,5, 12541,5, 12715, 13431,5, 13414,5, 12376,5, 10633,5, 9606, 8619, 13337,5, 12741, 13103, 13943,5, 13145,5, 11253,5, 10204,5, 9649, 9086,5, 13441,5, 12661, 11965, 11475, 11594, 11340, 11111,5, 9887,5, 8262,5, , , , , , , , , , , , , , , , , , , , , , , , , , , , , , , , , , , , , , , , , , , , , , , , , , , , , , , , , , , , , , , , , , , , , , , , , , , , , , , , , , , , , , , , , , , , , , , , , , , , , , , , , , , , , , , , , , 
270,088, 12223, 10912, 10192, 9555, 9396, 9044, 8658, 7803,5, 7335,5, 11792, 11065,5, 11380, 11295,5, 10610, 10060,5, 9187, 8408,5, 7828,5, 12845, 12261,5, 11979, 12057,5, 11181,5, 10465,5, 9730, 9217, 8568,5, 12720,5, 12456,5, 12368, 12484,5, 12129,5, 11500, 10581, 9897, 10058, 13022, 12788, 13373, 13211, 12745,5, 11528, 10193,5, 9226,5, 9009, 13679,5, 12813, 12691,5, 13075, 12463,5, 11780,5, 10547,5, 9603,5, 8687,5, 13741,5, 12417,5, 12660, 13355,5, 13381,5, 12425, 10489,5, 9622, 8611,5, 13245, 12763,5, 13050,5, 13988,5, 13041, 11061, 10230, 9581,5, 9198,5, 13430,5, 12613, 11874,5, 11448,5, 11488, 11263,5, 11007, 9971, 8230,5, , , , , , , , , , , , , , , , , , , , , , , , , , , , , , , , , , , , , , , , , , , , , , , , , , , , , , , , , , , , , , , , , , , , , , , , , , , , , , , , , , , , , , , , , , , , , , , , , , , , , , , , , , , , , , , , , , 
271,887, 12241,5, 10850,5, 10168,5, 9710,5, 9337, 9042, 8694,5, 7822,5, 7332, 11761, 11071, 11286, 11172,5, 10571,5, 10068, 9222,5, 8535,5, 7887,5, 12846,5, 12274, 11942, 12123,5, 11144,5, 10388,5, 9812, 9224, 8563,5, 12770,5, 12538, 12337,5, 12574,5, 12128,5, 11500, 10615, 9931, 10074, 12932,5, 12767,5, 13361, 13150,5, 12647,5, 11463, 10102, 9273,5, 9036,5, 13691, 12910, 12844, 13102, 12454,5, 11861, 10496, 9645, 8611,5, 13636, 12423, 12588, 13302,5, 13382,5, 12447, 10596, 9614, 8649,5, 13245,5, 12737, 13063, 13821, 13059, 11131,5, 10274, 9630, 9112,5, 13406, 12747, 11938,5, 11510,5, 11563, 11275,5, 11025,5, 9834, 8298, , , , , , , , , , , , , , , , , , , , , , , , , , , , , , , , , , , , , , , , , , , , , , , , , , , , , , , , , , , , , , , , , , , , , , , , , , , , , , , , , , , , , , , , , , , , , , , , , , , , , , , , , , , , , , , , , , 
273,688, 12340, 10930,5, 10249,5, 9527, 9387, 9028,5, 8724,5, 7883, 7339,5, 11787,5, 10990,5, 11223,5, 11218, 10612, 9999, 9120, 8522, 7807, 12815, 12317, 12005, 12030,5, 11110,5, 10335, 9810,5, 9245, 8598,5, 12752, 12472,5, 12350, 12444,5, 12117, 11600,5, 10624,5, 9934, 10125, 12972, 12851,5, 13272, 13180, 12563, 11437,5, 10187,5, 9321, 8884,5, 13661, 12875,5, 12792, 13148,5, 12511, 11766,5, 10614,5, 9578, 8519, 13711,5, 12465, 12664, 13401, 13355, 12360, 10518, 9642, 8585,5, 13235,5, 12778,5, 13031, 13872,5, 13063, 11083,5, 10256,5, 9603,5, 9170, 13403, 12671, 11953,5, 11441, 11445,5, 11317,5, 11029,5, 9914,5, 8285,5, , , , , , , , , , , , , , , , , , , , , , , , , , , , , , , , , , , , , , , , , , , , , , , , , , , , , , , , , , , , , , , , , , , , , , , , , , , , , , , , , , , , , , , , , , , , , , , , , , , , , , , , , , , , , , , , , , 
275,487, 12206,5, 10762, 10238,5, 9622, 9374, 9063,5, 8660,5, 7867, 7308, 11830,5, 11171, 11298,5, 11191,5, 10619, 9993, 9248,5, 8430,5, 7798, 12835, 12339,5, 12030, 12072, 11248, 10424,5, 9824,5, 9201,5, 8623,5, 12983, 12491, 12363,5, 12552, 12214, 11506,5, 10576, 9840, 10086,5, 12977, 12817,5, 13252, 13152,5, 12748,5, 11408,5, 10254,5, 9228,5, 8933,5, 13699, 12774, 12781,5, 13172, 12431,5, 11860,5, 10592, 9618,5, 8566, 13615, 12477,5, 12701,5, 13416,5, 13384, 12436, 10584, 9547, 8613, 13159, 12764, 13076, 13892, 12980, 11089, 10254,5, 9593,5, 9082,5, 13339,5, 12713, 11900, 11431, 11460, 11292, 10983, 9903, 8260, , , , , , , , , , , , , , , , , , , , , , , , , , , , , , , , , , , , , , , , , , , , , , , , , , , , , , , , , , , , , , , , , , , , , , , , , , , , , , , , , , , , , , , , , , , , , , , , , , , , , , , , , , , , , , , , , , 
277,285, 12369, 10862,5, 10170, 9551,5, 9401,5, 9048,5, 8615,5, 7802,5, 7340, 11800,5, 11080, 11229, 11255, 10688, 10001, 9229,5, 8420,5, 7847, 12867, 12376,5, 11966, 12061, 11192,5, 10407,5, 9753,5, 9312,5, 8569, 13017,5, 12588, 12411, 12534,5, 12180,5, 11521, 10584,5, 9837,5, 10126, 13046, 12782,5, 13260, 13108, 12813,5, 11527,5, 10087,5, 9287, 8911,5, 13592,5, 12856,5, 12778, 13211,5, 12501,5, 11861,5, 10572, 9561,5, 8562,5, 13709,5, 12514, 12703, 13399,5, 13399,5, 12448,5, 10442, 9569, 8575,5, 13166,5, 12699, 13112, 13909,5, 13097, 11118,5, 10250,5, 9573,5, 9111,5, 13419, 12631, 11883, 11454, 11506,5, 11266,5, 10967, 9953,5, 8328,5, , , , , , , , , , , , , , , , , , , , , , , , , , , , , , , , , , , , , , , , , , , , , , , , , , , , , , , , , , , , , , , , , , , , , , , , , , , , , , , , , , , , , , , , , , , , , , , , , , , , , , , , , , , , , , , , , , 
279,085, 12250, 10833,5, 10173,5, 9613,5, 9373, 9038, 8711,5, 7877, 7270, 11859,5, 11124, 11261, 11264,5, 10582, 9995, 9213,5, 8508, 7865, 12830,5, 12335, 12009,5, 12041,5, 11154,5, 10442,5, 9788, 9178,5, 8524, 12729,5, 12485, 12394, 12494, 12245, 11578, 10508, 9799, 10071, 13022,5, 12715, 13294,5, 13150,5, 12801, 11351, 10134,5, 9297,5, 8979, 13665, 12838, 12775, 13137, 12499, 11843, 10526,5, 9563,5, 8535,5, 13611,5, 12397, 12693,5, 13340,5, 13414,5, 12296,5, 10491, 9600, 8488, 13187, 12774,5, 13132, 13865,5, 12992,5, 11068,5, 10236, 9507, 9152, 13361, 12578, 11833, 11465,5, 11486, 11304,5, 10978,5, 9925, 8232,5, , , , , , , , , , , , , , , , , , , , , , , , , , , , , , , , , , , , , , , , , , , , , , , , , , , , , , , , , , , , , , , , , , , , , , , , , , , , , , , , , , , , , , , , , , , , , , , , , , , , , , , , , , , , , , , , , , 
280,882, 12191,5, 10836, 10164, 9612, 9316, 9043,5, 8761, 7795,5, 7218,5, 11698,5, 11105, 11327,5, 11249,5, 10678,5, 9995, 9207, 8488, 7840,5, 12790, 12384,5, 12022, 12237, 11242, 10390,5, 9710, 9271, 8411,5, 12668, 12488,5, 12261, 12428, 12206,5, 11544, 10598,5, 9784,5, 10057,5, 13033,5, 12746, 13167, 13077, 12661, 11396,5, 10109,5, 9201, 8838, 13695,5, 12947, 12852, 13077,5, 12506, 11707,5, 10487, 9524,5, 8579,5, 13665, 12428,5, 12614,5, 13214, 13326, 12324,5, 10524,5, 9503, 8622,5, 13126, 12652, 12957,5, 13755, 13125,5, 11078, 10229, 9611, 9059,5, 13315,5, 12536, 11927, 11413, 11514,5, 11287, 10945,5, 9877,5, 8232, , , , , , , , , , , , , , , , , , , , , , , , , , , , , , , , , , , , , , , , , , , , , , , , , , , , , , , , , , , , , , , , , , , , , , , , , , , , , , , , , , , , , , , , , , , , , , , , , , , , , , , , , , , , , , , , , , 
282,681, 12265,5, 10899, 10163, 9608, 9319, 9017, 8720, 7868, 7329, 11836, 11218,5, 11421, 11271, 10647,5, 9999,5, 9170,5, 8441, 7843, 12864, 12356,5, 11969,5, 12082, 11149,5, 10436,5, 9823, 9266,5, 8458, 12739, 12568, 12286,5, 12490,5, 12077, 11582,5, 10548,5, 9751, 10082, 12936, 12770,5, 13253, 13068, 12770,5, 11592, 10104,5, 9239, 8941, 13639, 12736, 12855,5, 13272, 12505, 11777, 10571, 9492,5, 8550, 13675, 12384,5, 12709,5, 13225,5, 13348, 12473, 10470,5, 9519, 8527, 13282,5, 12704, 13112, 13921,5, 13041, 11116,5, 10193,5, 9612, 9073,5, 13309,5, 12626,5, 11848, 11444,5, 11583, 11289,5, 11000, 9954,5, 8275,5, , , , , , , , , , , , , , , , , , , , , , , , , , , , , , , , , , , , , , , , , , , , , , , , , , , , , , , , , , , , , , , , , , , , , , , , , , , , , , , , , , , , , , , , , , , , , , , , , , , , , , , , , , , , , , , , , , 
284,478, 12296, 10852,5, 10221, 9590, 9330,5, 9114,5, 8720, 7945, 7294,5, 11757, 11155,5, 11297,5, 11270, 10701,5, 9966, 9226,5, 8478,5, 7687,5, 12900, 12356,5, 12059, 12087,5, 11194,5, 10342,5, 9719, 9229, 8486,5, 12739, 12482,5, 12390, 12445,5, 12189,5, 11583,5, 10604, 9779, 10078,5, 12903, 12676,5, 13271,5, 13075,5, 12789,5, 11492,5, 10139,5, 9258, 8930,5, 13558,5, 12808, 12882, 13185, 12501,5, 11860,5, 10615,5, 9552, 8590,5, 13658,5, 12476,5, 12642,5, 13424, 13325,5, 12373,5, 10526,5, 9621, 8491,5, 13243, 12702,5, 13042,5, 13842,5, 13092,5, 11256, 10228, 9520,5, 9019, 13283,5, 12630,5, 11914, 11535,5, 11430, 11284,5, 11052, 9855, 8231, , , , , , , , , , , , , , , , , , , , , , , , , , , , , , , , , , , , , , , , , , , , , , , , , , , , , , , , , , , , , , , , , , , , , , , , , , , , , , , , , , , , , , , , , , , , , , , , , , , , , , , , , , , , , , , , , , 
286,274, 12264,5, 10918,5, 10207, 9600,5, 9369,5, 9058,5, 8724,5, 7810,5, 7305, 11816,5, 11054,5, 11374, 11242, 10639, 10143,5, 9219, 8397,5, 7762,5, 12782, 12483,5, 12135, 12112, 11265, 10413, 9810,5, 9257,5, 8488,5, 12798, 12510,5, 12417, 12583,5, 12180,5, 11535,5, 10586,5, 9831, 10012,5, 12972,5, 12833,5, 13309, 13152, 12661,5, 11513, 10171,5, 9209, 9024,5, 13668, 12903, 12813, 13144,5, 12519, 11831, 10425,5, 9538, 8554,5, 13674, 12446,5, 12804,5, 13299, 13412, 12367, 10509,5, 9577, 8501,5, 13177, 12724,5, 12969,5, 13905,5, 13104,5, 11189,5, 10240,5, 9593,5, 9101,5, 13463, 12659, 12053,5, 11471, 11571,5, 11441,5, 11059, 9848, 8277, , , , , , , , , , , , , , , , , , , , , , , , , , , , , , , , , , , , , , , , , , , , , , , , , , , , , , , , , , , , , , , , , , , , , , , , , , , , , , , , , , , , , , , , , , , , , , , , , , , , , , , , , , , , , , , , , , 
288,072, 12203,5, 10872, 10204,5, 9587,5, 9347,5, 9112,5, 8700,5, 7892,5, 7269, 11781,5, 11176, 11329, 11337,5, 10618, 10005, 9250, 8461,5, 7824, 12903,5, 12347, 11944,5, 12203, 11294,5, 10398,5, 9812,5, 9201,5, 8556, 12777, 12547,5, 12346,5, 12541, 12264,5, 11572, 10673, 9790, 10094, 13031, 12885, 13414,5, 13147, 12709,5, 11566, 10223,5, 9290, 8985,5, 13637,5, 12879, 12873, 13179, 12672,5, 11912,5, 10453,5, 9636,5, 8596, 13641, 12440,5, 12739, 13348,5, 13440,5, 12405,5, 10576,5, 9636,5, 8578, 13185,5, 12728, 13073, 13860,5, 13049, 11311, 10332, 9587, 9091, 13490,5, 12643, 11934, 11540, 11580, 11391,5, 11075,5, 9959, 8322, , , , , , , , , , , , , , , , , , , , , , , , , , , , , , , , , , , , , , , , , , , , , , , , , , , , , , , , , , , , , , , , , , , , , , , , , , , , , , , , , , , , , , , , , , , , , , , , , , , , , , , , , , , , , , , , , , 
289,868, 12216,5, 10849, 10247,5, 9667,5, 9418,5, 9093,5, 8709,5, 7825,5, 7303, 11776,5, 11215, 11309,5, 11354,5, 10617, 10058,5, 9225, 8462, 7817,5, 12902,5, 12362,5, 12005, 12215, 11273,5, 10547,5, 9724,5, 9212, 8556,5, 12824,5, 12522,5, 12409,5, 12647,5, 12303, 11609, 10652, 9970,5, 10139,5, 12899,5, 12838, 13378,5, 13310, 12848,5, 11545, 10183,5, 9313, 9023,5, 13665, 12945,5, 12921, 13248,5, 12670,5, 11883,5, 10638, 9672, 8652, 13710, 12563,5, 12813, 13543,5, 13468,5, 12644,5, 10495,5, 9615, 8598, 13248,5, 12811,5, 13147,5, 14056, 13186, 11160, 10231, 9669,5, 9107, 13441,5, 12596, 11939,5, 11617, 11572,5, 11457,5, 11120,5, 9948,5, 8301, , , , , , , , , , , , , , , , , , , , , , , , , , , , , , , , , , , , , , , , , , , , , , , , , , , , , , , , , , , , , , , , , , , , , , , , , , , , , , , , , , , , , , , , , , , , , , , , , , , , , , , , , , , , , , , , , , 
291,663, 12303, 10915,5, 10233,5, 9654, 9458, 9055,5, 8788,5, 7871,5, 7331, 11944,5, 11190,5, 11423,5, 11380,5, 10610, 10041,5, 9313,5, 8532,5, 7889, 12954, 12537,5, 12019,5, 12217,5, 11188,5, 10456,5, 9859, 9195, 8585,5, 12793, 12608,5, 12511,5, 12521, 12244, 11518,5, 10683, 9846,5, 10075,5, 13092, 12868, 13490, 13299,5, 12822,5, 11670, 10197,5, 9279,5, 9065,5, 13605,5, 12981, 13009,5, 13194,5, 12591,5, 12047,5, 10640,5, 9710,5, 8738,5, 13837, 12473, 12750, 13507,5, 13450, 12549,5, 10563, 9680,5, 8603,5, 13221, 12874, 13206,5, 13909,5, 13176,5, 11183, 10212,5, 9605,5, 9087,5, 13483, 12617,5, 12015, 11502, 11571,5, 11408,5, 11148,5, 9916, 8264,5, , , , , , , , , , , , , , , , , , , , , , , , , , , , , , , , , , , , , , , , , , , , , , , , , , , , , , , , , , , , , , , , , , , , , , , , , , , , , , , , , , , , , , , , , , , , , , , , , , , , , , , , , , , , , , , , , , 
293,46, 12367, 11035, 10352, 9744, 9489, 9114, 8755,5, 7974,5, 7310,5, 11963,5, 11234,5, 11323, 11346, 10716,5, 10150, 9280, 8542, 7896,5, 13005,5, 12579,5, 12173,5, 12220,5, 11379, 10451, 9870, 9286,5, 8552,5, 12896,5, 12694,5, 12537, 12671,5, 12371,5, 11651, 10796,5, 9945, 10035,5, 13019,5, 12992, 13458,5, 13290, 12824,5, 11644, 10328, 9400,5, 9077, 13738,5, 13098, 12994, 13366, 12629, 11943, 10675, 9716, 8655,5, 13728,5, 12620, 12975, 13526, 13576, 12547,5, 10690,5, 9674, 8607, 13305,5, 12887, 13271,5, 14112,5, 13255, 11414,5, 10326, 9715, 9217,5, 13549,5, 12734, 12042, 11631, 11623,5, 11555, 11109, 10003,5, 8300,5, , , , , , , , , , , , , , , , , , , , , , , , , , , , , , , , , , , , , , , , , , , , , , , , , , , , , , , , , , , , , , , , , , , , , , , , , , , , , , , , , , , , , , , , , , , , , , , , , , , , , , , , , , , , , , , , , , 
295,255, 12251, 10983, 10370, 9719,5, 9519, 9134, 8838, 7931,5, 7307,5, 11976, 11306,5, 11495, 11544, 10719, 10104,5, 9328,5, 8567, 7859,5, 13027, 12590, 12243,5, 12232,5, 11385, 10518, 9930,5, 9281, 8606,5, 12940,5, 12664, 12664, 12746,5, 12390,5, 11793,5, 10791, 9968,5, 10203, 13031, 13102, 13619,5, 13346,5, 12968, 11617, 10378, 9360,5, 9087, 13933,5, 13155, 13131, 13372, 12832,5, 12052,5, 10728, 9731,5, 8748,5, 13967,5, 12600,5, 12987, 13564, 13648,5, 12698,5, 10687,5, 9701, 8649, 13330,5, 12959,5, 13242,5, 14003, 13331,5, 11346, 10419, 9751,5, 9323,5, 13576, 12922,5, 12136, 11709,5, 11708,5, 11615,5, 11293,5, 10077,5, 8384, , , , , , , , , , , , , , , , , , , , , , , , , , , , , , , , , , , , , , , , , , , , , , , , , , , , , , , , , , , , , , , , , , , , , , , , , , , , , , , , , , , , , , , , , , , , , , , , , , , , , , , , , , , , , , , , , , 
297,049, 12432,5, 11070, 10401,5, 9739, 9567,5, 9262, 8834,5, 7991, 7424, 12048,5, 11343, 11477,5, 11473,5, 10855,5, 10175, 9342, 8725,5, 7935,5, 13126, 12755,5, 12307,5, 12344,5, 11422, 10706, 9948, 9388, 8648, 12955,5, 12836,5, 12725, 12815, 12456, 11832,5, 10856, 9979, 10109,5, 13243,5, 13076,5, 13669,5, 13489, 12961,5, 11747,5, 10394,5, 9526, 9145,5, 13884, 13228, 13167,5, 13523, 12787, 12096,5, 10802,5, 9863, 8791,5, 13905, 12783, 13027,5, 13665, 13706,5, 12699, 10764,5, 9784, 8756,5, 13429, 13012, 13403,5, 14156, 13295, 11425, 10588, 9870,5, 9299,5, 13630,5, 12942,5, 12225, 11727, 11779, 11665,5, 11308, 10104,5, 8523, , , , , , , , , , , , , , , , , , , , , , , , , , , , , , , , , , , , , , , , , , , , , , , , , , , , , , , , , , , , , , , , , , , , , , , , , , , , , , , , , , , , , , , , , , , , , , , , , , , , , , , , , , , , , , , , , , 
298,845, 12472, 11144,5, 10473, 9819, 9613,5, 9326, 8942,5, 8051,5, 7449,5, 12141,5, 11489,5, 11684,5, 11541, 10862,5, 10181,5, 9411, 8716,5, 8021,5, 13188, 12699, 12310,5, 12516,5, 11563,5, 10620, 10051,5, 9457,5, 8691, 13054,5, 12830,5, 12747,5, 12872,5, 12495,5, 11812,5, 10785,5, 9998, 10275, 13413, 13256, 13779,5, 13571, 13126, 11820,5, 10448,5, 9525,5, 9201, 14065,5, 13315,5, 13135,5, 13575, 12941, 12205,5, 10947,5, 9843,5, 8838, 14016,5, 12832, 13128,5, 13799,5, 13938, 12876, 10785, 9791, 8758,5, 13539, 13035, 13576, 14197, 13453, 11410,5, 10563, 9907, 9359, 13768,5, 12854,5, 12236,5, 11844, 11873,5, 11616,5, 11396,5, 10083,5, 8455, , , , , , , , , , , , , , , , , , , , , , , , , , , , , , , , , , , , , , , , , , , , , , , , , , , , , , , , , , , , , , , , , , , , , , , , , , , , , , , , , , , , , , , , , , , , , , , , , , , , , , , , , , , , , , , , , , 
300,639, 12565, 11128, 10496, 9850,5, 9688, 9279, 8868, 7941, 7406, 12137, 11490, 11609, 11612,5, 10910,5, 10251,5, 9392,5, 8665,5, 7996, 13294, 12728, 12415,5, 12404,5, 11670, 10665, 10123,5, 9486,5, 8720, 13120, 13004,5, 12836, 12965,5, 12507,5, 11871, 10888, 10106, 10250,5, 13369, 13162,5, 13870,5, 13649,5, 13179, 11858, 10518, 9607, 9292, 14084, 13288, 13266, 13633, 12978, 12261, 10873,5, 9892, 8864, 14028,5, 12715,5, 13138, 13708, 13727, 12825, 10836,5, 9830, 8764,5, 13525,5, 13145, 13519, 14184, 13444,5, 11491, 10600,5, 9874, 9325, 13731,5, 12915, 12327,5, 11848, 11887,5, 11592,5, 11427, 10095,5, 8500,5, , , , , , , , , , , , , , , , , , , , , , , , , , , , , , , , , , , , , , , , , , , , , , , , , , , , , , , , , , , , , , , , , , , , , , , , , , , , , , , , , , , , , , , , , , , , , , , , , , , , , , , , , , , , , , , , , , 
302,432, 12562, 11208, 10558,5, 9863, 9674,5, 9327,5, 8997,5, 8074, 7468, 12183, 11404, 11715,5, 11566, 11012,5, 10295, 9516,5, 8683, 8017, 13191, 12743,5, 12450, 12541,5, 11533,5, 10776, 10076,5, 9488, 8719, 13006, 12951, 12865,5, 13016, 12568,5, 11831, 10925,5, 10097,5, 10231, 13359, 13215,5, 13781, 13597,5, 13177, 11847,5, 10395, 9523,5, 9183,5, 14092,5, 13322, 13271, 13531, 13060, 12153,5, 10856, 9898,5, 8797,5, 14033,5, 12740,5, 13022, 13790, 13835,5, 12882,5, 10777, 9776, 8878,5, 13545,5, 13130,5, 13461, 14202, 13392, 11425, 10583,5, 9847,5, 9301,5, 13770, 12915,5, 12204,5, 11674, 11792, 11634,5, 11324, 10230, 8448,5, , , , , , , , , , , , , , , , , , , , , , , , , , , , , , , , , , , , , , , , , , , , , , , , , , , , , , , , , , , , , , , , , , , , , , , , , , , , , , , , , , , , , , , , , , , , , , , , , , , , , , , , , , , , , , , , , , 
304,225, 12547, 11198,5, 10429, 9893, 9764, 9265, 8940, 8059,5, 7535, 12191, 11530,5, 11674,5, 11646,5, 10948, 10325,5, 9427,5, 8650, 7918, 13170, 12793, 12359, 12505, 11479, 10731,5, 10019,5, 9436, 8732,5, 13186,5, 12995, 12781, 12913, 12476, 11818, 10935, 10089, 10287, 13392, 13166,5, 13695,5, 13703, 13198, 11811,5, 10476, 9531, 9268, 14005,5, 13234,5, 13184,5, 13580, 12931, 12201, 10753,5, 9827, 8787, 14007,5, 12913, 13040, 13706, 13814,5, 12727, 10709, 9876, 8792,5, 13434,5, 13050,5, 13425, 14099, 13372,5, 11427, 10508,5, 9796, 9264,5, 13552, 12853,5, 12205,5, 11798, 11760,5, 11669, 11235,5, 10120,5, 8386,5, , , , , , , , , , , , , , , , , , , , , , , , , , , , , , , , , , , , , , , , , , , , , , , , , , , , , , , , , , , , , , , , , , , , , , , , , , , , , , , , , , , , , , , , , , , , , , , , , , , , , , , , , , , , , , , , , , 
306,02, 12523, 11214,5, 10410,5, 9857,5, 9690,5, 9245, 8904,5, 8108, 7372,5, 12127,5, 11468, 11686,5, 11567,5, 10875,5, 10257, 9393, 8609,5, 7874,5, 13191, 12848,5, 12251,5, 12426,5, 11492,5, 10599,5, 10082, 9387, 8653, 13054,5, 12853,5, 12648, 12896,5, 12568, 11838, 10787, 9993, 10188,5, 13299,5, 13099,5, 13697,5, 13500,5, 13072, 11761, 10416,5, 9435, 9122, 13917,5, 13222, 12994,5, 13446,5, 12844, 12178, 10815, 9712,5, 8782,5, 13845,5, 12616,5, 12987, 13613,5, 13691, 12737,5, 10622,5, 9710,5, 8798,5, 13381, 12924, 13381, 14115,5, 13330, 11267, 10353,5, 9736, 9171,5, 13560, 12732,5, 12127, 11636,5, 11706,5, 11486,5, 11218, 10061, 8338, , , , , , , , , , , , , , , , , , , , , , , , , , , , , , , , , , , , , , , , , , , , , , , , , , , , , , , , , , , , , , , , , , , , , , , , , , , , , , , , , , , , , , , , , , , , , , , , , , , , , , , , , , , , , , , , , , 
307,812, 12390, 11055, 10285,5, 9773, 9443, 9125, 8795,5, 7930, 7375, 11936, 11304, 11495, 11330, 10786,5, 10168, 9339, 8600,5, 7878, 13063, 12472, 12141,5, 12268,5, 11253,5, 10478, 9833, 9223,5, 8651,5, 12935,5, 12737,5, 12514, 12626,5, 12359, 11626, 10680,5, 9904, 10182, 13144, 12883,5, 13471, 13323, 12905, 11618,5, 10249,5, 9371,5, 8992,5, 13637,5, 12928, 12944,5, 13249,5, 12726,5, 11947,5, 10673,5, 9697, 8628,5, 13724, 12532,5, 12775, 13445,5, 13487, 12492,5, 10523,5, 9582, 8582,5, 13211, 12766, 13171,5, 13970, 13192,5, 11173,5, 10263,5, 9624,5, 9114,5, 13365, 12624, 11987, 11513, 11539,5, 11374, 11046,5, 9871, 8279, , , , , , , , , , , , , , , , , , , , , , , , , , , , , , , , , , , , , , , , , , , , , , , , , , , , , , , , , , , , , , , , , , , , , , , , , , , , , , , , , , , , , , , , , , , , , , , , , , , , , , , , , , , , , , , , , , 
309,604, 12347,5, 10972, 10335, 9735, 9558, 9138, 8716,5, 7940,5, 7325,5, 11962, 11281, 11493,5, 11381,5, 10685, 10108, 9319, 8474, 7812, 12987, 12538,5, 12199, 12310,5, 11377,5, 10470, 9880, 9186, 8501, 12860,5, 12709, 12563,5, 12686, 12287, 11672,5, 10676, 9800, 10031, 13075, 12839, 13397, 13169,5, 12892, 11612,5, 10258, 9259, 8914, 13664,5, 12977,5, 12849, 13209, 12603, 11880,5, 10594, 9545,5, 8552, 13666, 12429,5, 12655, 13554,5, 13493, 12595, 10549,5, 9621,5, 8510, 13182, 12689, 13042, 13855, 13164,5, 11172,5, 10254, 9663, 8997, 13439,5, 12534, 11860, 11457, 11566, 11338,5, 11092, 9873,5, 8236,5, , , , , , , , , , , , , , , , , , , , , , , , , , , , , , , , , , , , , , , , , , , , , , , , , , , , , , , , , , , , , , , , , , , , , , , , , , , , , , , , , , , , , , , , , , , , , , , , , , , , , , , , , , , , , , , , , , 
311,395, 12291, 10933, 10408,5, 9717,5, 9584,5, 9169,5, 8723, 7942,5, 7288, 11859,5, 11319,5, 11458,5, 11299,5, 10672,5, 10002,5, 9266, 8524, 7741, 13020,5, 12534,5, 12163,5, 12141, 11333,5, 10393,5, 9799,5, 9156, 8546,5, 12730,5, 12648,5, 12430, 12712,5, 12280, 11556,5, 10610,5, 9892, 10091, 12965, 12887, 13377, 13313, 12782,5, 11524, 10205, 9199,5, 8916,5, 13653, 12790,5, 12790,5, 13198, 12600,5, 11861,5, 10653,5, 9589,5, 8525,5, 13644,5, 12451, 12722,5, 13420,5, 13386, 12488, 10482,5, 9574,5, 8471, 13086, 12627, 13075, 13919,5, 13061, 11074,5, 10162,5, 9562, 9110,5, 13272, 12539,5, 11932, 11465,5, 11579, 11350,5, 11053, 9856, 8216, , , , , , , , , , , , , , , , , , , , , , , , , , , , , , , , , , , , , , , , , , , , , , , , , , , , , , , , , , , , , , , , , , , , , , , , , , , , , , , , , , , , , , , , , , , , , , , , , , , , , , , , , , , , , , , , , , 
313,188, 12255,5, 10912,5, 10158, 9690, 9348,5, 9081,5, 8648,5, 7822, 7297,5, 11809, 11177, 11354, 11345,5, 10628,5, 10118,5, 9241, 8448,5, 7756, 12889,5, 12422, 12093, 12115, 11223, 10474,5, 9745,5, 9162, 8439,5, 12698,5, 12455,5, 12440, 12527,5, 12256, 11597, 10650, 9742,5, 10019, 12909, 12748, 13413,5, 13237,5, 12741,5, 11503,5, 10079,5, 9203, 8938,5, 13555, 12897,5, 12884, 13182,5, 12532,5, 11845, 10449,5, 9555, 8479, 13534, 12371, 12714,5, 13437,5, 13402,5, 12358,5, 10436,5, 9364,5, 8485,5, 13028, 12668,5, 12967, 13876, 12928, 11025,5, 10263,5, 9475, 9015,5, 13286, 12577,5, 11802,5, 11442, 11448,5, 11196,5, 11007, 9860, 8167,5, , , , , , , , , , , , , , , , , , , , , , , , , , , , , , , , , , , , , , , , , , , , , , , , , , , , , , , , , , , , , , , , , , , , , , , , , , , , , , , , , , , , , , , , , , , , , , , , , , , , , , , , , , , , , , , , , , 
314,979, 12278,5, 10856,5, 10245,5, 9595,5, 9355,5, 9062,5, 8701, 7868, 7276,5, 11781,5, 11219, 11367, 11232,5, 10654,5, 9983,5, 9207, 8448,5, 7737, 12954,5, 12404, 12061, 12208,5, 11183, 10460,5, 9747, 9226, 8428,5, 12647, 12435, 12410,5, 12484,5, 12219,5, 11591, 10553,5, 9750,5, 10009,5, 13022,5, 12722, 13206, 13091,5, 12793, 11468,5, 10088, 9130, 8886, 13506, 12778, 12769, 13151, 12548,5, 11734,5, 10481,5, 9490, 8509, 13516,5, 12296, 12562, 13215, 13258,5, 12362, 10414,5, 9461, 8415, 13126, 12593,5, 12943,5, 13728,5, 13042,5, 11112,5, 10052,5, 9509, 8931, 13247, 12521,5, 11794, 11385, 11475, 11246, 10982,5, 9776,5, 8163,5, , , , , , , , , , , , , , , , , , , , , , , , , , , , , , , , , , , , , , , , , , , , , , , , , , , , , , , , , , , , , , , , , , , , , , , , , , , , , , , , , , , , , , , , , , , , , , , , , , , , , , , , , , , , , , , , , , 
316,77, 12208, 10875,5, 10241,5, 9613, 9401, 8973,5, 8658,5, 7879, 7191,5, 11855,5, 11195,5, 11292, 11169,5, 10643,5, 9872, 9132, 8412,5, 7735,5, 12838,5, 12288,5, 11914,5, 12125, 11175, 10409, 9761, 9153, 8417, 12662,5, 12463, 12365,5, 12496,5, 12212, 11595, 10603,5, 9762,5, 9969, 12901,5, 12724, 13262,5, 13095,5, 12782,5, 11467, 10105,5, 9116, 8814,5, 13636, 12799,5, 12764, 13015, 12424, 11708, 10367,5, 9389, 8479,5, 13419, 12319, 12618,5, 13169,5, 13226, 12363, 10436,5, 9298, 8435, 12981,5, 12561,5, 12861, 13846, 12856,5, 10968,5, 10131, 9439,5, 8872, 13207,5, 12570, 11858,5, 11337,5, 11407, 11192,5, 10930,5, 9711, 8124, , , , , , , , , , , , , , , , , , , , , , , , , , , , , , , , , , , , , , , , , , , , , , , , , , , , , , , , , , , , , , , , , , , , , , , , , , , , , , , , , , , , , , , , , , , , , , , , , , , , , , , , , , , , , , , , , , 
318,56, 12161,5, 10763, 10132, 9522,5, 9406,5, 8892, 8667,5, 7772,5, 7242,5, 11703, 11051,5, 11288,5, 11257, 10547,5, 9943, 9125, 8439, 7722, 12758, 12207, 12017, 12177,5, 11056, 10318,5, 9703, 9177, 8385, 12611, 12425, 12374,5, 12594, 12135,5, 11467,5, 10554, 9675, 9919, 12857,5, 12681, 13167, 13164,5, 12681,5, 11365, 10149,5, 9151,5, 8834, 13378,5, 12713,5, 12700, 13079, 12376,5, 11629, 10386, 9427, 8447, 13509,5, 12281, 12671, 13153, 13210,5, 12191, 10327,5, 9450,5, 8338, 12991, 12553, 12901,5, 13718, 12858, 10950, 10051,5, 9402,5, 8858, 13164, 12414, 11690,5, 11270,5, 11383,5, 11210,5, 10947, 9915, 8020,5, , , , , , , , , , , , , , , , , , , , , , , , , , , , , , , , , , , , , , , , , , , , , , , , , , , , , , , , , , , , , , , , , , , , , , , , , , , , , , , , , , , , , , , , , , , , , , , , , , , , , , , , , , , , , , , , , , 
320,352, 12152,5, 10713, 10115,5, 9496, 9394,5, 8992, 8628,5, 7865,5, 7259, 11740, 11042,5, 11267,5, 11160,5, 10532,5, 9902, 9203, 8378, 7712,5, 12800,5, 12284,5, 12018, 12057, 11225, 10356, 9623,5, 9093, 8378, 12582, 12475,5, 12262,5, 12407, 12110,5, 11467,5, 10368,5, 9730,5, 10053, 12832,5, 12771, 13219,5, 13246, 12658, 11409,5, 10044, 9151, 8725, 13435,5, 12726, 12814, 13093, 12501, 11717,5, 10475,5, 9480,5, 8467, 13485, 12289, 12627,5, 13269,5, 13308, 12349,5, 10368,5, 9315, 8313, 13031, 12563,5, 12869,5, 13649, 12918, 10973, 10018, 9357,5, 8895,5, 13200, 12379, 11713, 11327,5, 11338, 11120, 10911, 9731,5, 8094,5, , , , , , , , , , , , , , , , , , , , , , , , , , , , , , , , , , , , , , , , , , , , , , , , , , , , , , , , , , , , , , , , , , , , , , , , , , , , , , , , , , , , , , , , , , , , , , , , , , , , , , , , , , , , , , , , , , 
322,141, 12229,5, 10892, 10226,5, 9661,5, 9392, 9085, 8786,5, 7882, 7269, 11717, 11180, 11403,5, 11338,5, 10673,5, 10064,5, 9189, 8483, 7765,5, 12891, 12481, 12072,5, 12169, 11253,5, 10449,5, 9767,5, 9234, 8519, 12689,5, 12623,5, 12389, 12630,5, 12229,5, 11588, 10645,5, 9865, 10035,5, 12855,5, 12833, 13293,5, 13259,5, 12733,5, 11518,5, 10123,5, 9210, 8902,5, 13554,5, 12859,5, 12705, 13154,5, 12427, 11851, 10503, 9470, 8472,5, 13650,5, 12320,5, 12607,5, 13334, 13370,5, 12487, 10466,5, 9429,5, 8433,5, 13062,5, 12624,5, 12952, 13817, 12971, 11076,5, 10101, 9346, 8953, 13348,5, 12555,5, 11797, 11362,5, 11431,5, 11241,5, 11065,5, 9889, 8187,5, , , , , , , , , , , , , , , , , , , , , , , , , , , , , , , , , , , , , , , , , , , , , , , , , , , , , , , , , , , , , , , , , , , , , , , , , , , , , , , , , , , , , , , , , , , , , , , , , , , , , , , , , , , , , , , , , , 
323,93, 12278,5, 10877, 10289, 9624,5, 9436,5, 9120,5, 8723, 7835,5, 7349,5, 11947, 11337, 11353, 11333, 10723, 10069, 9280, 8502,5, 7750,5, 12914,5, 12500,5, 12104,5, 12233, 11286,5, 10423, 9868,5, 9291, 8466, 12769,5, 12621,5, 12472,5, 12599, 12307,5, 11645,5, 10665,5, 9754, 10006, 12959, 12908, 13375, 13147,5, 12841,5, 11594,5, 10140,5, 9195,5, 8851,5, 13649,5, 12859, 12942,5, 13214,5, 12620, 11795, 10560,5, 9463,5, 8464,5, 13615, 12346,5, 12601,5, 13411,5, 13423,5, 12456,5, 10479,5, 9512, 8444, 13136, 12579,5, 13050, 13866, 13126, 11077,5, 10043,5, 9486,5, 8912,5, 13362, 12558,5, 11859, 11385, 11373, 11232, 10996, 9802,5, 8171,5, , , , , , , , , , , , , , , , , , , , , , , , , , , , , , , , , , , , , , , , , , , , , , , , , , , , , , , , , , , , , , , , , , , , , , , , , , , , , , , , , , , , , , , , , , , , , , , , , , , , , , , , , , , , , , , , , , 
325,719, 12312,5, 10941, 10241, 9639,5, 9526,5, 9105, 8782, 7959,5, 7354, 11982,5, 11180, 11513, 11413, 10633,5, 10072, 9255,5, 8412,5, 7840,5, 12871, 12388,5, 12103,5, 12213,5, 11314, 10401, 9856,5, 9231, 8514, 12747, 12645, 12498,5, 12701, 12251, 11521, 10694, 9808,5, 10168, 13028,5, 12789, 13355, 13341, 12801,5, 11522,5, 10148, 9222, 8919, 13614, 12812,5, 12828, 13233,5, 12650,5, 11923,5, 10508,5, 9560, 8555, 13580, 12333,5, 12640, 13369, 13394,5, 12448,5, 10522, 9319, 8467, 13062,5, 12643,5, 12949, 13832, 13131,5, 11028, 10090,5, 9451,5, 9023, 13349,5, 12547, 11907,5, 11430, 11459, 11203,5, 10985,5, 9839, 8134,5, , , , , , , , , , , , , , , , , , , , , , , , , , , , , , , , , , , , , , , , , , , , , , , , , , , , , , , , , , , , , , , , , , , , , , , , , , , , , , , , , , , , , , , , , , , , , , , , , , , , , , , , , , , , , , , , , , 
327,507, 12408,5, 11046,5, 10365, 9731,5, 9532, 9153,5, 8789,5, 7952, 7392,5, 12001, 11342,5, 11476, 11459,5, 10786,5, 10157, 9274,5, 8520,5, 7793, 13094,5, 12481,5, 12179,5, 12198,5, 11336, 10524,5, 9819,5, 9190,5, 8637,5, 12769,5, 12619, 12444, 12618, 12206,5, 11649, 10608, 9767,5, 10127,5, 12975,5, 12841,5, 13404, 13338, 12929,5, 11565, 10185,5, 9227,5, 8899,5, 13550,5, 12919,5, 12823, 13348,5, 12563, 11864,5, 10409,5, 9517,5, 8464,5, 13584,5, 12496, 12648,5, 13436, 13413, 12387, 10483,5, 9380,5, 8451, 13063,5, 12624,5, 13074, 13944,5, 13078,5, 11113,5, 10151,5, 9499,5, 9048, 13369,5, 12572,5, 11892,5, 11514, 11492, 11250,5, 11020, 9851, 8206, , , , , , , , , , , , , , , , , , , , , , , , , , , , , , , , , , , , , , , , , , , , , , , , , , , , , , , , , , , , , , , , , , , , , , , , , , , , , , , , , , , , , , , , , , , , , , , , , , , , , , , , , , , , , , , , , , 
329,297, 12427, 10970,5, 10349, 9706,5, 9596, 9177,5, 8777,5, 7973, 7417, 12080, 11294, 11535,5, 11429,5, 10780, 10078,5, 9295,5, 8564, 7892, 13009,5, 12526, 12133,5, 12246,5, 11325, 10564,5, 9934,5, 9252,5, 8542, 12852,5, 12647, 12477, 12704, 12396, 11708,5, 10680, 9821,5, 10123,5, 12973, 12883,5, 13337,5, 13273, 12931, 11599, 10198, 9293,5, 8880,5, 13609, 12724,5, 12819, 13203,5, 12588,5, 11810,5, 10468, 9478, 8438,5, 13608,5, 12378, 12772, 13474, 13457, 12486,5, 10494,5, 9488, 8491,5, 13100,5, 12643,5, 13089,5, 13917, 13086, 11126, 10175, 9479,5, 8995,5, 13441, 12645,5, 11907,5, 11405, 11499,5, 11367,5, 11156, 9985, 8252,5, , , , , , , , , , , , , , , , , , , , , , , , , , , , , , , , , , , , , , , , , , , , , , , , , , , , , , , , , , , , , , , , , , , , , , , , , , , , , , , , , , , , , , , , , , , , , , , , , , , , , , , , , , , , , , , , , , 
331,085, 12344,5, 10935, 10388, 9733,5, 9494,5, 9144, 8830,5, 7969, 7371,5, 11976,5, 11362, 11519, 11392,5, 10789,5, 10091,5, 9397, 8495, 7871,5, 12934,5, 12431,5, 12131, 12209, 11355,5, 10432,5, 9817,5, 9265,5, 8522, 12752,5, 12622,5, 12503, 12651, 12300, 11692,5, 10668,5, 9725,5, 10171,5, 12929,5, 12873,5, 13496,5, 13257, 12777, 11584, 10114,5, 9177, 8832,5, 13627, 12870,5, 12879, 13112, 12659,5, 11796, 10488,5, 9494,5, 8555,5, 13591,5, 12419, 12677,5, 13436,5, 13330,5, 12468, 10482, 9530,5, 8441,5, 13104, 12649,5, 12986, 13836,5, 12995,5, 11119, 10118, 9520, 9038, 13337,5, 12575,5, 11856,5, 11415, 11425, 11287, 11042,5, 9931, 8163,5, , , , , , , , , , , , , , , , , , , , , , , , , , , , , , , , , , , , , , , , , , , , , , , , , , , , , , , , , , , , , , , , , , , , , , , , , , , , , , , , , , , , , , , , , , , , , , , , , , , , , , , , , , , , , , , , , , 
332,872, 12388,5, 10953, 10234, 9684,5, 9539, 9228,5, 8843, 7981, 7349, 11868, 11309,5, 11463, 11445,5, 10763, 10183,5, 9267,5, 8584, 7794,5, 12894, 12474,5, 12192, 12215, 11349, 10514,5, 9932,5, 9171,5, 8482, 12748,5, 12655,5, 12455,5, 12627, 12284, 11616,5, 10595, 9811, 10074, 12988, 12823,5, 13247, 13329, 12816, 11694, 10137, 9250,5, 8961, 13485, 12930, 12840,5, 13169,5, 12477,5, 11879,5, 10505, 9525,5, 8471, 13654, 12427, 12633,5, 13352, 13341,5, 12512,5, 10519,5, 9415, 8467, 13045, 12597,5, 13026, 13901,5, 13030,5, 11051,5, 10169, 9393, 8926,5, 13232, 12632,5, 11913, 11385,5, 11501, 11337, 11066, 9894, 8281, , , , , , , , , , , , , , , , , , , , , , , , , , , , , , , , , , , , , , , , , , , , , , , , , , , , , , , , , , , , , , , , , , , , , , , , , , , , , , , , , , , , , , , , , , , , , , , , , , , , , , , , , , , , , , , , , , 
334,659, 12331, 11056, 10309, 9729,5, 9599, 9171,5, 8811, 7950,5, 7400,5, 11907, 11367,5, 11544,5, 11413,5, 10885, 10070,5, 9253,5, 8593, 7830, 12949, 12470,5, 12058, 12275, 11375,5, 10564,5, 9857, 9240,5, 8528,5, 12840, 12641, 12479,5, 12763,5, 12234,5, 11633, 10649,5, 9798, 10129, 13031,5, 12882,5, 13380,5, 13291, 12875,5, 11594,5, 10131, 9259, 8946, 13692,5, 12922, 12759, 13259, 12606, 11788, 10464,5, 9474, 8477,5, 13528,5, 12387,5, 12657, 13403,5, 13323,5, 12461,5, 10480, 9338, 8405,5, 13095, 12691,5, 13019,5, 13835,5, 12990, 11055, 10030, 9398, 8866,5, 13245,5, 12595, 11953,5, 11380,5, 11519,5, 11211, 11089, 9898, 8192, , , , , , , , , , , , , , , , , , , , , , , , , , , , , , , , , , , , , , , , , , , , , , , , , , , , , , , , , , , , , , , , , , , , , , , , , , , , , , , , , , , , , , , , , , , , , , , , , , , , , , , , , , , , , , , , , , 
336,446, 12251, 10786,5, 10184,5, 9577,5, 9312,5, 9092, 8725,5, 7864, 7233, 11783,5, 11099,5, 11279,5, 11231, 10611,5, 9972,5, 9139, 8413,5, 7738, 12685, 12238, 11956,5, 12172,5, 11182, 10345,5, 9709, 9102,5, 8487, 12570,5, 12416,5, 12304,5, 12515,5, 12161,5, 11459,5, 10485,5, 9787,5, 10024, 12841, 12640, 13280, 13180,5, 12707,5, 11411, 10002, 9052, 8842, 13445,5, 12706, 12653, 13089, 12512,5, 11726,5, 10325,5, 9365, 8381,5, 13357, 12261,5, 12481,5, 13264, 13243, 12382,5, 10306, 9326,5, 8279, 12905, 12449, 12859,5, 13712, 12831, 10892, 10030,5, 9277, 8817,5, 13204, 12398,5, 11721, 11237,5, 11267,5, 11087, 10878,5, 9739, 8058, , , , , , , , , , , , , , , , , , , , , , , , , , , , , , , , , , , , , , , , , , , , , , , , , , , , , , , , , , , , , , , , , , , , , , , , , , , , , , , , , , , , , , , , , , , , , , , , , , , , , , , , , , , , , , , , , , 
338,232, 12031,5, 10735, 10150, 9515, 9276, 9029,5, 8688,5, 7787,5, 7163, 11748,5, 11035, 11255, 11171, 10532,5, 9893,5, 9067, 8279,5, 7629,5, 12692, 12240, 11981, 12019, 11185,5, 10402,5, 9629,5, 9080, 8400, 12474,5, 12320, 12348,5, 12445, 12082, 11397,5, 10471, 9629,5, 9896,5, 12758,5, 12634,5, 13118, 13039,5, 12657, 11341, 9935, 9013,5, 8836,5, 13387, 12653,5, 12621, 12911, 12384, 11698, 10290,5, 9330, 8330, 13367,5, 12144, 12494,5, 13167,5, 13281, 12232, 10299, 9275,5, 8200, 12834,5, 12511,5, 12734, 13608, 12742,5, 10864,5, 9903, 9238, 8766,5, 12998, 12384,5, 11652,5, 11225, 11157, 11075, 10837,5, 9741,5, 8092,5, , , , , , , , , , , , , , , , , , , , , , , , , , , , , , , , , , , , , , , , , , , , , , , , , , , , , , , , , , , , , , , , , , , , , , , , , , , , , , , , , , , , , , , , , , , , , , , , , , , , , , , , , , , , , , , , , , 
340,02, 12094,5, 10696,5, 10121,5, 9552, 9287,5, 8972, 8657,5, 7760, 7178, 11694,5, 11058,5, 11202, 11136, 10593, 9889,5, 9072,5, 8417,5, 7702,5, 12730,5, 12184, 11867, 12030, 11092, 10281,5, 9543, 9059,5, 8408, 12540,5, 12302, 12223, 12383,5, 11993, 11471,5, 10386, 9642,5, 9941, 12655, 12542, 13190, 13175,5, 12555,5, 11408,5, 9987,5, 9048, 8780, 13322, 12596, 12627, 13065,5, 12319,5, 11659,5, 10325, 9311, 8280,5, 13230, 12132,5, 12467, 13161, 13131, 12196,5, 10280,5, 9393, 8232,5, 12863, 12332, 12658,5, 13656,5, 12820,5, 10807,5, 9927, 9228, 8748,5, 13020,5, 12455, 11632, 11189,5, 11226,5, 11022, 10840,5, 9664, 8096, , , , , , , , , , , , , , , , , , , , , , , , , , , , , , , , , , , , , , , , , , , , , , , , , , , , , , , , , , , , , , , , , , , , , , , , , , , , , , , , , , , , , , , , , , , , , , , , , , , , , , , , , , , , , , , , , , 
341,806, 12052, 10693, 10059,5, 9505,5, 9286,5, 8972, 8673, 7717,5, 7142, 11737,5, 10947,5, 11213, 11274,5, 10566, 9871,5, 9061, 8365, 7672, 12558,5, 12138, 11969, 12063, 11137, 10362, 9710, 9143, 8365, 12526, 12352, 12226, 12392, 12119,5, 11412, 10484, 9699,5, 9898,5, 12665,5, 12581, 13128, 12997,5, 12669,5, 11362, 9939,5, 9049,5, 8809, 13345, 12563,5, 12642,5, 12931,5, 12306,5, 11559,5, 10207,5, 9294, 8292, 13301, 12213, 12402, 13061, 13188,5, 12122,5, 10274,5, 9245,5, 8266, 12774,5, 12410, 12697, 13676,5, 12815,5, 10902,5, 9882,5, 9198, 8830,5, 13061, 12338,5, 11613,5, 11196,5, 11161, 11092,5, 10836,5, 9713, 8088, , , , , , , , , , , , , , , , , , , , , , , , , , , , , , , , , , , , , , , , , , , , , , , , , , , , , , , , , , , , , , , , , , , , , , , , , , , , , , , , , , , , , , , , , , , , , , , , , , , , , , , , , , , , , , , , , , 
343,591, 12048, 10669,5, 10100,5, 9480, 9297,5, 8988, 8612,5, 7717,5, 7160, 11694,5, 10950,5, 11251, 11187, 10545, 9896,5, 9159, 8277,5, 7614,5, 12598, 12149,5, 11857,5, 11999, 11120,5, 10265,5, 9603, 8983,5, 8388,5, 12452, 12394, 12206, 12328, 12043, 11400, 10379, 9642, 10018,5, 12674, 12613,5, 13072, 13103, 12712,5, 11290,5, 9973,5, 8956,5, 8700, 13339, 12628,5, 12588,5, 12948, 12356,5, 11647, 10257, 9311,5, 8329,5, 13197,5, 12124,5, 12390,5, 13149, 13189,5, 12134, 10218, 9270,5, 8316,5, 12747,5, 12251, 12730, 13557, 12797, 10851, 9898,5, 9133, 8826,5, 12980, 12313,5, 11587,5, 11019, 11224,5, 11033, 10750, 9610, 8063,5, , , , , , , , , , , , , , , , , , , , , , , , , , , , , , , , , , , , , , , , , , , , , , , , , , , , , , , , , , , , , , , , , , , , , , , , , , , , , , , , , , , , , , , , , , , , , , , , , , , , , , , , , , , , , , , , , , 
345,376, 11983,5, 10754,5, 10093, 9524, 9243, 8912,5, 8597, 7719, 7170, 11685,5, 11026, 11179, 11128, 10530,5, 9902,5, 9080,5, 8267, 7697,5, 12545, 12123,5, 11841,5, 11979, 11124, 10267,5, 9607,5, 9054,5, 8359,5, 12451,5, 12289,5, 12218, 12421, 12062, 11338,5, 10428, 9591,5, 9931, 12738, 12517, 13105,5, 12954, 12543,5, 11257, 9883, 9047,5, 8699, 13241,5, 12581,5, 12544, 12952, 12337,5, 11713,5, 10250, 9198,5, 8334, 13340,5, 12078, 12355,5, 13069, 13234, 12196, 10243,5, 9173,5, 8259,5, 12799, 12235,5, 12727, 13521, 12749, 10717, 9866, 9208, 8823, 12961,5, 12291,5, 11527,5, 11128, 11199, 11147, 10937, 9660, 7993, , , , , , , , , , , , , , , , , , , , , , , , , , , , , , , , , , , , , , , , , , , , , , , , , , , , , , , , , , , , , , , , , , , , , , , , , , , , , , , , , , , , , , , , , , , , , , , , , , , , , , , , , , , , , , , , , , 
347,161, 12058,5, 10848,5, 10091, 9511, 9364,5, 8923,5, 8565,5, 7752, 7177, 11749, 10929,5, 11192,5, 11189, 10455,5, 9889, 9105,5, 8325, 7628, 12728,5, 12145, 11928, 12015,5, 11162,5, 10359, 9698, 9057, 8356,5, 12466,5, 12296, 12276,5, 12401,5, 12036, 11454, 10378,5, 9609, 9936, 12707, 12561, 13157,5, 13022,5, 12655, 11320, 9878, 9040, 8662, 13259, 12619, 12504,5, 12948,5, 12241, 11666, 10257,5, 9353, 8302,5, 13325,5, 12124, 12429, 13102, 13105,5, 12166, 10297, 9235, 8158, 12736,5, 12325,5, 12668,5, 13595,5, 12725, 10884,5, 9923, 9164, 8763, 13008, 12283, 11665,5, 11065, 11112, 10989, 10767, 9603,5, 8073,5, , , , , , , , , , , , , , , , , , , , , , , , , , , , , , , , , , , , , , , , , , , , , , , , , , , , , , , , , , , , , , , , , , , , , , , , , , , , , , , , , , , , , , , , , , , , , , , , , , , , , , , , , , , , , , , , , , 
348,945, 12043,5, 10609,5, 10064, 9585, 9288, 8991,5, 8595,5, 7813, 7182,5, 11631, 11021,5, 11126,5, 11139,5, 10578, 9910, 9083, 8372, 7633, 12653,5, 12169,5, 11790,5, 11975, 11084, 10295, 9663, 8964,5, 8366, 12417,5, 12333, 12221, 12327,5, 12021, 11309, 10432,5, 9575, 9875,5, 12638,5, 12587,5, 13204,5, 12994,5, 12491, 11330, 9883, 9041,5, 8669,5, 13347, 12600, 12508, 13015,5, 12256, 11631,5, 10248,5, 9227,5, 8279,5, 13212, 12213,5, 12406,5, 13076,5, 13231,5, 12277,5, 10180, 9231,5, 8246,5, 12770,5, 12421, 12770,5, 13634, 12729,5, 10956,5, 9964,5, 9178,5, 8723, 13042,5, 12417, 11595,5, 11244, 11170,5, 10964,5, 10764,5, 9658,5, 8042,5, , , , , , , , , , , , , , , , , , , , , , , , , , , , , , , , , , , , , , , , , , , , , , , , , , , , , , , , , , , , , , , , , , , , , , , , , , , , , , , , , , , , , , , , , , , , , , , , , , , , , , , , , , , , , , , , , , 
350,729, 12113,5, 10722,5, 10075,5, 9497,5, 9299,5, 8868, 8607, 7743,5, 7219,5, 11704,5, 10979,5, 11240,5, 11121,5, 10530,5, 9876,5, 9071, 8380, 7634, 12654, 12172, 11835,5, 11997,5, 11070,5, 10243,5, 9661, 9093,5, 8242, 12514,5, 12287,5, 12260, 12308,5, 12123, 11408, 10281,5, 9544,5, 9954, 12791, 12615,5, 13120,5, 12997,5, 12557,5, 11270,5, 10015, 8938,5, 8710,5, 13282,5, 12523, 12560,5, 12834, 12336,5, 11621, 10259, 9280,5, 8219,5, 13299, 12194,5, 12356, 13172,5, 13066,5, 12159,5, 10297, 9253,5, 8275, 12679, 12302,5, 12783,5, 13497,5, 12722,5, 10848,5, 9929,5, 9191,5, 8713,5, 12983, 12252, 11539,5, 11127, 11112,5, 10900, 10845,5, 9612, 8001, , , , , , , , , , , , , , , , , , , , , , , , , , , , , , , , , , , , , , , , , , , , , , , , , , , , , , , , , , , , , , , , , , , , , , , , , , , , , , , , , , , , , , , , , , , , , , , , , , , , , , , , , , , , , , , , , , 
352,512, 12162,5, 10707,5, 10131,5, 9435, 9287,5, 8955,5, 8686, 7772,5, 7225,5, 11791, 11095, 11197,5, 11193,5, 10478, 9849, 9100,5, 8383,5, 7676,5, 12606,5, 12215, 11824, 11978,5, 11023, 10265,5, 9588,5, 9051,5, 8331, 12470, 12325,5, 12132,5, 12390, 11973, 11330,5, 10450, 9612,5, 9878,5, 12720,5, 12499, 13134, 13023,5, 12600, 11201,5, 9918,5, 8963,5, 8728, 13279, 12496,5, 12543,5, 12915, 12245, 11612, 10206,5, 9277,5, 8254,5, 13273, 12113, 12407, 13035,5, 13110, 12027, 10301, 9187,5, 8141,5, 12765, 12311,5, 12702, 13514, 12771,5, 10794,5, 9872,5, 9263, 8750, 13077, 12252, 11587, 11229,5, 11122,5, 11034,5, 10771,5, 9612,5, 8035, , , , , , , , , , , , , , , , , , , , , , , , , , , , , , , , , , , , , , , , , , , , , , , , , , , , , , , , , , , , , , , , , , , , , , , , , , , , , , , , , , , , , , , , , , , , , , , , , , , , , , , , , , , , , , , , , , 
354,298, 12117, 10808, 10059, 9488,5, 9250,5, 8953,5, 8663,5, 7774,5, 7148,5, 11750, 11010,5, 11201, 11204, 10517, 9860, 9100,5, 8402,5, 7614,5, 12603,5, 12113, 11865, 12075,5, 11106,5, 10180, 9650,5, 9038, 8323,5, 12555, 12386,5, 12251,5, 12409, 11998, 11424, 10354, 9590, 9894, 12710, 12458, 13006, 13048, 12492, 11293, 9830,5, 8938, 8731,5, 13298, 12707,5, 12537,5, 12854, 12218, 11515, 10221, 9270,5, 8338,5, 13235,5, 12048,5, 12430, 13022, 13050,5, 12134,5, 10165,5, 9167, 8210,5, 12829, 12269,5, 12631, 13448,5, 12753,5, 10764,5, 9860, 9077, 8733, 12985,5, 12217, 11622,5, 11153, 11230, 10994, 10818, 9677, 8031,5, , , , , , , , , , , , , , , , , , , , , , , , , , , , , , , , , , , , , , , , , , , , , , , , , , , , , , , , , , , , , , , , , , , , , , , , , , , , , , , , , , , , , , , , , , , , , , , , , , , , , , , , , , , , , , , , , , 
356,08, 12140,5, 10749, 10078,5, 9477, 9310,5, 8940, 8612, 7762, 7186,5, 11704,5, 11027, 11229,5, 11149, 10588,5, 9889,5, 9082, 8303, 7669, 12635, 12206, 11881, 11921, 11077, 10294,5, 9700, 9012,5, 8356, 12522,5, 12258, 12258, 12334, 12174, 11297, 10351, 9565,5, 9853, 12665, 12545, 13033, 13008,5, 12611, 11275,5, 9895, 8947,5, 8746, 13209, 12501, 12613, 12841,5, 12287, 11585, 10203,5, 9298,5, 8276, 13257,5, 12109,5, 12318,5, 13162, 13114,5, 12217, 10194,5, 9203, 8198,5, 12841,5, 12268,5, 12677,5, 13399,5, 12742, 10783, 9868,5, 9276,5, 8642, 13000, 12312,5, 11686, 11077, 11189, 11064, 10875,5, 9658,5, 8017,5, , , , , , , , , , , , , , , , , , , , , , , , , , , , , , , , , , , , , , , , , , , , , , , , , , , , , , , , , , , , , , , , , , , , , , , , , , , , , , , , , , , , , , , , , , , , , , , , , , , , , , , , , , , , , , , , , , 
357,863, 12164, 10770, 10108, 9566, 9287,5, 9045,5, 8682,5, 7761, 7231,5, 11721,5, 10944,5, 11250,5, 11209,5, 10510,5, 9877, 9025,5, 8431, 7620, 12574, 12139,5, 11922,5, 12006, 11016,5, 10299,5, 9661, 9011,5, 8306, 12466, 12324, 12285,5, 12283,5, 11972,5, 11402, 10400,5, 9613,5, 9958, 12762,5, 12515, 12982, 12977, 12540,5, 11383,5, 9884, 8981,5, 8678, 13270, 12578,5, 12493, 12905,5, 12337, 11537, 10265,5, 9202,5, 8235,5, 13270,5, 12099,5, 12410,5, 13055, 13092,5, 12139,5, 10187, 9246,5, 8244,5, 12686, 12388, 12676,5, 13545,5, 12738, 10869,5, 9929, 9171, 8750,5, 12996, 12295,5, 11587, 11157, 11131, 10983,5, 10788, 9647, 7962, , , , , , , , , , , , , , , , , , , , , , , , , , , , , , , , , , , , , , , , , , , , , , , , , , , , , , , , , , , , , , , , , , , , , , , , , , , , , , , , , , , , , , , , , , , , , , , , , , , , , , , , , , , , , , , , , , 
359,645, 12283,5, 10813, 10117, 9528, 9246,5, 9023,5, 8632,5, 7830,5, 7293, 11779, 10990,5, 11253, 11160, 10519,5, 9927,5, 9091,5, 8317, 7616, 12686,5, 12177, 11875, 12043, 11125, 10216, 9689,5, 8981,5, 8301, 12540,5, 12306,5, 12210, 12412,5, 12014,5, 11397,5, 10414,5, 9616,5, 9952, 12638,5, 12606, 13048,5, 13027,5, 12560, 11353, 9966, 9012,5, 8647,5, 13399,5, 12540, 12561,5, 12850,5, 12294, 11619,5, 10244,5, 9234, 8277,5, 13259, 12093, 12374,5, 13043,5, 13066, 12196, 10303, 9215,5, 8194, 12806, 12356, 12745,5, 13524,5, 12706, 10838, 9929,5, 9154, 8782,5, 12996,5, 12329, 11601,5, 11151,5, 11219, 11067,5, 10829, 9685, 8020, , , , , , , , , , , , , , , , , , , , , , , , , , , , , , , , , , , , , , , , , , , , , , , , , , , , , , , , , , , , , , , , , , , , , , , , , , , , , , , , , , , , , , , , , , , , , , , , , , , , , , , , , , , , , , , , , , 
361,427, 12278,5, 10805,5, 10104, 9600, 9332,5, 8957, 8638,5, 7779, 7253,5, 11726, 11046, 11371, 11227, 10482, 9923,5, 9150, 8359, 7644,5, 12869, 12190, 11941, 11967, 11074, 10339,5, 9660, 9147,5, 8370, 12490, 12382,5, 12253, 12406,5, 12072, 11403, 10445, 9641, 9879, 12760, 12559, 13125, 12985, 12594, 11296,5, 9975,5, 9003,5, 8614,5, 13322, 12601,5, 12589,5, 12901,5, 12369, 11557, 10261,5, 9212,5, 8301, 13268, 12143, 12356,5, 13103,5, 13104, 12069, 10230, 9249, 8223, 12706,5, 12271,5, 12668,5, 13588, 12707, 10832,5, 9913,5, 9208,5, 8846,5, 12970,5, 12369,5, 11536, 11159,5, 11152, 11050, 10887, 9723,5, 7968,5, , , , , , , , , , , , , , , , , , , , , , , , , , , , , , , , , , , , , , , , , , , , , , , , , , , , , , , , , , , , , , , , , , , , , , , , , , , , , , , , , , , , , , , , , , , , , , , , , , , , , , , , , , , , , , , , , , 
363,208, 12105,5, 10808,5, 10089,5, 9616, 9382,5, 8961, 8674,5, 7820, 7305,5, 11754, 11063, 11244, 11251,5, 10499,5, 9911,5, 9094,5, 8430,5, 7632, 12731,5, 12248,5, 11892,5, 12008, 11160, 10269, 9554,5, 9044, 8353, 12523,5, 12311,5, 12235,5, 12392,5, 12091,5, 11411,5, 10407,5, 9630, 9931,5, 12691, 12674, 13107, 13023, 12539, 11348,5, 9907, 9003, 8694, 13318, 12515, 12557,5, 13004,5, 12275, 11558, 10264, 9229, 8240,5, 13391,5, 12138, 12396,5, 13019, 13140,5, 12207, 10288, 9170, 8215,5, 12853,5, 12262, 12742, 13563,5, 12765, 10811,5, 9937,5, 9187,5, 8796,5, 12998,5, 12305,5, 11715, 11190,5, 11218,5, 11048, 10958,5, 9698, 8024,5, , , , , , , , , , , , , , , , , , , , , , , , , , , , , , , , , , , , , , , , , , , , , , , , , , , , , , , , , , , , , , , , , , , , , , , , , , , , , , , , , , , , , , , , , , , , , , , , , , , , , , , , , , , , , , , , , , 
364,989, 12153,5, 10829, 10108, 9486,5, 9364,5, 9016, 8787, 7860,5, 7271, 11853, 11137, 11317, 11298, 10597,5, 10008,5, 9152, 8373,5, 7667,5, 12674, 12238, 11881,5, 12093, 11187, 10282, 9664, 9059, 8422,5, 12522, 12413, 12199, 12428, 12100, 11347, 10427,5, 9619,5, 9973,5, 12756, 12658,5, 13164,5, 13016,5, 12645,5, 11410, 9980,5, 9012, 8690, 13376,5, 12589,5, 12605,5, 12870,5, 12313,5, 11666, 10235,5, 9260, 8215, 13322,5, 12161,5, 12475, 13133, 13086, 12128, 10251,5, 9241,5, 8254, 12821, 12302, 12702,5, 13625,5, 12831, 10755, 9913, 9184, 8819,5, 13069, 12316,5, 11626, 11149, 11262,5, 11034, 10905,5, 9695, 8003,5, , , , , , , , , , , , , , , , , , , , , , , , , , , , , , , , , , , , , , , , , , , , , , , , , , , , , , , , , , , , , , , , , , , , , , , , , , , , , , , , , , , , , , , , , , , , , , , , , , , , , , , , , , , , , , , , , , 
366,77, 12298, 10905,5, 10190,5, 9636, 9350, 9042,5, 8717, 7861, 7357, 11795,5, 11176,5, 11313, 11255, 10614, 10010, 9158,5, 8452,5, 7620, 12759, 12333, 12029,5, 12071,5, 11057, 10344,5, 9707, 9178,5, 8421,5, 12602, 12474,5, 12341, 12336, 12179,5, 11408, 10536,5, 9629, 9986, 12803,5, 12651, 13049, 13013,5, 12533, 11366, 9965,5, 9092,5, 8717, 13256, 12619,5, 12627,5, 12993, 12384, 11551, 10257,5, 9266, 8267, 13371,5, 12175,5, 12397,5, 13104,5, 13093,5, 12242, 10180, 9207,5, 8232,5, 12744,5, 12323, 12718, 13577,5, 12750, 10870,5, 9850,5, 9199, 8756, 13142,5, 12369, 11698, 11201,5, 11180,5, 10983, 10912, 9628,5, 8039,5, , , , , , , , , , , , , , , , , , , , , , , , , , , , , , , , , , , , , , , , , , , , , , , , , , , , , , , , , , , , , , , , , , , , , , , , , , , , , , , , , , , , , , , , , , , , , , , , , , , , , , , , , , , , , , , , , , 
368,551, 12143,5, 10848,5, 10244,5, 9610,5, 9477,5, 9093,5, 8742,5, 7868,5, 7250,5, 11730,5, 11154,5, 11373,5, 11313, 10652,5, 9990, 9146,5, 8407, 7669, 12787, 12284,5, 12079,5, 12094,5, 11130, 10458, 9732,5, 9176, 8401, 12647,5, 12409,5, 12333,5, 12461,5, 12091,5, 11458,5, 10497, 9695,5, 9947, 12828,5, 12576,5, 13173,5, 13056, 12712, 11341, 10052,5, 9055,5, 8859,5, 13338, 12634,5, 12657,5, 12967, 12392,5, 11605, 10335,5, 9263,5, 8290,5, 13363, 12201, 12407, 13110, 13102, 12170,5, 10245, 9200, 8290,5, 12794,5, 12335,5, 12739, 13604,5, 12777, 10827, 9956,5, 9214,5, 8774,5, 13110, 12382, 11730,5, 11224, 11221,5, 11029, 10951, 9675, 8068, , , , , , , , , , , , , , , , , , , , , , , , , , , , , , , , , , , , , , , , , , , , , , , , , , , , , , , , , , , , , , , , , , , , , , , , , , , , , , , , , , , , , , , , , , , , , , , , , , , , , , , , , , , , , , , , , , 
370,331, 12275,5, 10927,5, 10327,5, 9674, 9408, 9185,5, 8825,5, 7941,5, 7384, 11974,5, 11230, 11455,5, 11317, 10648,5, 10005, 9285,5, 8470,5, 7810, 12801,5, 12382, 12069,5, 12105, 11292, 10380, 9759,5, 9112, 8359,5, 12716, 12485,5, 12286, 12386, 12152, 11505, 10470,5, 9710,5, 10019, 12793,5, 12703,5, 13271,5, 13144,5, 12713,5, 11352, 10043,5, 9032,5, 8700,5, 13438, 12581, 12626, 13060, 12450, 11764, 10223, 9285,5, 8318,5, 13446, 12348,5, 12500, 13199, 13282,5, 12323, 10332, 9255, 8319, 12862,5, 12463,5, 12802, 13600,5, 12861,5, 10797, 9940,5, 9271, 8819,5, 13165, 12461,5, 11801, 11213, 11304,5, 11155, 10995,5, 9793,5, 8066,5, , , , , , , , , , , , , , , , , , , , , , , , , , , , , , , , , , , , , , , , , , , , , , , , , , , , , , , , , , , , , , , , , , , , , , , , , , , , , , , , , , , , , , , , , , , , , , , , , , , , , , , , , , , , , , , , , , 
372,111, 12377, 11003, 10256,5, 9677,5, 9503, 9229, 8905, 7974,5, 7432,5, 12051,5, 11301,5, 11525, 11438, 10637,5, 10175,5, 9229, 8552, 7869, 12899,5, 12473, 12173,5, 12143,5, 11211, 10446, 9806, 9147, 8447,5, 12696,5, 12558,5, 12453, 12537, 12218,5, 11449,5, 10464,5, 9639, 9981,5, 12901,5, 12690,5, 13288, 13182, 12686,5, 11398, 9954,5, 9017,5, 8823, 13398, 12682,5, 12753,5, 12973,5, 12357, 11684,5, 10319, 9433, 8372,5, 13555, 12263, 12498,5, 13228, 13175, 12194, 10332, 9213,5, 8233,5, 12930,5, 12467, 12815, 13664, 12837,5, 10976, 9980, 9253, 8850,5, 13210, 12465, 11841, 11298, 11304,5, 11160, 11113, 9873,5, 8126, , , , , , , , , , , , , , , , , , , , , , , , , , , , , , , , , , , , , , , , , , , , , , , , , , , , , , , , , , , , , , , , , , , , , , , , , , , , , , , , , , , , , , , , , , , , , , , , , , , , , , , , , , , , , , , , , , 
373,89, 12516, 11089, 10438,5, 9769, 9485,5, 9222,5, 9006, 8084,5, 7566, 12101,5, 11448,5, 11666,5, 11524, 10796, 10130, 9317, 8604, 7907,5, 12983, 12563,5, 12166,5, 12306,5, 11303,5, 10434,5, 9805, 9235, 8558, 12794, 12608, 12450,5, 12530,5, 12283,5, 11555,5, 10580, 9781,5, 10152,5, 12958, 12703, 13413, 13100,5, 12747, 11443, 10011,5, 9058, 8867, 13605, 12881, 12693, 13112, 12501,5, 11777, 10378,5, 9344,5, 8420,5, 13550, 12285,5, 12531, 13235, 13219,5, 12334, 10332,5, 9401,5, 8312, 12972,5, 12436,5, 12870, 13849,5, 12923,5, 10975,5, 10097, 9262, 8841, 13401, 12551, 11874,5, 11332, 11424,5, 11229,5, 11275, 9942,5, 8167,5, , , , , , , , , , , , , , , , , , , , , , , , , , , , , , , , , , , , , , , , , , , , , , , , , , , , , , , , , , , , , , , , , , , , , , , , , , , , , , , , , , , , , , , , , , , , , , , , , , , , , , , , , , , , , , , , , , 
375,669, 12685, 11298,5, 10584, 9843,5, 9627,5, 9460, 9056,5, 8187,5, 7616,5, 12289,5, 11489,5, 11662,5, 11646, 10858, 10222, 9474, 8635,5, 7944, 13152, 12666, 12379,5, 12446,5, 11438,5, 10584, 9919,5, 9296,5, 8548,5, 13002, 12678, 12601,5, 12651,5, 12315,5, 11587, 10588,5, 9824, 10182,5, 13037, 12894, 13361,5, 13319,5, 12895, 11675,5, 10173, 9236, 8902, 13656, 12929,5, 12886,5, 13164, 12579, 11735,5, 10476,5, 9489, 8431,5, 13587,5, 12336, 12665,5, 13394,5, 13271, 12303, 10428, 9381,5, 8319,5, 13095, 12571,5, 13028, 13766, 12889, 11055,5, 10037,5, 9330,5, 8893,5, 13493, 12777,5, 11865, 11536,5, 11464, 11360, 11428, 9979, 8389,5, , , , , , , , , , , , , , , , , , , , , , , , , , , , , , , , , , , , , , , , , , , , , , , , , , , , , , , , , , , , , , , , , , , , , , , , , , , , , , , , , , , , , , , , , , , , , , , , , , , , , , , , , , , , , , , , , , 
377,448, 12886,5, 11321, 10621, 9989,5, 9763,5, 9600,5, 9302, 8377,5, 7764, 12541, 11837,5, 11864, 11817, 11145,5, 10417, 9556,5, 8819, 8114, 13301, 12915,5, 12373, 12448, 11482, 10597,5, 10056,5, 9397,5, 8713, 13135,5, 12960, 12674,5, 12786,5, 12490, 11736,5, 10723,5, 9897, 10289, 13299,5, 13037,5, 13699,5, 13407,5, 12991, 11664, 10225, 9205,5, 8890, 13874, 12957,5, 12881, 13255, 12578,5, 11718, 10452, 9509,5, 8517, 13764, 12643, 12815, 13491, 13382, 12285, 10499, 9333, 8530, 13206,5, 12798, 13066,5, 13847, 13168,5, 11071, 10064,5, 9421,5, 9031,5, 13615, 12979,5, 12218,5, 11643,5, 11565, 11516,5, 11688,5, 10233,5, 8476,5, , , , , , , , , , , , , , , , , , , , , , , , , , , , , , , , , , , , , , , , , , , , , , , , , , , , , , , , , , , , , , , , , , , , , , , , , , , , , , , , , , , , , , , , , , , , , , , , , , , , , , , , , , , , , , , , , , 
379,226, 13179,5, 11725,5, 10816,5, 10125,5, 10054, 9850, 9642, 8739,5, 8218, 13022,5, 12203,5, 12271, 12120, 11362, 10688,5, 9791,5, 9040, 8261, 13753, 13124,5, 12654, 12740, 11667, 10908, 10133, 9662,5, 8954, 13488, 13222, 12907, 13083,5, 12669,5, 11930,5, 10999,5, 10055, 10496, 13497,5, 13321, 13829,5, 13645, 13091,5, 11770, 10344,5, 9429, 9073, 14023,5, 13242, 13195, 13479,5, 12750,5, 11986,5, 10553,5, 9744, 8654,5, 14011,5, 12683,5, 12931,5, 13566, 13523, 12514,5, 10696,5, 9513,5, 8555,5, 13476,5, 12900, 13414,5, 14072,5, 13215, 11192, 10134,5, 9547, 9167, 13890, 13342,5, 12458,5, 11847,5, 11848,5, 11852, 12107, 10590, 8731,5, , , , , , , , , , , , , , , , , , , , , , , , , , , , , , , , , , , , , , , , , , , , , , , , , , , , , , , , , , , , , , , , , , , , , , , , , , , , , , , , , , , , , , , , , , , , , , , , , , , , , , , , , , , , , , , , , , 
381,004, 13680, 12122, 11229,5, 10586, 10449,5, 10322,5, 10223, 9252, 8690,5, 13709, 12884,5, 12792, 12537,5, 11721,5, 11074, 10130, 9218, 8550,5, 14318,5, 13694,5, 13184,5, 13104,5, 12061, 11100, 10524, 9889,5, 9216,5, 14063, 13560, 13332,5, 13174, 12830,5, 12173, 11240, 10335,5, 10683, 13841, 13643, 14064, 13860,5, 13306, 12039, 10567, 9614,5, 9309,5, 14406,5, 13706,5, 13410, 13677,5, 12898,5, 12167, 10764, 9744, 8824, 14447,5, 13019, 13137, 13761,5, 13851,5, 12662, 10730, 9723, 8696,5, 13786, 13295, 13559, 14324,5, 13433,5, 11298,5, 10308, 9672, 9315,5, 14417, 13641,5, 12963,5, 12237,5, 12259,5, 12302, 12761, 10930,5, 9176, , , , , , , , , , , , , , , , , , , , , , , , , , , , , , , , , , , , , , , , , , , , , , , , , , , , , , , , , , , , , , , , , , , , , , , , , , , , , , , , , , , , , , , , , , , , , , , , , , , , , , , , , , , , , , , , , , 
382,782, 14504,5, 12920,5, 11961,5, 11031,5, 11008, 11095, 11295, 10264, 9629, 14949,5, 13744,5, 13820,5, 13385, 12641,5, 11838, 10844,5, 9916,5, 9126,5, 15374, 14553,5, 13899,5, 13820, 12637, 11567, 10952,5, 10448,5, 9792,5, 14942,5, 14466,5, 13903,5, 13928, 13390, 12605,5, 11737, 10769,5, 11140, 14564, 14254,5, 14699, 14420, 13874,5, 12452, 10941, 9936, 9683,5, 15060, 14283, 13944,5, 14216,5, 13303,5, 12403, 11126, 10080,5, 9097, 15069, 13420, 13496, 14110, 14052, 13214, 10953, 10015, 9015,5, 14362, 13798, 14029,5, 14679,5, 13780, 11632,5, 10589,5, 10017,5, 9771, 15158,5, 14373,5, 13569,5, 12719,5, 12658,5, 13020, 13637, 11623, 9777, , , , , , , , , , , , , , , , , , , , , , , , , , , , , , , , , , , , , , , , , , , , , , , , , , , , , , , , , , , , , , , , , , , , , , , , , , , , , , , , , , , , , , , , , , , , , , , , , , , , , , , , , , , , , , , , , , 
384,559, 15769,5, 14233,5, 12960,5, 12063,5, 12012,5, 12403,5, 12519,5, 11379,5, 10773, 16819, 15126,5, 14953, 14522, 13505,5, 12724, 11605,5, 10799, 9953, 16663, 15802, 14924, 14590, 13300, 12221, 11605, 11210, 10526,5, 15998, 15444, 14857,5, 14448, 13935, 13305, 12287, 11379,5, 11565, 15611,5, 15186, 15289, 15071,5, 14419, 12882, 11390, 10328,5, 10134, 15975, 14859,5, 14619,5, 14660, 13705,5, 12764, 11481, 10501, 9479,5, 15858,5, 14298,5, 14029, 14585, 14434, 13403,5, 11403,5, 10316, 9357,5, 14970,5, 14393, 14514,5, 15173,5, 14156, 11971,5, 10908, 10180, 10042, 15939,5, 15205, 14405, 13438,5, 13317, 13675, 14844,5, 12266, 10329, , , , , , , , , , , , , , , , , , , , , , , , , , , , , , , , , , , , , , , , , , , , , , , , , , , , , , , , , , , , , , , , , , , , , , , , , , , , , , , , , , , , , , , , , , , , , , , , , , , , , , , , , , , , , , , , , , 
386,336, 17451,5, 15633,5, 14215, 13027,5, 13190,5, 13606,5, 13881, 12633,5, 11833,5, 18746, 16947, 16566,5, 15929, 14677, 13847, 12575,5, 11481, 10762,5, 18421, 17168,5, 16106, 15760, 14115,5, 13106,5, 12272,5, 11787,5, 11154,5, 17516,5, 16538,5, 15728, 15227, 14627,5, 13966,5, 12917, 11947, 12057, 16879,5, 16047,5, 16111, 15702, 15007,5, 13406, 11898,5, 10777, 10539,5, 17049, 15728, 15166, 15113, 14167,5, 13240,5, 11947,5, 10857, 9854, 16681, 14886,5, 14588,5, 15046,5, 14935, 13791, 11668,5, 10652, 9732,5, 15620, 15025, 15001, 15530,5, 14583,5, 12288, 11187,5, 10494, 10404, 16784,5, 15888,5, 15003,5, 14022, 13745,5, 14197,5, 15613,5, 12856, 10935,5, , , , , , , , , , , , , , , , , , , , , , , , , , , , , , , , , , , , , , , , , , , , , , , , , , , , , , , , , , , , , , , , , , , , , , , , , , , , , , , , , , , , , , , , , , , , , , , , , , , , , , , , , , , , , , , , , , 
388,113, 19018, 17117, 15422,5, 14203,5, 14087, 14716,5, 14847,5, 13330,5, 12529, 20565, 18578,5, 17809, 16997, 15785, 14605, 13196,5, 12091,5, 11239,5, 20232,5, 18633, 17178, 16314, 14848, 13814, 12956,5, 12326, 11575,5, 19025,5, 17684,5, 16268,5, 15871, 15283, 14467,5, 13406,5, 12520,5, 12403,5, 17910, 16878, 16692, 16218, 15447,5, 13933,5, 12270, 11274, 10879, 17933, 16325,5, 15485,5, 15386, 14317,5, 13632, 12278,5, 11127, 10163, 17448,5, 15359, 14924,5, 15379, 15230,5, 14286, 11884, 10880,5, 9841,5, 16232,5, 15437,5, 15422,5, 15706, 14817, 12510, 11390,5, 10806, 10543, 17316, 16329,5, 15468, 14126,5, 14164, 14638,5, 15982, 13258, 11224, , , , , , , , , , , , , , , , , , , , , , , , , , , , , , , , , , , , , , , , , , , , , , , , , , , , , , , , , , , , , , , , , , , , , , , , , , , , , , , , , , , , , , , , , , , , , , , , , , , , , , , , , , , , , , , , , , 
389,889, 20407,5, 17843, 16171,5, 14791,5, 14685, 15042,5, 15027,5, 13460,5, 12485, 21637, 19213,5, 18247, 17433,5, 16245, 14958,5, 13564, 12373,5, 11347, 21002,5, 18994, 17263, 16497,5, 15095,5, 14040, 13247, 12696, 11742, 19609, 17871,5, 16442, 16015, 15474, 14798, 13636,5, 12622,5, 12604, 18309, 17018, 16747,5, 16188, 15590, 13860, 12438, 11349,5, 11044,5, 18080,5, 16392,5, 15572, 15428, 14523,5, 13667, 12373, 11285, 10232,5, 17422,5, 15294,5, 15022, 15357,5, 15114, 14107, 11884,5, 10972, 9995, 16192,5, 15558, 15413, 15853, 14806,5, 12495, 11491,5, 10774, 10648, 17313,5, 16446, 15383,5, 14259, 14088, 14561,5, 15974, 13209,5, 11264,5, , , , , , , , , , , , , , , , , , , , , , , , , , , , , , , , , , , , , , , , , , , , , , , , , , , , , , , , , , , , , , , , , , , , , , , , , , , , , , , , , , , , , , , , , , , , , , , , , , , , , , , , , , , , , , , , , , 
391,665, 20197, 17659,5, 15675, 14488, 14415, 14603,5, 14367, 12869,5, 11979,5, 20883,5, 18389,5, 17536, 16791, 15719, 14563, 13226, 11980, 11071, 20143, 18210,5, 16676,5, 16090,5, 14675,5, 13754,5, 12904,5, 12316, 11442,5, 18523,5, 17149, 15902, 15627, 15155,5, 14420,5, 13262, 12326,5, 12529, 17482,5, 16568, 16426,5, 15801,5, 15091,5, 13684, 12117, 11079,5, 10888,5, 17515, 15913,5, 15195, 15232,5, 14248, 13404,5, 12073,5, 11106,5, 10117, 16998, 15112,5, 14729,5, 15213,5, 14887,5, 14104,5, 11761,5, 10751,5, 9878, 16127,5, 15313, 15276, 15909,5, 14689,5, 12448,5, 11471,5, 10860,5, 10548, 17125,5, 16118,5, 15098, 14028, 13861, 14348,5, 15538,5, 13059,5, 11129, , , , , , , , , , , , , , , , , , , , , , , , , , , , , , , , , , , , , , , , , , , , , , , , , , , , , , , , , , , , , , , , , , , , , , , , , , , , , , , , , , , , , , , , , , , , , , , , , , , , , , , , , , , , , , , , , , 
393,441, 18406,5, 16064, 14422,5, 13442, 13410,5, 13588, 13194, 11806, 11079,5, 18632, 16774, 15991,5, 15603,5, 14599, 13597,5, 12401, 11252, 10485, 18232,5, 16765, 15707,5, 15280,5, 13917,5, 12984, 12382,5, 11688,5, 10812, 16872,5, 15924, 15222,5, 14956, 14384,5, 13771, 12762,5, 11713, 12009,5, 16366,5, 15739, 15732, 15317, 14687, 13248, 11671,5, 10774, 10508, 16637,5, 15239,5, 14775, 14973, 14006,5, 13266, 11861, 10866, 9824,5, 16222, 14478,5, 14491, 15040,5, 14857,5, 13718,5, 11589,5, 10642,5, 9761, 15592, 15076, 15073,5, 15667, 14581, 12310,5, 11380,5, 10670, 10425,5, 16646, 15839,5, 14683, 13778, 13748, 13983,5, 14923,5, 12640, 10781,5, , , , , , , , , , , , , , , , , , , , , , , , , , , , , , , , , , , , , , , , , , , , , , , , , , , , , , , , , , , , , , , , , , , , , , , , , , , , , , , , , , , , , , , , , , , , , , , , , , , , , , , , , , , , , , , , , , 
395,216, 16503,5, 14484,5, 13159, 12436, 12270, 12280, 12153, 10912,5, 10184, 16505, 15118,5, 14888,5, 14586, 13615,5, 12745, 11541, 10615, 9846, 16530,5, 15612,5, 14705, 14484, 13206, 12347, 11773,5, 11136, 10398,5, 15626, 15077,5, 14668,5, 14496,5, 13988, 13356, 12190, 11370,5, 11643, 15466, 14981,5, 15289,5, 14958,5, 14352, 12900,5, 11444, 10447, 10118, 15831, 14748,5, 14385,5, 14633,5, 13759, 13009,5, 11550, 10614,5, 9610, 15763, 14276, 14165,5, 14791, 14611, 13551,5, 11476, 10496, 9475,5, 15197, 14635, 14833, 15493, 14433,5, 12295,5, 11246,5, 10584, 10200, 16096,5, 15429, 14309,5, 13400, 13315,5, 13535,5, 14138, 12194,5, 10283,5, , , , , , , , , , , , , , , , , , , , , , , , , , , , , , , , , , , , , , , , , , , , , , , , , , , , , , , , , , , , , , , , , , , , , , , , , , , , , , , , , , , , , , , , , , , , , , , , , , , , , , , , , , , , , , , , , , 
396,991, 15173, 13525,5, 12495,5, 11613, 11535, 11568,5, 11213,5, 10162, 9564, 15224, 14188,5, 14088, 13789, 12841,5, 12113,5, 11000,5, 10116,5, 9383,5, 15732, 14845, 14157, 14037, 12943, 12048, 11381,5, 10769, 10014,5, 15053, 14537,5, 14218, 14170, 13784, 13046, 11892,5, 11082,5, 11458, 14933,5, 14644,5, 15102,5, 14747,5, 14104, 12686, 11292, 10194, 9998,5, 15459,5, 14478, 14236,5, 14508,5, 13679,5, 12916,5, 11477, 10433,5, 9416, 15389, 13923,5, 14133, 14663, 14582,5, 13580,5, 11407,5, 10410, 9364, 14873, 14326, 14524, 15193,5, 14237,5, 12040,5, 11157, 10362,5, 10034, 15437,5, 14785, 13777, 13061, 13076, 13041,5, 13443, 11695,5, 9869, , , , , , , , , , , , , , , , , , , , , , , , , , , , , , , , , , , , , , , , , , , , , , , , , , , , , , , , , , , , , , , , , , , , , , , , , , , , , , , , , , , , , , , , , , , , , , , , , , , , , , , , , , , , , , , , , , 
398,765, 14621, 12932,5, 11931,5, 11290, 11069,5, 11068,5, 10798,5, 9696, 9043,5, 14630, 13583,5, 13526,5, 13421,5, 12417,5, 11699,5, 10662, 9802, 9220, 15130,5, 14375, 13898, 13711, 12754, 11706, 10994, 10474, 9757,5, 14683,5, 14348,5, 14026, 13972,5, 13615, 12913, 11775,5, 10950,5, 11348, 14641,5, 14397, 14742, 14521,5, 14039,5, 12569, 11100,5, 10087,5, 9847, 15174,5, 14259, 14044,5, 14385, 13612, 12878,5, 11395, 10365, 9319, 15167, 13765, 13821,5, 14509, 14448, 13383, 11240, 10274,5, 9320, 14616, 14057, 14305,5, 15143,5, 14138, 11987, 11010, 10264,5, 9852,5, 15143, 14354, 13503, 12787, 12784, 12653,5, 12949, 11358,5, 9545, , , , , , , , , , , , , , , , , , , , , , , , , , , , , , , , , , , , , , , , , , , , , , , , , , , , , , , , , , , , , , , , , , , , , , , , , , , , , , , , , , , , , , , , , , , , , , , , , , , , , , , , , , , , , , , , , , 
400,54, 14372, 12529,5, 11776, 10928,5, 10843, 10688, 10353,5, 9419,5, 8766,5, 14019,5, 13153,5, 13237,5, 13037,5, 12197,5, 11485, 10593,5, 9622,5, 8956,5, 14781, 14111, 13654,5, 13480, 12594, 11636,5, 10888, 10307, 9586, 14411, 14063,5, 13726,5, 13838,5, 13397, 12673,5, 11658, 10828, 11181,5, 14329, 14023, 14511, 14300, 13877, 12478, 10980,5, 10124, 9642, 15004,5, 14127, 13972, 14298, 13468,5, 12762,5, 11337, 10294,5, 9270,5, 14931, 13514,5, 13762, 14484, 14250, 13271,5, 11248,5, 10167,5, 9217,5, 14441,5, 13801, 14260, 14855, 13881,5, 11847, 10932,5, 10228,5, 9741,5, 14772,5, 13999, 13217,5, 12563,5, 12643, 12452,5, 12700,5, 11071,5, 9279, , , , , , , , , , , , , , , , , , , , , , , , , , , , , , , , , , , , , , , , , , , , , , , , , , , , , , , , , , , , , , , , , , , , , , , , , , , , , , , , , , , , , , , , , , , , , , , , , , , , , , , , , , , , , , , , , , 
402,312, 14031,5, 12471, 11569,5, 10878, 10711,5, 10531, 10160, 9170, 8554, 13679, 12889, 12939,5, 12735,5, 12009, 11200, 10296,5, 9607, 8817,5, 14538, 13856,5, 13420, 13347, 12389, 11490, 10800,5, 10180, 9413,5, 14238, 13787, 13587, 13845,5, 13294,5, 12572, 11654, 10686, 11047,5, 14313, 14136, 14372, 14297,5, 13791, 12457, 10967, 9939, 9696, 14839,5, 13927,5, 13884,5, 14212, 13460, 12650,5, 11300,5, 10215, 9242,5, 14788,5, 13401,5, 13608, 14314, 14273,5, 13336, 11112,5, 10210, 9131,5, 14210,5, 13713, 13961,5, 14817,5, 13954, 11863,5, 10772, 10122, 9735, 14587,5, 13820,5, 12962,5, 12423, 12388,5, 12341,5, 12402, 10870, 9135, , , , , , , , , , , , , , , , , , , , , , , , , , , , , , , , , , , , , , , , , , , , , , , , , , , , , , , , , , , , , , , , , , , , , , , , , , , , , , , , , , , , , , , , , , , , , , , , , , , , , , , , , , , , , , , , , , 
404,085, 13761,5, 12244, 11453, 10769, 10460, 10368,5, 10000,5, 9019,5, 8395,5, 13494, 12562, 12739, 12598,5, 11895,5, 11105,5, 10259, 9375,5, 8693, 14337,5, 13684, 13326, 13335, 12333,5, 11455, 10775,5, 10060, 9398,5, 14039,5, 13777,5, 13571,5, 13736,5, 13262,5, 12509, 11410, 10654, 10930, 14193, 13882, 14413,5, 14276,5, 13905,5, 12335,5, 10933,5, 9891, 9582, 14765,5, 13867, 13798, 14181,5, 13445,5, 12625, 11273,5, 10164, 9172,5, 14749,5, 13409,5, 13529,5, 14197,5, 14261,5, 13225, 11224, 10146,5, 9062, 14190,5, 13603,5, 13983, 14823,5, 13931,5, 11731,5, 10825, 10102,5, 9608, 14572, 13670,5, 12856,5, 12321, 12322,5, 12218,5, 12203,5, 10759, 9085,5, , , , , , , , , , , , , , , , , , , , , , , , , , , , , , , , , , , , , , , , , , , , , , , , , , , , , , , , , , , , , , , , , , , , , , , , , , , , , , , , , , , , , , , , , , , , , , , , , , , , , , , , , , , , , , , , , , 
405,858, 13715,5, 12088, 11288, 10667,5, 10491, 10211, 9804,5, 8900,5, 8247,5, 13383, 12487,5, 12655, 12478, 11846, 11097, 10190, 9367,5, 8617, 14276,5, 13603,5, 13191,5, 13335, 12178,5, 11379, 10796, 10044, 9252, 14112,5, 13664, 13495,5, 13660,5, 13188,5, 12460,5, 11451,5, 10630, 10906, 14160, 13919,5, 14381, 14257,5, 13736,5, 12365, 10850,5, 9908, 9499,5, 14694, 13883,5, 13771,5, 14083,5, 13327,5, 12607, 11188, 10145, 9070, 14785,5, 13319,5, 13712,5, 14179,5, 14111, 13128, 11116,5, 10119,5, 9003, 14037, 13586, 13878,5, 14764, 13846,5, 11746, 10777, 10026, 9613,5, 14604,5, 13605,5, 12753, 12254,5, 12358, 12181, 12095,5, 10820, 8937, , , , , , , , , , , , , , , , , , , , , , , , , , , , , , , , , , , , , , , , , , , , , , , , , , , , , , , , , , , , , , , , , , , , , , , , , , , , , , , , , , , , , , , , , , , , , , , , , , , , , , , , , , , , , , , , , , 
407,631, 13567, 12089,5, 11318, 10619,5, 10310, 10052, 9782,5, 8790, 8077, 13343, 12418, 12589, 12471,5, 11652, 11112, 10046,5, 9198,5, 8566,5, 14127,5, 13468, 13177, 13259,5, 12127,5, 11310, 10645,5, 10014,5, 9253, 13995,5, 13654,5, 13449, 13550,5, 13211,5, 12458,5, 11414,5, 10524,5, 10914,5, 14075, 13832, 14373, 14215, 13702, 12341, 10864,5, 9924, 9531, 14680, 13807,5, 13710,5, 14090,5, 13349, 12570,5, 11141,5, 10087, 9048, 14681, 13297, 13634,5, 14163, 14218, 13226,5, 11107, 10121, 9111, 14112,5, 13516, 13890, 14704,5, 13921,5, 11833,5, 10689, 10006, 9631,5, 14419, 13606,5, 12806,5, 12240,5, 12268,5, 12141, 12042, 10661, 8964, , , , , , , , , , , , , , , , , , , , , , , , , , , , , , , , , , , , , , , , , , , , , , , , , , , , , , , , , , , , , , , , , , , , , , , , , , , , , , , , , , , , , , , , , , , , , , , , , , , , , , , , , , , , , , , , , , 
409,404, 13661,5, 12034,5, 11209,5, 10559, 10337, 10094,5, 9694,5, 8755,5, 8102, 13146,5, 12332, 12525, 12397,5, 11703, 10946,5, 10142,5, 9240,5, 8519, 14198, 13468,5, 13008, 13246,5, 12233, 11277, 10580, 9990, 9208,5, 13780,5, 13559,5, 13538,5, 13497, 13104, 12406,5, 11376,5, 10524,5, 10903,5, 14026,5, 13839, 14314,5, 14238,5, 13620, 12262,5, 10816,5, 9871,5, 9560,5, 14655, 13831, 13657, 14035,5, 13276,5, 12559, 11155, 10136,5, 9153, 14722,5, 13230,5, 13433, 14183,5, 14144,5, 13210, 11072,5, 10029, 9079, 14120, 13696,5, 13768,5, 14689, 13887, 11752, 10706,5, 10021,5, 9582,5, 14458, 13500, 12751,5, 12231,5, 12225, 12024, 11949, 10668, 8988,5, , , , , , , , , , , , , , , , , , , , , , , , , , , , , , , , , , , , , , , , , , , , , , , , , , , , , , , , , , , , , , , , , , , , , , , , , , , , , , , , , , , , , , , , , , , , , , , , , , , , , , , , , , , , , , , , , , 
411,176, 13631,5, 12022,5, 11168,5, 10582, 10342, 10063,5, 9700, 8670, 8056,5, 13157, 12312,5, 12476,5, 12262,5, 11622,5, 10941, 10092, 9239,5, 8468, 14175,5, 13486,5, 13229, 13137, 12167, 11212, 10593,5, 9937, 9163, 13952, 13634, 13442, 13584,5, 13108, 12388, 11306, 10546,5, 10873,5, 14122, 13801,5, 14325,5, 14241,5, 13546,5, 12240,5, 10849, 9915,5, 9507,5, 14610, 13803, 13712,5, 14086,5, 13331,5, 12495, 11142,5, 10168, 9032,5, 14673,5, 13372,5, 13431,5, 14082, 14149,5, 13090, 11132,5, 10095, 9002, 14132,5, 13577,5, 13852,5, 14645, 13782,5, 11755,5, 10750, 10049, 9602, 14388,5, 13587, 12706, 12267, 12190,5, 12142,5, 12003,5, 10622,5, 8887,5, , , , , , , , , , , , , , , , , , , , , , , , , , , , , , , , , , , , , , , , , , , , , , , , , , , , , , , , , , , , , , , , , , , , , , , , , , , , , , , , , , , , , , , , , , , , , , , , , , , , , , , , , , , , , , , , , , 
412,948, 13494,5, 11890, 11187, 10421,5, 10337, 9930, 9634,5, 8630, 8040, 13177, 12237, 12438, 12208, 11523,5, 10903, 10019,5, 9179,5, 8494, 14038, 13383, 13057, 13221, 12094,5, 11241, 10467, 9937, 9144, 13800, 13499,5, 13473,5, 13505, 13074, 12344, 11437,5, 10516,5, 10864,5, 14027, 13755,5, 14354, 14105,5, 13612, 12324, 10762,5, 9838, 9447,5, 14586,5, 13768, 13665,5, 14023, 13252,5, 12448,5, 11077,5, 10044,5, 9055, 14624,5, 13207, 13595,5, 14038, 14112, 13086, 11196,5, 10165,5, 9044, 14077,5, 13481,5, 13841,5, 14699, 13792, 11765,5, 10715,5, 10016,5, 9544,5, 14294, 13407,5, 12723, 12101, 12174, 11976, 11990, 10655, 8858,5, , , , , , , , , , , , , , , , , , , , , , , , , , , , , , , , , , , , , , , , , , , , , , , , , , , , , , , , , , , , , , , , , , , , , , , , , , , , , , , , , , , , , , , , , , , , , , , , , , , , , , , , , , , , , , , , , , 
414,719, 13329,5, 11779, 11138,5, 10509, 10248, 9942,5, 9589,5, 8626,5, 7989,5, 12916,5, 12166,5, 12325,5, 12231, 11443,5, 10827, 10082, 9153, 8397,5, 13944,5, 13385,5, 12946, 13120, 12056,5, 11197,5, 10580,5, 9881,5, 9188, 13686, 13439,5, 13362,5, 13442,5, 13088,5, 12395,5, 11243,5, 10386, 10774,5, 14019,5, 13667,5, 14254,5, 14148,5, 13621, 12312, 10874,5, 9846,5, 9389,5, 14472, 13812,5, 13521, 13972,5, 13326, 12492,5, 11051,5, 10085, 9096,5, 14563,5, 13265,5, 13466, 14122, 14124,5, 13087,5, 11104,5, 10018, 8918, 14027, 13439,5, 13768,5, 14661,5, 13750, 11659, 10657,5, 9981,5, 9559,5, 14164, 13444, 12705,5, 12108,5, 12015, 11945, 11865, 10521,5, 8725, , , , , , , , , , , , , , , , , , , , , , , , , , , , , , , , , , , , , , , , , , , , , , , , , , , , , , , , , , , , , , , , , , , , , , , , , , , , , , , , , , , , , , , , , , , , , , , , , , , , , , , , , , , , , , , , , , 
416,491, 13344, 11781,5, 11000, 10428, 10189,5, 9890,5, 9471, 8598, 7847, 13017,5, 12231,5, 12332,5, 12249, 11531, 10843, 9886,5, 9152, 8421,5, 13902, 13285,5, 12947,5, 13019,5, 12021, 11184,5, 10475,5, 9878, 9083, 13693,5, 13425,5, 13346,5, 13429,5, 12986, 12367, 11357, 10419, 10799,5, 13803, 13636, 14154,5, 14104, 13578,5, 12232, 10837,5, 9815,5, 9492, 14476, 13674,5, 13658,5, 13856,5, 13146,5, 12436,5, 11110, 9934,5, 8927,5, 14504,5, 13110,5, 13404, 14202,5, 13964,5, 13056,5, 10964, 9923,5, 8991,5, 13935, 13412, 13692, 14591, 13754,5, 11716, 10630,5, 9999,5, 9508,5, 14134,5, 13417,5, 12616, 12069, 12070,5, 11881, 11783,5, 10611, 8715, , , , , , , , , , , , , , , , , , , , , , , , , , , , , , , , , , , , , , , , , , , , , , , , , , , , , , , , , , , , , , , , , , , , , , , , , , , , , , , , , , , , , , , , , , , , , , , , , , , , , , , , , , , , , , , , , , 
418,259, 13186,5, 11648, 10983,5, 10346, 10147,5, 9763,5, 9435,5, 8483,5, 7785, 12780,5, 12070,5, 12120,5, 12156,5, 11449, 10717, 9776, 9131,5, 8372, 13788,5, 13181,5, 12939,5, 13002,5, 12003, 11109, 10460, 9768, 9053, 13539,5, 13326, 13148, 13272,5, 12974,5, 12267,5, 11318, 10386,5, 10769,5, 13781, 13603,5, 14097, 14033, 13547, 12146, 10641, 9707,5, 9356, 14388,5, 13670, 13493, 13873, 13225, 12451,5, 11068,5, 9994,5, 8978,5, 14359, 12986, 13360, 14063, 14091,5, 13005, 11019, 9965,5, 8907, 13829, 13310,5, 13702,5, 14626,5, 13708,5, 11586, 10567,5, 9895,5, 9463, 14074, 13325, 12444, 11938,5, 12035,5, 11820,5, 11790,5, 10434, 8667,5, , , , , , , , , , , , , , , , , , , , , , , , , , , , , , , , , , , , , , , , , , , , , , , , , , , , , , , , , , , , , , , , , , , , , , , , , , , , , , , , , , , , , , , , , , , , , , , , , , , , , , , , , , , , , , , , , , 
420,03, 13052, 11792, 10957, 10354, 10110,5, 9822, 9370,5, 8470, 7825, 12648,5, 12005,5, 12106, 11983, 11342, 10732, 9834,5, 9105, 8201, 13718, 13172,5, 12754, 12914, 12001, 11091,5, 10371,5, 9796,5, 8966, 13392,5, 13333, 13122, 13281, 12841,5, 12139,5, 11147,5, 10311, 10709, 13602, 13488,5, 14012, 13932,5, 13519,5, 12152,5, 10652,5, 9651,5, 9291,5, 14290,5, 13463, 13471, 13761,5, 13173,5, 12415, 10991, 9940, 8875,5, 14404, 13052,5, 13351,5, 13873, 13880,5, 12960, 10978,5, 10020,5, 8827,5, 13761,5, 13298,5, 13606, 14488, 13636, 11523,5, 10547,5, 9893, 9424, 14049, 13286,5, 12490, 11932,5, 11988,5, 11792, 11586,5, 10363, 8677, , , , , , , , , , , , , , , , , , , , , , , , , , , , , , , , , , , , , , , , , , , , , , , , , , , , , , , , , , , , , , , , , , , , , , , , , , , , , , , , , , , , , , , , , , , , , , , , , , , , , , , , , , , , , , , , , , 
421,8, 13029, 11519,5, 10938, 10269,5, 10054, 9719,5, 9240, 8296, 7751, 12568,5, 11888,5, 12028, 11974,5, 11246, 10613,5, 9799, 8997, 8267,5, 13629,5, 13019,5, 12708, 12823,5, 11870, 11054,5, 10343, 9768,5, 8917,5, 13479, 13280, 13219, 13293,5, 12916, 12154,5, 11190,5, 10309, 10631,5, 13566, 13415,5, 13931,5, 13933, 13468,5, 12055, 10551,5, 9605, 9302,5, 14171, 13646, 13416,5, 13721, 13112,5, 12401,5, 10860,5, 9796,5, 8890,5, 14298, 13010, 13286, 14078,5, 13874, 12993, 10889, 9874,5, 8875,5, 13688, 13184,5, 13574, 14557, 13601, 11430,5, 10555,5, 9812, 9409, 13910,5, 13156, 12425,5, 11877, 11885,5, 11703, 11626, 10348, 8615,5, , , , , , , , , , , , , , , , , , , , , , , , , , , , , , , , , , , , , , , , , , , , , , , , , , , , , , , , , , , , , , , , , , , , , , , , , , , , , , , , , , , , , , , , , , , , , , , , , , , , , , , , , , , , , , , , , , 
423,57, 12989,5, 11573, 10804,5, 10239,5, 9959,5, 9659,5, 9270, 8345,5, 7665, 12541, 11800,5, 11968, 11947, 11282,5, 10587,5, 9680, 8931,5, 8241,5, 13613, 13080, 12724,5, 12836, 11791,5, 11036, 10337, 9666,5, 8877,5, 13313,5, 13151, 13081,5, 13164, 12913, 12225, 11205, 10320, 10643, 13573,5, 13449,5, 13948, 13850,5, 13399,5, 12036, 10592, 9639,5, 9265,5, 14181,5, 13469,5, 13367, 13856, 13063,5, 12239,5, 10876,5, 9864, 8879,5, 14233,5, 13038, 13216,5, 13888, 13923, 12803,5, 10918, 9833,5, 8759,5, 13632, 13214,5, 13517, 14440,5, 13514, 11414,5, 10470,5, 9700, 9304,5, 13794,5, 13176,5, 12389,5, 11818,5, 11811,5, 11717, 11573, 10351,5, 8568,5, , , , , , , , , , , , , , , , , , , , , , , , , , , , , , , , , , , , , , , , , , , , , , , , , , , , , , , , , , , , , , , , , , , , , , , , , , , , , , , , , , , , , , , , , , , , , , , , , , , , , , , , , , , , , , , , , , 
425,339, 12933,5, 11549, 10854, 10167, 10024,5, 9612,5, 9194, 8230,5, 7699,5, 12486,5, 11795, 11874, 11931,5, 11226,5, 10534, 9746,5, 8847,5, 8209, 13437, 13011,5, 12648, 12752,5, 11740, 10944,5, 10292, 9629, 8975, 13390, 13115, 13107,5, 13166,5, 12798,5, 12170, 11110,5, 10314,5, 10648,5, 13499,5, 13276,5, 13943,5, 13814,5, 13352,5, 12019, 10598,5, 9588, 9289, 14276,5, 13252, 13347,5, 13769, 13081,5, 12246, 10910, 9819, 8737,5, 14068, 12924, 13125,5, 13893,5, 13896,5, 12890,5, 10790,5, 9844, 8753,5, 13561, 13118,5, 13512,5, 14369,5, 13487,5, 11605,5, 10464, 9705,5, 9273, 13924, 13062,5, 12276,5, 11809,5, 11867,5, 11569,5, 11437, 10321,5, 8531, , , , , , , , , , , , , , , , , , , , , , , , , , , , , , , , , , , , , , , , , , , , , , , , , , , , , , , , , , , , , , , , , , , , , , , , , , , , , , , , , , , , , , , , , , , , , , , , , , , , , , , , , , , , , , , , , , 
427,108, 12913, 11447,5, 10780, 10206,5, 9795,5, 9584, 9249, 8232,5, 7615, 12506, 11762,5, 11901,5, 11871,5, 11120,5, 10457,5, 9637, 8857,5, 8155, 13442,5, 12904, 12704, 12885, 11749,5, 10899, 10350, 9673, 8835,5, 13298, 13060, 13046, 13157, 12766, 12087,5, 11094, 10193, 10454, 13419, 13270, 13869, 13951,5, 13279,5, 11927, 10502,5, 9593,5, 9176,5, 15355, 13309, 13359,5, 13718,5, 13055,5, 12249,5, 10858, 9768,5, 8814,5, 14108,5, 12838,5, 13153, 13886,5, 13751, 12887,5, 10864, 9813,5, 8726, 13595,5, 12998,5, 13456, 14479, 13437,5, 11412,5, 10412,5, 9692, 9215,5, 13812, 12937,5, 12221, 11804, 11819,5, 11740,5, 11472,5, 10214,5, 8530, , , , , , , , , , , , , , , , , , , , , , , , , , , , , , , , , , , , , , , , , , , , , , , , , , , , , , , , , , , , , , , , , , , , , , , , , , , , , , , , , , , , , , , , , , , , , , , , , , , , , , , , , , , , , , , , , , 
428,875, 12856,5, 11412,5, 10703, 10086,5, 9956, 9664, 9076, 8187,5, 7544,5, 12524, 11726,5, 11925, 11781, 11171,5, 10557, 9597,5, 8865, 8229,5, 13427,5, 12968, 12676,5, 12672, 11846,5, 10870, 10308,5, 9639, 8793, 13229, 13112,5, 13012,5, 13098,5, 12814, 12019,5, 11151,5, 10136, 10593, 13537,5, 13155,5, 13881, 13735, 13179, 11928,5, 10488,5, 9502, 9215, 14255,5, 13378,5, 13195,5, 13643, 13025, 12066,5, 10832, 9765, 8655,5, 13969, 12717, 13167,5, 13848, 13853, 12654,5, 10723,5, 9734,5, 8718, 13555, 13116, 13457,5, 14399, 13451, 11415,5, 10429, 9699,5, 9261,5, 13756,5, 12946,5, 12282,5, 11687, 11844, 11601,5, 11453,5, 10286,5, 8450,5, , , , , , , , , , , , , , , , , , , , , , , , , , , , , , , , , , , , , , , , , , , , , , , , , , , , , , , , , , , , , , , , , , , , , , , , , , , , , , , , , , , , , , , , , , , , , , , , , , , , , , , , , , , , , , , , , , 
430,644, 12741, 11458,5, 10704, 10055, 9811, 9496, 9049, 8131, 7651,5, 12424,5, 11708,5, 11945, 11745, 11153,5, 10496,5, 9685,5, 8877,5, 8157,5, 13340, 12892, 12538, 12751, 11707, 10864, 10224, 9507, 8825,5, 13190,5, 13048,5, 12889,5, 13141, 12828,5, 12111, 10995, 10180,5, 10493, 13431,5, 13247, 13835,5, 13733, 13233,5, 11869,5, 10534,5, 9475, 9231, 14049, 13216, 13314, 13725,5, 12916, 12185, 10836,5, 9800, 8694, 14098, 12896,5, 13182, 13854,5, 13774, 12765,5, 10783, 9718, 8666, 13488, 12995, 13443, 14272, 13339, 11283, 10396,5, 9580,5, 9238,5, 13741,5, 12843, 12215, 11724,5, 11651,5, 11609, 11404,5, 10185,5, 8442,5, , , , , , , , , , , , , , , , , , , , , , , , , , , , , , , , , , , , , , , , , , , , , , , , , , , , , , , , , , , , , , , , , , , , , , , , , , , , , , , , , , , , , , , , , , , , , , , , , , , , , , , , , , , , , , , , , , 
432,412, 12852, 11333,5, 10758, 10017,5, 9808,5, 9523,5, 9068, 8220,5, 7649, 12431,5, 11603, 11843, 11794, 11101,5, 10465,5, 9562,5, 8851, 8084,5, 13419,5, 12786, 12607,5, 12721,5, 11766, 10918, 10205, 9555, 8794,5, 13183,5, 13015,5, 12937,5, 13118, 12644, 11994,5, 10979,5, 10122,5, 10501,5, 13387, 13350, 13747, 13713,5, 13306, 11925, 10504, 9440, 9014,5, 14010,5, 13304,5, 13225, 13549, 12969,5, 12215,5, 10865, 9714,5, 8694,5, 13960, 12720, 13077,5, 13735, 13692,5, 12828,5, 10748, 9676, 8623, 13511, 12936,5, 13343,5, 14211,5, 13279, 11270, 10315, 9655,5, 9180, 13731, 12882,5, 12239, 11810, 11774,5, 11462,5, 11365,5, 10163, 8362, , , , , , , , , , , , , , , , , , , , , , , , , , , , , , , , , , , , , , , , , , , , , , , , , , , , , , , , , , , , , , , , , , , , , , , , , , , , , , , , , , , , , , , , , , , , , , , , , , , , , , , , , , , , , , , , , , 
434,18, 12753,5, 11401, 10613, 10070,5, 9780,5, 9479,5, 9136,5, 8113,5, 7600, 12303,5, 11584,5, 11854,5, 11788,5, 10994, 10424,5, 9590, 8799, 8167, 13339,5, 12814,5, 12503, 12673, 11752,5, 10901, 10127, 9483,5, 8791, 13155, 13022,5, 12825, 13076,5, 12656,5, 11984, 10853, 10106, 10530,5, 13374, 13179, 13828, 13690, 13197, 11887, 10524, 9512,5, 9181,5, 13976,5, 13182,5, 13173,5, 13658, 12878,5, 12129, 10720, 9687, 8726, 14014, 12709,5, 13044,5, 13783, 13674, 12790, 10705, 9671, 8674,5, 13414,5, 12975,5, 13349,5, 14245, 13300,5, 11293,5, 10289,5, 9524, 9162, 13597,5, 12787,5, 12162,5, 11628, 11625,5, 11513,5, 11359, 10092,5, 8407,5, , , , , , , , , , , , , , , , , , , , , , , , , , , , , , , , , , , , , , , , , , , , , , , , , , , , , , , , , , , , , , , , , , , , , , , , , , , , , , , , , , , , , , , , , , , , , , , , , , , , , , , , , , , , , , , , , , 
435,945, 12670, 11298,5, 10709, 9999,5, 9824,5, 9448,5, 8994,5, 8149, 7514,5, 12379, 11619, 11788,5, 11735,5, 11069,5, 10426,5, 9666,5, 8757, 7931, 13248, 12712,5, 12419, 12596, 11629,5, 10744, 10159, 9475,5, 8794,5, 13164, 12887, 12855,5, 13037,5, 12651, 11861, 10874, 10037, 10391, 13297, 12982,5, 13714,5, 13658,5, 13160, 11833,5, 10444,5, 9367, 9070, 13936, 13087,5, 13146, 13507, 12845, 12061,5, 10727,5, 9595,5, 8610,5, 13847,5, 12680, 12974, 13665,5, 13638, 12669,5, 10662, 9548,5, 8578,5, 13273, 12767, 13195, 14144, 13243,5, 11215,5, 10339, 9528,5, 9061, 13621, 12781,5, 12067, 11646,5, 11643,5, 11525,5, 11247,5, 10110, 8393, , , , , , , , , , , , , , , , , , , , , , , , , , , , , , , , , , , , , , , , , , , , , , , , , , , , , , , , , , , , , , , , , , , , , , , , , , , , , , , , , , , , , , , , , , , , , , , , , , , , , , , , , , , , , , , , , , 
437,712, 12647,5, 11288,5, 10588, 10016, 9761, 9387, 8998,5, 8171, 7472,5, 12272, 11574, 11724,5, 11695, 11076, 10402,5, 9496,5, 8726, 8071,5, 13129,5, 12699,5, 12460,5, 12593,5, 11582,5, 10679,5, 10120, 9413, 8741,5, 13105,5, 12947, 12787,5, 13041,5, 12642, 11917,5, 10929, 10052,5, 10422,5, 13172,5, 13127,5, 13727, 13617, 13090, 11785,5, 10414,5, 9409,5, 9110, 13797,5, 13175,5, 13119, 13550,5, 12825,5, 12117, 10591, 9589, 8593, 13797,5, 12632,5, 12917, 13686,5, 13672, 12669,5, 10588,5, 9648,5, 8526,5, 13266,5, 12855,5, 13185,5, 14177,5, 13196, 11198,5, 10226, 9474,5, 9068, 13430,5, 12707,5, 12018,5, 11570,5, 11467,5, 11429, 11224, 9968, 8320,5, , , , , , , , , , , , , , , , , , , , , , , , , , , , , , , , , , , , , , , , , , , , , , , , , , , , , , , , , , , , , , , , , , , , , , , , , , , , , , , , , , , , , , , , , , , , , , , , , , , , , , , , , , , , , , , , , , 
439,479, 12554,5, 11167,5, 10550,5, 9924, 9734, 9378, 9005, 8076,5, 7489, 12129,5, 11473,5, 11690, 11621, 10878, 10319,5, 9483, 8739, 7910,5, 13159,5, 12702,5, 12477,5, 12594,5, 11569,5, 10733, 10044, 9430, 8643,5, 12959,5, 12898,5, 12738, 12926, 12684, 11882, 10784,5, 10044, 10304, 13194,5, 13038,5, 13620,5, 13516,5, 13140,5, 11749, 10338, 9345,5, 8936, 13671,5, 13086, 13152,5, 13482, 12798,5, 12067,5, 10665, 9552, 8662,5, 13764, 12601,5, 12817,5, 13680,5, 13528,5, 12571, 10529, 9478,5, 8480,5, 13209, 12818,5, 13213,5, 14147, 13133,5, 11143, 10235,5, 9526, 9038, 13343,5, 12745,5, 12000, 11606, 11481, 11355, 11218, 10018,5, 8309, , , , , , , , , , , , , , , , , , , , , , , , , , , , , , , , , , , , , , , , , , , , , , , , , , , , , , , , , , , , , , , , , , , , , , , , , , , , , , , , , , , , , , , , , , , , , , , , , , , , , , , , , , , , , , , , , , 
441,245, 12633, 11211, 10463,5, 9845,5, 9734,5, 9400, 8978,5, 8064,5, 7460,5, 12086, 11490, 11725, 11622, 10967,5, 10286,5, 9391,5, 8699,5, 7973, 13108, 12626,5, 12428, 12511,5, 11549,5, 10763, 10103, 9452,5, 8608,5, 12999,5, 12847,5, 12756, 12825, 12585, 11766,5, 10842, 10024, 10320,5, 13140, 13041, 13554, 13536, 13072,5, 11706, 10296, 9346,5, 8936,5, 13676, 13083, 13067,5, 13407,5, 12831, 12040, 10590, 9561,5, 8507, 13690,5, 12473,5, 12936, 13529,5, 13525,5, 12504, 10607, 9476, 8495,5, 13250,5, 12719,5, 13114,5, 14031, 13187, 11152, 10182, 9426, 8896,5, 13352, 12650, 11952,5, 11423,5, 11489, 11321,5, 11136,5, 10014,5, 8297, , , , , , , , , , , , , , , , , , , , , , , , , , , , , , , , , , , , , , , , , , , , , , , , , , , , , , , , , , , , , , , , , , , , , , , , , , , , , , , , , , , , , , , , , , , , , , , , , , , , , , , , , , , , , , , , , , 
443,011, 12644,5, 11160, 10495,5, 9895,5, 9753,5, 9310, 8994,5, 8077,5, 7577, 12075, 11468,5, 11665,5, 11657,5, 11062, 10323, 9524,5, 8684,5, 7972, 13134,5, 12587, 12367, 12554, 11573, 10726, 10114, 9468,5, 8644, 12968,5, 12827, 12836, 12958,5, 12558,5, 11844,5, 10813,5, 10031,5, 10395, 13208,5, 12987, 13633,5, 13557,5, 13042,5, 11671, 10273, 9260,5, 8989, 13692,5, 13150, 13108, 13470, 12731, 11968,5, 10570,5, 9516,5, 8465,5, 13687,5, 12598, 12805, 13512,5, 13562,5, 12615, 10630,5, 9394,5, 8482,5, 13204, 12691,5, 13140, 14061, 13218,5, 11073,5, 10155,5, 9346,5, 8968, 13412, 12737,5, 11939,5, 11527, 11452,5, 11281, 11199, 9931, 8308,5, , , , , , , , , , , , , , , , , , , , , , , , , , , , , , , , , , , , , , , , , , , , , , , , , , , , , , , , , , , , , , , , , , , , , , , , , , , , , , , , , , , , , , , , , , , , , , , , , , , , , , , , , , , , , , , , , , 
444,775, 12526, 11305, 10556,5, 9960, 9754,5, 9385,5, 8917, 8099,5, 7553,5, 12227, 11417,5, 11634,5, 11680, 10940,5, 10375,5, 9431, 8662,5, 7914,5, 13192, 12680,5, 12345, 12507,5, 11539, 10691,5, 10030,5, 9436,5, 8687, 12980,5, 12864,5, 12794,5, 12878, 12545,5, 11780,5, 10834, 10006,5, 10301, 13114,5, 12991, 13658, 13500, 13132, 11796, 10278,5, 9419, 9008,5, 13784,5, 13103,5, 13115, 13429, 12819, 11916, 10547,5, 9606,5, 8590, 13774, 12507,5, 12895,5, 13497,5, 13514,5, 12555, 10660,5, 9477,5, 8464,5, 13241, 12697,5, 13176,5, 14045, 13095, 11077,5, 10164,5, 9346, 8956, 13394,5, 12659,5, 11974, 11572, 11415, 11302, 11111, 9935,5, 8187, , , , , , , , , , , , , , , , , , , , , , , , , , , , , , , , , , , , , , , , , , , , , , , , , , , , , , , , , , , , , , , , , , , , , , , , , , , , , , , , , , , , , , , , , , , , , , , , , , , , , , , , , , , , , , , , , , 
446,54, 12562, 11261, 10546, 10023,5, 9770, 9415, 8968, 8024,5, 7446,5, 12176, 11478,5, 11711, 11635,5, 10950,5, 10408, 9430,5, 8680,5, 7931, 13245, 12622,5, 12354, 12509,5, 11599, 10671, 10071, 9410, 8606,5, 12909,5, 12882,5, 12768, 12877,5, 12603, 11779,5, 10841,5, 10008, 10355, 13212,5, 13027, 13624, 13531, 13111,5, 11764, 10305,5, 9360, 8939, 13716, 13097, 13001, 13487, 12706, 11983, 10565, 9519, 8473, 13726,5, 12606, 12896,5, 13574,5, 13492, 12559,5, 10543,5, 9425, 8536,5, 13128, 12692, 13112, 14052, 13250,5, 11145,5, 10081, 9423, 9011, 13426, 12630,5, 11869, 11473, 11469,5, 11278,5, 11129,5, 9955,5, 8239, , , , , , , , , , , , , , , , , , , , , , , , , , , , , , , , , , , , , , , , , , , , , , , , , , , , , , , , , , , , , , , , , , , , , , , , , , , , , , , , , , , , , , , , , , , , , , , , , , , , , , , , , , , , , , , , , , 
448,305, 12644,5, 11166,5, 10488, 9995,5, 9697, 9320,5, 8916,5, 8022, 7497,5, 12119,5, 11483,5, 11646,5, 11613, 10923,5, 10335, 9479, 8714,5, 8002, 13013, 12578, 12302, 12530, 11588,5, 10714,5, 10093,5, 9392, 8661, 12964,5, 12779, 12785,5, 12854,5, 12655,5, 11806,5, 10751,5, 10002, 10399,5, 13188,5, 13029,5, 13763, 13592, 13036,5, 11692, 10238, 9307,5, 8903, 13691,5, 12990,5, 13044,5, 13481, 12717, 11953, 10584, 9562, 8443,5, 13736,5, 12543, 12902,5, 13481, 13475,5, 12487,5, 10538, 9438,5, 8422,5, 13049,5, 12752, 13037,5, 14000, 13204, 11035, 10166,5, 9400, 9032,5, 13502, 12635, 11881, 11545,5, 11544,5, 11271,5, 11184,5, 9880, 8265,5, , , , , , , , , , , , , , , , , , , , , , , , , , , , , , , , , , , , , , , , , , , , , , , , , , , , , , , , , , , , , , , , , , , , , , , , , , , , , , , , , , , , , , , , , , , , , , , , , , , , , , , , , , , , , , , , , , 
