# Supplementary material for: Raw and processed data used in non-covalent functionalization of single walled carbon nanotubes with Co-porphyrin and Co-phthalocyanine and its effect on field-effect transistor characteristics
Source: Data Brief. 2021 Sep 14;38:107366. doi: 10.1016/j.dib.2021.107366 (PMC8455981; doi:10.1016/j.dib.2021.107366)
Supplement: Supplementary file 6 [file mmc6.zip › mmc6.dat]

, -2, -2, -2, -2, -2, -2, -2, -2, -2, -1,5, -1,5, -1,5, -1,5, -1,5, -1,5, -1,5, -1,5, -1,5, -1, -1, -1, -1, -1, -1, -1, -1, -1, -0,5, -0,5, -0,5, -0,5, -0,5, -0,5, -0,5, -0,5, -0,5, 0, 0, 0, 0, 0, 0, 0, 0, 0, 0,5, 0,5, 0,5, 0,5, 0,5, 0,5, 0,5, 0,5, 0,5, 1, 1, 1, 1, 1, 1, 1, 1, 1, 1,5, 1,5, 1,5, 1,5, 1,5, 1,5, 1,5, 1,5, 1,5, 2, 2, 2, 2, 2, 2, 2, 2, 2
, -2, -1,5, -1, -0,5, 0, 0,5, 1, 1,5, 2, -2, -1,5, -1, -0,5, 0, 0,5, 1, 1,5, 2, -2, -1,5, -1, -0,5, 0, 0,5, 1, 1,5, 2, -2, -1,5, -1, -0,5, 0, 0,5, 1, 1,5, 2, -2, -1,5, -1, -0,5, 0, 0,5, 1, 1,5, 2, -2, -1,5, -1, -0,5, 0, 0,5, 1, 1,5, 2, -2, -1,5, -1, -0,5, 0, 0,5, 1, 1,5, 2, -2, -1,5, -1, -0,5, 0, 0,5, 1, 1,5, 2, -2, -1,5, -1, -0,5, 0, 0,5, 1, 1,5, 2
1000,89, 3212,67, 2618, 1485,33, 1188,33, 1120,67, 1093,33, 1105,33, 1120, 1223, 2957,33, 1607, 1215, 1182, 1142, 1120, 1113, 1145,67, 1258,33, 3435,67, 1504,67, 1331,67, 1506, 1759,33, 1728,67, 1328,33, 1369,33, 1632,33, 2980,67, 1446,33, 1422,67, 1857,67, 2850,67, 2717,33, 1670,33, 1756,67, 2370, 2023,67, 1392,33, 1334, 1635,67, 2468, 2662, 2137,33, 1559, 2064,33, 1701,33, 1399, 1352,67, 1417,33, 1643,33, 1861, 1908, 1514,33, 1623,33, 2683,67, 1702,67, 1595,33, 1949,33, 2100, 1426,67, 1258,33, 1270,33, 1285,67, 3403, 2005,67, 1645, 1956, 2162, 1350,67, 1209,67, 1173,67, 1190,67, 2491,67, 1827,33, 1432, 1461,67, 1595, 1617,67, 1616, 1322,67, 1183
1002,55, 3442,67, 2673,33, 1427,33, 1129, 1054,67, 1049, 1029,33, 1084,67, 1200, 2989, 1594,33, 1156,33, 1110, 1082,67, 1055, 1041,33, 1052,33, 1176, 3458,33, 1466,33, 1295,33, 1478,33, 1727, 1662,33, 1307,67, 1298, 1619,33, 2946,67, 1412, 1372,33, 1798,33, 2893,67, 2707,33, 1674,33, 1720,33, 2359, 2011, 1330, 1263,67, 1655,67, 2485,33, 2697, 2109,33, 1529,33, 2057, 1647, 1366, 1277,33, 1378, 1629,67, 1803,33, 1892, 1455,33, 1573, 2647,67, 1665,33, 1547, 1914,67, 2044,33, 1368, 1200,67, 1220,33, 1239,33, 3399, 1942,67, 1611,33, 1911, 2109,33, 1306, 1144, 1106, 1128,33, 2472, 1769, 1359,67, 1413,67, 1543, 1585,33, 1508, 1269,67, 1114,67
1004,21, 3634, 2779,67, 1455,67, 1073, 984,667, 966, 973,667, 1007, 1152,67, 3135,67, 1606,33, 1132,33, 1054,67, 1049, 1024,67, 993,667, 1025,33, 1130,33, 3529,33, 1428, 1254,67, 1459,67, 1697,67, 1641,33, 1280,67, 1257,33, 1620, 3014, 1364,33, 1339,33, 1827, 3004,33, 2704,33, 1612,67, 1719,33, 2365, 1935, 1259,33, 1234,33, 1647,33, 2644,33, 2727,33, 2045,33, 1481,67, 2015, 1634,33, 1293,33, 1219, 1315, 1597, 1791,67, 1852, 1397,33, 1510,33, 2666, 1644,67, 1487,33, 1851, 2019,67, 1319,33, 1137, 1142, 1142,67, 3385,33, 1889,67, 1606,33, 1881,67, 2034,67, 1253,33, 1081,33, 1072, 1067,67, 2450,67, 1745, 1325,33, 1371,33, 1500, 1530,67, 1473,67, 1220, 1054,67
1005,87, 3577,67, 2748, 1364, 1038, 950,667, 940, 928, 957,333, 1080,33, 3160, 1557, 1101,67, 992, 1029,67, 969,667, 955,333, 965, 1105,67, 3507,33, 1379,67, 1231,33, 1484,33, 1695,33, 1644,33, 1240, 1267,33, 1663,33, 2959,67, 1327, 1307,33, 1816,33, 3046, 2730,67, 1608,67, 1696,67, 2318,33, 1866,67, 1213,33, 1171,67, 1641,67, 2646, 2729,67, 2046,33, 1457,67, 1959, 1652,33, 1304,67, 1183,67, 1289,33, 1543,67, 1692,33, 1783,67, 1360,33, 1457,67, 2634,33, 1590,67, 1449, 1816, 1941, 1266, 1067,67, 1078, 1116,33, 3410,33, 1880, 1517,33, 1850,67, 2015,33, 1202, 1031, 983, 995, 2389, 1684,33, 1290, 1357,67, 1456, 1549,33, 1476,33, 1174,33, 1029
1007,52, 3223, 2522,67, 1320,67, 993,333, 905,667, 877, 902,667, 924, 1018,67, 3004,67, 1491,67, 1043,33, 985,333, 994,333, 950,667, 919, 936,667, 1080,67, 3430, 1321, 1196, 1450,33, 1690,67, 1625,33, 1223,67, 1221,33, 1577,67, 2835,33, 1263,33, 1268,67, 1771,67, 2931,33, 2659,67, 1556,33, 1631, 2272, 1792,67, 1171,33, 1144,67, 1483,67, 2352,67, 2622, 1967,33, 1386,67, 1869,33, 1660,67, 1249,33, 1170,33, 1247, 1436,67, 1660,33, 1714,67, 1307,33, 1411,67, 2653, 1605,33, 1406,67, 1806,67, 1943, 1216, 1052, 1064,67, 1073,33, 3360,67, 1836, 1497, 1842,33, 1976, 1174,67, 999, 969,667, 990,667, 2393,67, 1649, 1220,67, 1313, 1460, 1530, 1450, 1156, 992
1009,18, 2792,33, 2294, 1236,33, 927, 881,333, 850, 868, 899,667, 967,667, 2691,67, 1361,67, 989,333, 941, 965, 882,667, 885, 919, 1048, 3239,33, 1280,67, 1124,67, 1333,67, 1608, 1578,33, 1148, 1144,33, 1469, 2738, 1222,67, 1208,67, 1633,33, 2727,33, 2601,67, 1512,33, 1542, 2205,33, 1774,67, 1141,33, 1112, 1402,33, 2131,33, 2459,67, 1933,33, 1359,33, 1879,33, 1585,33, 1193,67, 1121, 1221,33, 1377, 1561,67, 1679,67, 1287, 1389, 2598,33, 1515,33, 1400, 1772,33, 1924, 1189, 1044,33, 1035, 1061,67, 3355, 1831,33, 1486,67, 1771, 1963,67, 1144,67, 995,333, 938,333, 952,333, 2320,33, 1629, 1206,67, 1269,67, 1425,67, 1447,33, 1423, 1131,67, 947,333
1010,84, 2515,33, 2117,67, 1181,33, 888, 840,667, 837,333, 820,333, 837,667, 946,333, 2493,33, 1244,33, 904,667, 886,667, 896,333, 851,667, 829,333, 868, 959,333, 3135, 1190, 1088,33, 1267, 1530, 1494,67, 1086,33, 1091,67, 1397, 2682, 1193,33, 1181, 1562,33, 2513,67, 2494,67, 1458, 1513, 2157, 1752,33, 1097, 1051, 1321,33, 1927, 2305,33, 1921,33, 1340,33, 1839, 1519, 1158,67, 1073,33, 1158,33, 1339,33, 1508,33, 1635, 1260,67, 1384,33, 2556,33, 1535,33, 1353,33, 1702,67, 1888,33, 1173, 987,667, 1011, 1028, 3273,33, 1769, 1449, 1780,67, 1908,33, 1115,67, 927,667, 906,667, 927,333, 2286,33, 1575,33, 1162,33, 1226,33, 1350,33, 1406, 1350,67, 1080,33, 915
1012,49, 2412, 2022, 1116, 851,333, 784, 744,333, 774,333, 801,333, 885, 2375,67, 1192,33, 870,333, 826, 840,667, 800, 785,333, 803,333, 915, 3070,33, 1172,33, 1034, 1239,67, 1483,67, 1444, 1024,67, 1031,33, 1334,67, 2676, 1134, 1130, 1502, 2435,67, 2452,33, 1422,67, 1482,33, 2190,67, 1735,33, 1083,67, 1008, 1249,33, 1894, 2278, 1871, 1309,67, 1843,33, 1451,67, 1135,33, 1039,67, 1101,67, 1305,33, 1498, 1589,33, 1206, 1382,67, 2542, 1491, 1319,33, 1719,33, 1859, 1128,67, 952,333, 950,333, 1001,33, 3267,67, 1757, 1410,67, 1755,67, 1864,33, 1072,67, 902,333, 878,667, 884, 2227,33, 1529,67, 1109,33, 1179,67, 1314, 1394,67, 1318,33, 1058,67, 899
1014,15, 2381,33, 1948,33, 1058,67, 804,667, 734, 734,667, 752,333, 767, 866,333, 2362, 1118, 851,667, 832,333, 819,333, 775,667, 767, 790,333, 875,333, 3082, 1142,33, 1013, 1213, 1464,33, 1435,67, 996,667, 997,667, 1337, 2614, 1129, 1082,67, 1444, 2354,67, 2409,33, 1395, 1508, 2162,33, 1712,33, 1040, 949, 1207,67, 1805,67, 2197, 1819,67, 1296,67, 1845,67, 1450,67, 1097,67, 997,667, 1095,67, 1250,67, 1465,67, 1592,33, 1168,67, 1339,67, 2546,33, 1485,67, 1322,67, 1710, 1823, 1092, 876,333, 935,333, 956, 3251,67, 1732, 1421,67, 1693,67, 1803,33, 1016,33, 862,667, 833,667, 865, 2242, 1507, 1079,67, 1159, 1305,33, 1352,67, 1277, 1013,33, 865,333
1015,8, 2314,67, 1917,33, 1074, 781,333, 708, 688,333, 708,333, 736, 818, 2293,33, 1105, 816,667, 773, 796, 738, 730,667, 761,333, 818,667, 3016, 1111, 1003, 1175,33, 1441,67, 1401, 1003, 975,333, 1343,67, 2572,67, 1090,33, 1061,67, 1450,33, 2342, 2400, 1359, 1459, 2178,33, 1707,33, 1005,33, 921,667, 1162,67, 1795,67, 2198, 1826,67, 1268,67, 1830,67, 1454,67, 1079, 967,667, 1057,33, 1238,67, 1431,33, 1563, 1141,67, 1321, 2575, 1453,67, 1284,33, 1687,67, 1791,67, 1086,67, 854,667, 883,667, 935, 3315,33, 1706,33, 1371,33, 1665,67, 1800,33, 988,667, 814,333, 783,667, 800, 2166,67, 1463,67, 1053,33, 1112,67, 1291,67, 1322,33, 1293,67, 970,333, 824,667
1017,46, 2249,67, 1921,67, 1032,33, 763,333, 671,333, 656,333, 650,333, 683,333, 755, 2289,67, 1105,33, 775,667, 755,667, 753, 695,667, 711, 705, 824,333, 3022,33, 1102,33, 975,333, 1173,67, 1452, 1396, 985,667, 982,333, 1333,67, 2583, 1080, 1040,67, 1427,67, 2348,33, 2384, 1400,33, 1456,67, 2150, 1704, 981,333, 914,333, 1145,33, 1770,33, 2238,33, 1800, 1229,67, 1793, 1413,67, 1038,67, 943,667, 1042,67, 1232, 1420,33, 1515, 1132, 1309,33, 2542, 1448,33, 1300,67, 1695,33, 1819,33, 1044, 851,333, 854,667, 904,333, 3273,67, 1674, 1390,33, 1657,67, 1781,67, 945,333, 787, 749,333, 787,667, 2212,67, 1438, 1039, 1092,33, 1249, 1303,33, 1273, 963,667, 781
1019,12, 2145,67, 1875,67, 980,333, 706,667, 638,333, 628,667, 627,333, 657, 732,667, 2261, 1078,67, 760,667, 724, 739,333, 679, 675,333, 679,667, 788,333, 2997,67, 1057, 928, 1114,67, 1397,33, 1377, 932,333, 918,333, 1264,67, 2519,33, 1052,67, 996,333, 1408, 2352,33, 2347, 1346,67, 1403,67, 2123,33, 1684, 965,667, 887,667, 1147,67, 1766, 2201, 1751, 1210,67, 1802,67, 1373,67, 1019,67, 931, 1008,33, 1222,67, 1399, 1497,33, 1086,67, 1260,67, 2541,67, 1409,33, 1291,33, 1701,33, 1786, 1018, 814, 846, 860,333, 3276,33, 1682,67, 1370, 1638, 1720,33, 944, 757,333, 749,667, 737,333, 2182,33, 1415, 997, 1060,67, 1225,33, 1294, 1254, 933, 753,667
1020,77, 2037, 1840,33, 966,667, 674, 605,667, 597, 584,667, 617,667, 684, 2256,67, 1034,67, 716, 672,333, 684, 648,667, 631,667, 631,333, 718, 2925, 1021, 895, 1108,67, 1367, 1337, 865,333, 879,667, 1203,33, 2524,33, 1016,67, 991, 1371,33, 2365, 2351, 1331, 1414,33, 2097, 1640, 960,333, 842,333, 1122,67, 1739, 2172,33, 1733,33, 1177, 1731,33, 1310,33, 986, 890, 983,667, 1189,67, 1373, 1460, 1052, 1227,33, 2486,33, 1397, 1251,67, 1656, 1772, 968,667, 774,667, 808, 812,333, 3265, 1635, 1341, 1630, 1739,33, 900,333, 744, 698,333, 714, 2138, 1395,67, 976,667, 1017,33, 1191, 1263,33, 1218, 908, 745,667
1022,43, 1949,67, 1785,67, 917,667, 649,667, 588,333, 561,333, 543,667, 583,667, 642,333, 2163, 985,333, 667,667, 625,333, 649,333, 603,333, 603,333, 596, 656,667, 2869,33, 995, 873,667, 1076,33, 1331, 1287,67, 844,333, 824,333, 1127,33, 2510,67, 999, 966,667, 1357,67, 2309,67, 2298, 1261,33, 1371, 2056,67, 1595, 890,333, 804,333, 1085,33, 1738,33, 2129,67, 1753,67, 1133, 1717,67, 1286,67, 940,333, 849,667, 952,333, 1138, 1345,33, 1424,67, 1025,33, 1187,67, 2474, 1345,67, 1212,33, 1634,67, 1771,33, 965,333, 764,667, 777,667, 811, 3266, 1647, 1323,67, 1611,33, 1711,33, 903, 724,333, 660,333, 698,333, 2112,33, 1330,67, 927,667, 994, 1180, 1281,33, 1211,67, 876,333, 710,667
1024,08, 1890,67, 1713,67, 893,333, 605,667, 547,667, 523,667, 526,333, 541,333, 584, 2090,67, 955, 640, 601,667, 593, 568,333, 561, 569,333, 635,333, 2820,33, 936,333, 828,667, 1032,33, 1305,33, 1266,67, 798,667, 772,333, 1109,67, 2416, 943,333, 923,333, 1318, 2240, 2257,33, 1233,67, 1328,67, 2001,67, 1557, 865, 767,333, 1060,33, 1650,67, 2093,67, 1705,67, 1106,67, 1652,33, 1236,67, 909,667, 822,667, 906,333, 1104,67, 1314, 1406, 985, 1152, 2396, 1326,67, 1195, 1599,33, 1720, 937,333, 725, 718,667, 760, 3204,67, 1597,67, 1286,67, 1562,67, 1684,67, 841,333, 680,333, 624,667, 625,333, 2076, 1319, 888,333, 960,667, 1131,33, 1245,33, 1180,67, 861, 653,667
1025,73, 1781,33, 1667,33, 838,667, 563,667, 508, 504,333, 485, 508, 536, 2021,33, 902,333, 613,667, 570,667, 570,667, 537,667, 523,667, 497,333, 593,333, 2743,33, 906,333, 762,333, 972,333, 1228,33, 1197, 738,667, 747, 1041, 2375, 909, 880,667, 1259, 2171,67, 2224,33, 1184,67, 1288,67, 1964, 1491,33, 824,667, 745,667, 1009, 1616, 2056, 1633,67, 1065, 1609,67, 1184,33, 867, 760, 892,333, 1101,67, 1267,67, 1349,67, 951,333, 1102, 2355,33, 1269,67, 1144,67, 1599,67, 1674,33, 899,333, 679,333, 696,667, 728,667, 3134,67, 1568, 1236, 1524,33, 1639,67, 805,333, 649,667, 606,667, 615, 2028,33, 1295,33, 857, 941,333, 1092,33, 1161,33, 1122, 828,667, 638,333
1027,39, 1750,33, 1583, 801,667, 530,333, 495,333, 468,333, 458,667, 473,667, 524,333, 1969, 851,333, 585, 542,333, 536,333, 493,333, 501,333, 492, 533,333, 2658,67, 890,333, 757,667, 936,333, 1208,67, 1163,33, 727,333, 700,333, 1014,67, 2307, 844, 848,667, 1212,67, 2106,67, 2149,67, 1128,67, 1225,33, 1898,33, 1447,67, 774,333, 697, 939,667, 1549, 2006,33, 1631,33, 1033, 1536,67, 1139,67, 840, 732,667, 806,667, 1053,67, 1225,33, 1341,67, 916, 1055,33, 2317,33, 1222,67, 1109, 1527,67, 1666, 885,667, 677,667, 685, 701,667, 3068,67, 1529,67, 1196,67, 1488, 1614,67, 777,667, 594,667, 561, 613,667, 2029, 1270,67, 851,333, 918,667, 1063,67, 1136,33, 1080,67, 790,667, 604,333
1029,04, 1704, 1544,67, 788,333, 499,667, 454, 427,333, 435, 431,333, 503,333, 1918,67, 825,667, 551,333, 499,667, 514,667, 464,667, 461,667, 457,667, 505, 2588,33, 849,667, 699,333, 879,667, 1154, 1119,33, 689, 653,667, 963, 2234,67, 829,333, 807,333, 1178,67, 2045,67, 2064,67, 1088,67, 1173,33, 1813,67, 1421,67, 758, 671,667, 907,333, 1534,67, 1976,67, 1552,67, 987,667, 1523,67, 1090,33, 787, 713,333, 785, 997, 1213,33, 1290, 885,333, 1054,33, 2222, 1195,67, 1059, 1463,33, 1577,67, 841,667, 628,333, 655,667, 689,333, 2979,33, 1452, 1171, 1469,33, 1572,33, 755, 556,333, 551, 574,667, 1991, 1226, 794,667, 872,667, 1029,67, 1101,67, 1046,67, 755,667, 580
1030,69, 1639,67, 1533,67, 744,667, 470, 422,333, 401,667, 408,333, 407,333, 432,667, 1889,33, 786,333, 526, 495,667, 472, 429, 437,667, 427,333, 490, 2571,67, 793,667, 669,667, 865,667, 1076, 1074,67, 653,667, 640,667, 915, 2217,33, 774,333, 769, 1137, 2043,33, 2034,67, 1054,67, 1118,67, 1782,67, 1389,67, 715,667, 640, 865, 1496,33, 1900,33, 1530,67, 970, 1486, 1056,33, 752,667, 687, 756,333, 949, 1178, 1254,33, 869, 1025,67, 2201,33, 1137, 1012, 1417,33, 1569,33, 800,667, 597,667, 627,667, 655, 2959, 1454, 1136,33, 1421,67, 1560, 727, 558,333, 507, 545,667, 1915,67, 1200, 785,333, 826,667, 981,333, 1041,67, 985,333, 719,333, 558,333
1032,35, 1662,67, 1512,33, 713,667, 439, 384,667, 383,333, 379,333, 381,333, 423, 1860,33, 787,333, 492,667, 450,667, 438, 416,667, 403,667, 408, 468,333, 2521,33, 774,667, 635,333, 825,333, 1071,67, 1071, 641, 601, 879,333, 2225, 773,667, 757,667, 1135,67, 2022, 1993,67, 1033,33, 1093, 1800, 1388, 716,667, 590, 864, 1492,67, 1919,67, 1491,33, 950,667, 1463, 1048,33, 727,667, 652,333, 747,667, 936,667, 1163,67, 1237,67, 862,333, 1031,67, 2156,67, 1111,33, 992, 1385,33, 1511,33, 775, 571,667, 602,667, 624,333, 2897, 1412,33, 1119, 1399, 1519,67, 668,667, 511,667, 477,333, 523, 1931,67, 1200, 736, 811,667, 956, 1004, 921,667, 677,333, 520,333
1034, 1657, 1537, 717,333, 423,333, 353, 347,667, 342, 360,333, 394,333, 1882,33, 742, 460,667, 420, 413,333, 383, 375,333, 366, 426,333, 2569,67, 750,667, 623, 805, 1047,33, 1042,67, 600, 582,333, 870,667, 2218, 772,667, 730,667, 1110,67, 2018,67, 2034,67, 1015,33, 1122,67, 1776,33, 1403,33, 681,667, 598,333, 851,667, 1466,33, 1890,33, 1515, 954, 1505, 1038, 722, 628,667, 690, 931,333, 1153,33, 1220,67, 836,667, 1016,67, 2156, 1095, 980, 1399,33, 1526,67, 764, 562, 568,333, 594,333, 3010,33, 1415,33, 1094,67, 1391, 1509,67, 662,333, 479,667, 454,667, 491,667, 1924,33, 1174,67, 719,667, 765,667, 928,333, 967,333, 937,333, 644,667, 483,667
1035,65, 1669,67, 1538,33, 689, 400,667, 328,667, 325,333, 308,667, 341, 367,667, 1872, 735, 435, 381,333, 391,667, 360, 356, 341,667, 396,333, 2606,33, 759,333, 610, 798,333, 1059,33, 997, 562,667, 549,333, 830, 2245,33, 753,333, 720,333, 1125,33, 2039, 2005,33, 1002,67, 1109,33, 1802,33, 1393,67, 678, 569,667, 842, 1456, 1907,33, 1479, 947,333, 1521,67, 1022,33, 698,667, 594,667, 672,333, 923,333, 1116,33, 1218, 793,333, 982,333, 2207,67, 1092,67, 994,667, 1404, 1487,67, 750,667, 518,667, 553,667, 577,667, 3044,67, 1400, 1104,67, 1352,33, 1487,67, 638,667, 475,333, 427,667, 452,667, 1896,67, 1124,67, 697,667, 745, 892,333, 976,667, 922,667, 635, 455
1037,3, 1657, 1522, 662,667, 373,333, 316,333, 289,667, 288, 293, 342, 1845,33, 705,333, 432, 364,667, 357,667, 337,333, 316, 313,667, 374,667, 2590, 727,333, 587,667, 791,667, 1046, 1037,33, 556,667, 530, 835,667, 2298,67, 736,667, 699,333, 1107, 2065,33, 2029,33, 1017,33, 1149,33, 1836,67, 1378, 633,333, 552,667, 828, 1482,67, 1889,67, 1492,33, 923,333, 1495,67, 1004,33, 670, 585,333, 662,333, 890,333, 1090,67, 1207,67, 770, 992,333, 2186,67, 1097,33, 983,667, 1403,67, 1518,33, 729,667, 486, 512,333, 536, 3001,33, 1414,33, 1098,33, 1359, 1472,33, 620,667, 431,333, 405, 422,333, 1888,33, 1131, 657, 738, 914, 993,667, 918, 633, 444,333
1038,95, 1623,33, 1504,67, 640,667, 329,667, 279, 266,333, 265,333, 269, 309,333, 1882,33, 687,667, 381,667, 345, 331, 295,333, 294, 278,333, 337,667, 2596,33, 717, 556, 768,333, 1059,33, 993,333, 523, 526,667, 837, 2241, 688,667, 685, 1074,67, 2052,33, 1989,67, 988,667, 1111,33, 1819,67, 1359, 618, 532,333, 824, 1458,67, 1933,67, 1486,67, 888,667, 1483, 986, 648,333, 552,667, 646,667, 872, 1088,33, 1176,33, 736, 927, 2226,67, 1085,67, 955, 1417,33, 1510,67, 690, 473,667, 475,667, 506, 3065,33, 1401,33, 1071,33, 1326, 1431,33, 582, 418,333, 369,667, 379,333, 1863, 1069, 646,333, 707,667, 864, 987,333, 918, 607,333, 413,333
1040,6, 1586,67, 1505,67, 610,333, 306,667, 249,333, 232,333, 231,333, 237, 278, 1809, 656, 359,333, 314,667, 296,667, 283,333, 257,667, 249,667, 318,333, 2603, 700,667, 538,667, 773, 1058,67, 1009,33, 498, 477,333, 798,667, 2202,67, 667,333, 638,667, 1049,33, 2028, 1977, 974,667, 1057,33, 1768, 1301, 562,333, 480, 785,667, 1430,67, 1913, 1436, 845,667, 1444,33, 936, 616,667, 531,333, 633, 853,667, 1075,67, 1141,67, 700,333, 867, 2198,67, 1052,33, 932,667, 1369, 1499,33, 680,667, 441, 456,333, 471,667, 3049, 1409, 1063,33, 1330,67, 1394,67, 542, 379,333, 337,667, 366,667, 1830,33, 1043, 635,667, 692,333, 855,667, 953, 912,667, 586,667, 395
1042,25, 1578,67, 1432, 565, 284, 228, 215,333, 204,333, 215,667, 260, 1791, 630,667, 340,667, 292,333, 278,333, 244,333, 238, 233,667, 284, 2549,33, 652,667, 497,333, 721, 1008,67, 951,333, 479,667, 449, 788,333, 2166,33, 637,333, 618,333, 1000, 1985,67, 1945,33, 943,333, 1040,67, 1745,67, 1266,67, 534,667, 466,333, 748, 1367, 1840, 1412,67, 802,667, 1394,33, 889, 577,333, 485,333, 578,333, 783,667, 1029, 1123, 676,667, 850,667, 2147,67, 1032, 915,667, 1370,33, 1459, 647,333, 427,333, 429, 435,333, 2945, 1315, 1001, 1303,33, 1405,33, 522,667, 345, 327,667, 341,667, 1823,33, 1012,67, 597,667, 664, 838, 937,667, 890,667, 559, 378,667
1043,91, 1515,33, 1386, 537, 264,667, 205,667, 191,667, 189,667, 198,667, 250,667, 1706, 601,333, 314, 264,333, 260,667, 240,333, 237,333, 219, 259,667, 2434, 623, 465,667, 682,333, 971,667, 940, 449,667, 448,333, 732, 2102, 616,333, 584,667, 989,333, 1955,33, 1899, 883, 967,667, 1702,67, 1223,67, 533,333, 422,667, 714, 1343,33, 1796,33, 1383,33, 768,333, 1326, 848,667, 557,333, 464,333, 565,667, 785,333, 999, 1084, 662, 811,333, 2056,67, 987,333, 859,333, 1319,33, 1402,67, 618,667, 387,333, 393, 397,667, 2896, 1310,33, 966,333, 1256,67, 1373,33, 526, 348,667, 308, 310, 1800, 1018, 581,333, 629,333, 824, 906,667, 852,667, 536,333, 340,667
1045,56, 1483,67, 1326,67, 524,667, 247,333, 184,333, 176, 173,333, 184, 224,667, 1658, 570, 292,333, 242,667, 246,667, 220, 213, 209,667, 250,667, 2377,67, 593, 450,667, 655,667, 914,333, 912,667, 440, 420,667, 694,333, 2009, 586,333, 555, 964,667, 1882, 1879, 866,667, 958,667, 1655,33, 1161,33, 491,333, 409, 674,333, 1292, 1745,33, 1357,33, 744,333, 1265,33, 830,333, 532,667, 445, 548,333, 765,667, 972,667, 1068, 617,333, 785,333, 2006,67, 932,333, 822, 1253,33, 1384,33, 608, 381,667, 385,333, 380,333, 2800, 1265,33, 922,667, 1249, 1356,67, 499, 315,667, 289,667, 303, 1739, 1013,67, 551,667, 628,333, 788,333, 877, 823,667, 512,333, 336,667
1047,2, 1417, 1309, 495,667, 237,667, 180,333, 168, 165, 174,333, 217,667, 1648,33, 562,667, 286,667, 240,667, 236, 212, 196,667, 183,667, 240,667, 2325,33, 586, 431,333, 612,667, 876,333, 869,333, 418,667, 377,667, 679,667, 1974, 566, 547,333, 916, 1845,67, 1842,33, 841, 892,333, 1585,67, 1112, 467,333, 401, 665,667, 1260,67, 1719,33, 1285,33, 714,667, 1231, 797,667, 488,667, 433,667, 513,667, 717,333, 949, 1041, 619, 739,667, 1945, 892,667, 801,333, 1215, 1346,67, 586,333, 359,333, 377, 383,667, 2734,33, 1215,67, 915,667, 1220, 1356, 493,333, 304, 282, 289,333, 1697,33, 995,333, 536,667, 614,333, 767, 817,333, 791,333, 486,667, 307
1048,85, 1370,67, 1234,67, 497,333, 233, 181,667, 167, 169,333, 159,667, 210, 1635,33, 543,667, 272,667, 229, 230,333, 197,667, 188,333, 188, 233,333, 2267, 555,667, 429,667, 596,333, 852,667, 830,333, 390,667, 380,333, 646, 1897, 534,667, 512,333, 909, 1807,67, 1798, 819,333, 880,667, 1518, 1092,67, 460, 380, 640,333, 1245,67, 1682,33, 1302,33, 688,667, 1179, 734, 476, 419,667, 503,667, 705,667, 923,333, 1010,67, 605,333, 710,333, 1900,33, 870,667, 761,667, 1186, 1329, 577,667, 357,667, 355,667, 377,333, 2688, 1220,33, 844,333, 1207, 1349, 485,333, 310, 273,333, 291,667, 1642,33, 985, 535, 612,333, 742,333, 797,667, 739,667, 462, 314,667
1050,5, 1367,67, 1223, 491, 225,333, 176,333, 159, 160, 165,333, 198, 1612,33, 522,333, 266,667, 231, 220, 194,333, 180,333, 184, 223,667, 2206, 545,667, 404,333, 577, 808,333, 849,667, 395,667, 367,333, 606,667, 1896, 548,333, 502,667, 863, 1783, 1797,67, 789,667, 804,667, 1476,67, 1036, 438,667, 376,333, 632,667, 1202,33, 1636, 1252,67, 672,667, 1142,67, 754,667, 467, 388,667, 483,333, 696,333, 902,333, 1003, 590,333, 689,333, 1838,33, 836,667, 710,333, 1130, 1293,33, 565, 352, 366,333, 377,333, 2592,33, 1153,67, 859,667, 1159, 1333,33, 477, 306,667, 264,333, 275,667, 1636,67, 981,667, 518, 583,333, 730,667, 768, 695,667, 461,333, 297,333
1052,15, 1360,33, 1213, 476,333, 221, 175,667, 157,333, 163,667, 162,667, 192, 1581,67, 506,333, 267, 215, 208, 187,667, 172,667, 175,667, 228, 2210, 550, 388,333, 552,333, 812,667, 805,667, 375, 351, 572,333, 1870,33, 515,333, 494,667, 866,333, 1736,67, 1767,67, 778, 812, 1417,33, 1034,33, 439, 346,333, 616,667, 1172,67, 1606, 1244,67, 656, 1136, 730,333, 445,333, 385, 455,333, 669,667, 891,667, 983,667, 592,667, 720,333, 1791, 843,333, 721, 1097, 1282,33, 561, 355,333, 408,333, 364,667, 2575,67, 1134,67, 823, 1129,67, 1322, 465, 300, 262, 274, 1605, 968,333, 541, 565,667, 699,667, 736, 686,333, 442,333, 289,667
1053,8, 1337,67, 1217,67, 458,667, 218,333, 168,333, 155,667, 151, 154,333, 185,333, 1527, 515,333, 246,333, 223,667, 205,667, 188, 174,333, 178, 210,667, 2163,67, 529,333, 394, 547,333, 805,667, 776,333, 378, 341,667, 568,667, 1838, 520,333, 496, 833,333, 1724,67, 1724,33, 769,667, 796,667, 1452,33, 1036,33, 452,333, 366,333, 589,667, 1166,67, 1573, 1239,67, 651, 1132,33, 691, 439, 369, 461, 659,333, 885,333, 989, 602, 699,333, 1790, 815,333, 680,333, 1067, 1267,33, 544,333, 352, 595,333, 375,667, 2528,33, 1156,33, 828,667, 1139,33, 1311,67, 474,333, 296,333, 269, 262,333, 1625,67, 945,333, 509,667, 583,667, 693,667, 730,667, 679,667, 433,333, 288,333
1055,45, 1315,33, 1232, 490, 217,333, 168,333, 148,333, 147,667, 146,333, 204, 1521,67, 496, 269,667, 210, 202, 174,333, 172,667, 173,333, 226,667, 2171,67, 533,333, 382,667, 541,333, 790, 779,333, 362, 327, 583,667, 1867, 532,667, 486,333, 830,667, 1713, 1686,67, 760,333, 795,333, 1417, 1056, 462,667, 353,333, 602,667, 1181, 1584,67, 1247,67, 669, 1146, 713, 448, 364,333, 460,333, 645,333, 849,667, 996, 604,333, 725, 1759,33, 829, 698, 1079,33, 1240, 544,667, 330,667, 424,667, 377,667, 2503,67, 1134, 802,667, 1127,67, 1306,67, 454,667, 298,667, 248,667, 277,667, 1614, 948, 521, 557,333, 687,667, 715,667, 657, 415,667, 276,667
1057,1, 1330, 1232,33, 478,667, 216,333, 167,333, 145,667, 139,667, 151, 187, 1545,33, 508, 256,333, 210,667, 213, 182,333, 170,667, 160,333, 219, 2188,33, 513, 383, 550, 812,667, 791,333, 359,667, 332,333, 575,333, 1903, 514,667, 487, 855, 1721,33, 1748,33, 756, 805,333, 1463,67, 1091,67, 456,667, 358, 592,667, 1161,67, 1597,67, 1236, 677,667, 1179,33, 720,667, 460,667, 379,333, 467,333, 670, 868,333, 995,667, 595,333, 743, 1811,33, 823, 682,667, 1078, 1262, 567,667, 339,333, 364, 380, 2532,67, 1146,33, 814, 1134, 1294,33, 468,667, 293,333, 250,333, 266,333, 1625,33, 956,667, 508,333, 569,333, 703,667, 717,333, 669, 421, 289,667
1058,74, 1384,33, 1257, 475, 214, 167,667, 155, 143,333, 151,333, 196,667, 1588, 507,667, 272,333, 210,333, 203,333, 178,333, 169,333, 167, 215,333, 2253,67, 539, 388,667, 554,667, 813, 809,333, 369,333, 338,667, 591,333, 1961, 530,333, 491,667, 851,667, 1758,67, 1752, 807,333, 833,333, 1530, 1119,67, 458, 378,333, 637,333, 1188,33, 1606,67, 1273,33, 695, 1183,33, 764,333, 461,667, 375, 461, 673,667, 878,667, 1003, 609,667, 772,667, 1854, 829,333, 715, 1105, 1274, 546, 355,333, 366,667, 377, 2655,33, 1150,67, 841,333, 1154,67, 1314,67, 461, 283, 265, 276, 1640,33, 967,667, 505, 554,667, 691,333, 716,333, 661,333, 421,667, 275
1060,39, 1408, 1358, 506, 231,333, 173, 149, 138,333, 147,667, 192,333, 1621,67, 529, 271,333, 210,667, 196, 175,333, 168, 170,667, 223, 2321,33, 565,333, 408, 579, 810,333, 824, 386,333, 355, 611,333, 2009, 551,333, 507,333, 855, 1820, 1792,67, 807,667, 873, 1547,67, 1130, 482, 367,333, 632,333, 1225,33, 1667, 1268,33, 717,333, 1215, 758,333, 468,667, 400,667, 481,333, 715,333, 914,667, 1022,33, 625, 772,333, 1879, 847, 739, 1132,33, 1275,67, 569,333, 351,667, 364,333, 381,333, 2689, 1189, 873,333, 1184,33, 1321,67, 474, 286,333, 253,333, 281,667, 1681, 961,333, 512, 579,667, 707, 748,667, 679,333, 442,333, 282,667
1062,04, 1472, 1366, 526, 213,333, 160, 152, 143,667, 146, 197, 1687,67, 552,667, 274,333, 214, 204,333, 177, 168,333, 167,667, 230, 2408,67, 572, 407,333, 590,667, 860,333, 832, 391,333, 358,667, 635, 2070,67, 570,667, 516,333, 893, 1861,67, 1844, 810, 892, 1584,33, 1182,33, 470,667, 381,667, 652,667, 1255, 1724, 1304, 732,333, 1291,67, 795,333, 479, 407,333, 490,667, 712,333, 930,333, 1049,33, 613, 784, 1969,67, 878, 773,667, 1196,67, 1320,67, 579,667, 353, 361,333, 392, 2758, 1211, 864, 1187, 1332, 465,333, 303, 249,667, 274,333, 1705,33, 977, 509,333, 585,333, 723,667, 772,333, 725, 440,333, 283,667
1063,68, 1534, 1407,67, 519,333, 225, 169,667, 144, 149,333, 155,333, 190,667, 1755,67, 579, 279,333, 227, 205,667, 184,333, 176,333, 170,667, 222,333, 2435,33, 589,333, 427,667, 622, 911,333, 857,333, 404, 374,333, 661,667, 2119,67, 587,333, 526, 924,667, 1886,67, 1892,67, 845,667, 927,333, 1626,33, 1210,67, 486, 394,333, 633, 1305, 1744,67, 1320,33, 727, 1291,67, 819,333, 498,667, 406, 504,333, 743,667, 945,667, 1040,67, 639,667, 809, 2024,67, 897,667, 768, 1239,33, 1348,67, 557,667, 347,667, 352,667, 387, 2866, 1231,33, 918,667, 1202,67, 1340,67, 458,667, 283,333, 250,667, 287, 1696, 978, 526, 599,667, 743,333, 793,333, 737,333, 472,333, 300
1065,33, 1569, 1449, 529, 228, 161,667, 141,667, 144,667, 151,667, 198,667, 1774,33, 560, 273,333, 219,667, 208,667, 192,333, 175, 167, 219, 2502, 594,333, 448, 620,667, 901,667, 892, 402,667, 375, 695, 2125,67, 588,667, 543,667, 933,333, 1938,33, 1894,67, 848, 939,667, 1672,33, 1235,33, 486,667, 398,667, 667,333, 1314,67, 1808,33, 1330,67, 736, 1311,67, 831, 504,333, 430,333, 505,333, 766, 976,667, 1053, 632,667, 790,333, 2063,67, 916,333, 794,667, 1229,67, 1370, 587,333, 347,333, 355,333, 388,667, 2899,67, 1255,33, 910, 1239,33, 1342,67, 467, 297, 261,333, 269, 1779, 992,667, 518, 590, 747,667, 807, 757, 466, 282
1066,98, 1550,67, 1444,33, 522, 227, 160, 146,667, 147,667, 144,667, 204, 1790,67, 589,333, 281,333, 230, 215,667, 189, 172, 169,333, 220,667, 2541, 591, 436,667, 618,333, 927,333, 882,333, 404,333, 382,333, 691,333, 2135, 583,333, 548, 951, 1933,67, 1929, 849,667, 955,333, 1683,33, 1208,33, 477, 401,333, 670, 1334,67, 1803,67, 1351,67, 739,333, 1317,67, 844, 526,333, 410,333, 534, 750,667, 951,667, 1061,33, 625, 786,667, 2049,67, 932, 825,333, 1272,33, 1383,33, 578,333, 358,333, 362,667, 374,667, 2865,33, 1262,67, 921,333, 1220, 1331, 468,333, 307,333, 250,667, 273, 1735, 991,333, 534,333, 596,333, 763, 839, 803, 470,667, 278
1068,62, 1535, 1441,67, 534, 230,333, 166, 146,333, 147,667, 147, 194,667, 1782,33, 587, 271, 226, 216, 185,333, 172,667, 169,333, 226,333, 2476,67, 599, 445,667, 638,333, 948,667, 910,333, 412, 386,667, 705, 2158, 588, 559, 951,333, 1969, 1906, 858,333, 957,333, 1677, 1232, 500,333, 414, 669,333, 1359,33, 1827,67, 1357,67, 751,333, 1301,33, 836, 503,667, 429,667, 526, 760, 965,333, 1059,33, 641, 786,333, 2056,67, 940,667, 812, 1272,33, 1375, 579,333, 346, 361,333, 378,667, 2897,67, 1263, 919, 1207,33, 1339,67, 476,667, 287, 255,333, 271, 1770,33, 990,333, 530,667, 594,667, 782, 849,333, 799,667, 475,333, 288,333
1070,27, 1556,67, 1426, 501,667, 217,667, 166, 146,333, 137,333, 145,333, 195,667, 1766, 594,667, 274,667, 216, 219, 184, 176,333, 159,667, 221,333, 2483, 608,333, 440,333, 637,667, 906,333, 890,667, 415, 383, 696, 2119, 582,333, 536,333, 932, 1940,33, 1901,33, 840,667, 942, 1684, 1172,67, 473, 378, 685, 1322,33, 1791, 1362,67, 747, 1307,67, 826,667, 527, 418,333, 532,333, 770,667, 955, 1053,33, 630,333, 764, 2054,67, 904,667, 804, 1237,67, 1360,67, 564,333, 348,667, 358, 376,667, 2865,67, 1264, 907, 1230,67, 1368,33, 474, 298, 250,333, 271, 1740,67, 982,667, 551,333, 596,333, 774,667, 823,667, 784,333, 479, 287,333
1071,91, 1523, 1395,67, 495,667, 225,333, 163, 141,667, 137,333, 153, 195,333, 1758,67, 573,333, 267,667, 212, 218,667, 191,667, 170,667, 171,667, 228,333, 2448, 575, 430, 625,333, 903, 886,667, 419,333, 375, 686,333, 2053,33, 556,333, 522,667, 931, 1940,33, 1916, 823,667, 912,333, 1634, 1162, 471,667, 387,667, 670,333, 1332, 1759, 1332,33, 705,667, 1252, 795, 504, 411,333, 514,667, 722,333, 961,333, 1050,67, 578, 738,333, 2027,67, 893, 791, 1260, 1349,33, 558,667, 349, 363,333, 367,333, 2836, 1222, 892,333, 1199, 1346, 469, 292, 259,333, 257,667, 1723,67, 1002,67, 523, 606,667, 745, 825,667, 773, 485, 287
1073,56, 1516,67, 1342,33, 503,667, 218,333, 157,333, 140, 141,333, 142,333, 195, 1724,67, 577, 257, 206,333, 206,667, 178,333, 180,333, 171,333, 221, 2389, 566,667, 431,667, 621, 882,333, 855,333, 391,667, 370,333, 665,667, 2032, 560, 512,667, 907,667, 1872,33, 1857, 821,667, 899,333, 1582,33, 1112,33, 471, 385,667, 636, 1313, 1793, 1287,67, 691,333, 1244,67, 797,667, 500,333, 397,667, 501,667, 728,333, 937,667, 1042,67, 607,667, 733,333, 1939, 894,667, 756, 1208,67, 1360, 577,667, 349, 348,667, 369,667, 2785,33, 1235,67, 880,333, 1202,33, 1326, 467,333, 295,667, 256,667, 261,333, 1712, 975,667, 518, 577, 754,667, 809,333, 735,333, 471,667, 282
1075,2, 1502,67, 1352,33, 496,333, 217, 152,333, 143, 142,333, 152,667, 206,667, 1722, 569, 264,667, 208,333, 195,667, 172,667, 168, 166, 226,333, 2335, 559,333, 406, 590, 872, 838,333, 409,667, 388,667, 668,333, 2006,33, 524,667, 509,333, 905,667, 1858,67, 1902, 813, 900,333, 1554, 1098,33, 444, 377,667, 629, 1287,33, 1733,33, 1294,67, 691, 1196,67, 773,333, 471, 398,333, 499, 696, 910,333, 1023,67, 602, 699, 1934, 874,333, 755,667, 1183,67, 1337, 553,333, 337, 348, 353, 2668,67, 1204,67, 857, 1181,33, 1326,33, 489, 298,667, 248, 260, 1677,67, 966, 507, 602,667, 741,667, 825, 733,667, 461,667, 276,667
1076,84, 1474,67, 1345, 479,333, 213,333, 157,667, 145, 148, 149, 200,333, 1677,67, 546,333, 247,333, 208,333, 202, 181,667, 160,333, 161,667, 224, 2322,33, 549, 399,667, 588,333, 858,667, 837,333, 394, 372,667, 637,333, 1931,33, 544,667, 500, 882, 1868,33, 1846, 810,333, 860,667, 1525,67, 1062,33, 445,667, 378, 628, 1258,67, 1712,67, 1288,67, 672,667, 1201,67, 731,667, 462,667, 387,333, 474,667, 721, 908,667, 1025,33, 577,667, 711, 1887,67, 850,667, 724,333, 1167, 1321,33, 551,667, 338,667, 338, 350,333, 2700,67, 1181,67, 849, 1176, 1340,67, 477, 276,333, 239, 254,333, 1683,33, 987, 525,667, 576,667, 722,667, 784,333, 741,667, 451,333, 278
1078,49, 1482,67, 1297,67, 467,333, 218, 157,333, 131,667, 132,333, 145,333, 188,667, 1691,67, 535,333, 258,667, 214,333, 205, 180, 157, 162,333, 229,333, 2321,33, 547, 385, 587,333, 814,667, 821,333, 376, 360,333, 626,667, 1938,67, 493, 500,667, 852, 1867,67, 1800,33, 795,333, 834, 1501, 1052,67, 443,333, 356,333, 626,667, 1243, 1683,67, 1273, 652, 1139,33, 731,667, 458, 391, 485,667, 683, 860,667, 1017, 597,667, 680, 1870, 840,667, 710,667, 1144, 1340,67, 551, 328, 350,333, 340, 2610,33, 1152,67, 829,667, 1153, 1345,33, 460, 287, 244,333, 249, 1658, 972,667, 507,667, 577, 725,667, 781, 729,333, 436, 275
1080,13, 1442,33, 1256,67, 468,333, 205,667, 168,333, 144,333, 146,333, 145, 193,667, 1635,33, 525, 244, 207,667, 190,333, 182,333, 153,333, 157,667, 216,667, 2242,33, 542,667, 382,333, 552,667, 793, 797,667, 389,667, 348, 629, 1897,33, 509, 486,667, 868, 1832,33, 1826,33, 789,667, 810, 1464, 997, 427, 354,333, 626,333, 1253,67, 1635,67, 1269,67, 654,667, 1100,33, 727,333, 447,333, 391, 458,667, 687, 882,667, 994,333, 569, 686, 1805,33, 809,667, 679, 1110,67, 1288,67, 535,667, 329, 336, 336,333, 2570, 1166,67, 821,667, 1135, 1326,33, 474,667, 277, 241,667, 244,667, 1641,33, 969,333, 509,667, 570,667, 713, 739,333, 695,333, 430,667, 258
1081,77, 1407,33, 1233, 444, 205, 155, 137,333, 136,667, 146,667, 193, 1611, 514,333, 230,333, 205,333, 196,667, 177, 159, 152,667, 218,333, 2232,67, 515,667, 365,333, 540, 788,333, 792,667, 381,667, 357,667, 602,333, 1852,67, 497,667, 482,667, 850,667, 1768,33, 1759,33, 756, 785,333, 1424,67, 986,667, 425,333, 342,667, 596,333, 1196, 1643,67, 1274,33, 653, 1081, 699, 436,667, 364,333, 441, 666, 851,667, 982, 569,333, 646, 1778,33, 794, 659,333, 1073, 1238,33, 539, 342, 331,667, 321,333, 2520,67, 1114,67, 795,667, 1147,33, 1305, 457,667, 290,667, 236, 249, 1603, 967,667, 506,333, 548, 707,333, 740, 676,667, 420,333, 258
1083,42, 1352, 1158, 445,667, 197,667, 151,333, 143,333, 131,333, 138,333, 198,333, 1547,67, 491, 237,333, 202,333, 197,667, 168,333, 165, 160, 206,333, 2155,33, 510,333, 362,333, 528,333, 767,333, 753, 371, 331,667, 570,667, 1804, 489,333, 462, 793,667, 1729, 1737,67, 739,667, 764,667, 1394, 969,667, 406,667, 346,333, 573,667, 1152,33, 1566,33, 1190,67, 628,333, 1081, 657,667, 427, 358,667, 438, 644,333, 841,667, 967,667, 577,333, 636,667, 1740,67, 787,333, 651,333, 1061, 1228,33, 539,667, 328, 327,667, 325,333, 2453, 1120, 763, 1118,67, 1322, 459,667, 270,333, 231,667, 239,667, 1580, 943,333, 480,333, 554,667, 688,667, 729,333, 638, 401,667, 256,667
1085,06, 1313,33, 1124,67, 414, 207, 149,333, 131, 135, 149,667, 194,667, 1490,67, 476,667, 232,667, 197, 191,667, 171,333, 157,333, 156, 213, 2093,67, 486, 360, 519,333, 736, 767, 365,667, 329, 557, 1756,33, 479, 448,333, 762,667, 1682, 1697,33, 721, 736,333, 1360,33, 935,667, 401,667, 328, 540,333, 1122, 1553, 1201,33, 601,667, 1019, 662,333, 428,333, 351,333, 437,333, 620,333, 810,333, 985, 556, 607,333, 1736,67, 791, 641, 999, 1209,33, 523,667, 317, 329,333, 333,333, 2396,33, 1067,67, 765, 1119, 1305,67, 467, 273, 232,333, 234,667, 1553,33, 951, 487,333, 576,667, 698, 708,333, 631,667, 382,667, 256
1086,7, 1267,67, 1099,33, 408,667, 196, 151, 133, 126,667, 143,333, 184, 1482,33, 456,667, 230,667, 190,667, 183,333, 178,667, 157,333, 160, 209, 2113,33, 490,333, 351,667, 505,333, 723,667, 746,667, 353, 327,667, 576, 1729,33, 469,667, 440, 777,667, 1655,67, 1704,33, 722,667, 723, 1339,33, 917,667, 397, 321,667, 545,333, 1093,33, 1508,67, 1219,67, 604, 1000, 648,333, 404,333, 346,667, 433,667, 625,333, 807,667, 966,667, 555,333, 616, 1672,67, 759,667, 620, 1009,67, 1198,33, 515,667, 327,333, 320,667, 316,667, 2380, 1082,67, 760, 1094,67, 1313, 451,667, 267,333, 233,667, 240,667, 1537,67, 953,667, 489,667, 538,333, 674,667, 669,333, 622,667, 385, 249
1088,34, 1225,67, 1043, 414, 196,333, 142,667, 129,667, 131,333, 147,667, 182, 1452,67, 454,667, 233,333, 187, 194,667, 172,667, 161,333, 161,333, 217,333, 2038,33, 482, 341,333, 490,667, 708, 741, 347,667, 324,667, 533,333, 1716, 477,333, 446, 747,333, 1625, 1683,67, 717,667, 708,667, 1311,67, 906, 391,333, 327, 532,333, 1075,67, 1483,67, 1199,67, 590,667, 1000,33, 630, 407,333, 353,667, 405,333, 591,333, 814, 963,333, 524,333, 616,667, 1633,67, 752,333, 615,667, 957,333, 1190,67, 509, 334,667, 330,333, 320,667, 2305,67, 1025, 727,667, 1080,33, 1305,33, 444, 276,667, 236,333, 236,667, 1539,33, 966, 487, 536, 658, 646, 606, 372, 239,667
1089,98, 1177,33, 1051,67, 399,333, 196, 134, 129,667, 132,667, 148,667, 174,667, 1441,67, 443, 219,667, 195,333, 179, 166,667, 156,333, 150,667, 208,333, 2003,67, 468, 322,333, 478, 688, 718,667, 347, 295, 509,667, 1671,33, 457, 428, 740, 1583,33, 1666,33, 697, 697,333, 1273, 882, 379, 322, 534,667, 1077, 1476,67, 1170,67, 586,333, 974, 616, 402, 325,333, 399, 586,667, 801, 962, 531,667, 607,333, 1619,33, 727,667, 576,333, 944,333, 1166,67, 513,667, 321,667, 330, 308,333, 2323,67, 1008, 719, 1076,33, 1310, 466, 268,667, 220,333, 233,667, 1522,67, 961, 479,667, 535, 656,333, 638, 583,333, 365, 237,667
1091,63, 1143,33, 1007,33, 386,667, 195, 145,667, 126, 133, 135, 180,333, 1398,67, 424, 214,333, 188,333, 180, 152, 162,333, 149, 188,333, 1961, 461, 317,333, 451,667, 665,667, 697,667, 329, 289,667, 512,333, 1652,33, 449, 410,333, 742,333, 1579,67, 1607, 686,667, 666,667, 1275, 872,333, 379,667, 316,333, 510, 1045, 1468,67, 1179,67, 577,667, 973, 597, 385,333, 307,333, 397,667, 590,333, 792, 963, 545,667, 587,667, 1570,67, 714,333, 553,667, 944, 1168,33, 510, 322, 310, 303,333, 2300,33, 1020,67, 712,667, 1068,67, 1315,67, 454,333, 276,333, 222,333, 228,667, 1566,33, 943,333, 469,667, 524, 648,667, 615, 551, 357,333, 235,667
1093,27, 1125,67, 1005,67, 389,667, 197,333, 137,333, 133, 133, 134,333, 166,667, 1382,67, 428, 221,333, 181,333, 177,667, 160, 147,333, 150,333, 173,667, 1927,67, 455,333, 322,667, 462,667, 647,333, 688,333, 336,333, 288,667, 489,667, 1657,33, 452, 415,333, 716,667, 1533,33, 1649,33, 696,667, 650,667, 1224, 860, 379,667, 318,667, 508,667, 1036,67, 1465,67, 1174,67, 573,333, 948, 575,667, 382,333, 314,667, 394,667, 558,333, 786, 934, 538,667, 588,667, 1557,33, 705,667, 571,667, 940,333, 1165,67, 495, 309,667, 307,333, 299,667, 2261, 1019, 701,333, 1055,33, 1302,33, 449,333, 260,667, 217,333, 228,333, 1518,33, 937, 473, 517, 616,667, 614,667, 553,333, 340,333, 233
1094,91, 1099, 966, 383,667, 179,667, 142,333, 132, 128, 136,667, 167,667, 1344,67, 423,667, 201,667, 174,333, 168, 146,667, 147,333, 143,667, 184,333, 1910,33, 463, 308, 444, 646,667, 682,667, 324,667, 286, 470, 1610, 443,667, 410,333, 705, 1540, 1601,67, 667, 645,333, 1230,67, 843,667, 368, 301, 521, 998, 1446,67, 1164, 552,333, 939,333, 557, 369,333, 318,333, 376,667, 559, 763, 951,667, 540,667, 583,667, 1567,33, 712, 555, 898,333, 1144,33, 502, 322,333, 310, 302,667, 2235,67, 1017,33, 701,333, 1092, 1302, 448, 251,667, 229, 228, 1499,33, 949,667, 466,667, 530,667, 627,667, 608, 538,667, 351,667, 231,667
1096,55, 1098,67, 963, 382,667, 190, 130,667, 129,667, 119,667, 133,667, 159,333, 1358,67, 416,333, 211,667, 179, 169, 149,333, 145,333, 136,333, 178,667, 1901,67, 445,667, 313,667, 444,333, 631,333, 671,667, 315, 271, 448,333, 1628,67, 453, 409,667, 722, 1526,33, 1612,33, 670, 640,667, 1213,67, 845, 374,333, 307,667, 498,333, 1029,33, 1443,67, 1131, 560, 955, 550,667, 355,333, 307,667, 373,667, 547,667, 772,333, 942, 529,333, 576, 1533,67, 688, 539, 905,667, 1154, 491,667, 309,333, 316,333, 312, 2223,33, 998,333, 692, 1095, 1306, 443,333, 258,667, 223,333, 227, 1494,33, 951,667, 468, 518, 629,667, 596, 527,667, 330,333, 223,333
1098,19, 1095, 943,667, 385,333, 178, 135,667, 125,667, 122,333, 131, 159,333, 1363,67, 416,333, 207, 171, 165,333, 155, 145, 149,667, 180,667, 1877,33, 430,333, 308,333, 435,667, 630, 667, 299,667, 267,333, 469,333, 1628,67, 437,667, 399, 699, 1505, 1595, 661, 643,333, 1211,67, 849, 366,667, 305,333, 479, 1007,67, 1416, 1145,67, 557, 941, 555, 347,333, 305,333, 366,333, 556,667, 764, 938,333, 536,667, 581, 1517, 681, 541,333, 901,333, 1144,33, 488,333, 305, 303, 302,667, 2220,33, 1003, 684, 1093, 1290, 445,667, 255,667, 218, 217,667, 1503,67, 944,333, 447,667, 519,333, 631, 596,667, 509, 336, 224,333
1099,83, 1070, 947,667, 385, 181,667, 139, 131,333, 127,333, 129,667, 160,333, 1346,67, 413, 220, 177,333, 154,667, 145,333, 144, 141, 179, 1900,33, 441,333, 314, 425,333, 619,667, 685,333, 314,667, 280, 436,667, 1610, 437,333, 399, 697, 1531, 1592,67, 669, 634, 1197,67, 837,333, 363,667, 298,667, 498,333, 1003,67, 1411,67, 1160,33, 549,667, 923, 562, 352, 301,333, 370,333, 547,667, 767,667, 930,667, 529,333, 571,667, 1519,33, 685,333, 538, 896, 1128,33, 489,667, 311,667, 289,667, 316,333, 2164,33, 973,667, 683,333, 1070, 1309, 444,667, 257,667, 216, 226, 1484,33, 944,333, 461,333, 520, 602,667, 576, 522, 328,333, 222,333
1101,46, 1092, 934, 377,333, 178,667, 130,333, 127,667, 119,667, 124,333, 156, 1336,67, 420,333, 214,667, 173,667, 162,667, 154, 147,333, 143,333, 181,667, 1887,67, 443,667, 294,333, 431,667, 634, 663,667, 294,667, 279,667, 442,667, 1595,67, 441,667, 389,667, 693, 1534, 1591,67, 660,667, 622,667, 1214, 836,333, 369,333, 292,667, 494, 1007,33, 1403,67, 1154,67, 551,667, 922,667, 556, 351,333, 292, 368,333, 565,333, 758, 931,667, 511,667, 581, 1514,33, 683,333, 540,667, 890, 1129,33, 503, 313,667, 303, 303,333, 2208,67, 970, 679,667, 1058, 1313,67, 436, 251,667, 211,667, 212,333, 1504,67, 968,667, 473,333, 524, 625,333, 587,667, 520,333, 337,333, 212
1103,1, 1084, 951,667, 388,667, 193, 137,667, 128,667, 120, 123,667, 152,667, 1339,67, 402, 211, 182, 160,333, 153,667, 138,667, 143, 171,667, 1889,33, 452, 302, 429,667, 636, 664,667, 301, 258,333, 445,333, 1607, 436,667, 389, 705,667, 1517,33, 1604, 637, 643,333, 1197,33, 849,333, 361,667, 303,333, 493, 1001, 1461, 1141,67, 540, 943,333, 545, 359, 288,667, 367, 558,333, 774,667, 940, 529,333, 561,333, 1524,67, 665,333, 551,667, 886, 1098,67, 476,667, 293,667, 311,333, 301,333, 2199, 990, 671,333, 1062,67, 1330,33, 442, 247,667, 211,333, 218,333, 1502,33, 926,333, 447,333, 509,667, 614, 582, 513,667, 339,333, 220
1104,74, 1086,33, 957,333, 375, 170,667, 135, 119,667, 115,667, 121,667, 155,333, 1310,67, 399,667, 209,333, 174,333, 159, 147,667, 141,333, 145,667, 175, 1875,33, 432,333, 299, 431, 634,667, 650,667, 302,333, 260,667, 423,667, 1551, 430, 399, 707,333, 1520,33, 1569,33, 637,333, 618, 1210, 828,333, 372,333, 294, 481,333, 984,333, 1406, 1149,33, 556, 941, 525,667, 337,333, 303,667, 369,333, 540, 770,667, 942, 537,667, 570, 1508,33, 682, 538,333, 876,667, 1136,33, 490,667, 313,333, 294, 313, 2200,67, 980,667, 682, 1059,33, 1310, 449, 257,333, 210, 216,667, 1516, 941,333, 456,333, 515,667, 602,667, 589,333, 491, 324,333, 211,667
1106,38, 1085,67, 959, 373,333, 179,667, 130,333, 126, 114,667, 124,667, 155,333, 1323, 426, 213, 167, 160,333, 144,333, 137,333, 138,333, 168,667, 1890,67, 442,333, 295,333, 418,333, 623, 664,667, 308,667, 261,667, 431,333, 1576,33, 447, 386,667, 690, 1547, 1584, 659, 632, 1189,67, 828,667, 360, 287,667, 496, 992, 1404,67, 1150, 558,333, 930,667, 541,333, 351,333, 300,333, 356,667, 561,333, 753,667, 932,333, 534, 580,667, 1513, 670, 536,667, 893,667, 1142, 487, 302,667, 306,667, 294,333, 2181,33, 987,667, 686, 1059,67, 1325,67, 436, 249, 212, 213,667, 1498,33, 942,333, 470, 513,333, 618,667, 571, 507, 325,667, 211,667
1108,02, 1104,33, 950,667, 362,667, 180,333, 133,333, 119, 123,667, 123,333, 152,667, 1357,67, 399,333, 207, 161,333, 156,667, 143, 140, 141,667, 168,333, 1884, 431,333, 302,667, 433, 617,333, 683, 302,333, 263, 426, 1605,67, 429,333, 406, 708,667, 1541,33, 1578,33, 641, 629,667, 1205, 856,333, 355, 298, 481,667, 993, 1435, 1153,67, 556, 915,667, 543,333, 359, 305,333, 360,333, 541, 770,333, 935, 526,667, 575,333, 1496, 658,333, 527, 885,667, 1144,67, 485, 319, 295,333, 302,667, 2184,33, 999,333, 679,667, 1071, 1303,67, 459,333, 257,333, 202,333, 220,333, 1500,67, 960,667, 461,333, 515,333, 609, 588,667, 506,333, 337,333, 218,333
1109,66, 1113,67, 934,333, 390,667, 180,667, 123,333, 116,667, 118, 123,333, 155,333, 1356,33, 415, 209,667, 167, 157,667, 151,333, 139, 138, 171,333, 1889, 443,333, 299,333, 435,333, 625,333, 668,333, 302, 256,667, 426, 1606,67, 425, 387, 698,667, 1527,67, 1604, 658,667, 632,667, 1185,33, 841,333, 367,667, 287,333, 485,333, 1010,33, 1438,33, 1155, 550,667, 946, 542,667, 341, 297,667, 354, 543, 768,667, 908, 524, 579,333, 1497, 659,667, 542,667, 871,667, 1135,33, 489,333, 305,333, 297,667, 298,333, 2233,33, 984,667, 677,333, 1071,33, 1307,67, 448,333, 261,667, 210,667, 213,333, 1504,33, 946, 457,333, 514,667, 618,667, 578,333, 515,333, 326,333, 212
1111,29, 1099,33, 946,333, 372, 181,333, 133, 122,667, 118,333, 125, 147, 1358, 410,333, 211, 168, 156,667, 140, 136,333, 130,667, 169,667, 1876,33, 430,667, 302, 427,667, 627, 653,333, 302, 259, 433,667, 1609, 434, 392, 691, 1544, 1600,67, 647,333, 620,333, 1215,67, 852, 359,667, 284,333, 478,667, 1016, 1458, 1185,67, 543,333, 944, 541,667, 359, 285,333, 361, 544, 771,667, 941,667, 537,333, 589, 1538,33, 667, 533,667, 892,333, 1134, 482,333, 303,333, 293, 294,667, 2217, 995,667, 679, 1065, 1333, 451,333, 243,667, 205,667, 207,667, 1526,33, 935,667, 455,333, 515,333, 607, 592,333, 508,667, 328,667, 206,333
1112,93, 1117,33, 957, 378, 177,333, 127, 118,333, 116,333, 120,333, 159,667, 1348, 414,333, 210,333, 172,333, 164,667, 141,667, 136, 131,667, 161,333, 1918,33, 444,333, 296,333, 429, 615,333, 654,667, 295,667, 255,667, 426, 1595, 428,667, 397,667, 701,667, 1511,33, 1615, 647,667, 639, 1193,67, 835,667, 364, 293,333, 493,667, 998,667, 1427, 1141,33, 556,667, 922, 549,667, 354, 295, 353,667, 547, 754,333, 937,667, 529,333, 573,333, 1518,67, 660,667, 523, 882, 1162, 466,333, 304,667, 306, 296,667, 2202,33, 998,667, 686, 1080,33, 1315, 435, 246,667, 205, 209,667, 1514, 937,333, 450,333, 507,333, 618, 559,333, 512, 323,667, 213
1114,57, 1098, 952,667, 378,667, 175,333, 133,667, 119,667, 114,333, 121,667, 148,667, 1352,33, 405,333, 207,667, 169,333, 160,333, 137,667, 132,333, 141, 170, 1928, 435,333, 294,333, 423,333, 621,667, 653, 302,667, 246, 435,667, 1600, 434,667, 391,667, 683, 1536, 1602,33, 645,667, 615, 1201, 847, 359,333, 289,667, 498,667, 1010, 1443,67, 1135, 565, 937,667, 541,667, 354, 290, 370,667, 537, 762,333, 934,333, 523,667, 575,667, 1526,33, 651,333, 532,667, 883, 1120,67, 497,667, 298, 312,333, 291,667, 2209, 995,667, 679,333, 1076, 1326,33, 439,333, 249,333, 209,333, 218,667, 1519, 933,333, 470, 524, 603,333, 563, 499,667, 317,333, 206,333
1116,2, 1093,33, 959, 383,667, 177,667, 137, 120,333, 119,333, 126,667, 151,667, 1362,67, 421, 208, 173,667, 151,667, 153,333, 136, 135,667, 170, 1897,67, 437,333, 294,667, 440, 620,667, 676, 302,667, 261,667, 438,667, 1608,33, 425,667, 401,333, 716, 1556, 1620, 636,333, 628, 1184,67, 843, 364,667, 289,667, 500,333, 1026, 1404,33, 1141,33, 547,333, 924,333, 539,333, 356,333, 297, 364,667, 544, 766, 928,667, 534, 557,333, 1534,67, 670, 529,667, 883,667, 1127,33, 473, 298,667, 317, 291, 2226, 995,333, 685,667, 1045,67, 1299,67, 450,667, 248,667, 212,333, 211,333, 1528, 956,667, 467,333, 515,333, 609, 551,667, 514, 323,333, 219,333
1117,84, 1078,33, 961, 377,667, 174, 129,333, 124,667, 109,667, 130, 154,667, 1339, 410, 212,333, 161, 154,667, 141,667, 132,333, 137, 162,333, 1908,67, 438,667, 301,333, 418,333, 628, 675, 304,667, 262,667, 435, 1618,33, 424,333, 394,667, 719,333, 1544,33, 1586, 654, 601, 1186,67, 845, 366, 288,333, 489,333, 999,333, 1411,33, 1140,67, 546, 927,667, 521,333, 352,667, 301,667, 362, 539,667, 768,667, 929,333, 528,333, 562, 1519, 648,667, 536,333, 885,667, 1176, 491,333, 306,333, 280,333, 297,333, 2175,67, 992,333, 688,333, 1061,67, 1321, 441,333, 242,667, 209, 215, 1498,67, 944,667, 448,333, 504,333, 605,333, 570,333, 503,667, 327,667, 212,667
1119,48, 1075,67, 957,667, 367, 178,667, 125,333, 113,333, 119,667, 125,667, 150, 1388,33, 402,333, 207,333, 168,333, 153,667, 138,667, 138,667, 128,667, 163, 1892,33, 426, 307,333, 428,667, 625, 658,333, 304,667, 249,667, 422,333, 1591, 446,333, 411,333, 697,667, 1549,67, 1584,67, 651,333, 617, 1241, 836, 350,333, 297,333, 492,667, 1011, 1447,33, 1147,33, 547,333, 925, 537,667, 352, 303, 375,333, 542,667, 777,667, 945,667, 543,333, 571,667, 1534, 659,667, 541, 885,667, 1157, 489,667, 301, 296, 298, 2235,33, 1002, 690,333, 1057,33, 1348,33, 436,667, 243,667, 212,667, 199, 1526, 959,333, 470,333, 517, 596, 571,333, 521, 317,667, 212,667
1121,11, 1055,33, 935,333, 383,333, 182, 129, 115,333, 116,333, 117,333, 149, 1365,33, 419,667, 198,333, 161,667, 150,667, 141,667, 140, 143,333, 174,333, 1891,33, 433,667, 293,667, 424,667, 612, 659,667, 302,333, 255,667, 433, 1592,67, 425, 391,667, 701, 1541,33, 1608, 650, 627,667, 1191, 843, 354,667, 293,333, 493,333, 996,667, 1437,33, 1141,33, 549,667, 916, 540, 333,667, 298, 357, 545,333, 778,333, 919,667, 514, 569, 1531,33, 657,333, 525,667, 880, 1119,67, 479, 300,667, 305,333, 301,333, 2201, 983,333, 699,333, 1038,33, 1346, 432, 251, 207, 210,667, 1533,67, 938, 457, 512, 596,667, 590,333, 497,333, 316,333, 210,667
1122,75, 1055,67, 947, 372, 175,333, 129,333, 121,333, 118,333, 119,667, 150,667, 1327, 400,333, 204, 163, 159,667, 148,667, 133,333, 131, 167,333, 1887,33, 444,333, 314,667, 418,667, 610,333, 665,333, 310, 251,667, 427,333, 1604,33, 429,333, 394,333, 697,333, 1526, 1602,33, 645,333, 611,667, 1196,33, 839,333, 362, 291, 484, 999,333, 1434, 1139, 550,333, 909,333, 537,667, 352, 293, 346,333, 550, 765,667, 940,333, 519,333, 579,667, 1533,67, 674, 530,333, 887, 1157,33, 483,667, 295,333, 312,667, 295, 2245,33, 997,667, 704,333, 1076,33, 1299, 439,667, 247,333, 212, 201,667, 1541, 947,333, 455,333, 515,333, 607,667, 587, 513,333, 312,667, 212,333
1124,38, 1048, 922,667, 369,667, 172,333, 127, 122, 113,333, 116,667, 142,667, 1336,67, 400, 204,333, 163,333, 153, 139,333, 131,333, 133, 164,667, 1880,33, 430,667, 301,667, 424, 625, 659, 301, 254,333, 421,333, 1604,33, 429, 388, 697, 1558,67, 1605,67, 640,333, 622,667, 1204,33, 844,667, 365,667, 283,333, 491,667, 1016,33, 1453, 1147,67, 559,667, 921, 544,333, 342,333, 290,667, 363,333, 537, 771, 936,667, 539, 563,667, 1507,67, 661, 536,667, 896, 1151,33, 484,333, 300, 300, 293,667, 2257,33, 980, 686, 1060, 1317,67, 427,667, 258,667, 206,667, 200,333, 1499,67, 944,333, 447, 516,667, 604,333, 566,667, 492,667, 319, 218,333
1126,02, 1076, 931,333, 367, 180,333, 122, 114, 113,333, 116,333, 147, 1377, 410, 204,333, 169, 145,333, 137,667, 135,333, 128,333, 171,667, 1888,67, 424, 299,333, 427,667, 630, 679,667, 307, 244,667, 418,667, 1597,33, 441, 382,333, 699, 1529, 1608,67, 638, 606,667, 1200,33, 859, 359,333, 289, 479, 993,667, 1458, 1147, 524, 919, 520,333, 347,333, 295,333, 353,333, 545,333, 742,667, 927, 515,333, 567, 1508, 658, 524,667, 888, 1130, 472, 306,333, 314,667, 298,667, 2226,33, 989, 685,333, 1073, 1321,67, 430,667, 240,333, 212, 203,333, 1505,67, 956,667, 473,333, 481,333, 601,333, 575, 497,333, 316,667, 204
1127,65, 1067,67, 954,333, 376,667, 170,333, 128,667, 112,667, 105,667, 119, 139,667, 1326,33, 405,333, 203, 156,667, 150, 137,333, 127,667, 126,333, 158,667, 1897, 440,333, 295,333, 408,333, 622,333, 685, 305, 247,667, 428,333, 1626,33, 430,333, 385,667, 698,333, 1548,33, 1597, 646, 629,333, 1199, 848,333, 354,667, 294, 487,667, 1007,33, 1438,33, 1153,67, 561,667, 916,667, 535,333, 344, 285,667, 346, 543,667, 768,333, 931,667, 543,667, 584,667, 1506,33, 659,333, 526, 907,667, 1144,33, 471,333, 308,333, 302, 295,333, 2220,67, 988,333, 699, 1069, 1317, 439,333, 239, 204,667, 201, 1535, 933, 459,667, 502, 620, 558,667, 506,667, 309, 209,333
1129,28, 1090, 938,333, 366, 166, 128,333, 114,333, 112,667, 115,333, 141,667, 1352, 401,333, 199, 172, 146,667, 134, 119,667, 127,667, 163, 1905, 433,667, 275, 409, 614,333, 669,667, 288,333, 248,667, 424,333, 1600,67, 425,667, 374,333, 698, 1564, 1606, 633, 614,667, 1188, 822, 351,333, 297,667, 479,667, 994,333, 1440, 1155, 541,667, 928,333, 521,667, 341,333, 285,333, 356,667, 539,667, 759, 939,333, 529, 558, 1556,33, 669, 528,333, 867, 1138, 470, 297,333, 299,333, 298, 2224, 982,667, 684,333, 1077, 1294,33, 438,333, 239,333, 207, 209,667, 1507,33, 937,667, 457, 506, 600,667, 571, 484,333, 313,667, 216,333
1130,92, 1061,67, 958,667, 363, 168, 127, 113,333, 107,667, 116, 148, 1353, 405,333, 198, 159,333, 153, 137,333, 128,333, 126,667, 164, 1892, 430,667, 287,333, 414,667, 606,667, 641,667, 299,333, 241, 429,667, 1630,33, 429,333, 388, 700, 1542,67, 1598,33, 643,333, 614,333, 1189,33, 832, 351, 287,333, 492,667, 1019, 1452,33, 1162,67, 527,667, 908,667, 536,667, 343,333, 288,333, 343,333, 543,333, 777, 957,667, 518,333, 589, 1543,67, 675,667, 545,333, 891,667, 1161,67, 484, 303,333, 297,667, 288,667, 2247,33, 985, 698,667, 1063,33, 1292, 446,333, 242,333, 201,333, 209, 1533,67, 939,667, 456, 499,333, 612,667, 552,667, 509, 329,333, 208,667
1132,55, 1082,67, 967,333, 372,333, 163,667, 129,667, 107,667, 113, 118, 139, 1370, 390,333, 202, 162,667, 147, 135,667, 126,667, 136, 154,333, 1914,33, 421,333, 280,333, 414,333, 623,667, 650, 295, 244,667, 422, 1630,67, 430, 388,667, 726, 1567,33, 1622, 646,333, 633, 1204,33, 832,333, 344,667, 291,333, 477,333, 992, 1441, 1142,33, 542, 921,667, 534,333, 346, 288, 341, 526,667, 762,667, 942, 522,333, 561,333, 1506,33, 670, 531,667, 884,333, 1133,67, 480, 297, 291,333, 292, 2229,67, 983, 694, 1052,67, 1302, 436,333, 244,333, 207, 212, 1531,67, 952,333, 448,667, 509,333, 597,333, 560,667, 510, 322, 198,667
1134,18, 1079, 943, 369, 167,667, 116,667, 111,333, 112, 117,333, 141,667, 1370,67, 395,333, 200,333, 156, 148, 135, 121,667, 119, 155, 1920,67, 427,333, 296,333, 419,333, 605,333, 658, 286,333, 249,333, 430,667, 1605,33, 427,333, 387, 701, 1531,33, 1611,67, 648,333, 631,333, 1195, 857,333, 346,667, 284,333, 486,333, 1005, 1458, 1156, 547,333, 935,333, 522, 326, 271,667, 354,333, 535, 768, 924,333, 537,333, 577, 1529, 654,333, 528,667, 867,333, 1165,33, 467,333, 298, 291,333, 297,667, 2258, 988,667, 689,333, 1068, 1315, 440, 245,333, 205,667, 210,667, 1499, 921, 457,333, 492, 590,667, 556,333, 487,333, 316,667, 200,667
1135,81, 1064, 959, 360,667, 166,667, 126,667, 115,333, 109, 111,667, 139,333, 1339,33, 394, 190, 166,333, 150, 132,667, 123,667, 123, 163, 1930,67, 440, 282, 408,333, 625,333, 665, 292,667, 254, 425,667, 1626, 437, 387,667, 711,667, 1507, 1632,67, 631,667, 623,667, 1212,67, 841, 355,333, 280,333, 487,667, 996, 1429,67, 1175, 555,667, 959, 516,333, 328,333, 289,667, 353,667, 539, 769, 927,667, 537, 585,667, 1507,67, 668, 532, 880,667, 1144,67, 492,667, 299, 304,333, 289, 2267,67, 979, 676,333, 1087,33, 1303,33, 427,333, 236,333, 197,333, 199,667, 1519, 946,667, 464, 500,333, 608,667, 566,333, 510,333, 330, 209,333
1137,45, 1064,67, 972, 377,667, 167,333, 125, 112,333, 106,667, 109, 141, 1360,67, 404,667, 197,333, 156,333, 147, 141, 123,333, 127, 158,333, 1914,33, 442,333, 281,667, 429,667, 625,667, 648, 288,333, 253,667, 429,333, 1594, 424,667, 380,667, 699,667, 1510, 1611,33, 644,667, 637,333, 1207,67, 835,333, 346,333, 273,667, 487,333, 1014, 1431, 1150,67, 545,667, 955,667, 525,667, 344,333, 278, 362, 519, 768,333, 929,333, 512,667, 569,333, 1576, 673, 544,667, 882,667, 1165,67, 486, 298,667, 294,667, 297, 2237,67, 983, 691,333, 1053, 1323,33, 423,333, 242,667, 200,333, 203, 1538,67, 940,333, 454,667, 493,667, 622,667, 563,667, 516, 317,333, 208,667
1139,08, 1097,67, 965,333, 378,667, 162,667, 128,667, 114,333, 105, 108,667, 137,333, 1355,67, 387,667, 211,667, 164, 147, 125,333, 119,667, 121,333, 164, 1951,67, 435, 291, 430,667, 624, 665,333, 285,333, 242,333, 439,667, 1656,33, 417,667, 386,333, 716,667, 1510,67, 1625,67, 655, 652, 1232,67, 836, 357, 279,333, 477, 997, 1448,33, 1186,33, 551,333, 941, 542, 336,667, 282,667, 354, 539, 776,333, 942,333, 517,333, 579,667, 1573,67, 658,667, 538, 896,333, 1161, 483,333, 287,667, 303,333, 290, 2286, 984, 684,333, 1079, 1311,67, 444,667, 242,667, 197, 203, 1515,33, 949, 470,667, 504,333, 615, 575, 512,667, 327,333, 205,667
1140,71, 1089,67, 964, 368,333, 164,333, 119, 101, 104,667, 105,333, 146,333, 1374,33, 394,333, 198,333, 159, 151,333, 129,333, 119,667, 122,333, 160,333, 1965,33, 439,667, 291, 430,333, 622, 675,667, 294,667, 249,667, 441,333, 1642,67, 420, 381,333, 703,667, 1558,33, 1620,67, 647,333, 636, 1236,67, 848,333, 357,333, 283,667, 482,333, 997, 1429, 1179,33, 547, 940,667, 534, 348,333, 298, 361,667, 554,333, 783,667, 947,333, 511, 576, 1562,67, 661, 524, 907, 1159,33, 483,333, 287,333, 305,333, 288, 2258,33, 984, 706,333, 1073,67, 1347,33, 422,667, 245,333, 193, 204,333, 1564, 948,333, 456,667, 493, 592, 581, 509,667, 299, 208,333
1142,34, 1106,67, 983,667, 378,333, 174,333, 119,667, 108, 108, 109,333, 142, 1375,67, 415,667, 190,667, 159, 146,667, 128,667, 131, 126, 160, 1956,67, 424,333, 279,667, 418,667, 635, 669, 292,333, 250,333, 427,667, 1636,33, 430,667, 390, 689, 1566, 1626, 655,333, 649,333, 1232,67, 858, 358,333, 284,667, 487,333, 1009, 1441,33, 1164,67, 565,667, 952,333, 526,333, 346,333, 289,667, 352, 534, 770, 944,333, 515,667, 592,333, 1568, 675, 536, 889,333, 1152,67, 482, 288,333, 296,667, 297,333, 2313, 1009,67, 679,333, 1071, 1292,33, 451,333, 233,333, 194, 199,667, 1544,67, 943, 434,333, 512, 612,667, 579,333, 513,667, 321,333, 213,667
1143,97, 1095,67, 982, 363,667, 169,667, 123,333, 104,667, 103,667, 108,667, 139,333, 1396,67, 405,667, 201, 155,333, 144, 135, 125,333, 117,667, 160, 1996, 442,667, 287, 445,667, 630,667, 677,667, 307,333, 257, 444, 1648,67, 414, 386,333, 694, 1551,67, 1618, 662,667, 646, 1244,67, 859, 357, 289, 488,667, 1030, 1459,33, 1165, 535,333, 931,333, 537,333, 347,667, 283,667, 359,667, 540,667, 780, 953, 524,333, 574, 1573,33, 678,667, 535,667, 918,667, 1174, 478, 293,333, 294,667, 285, 2293, 1007, 705,333, 1077,33, 1309, 428, 238,333, 195,333, 203,333, 1543,67, 960, 453,667, 506,667, 608,333, 574,333, 499, 323,333, 208,333
1145,6, 1106,33, 963,333, 369, 163, 127,667, 104,333, 106,667, 111, 135,333, 1382,67, 385, 197, 150,667, 145, 131,333, 119, 117, 163,667, 1967, 428, 292, 407,667, 641,667, 685, 299, 251,667, 426,667, 1666, 436,333, 386,667, 692,333, 1593,33, 1631, 652, 637,667, 1228,33, 860, 366, 282,333, 480,667, 1015,67, 1464, 1179,67, 557,667, 959, 534, 356,333, 284, 357, 550,667, 776,667, 938,667, 525, 600,667, 1573, 675,667, 535,333, 906,667, 1171, 494, 304,333, 300,667, 288,667, 2335, 1027, 715,333, 1086,67, 1334,33, 431,333, 242, 205,333, 204,333, 1569,67, 942,667, 463, 503,667, 600, 577,333, 513,333, 323, 218
1147,23, 1125,67, 986,667, 374, 167,333, 119,667, 104, 96, 113,333, 146,667, 1405, 398, 195,333, 154,667, 150,333, 128,667, 125, 116, 152,667, 1973,67, 436, 292,333, 423,667, 646,333, 675,333, 306,667, 259, 449,333, 1668,33, 431, 392,667, 707, 1593,33, 1675,33, 654, 653,333, 1256, 871, 347,667, 283, 488,667, 1032,67, 1468,33, 1180, 556, 957, 556,333, 353,333, 291,667, 360,333, 551,333, 771,333, 960,333, 521,333, 572, 1584,33, 675,333, 539, 921,333, 1167,33, 493, 295, 295,667, 289,333, 2356, 1026,67, 693,333, 1103,33, 1309,67, 413,333, 231,333, 206,667, 202,667, 1542,33, 946,667, 463,333, 509, 592,667, 588,667, 513,333, 328,333, 213,333
1148,87, 1102, 999, 372, 164,667, 114,667, 106,667, 104,667, 114,667, 136, 1413,67, 394,333, 210, 151,333, 147,667, 127, 121, 122,333, 160,667, 2013,33, 436,667, 277, 439,667, 647,333, 669, 307, 266,333, 444,667, 1678, 436,667, 389,667, 723, 1560, 1614,33, 658, 642,333, 1255,33, 870, 352,667, 287,333, 489,333, 1022,33, 1486, 1167,67, 544,333, 964, 538, 341, 286,667, 361,667, 552,667, 795,667, 942,667, 531, 583,667, 1597,67, 681,333, 550,667, 913,333, 1177,67, 502, 301, 302,333, 293, 2326,67, 1015, 718, 1082,67, 1339, 433,333, 233,333, 192,667, 209, 1580, 967,667, 446,333, 516,333, 597,333, 591, 519,333, 327,333, 197
1150,49, 1138, 998,667, 366, 170,333, 123, 102,667, 106,333, 101, 142,333, 1402,67, 395,333, 199,667, 159,333, 141, 132,333, 120,667, 111,667, 164, 2054,33, 446,333, 301,667, 421,333, 641,333, 675,333, 285,667, 240,667, 440, 1725,67, 432,667, 397,333, 737, 1607,33, 1661,33, 673,333, 657, 1248,67, 885, 353,333, 286, 505, 1033, 1491,33, 1195,33, 574, 983,667, 563,667, 338,667, 293,333, 348,333, 556,667, 784,667, 941,333, 529,667, 593,333, 1595,67, 693, 543,667, 939,333, 1186,33, 484,667, 298, 294,667, 301, 2343,67, 1029,33, 724,333, 1112,67, 1322,67, 436,667, 240,667, 197, 203,667, 1567, 960,333, 463,333, 498,333, 623,667, 607,667, 521,333, 317, 208,333
1152,12, 1154,67, 1024, 397,667, 164,667, 122, 102,667, 93,3333, 104,667, 139,667, 1445,67, 409,333, 188, 163, 140, 140,333, 114,667, 115, 157,333, 2053,67, 448,333, 293,667, 425,333, 660,667, 685,667, 295, 254,667, 444,667, 1709,33, 440,667, 395,667, 739,333, 1615,33, 1678,33, 671,667, 655, 1258,33, 898, 361,333, 285, 499,333, 1057,67, 1522,67, 1188,33, 559, 966,667, 554, 352,667, 291, 368, 538, 811,667, 958, 539,333, 606,667, 1600,33, 713,667, 555,333, 938,333, 1212,67, 475,333, 296,333, 298, 301,333, 2379,33, 1005, 714,667, 1135,67, 1321, 414,667, 249, 196,333, 210,667, 1581,67, 953,333, 454,667, 499,667, 605,333, 592,667, 532,333, 326,667, 204,667
1153,75, 1151, 1009,33, 385,667, 171,667, 117, 102,667, 110,333, 101, 138,667, 1430,67, 401,333, 193,667, 159,333, 150,333, 132, 118,333, 120,333, 152, 2047,33, 436,333, 294,667, 431,333, 658, 702, 295, 258,333, 454, 1706,67, 437,333, 400,333, 729,333, 1609,67, 1683, 666, 656,333, 1246,67, 894, 369,667, 281,333, 485, 1052, 1516,67, 1197,67, 564,667, 982, 559,667, 354,333, 291,667, 358,667, 569,667, 785,667, 956, 535,333, 596,333, 1644,67, 699, 553, 931,667, 1191, 483,667, 285,333, 286,667, 287,667, 2430,33, 1035, 700,333, 1098,67, 1325,67, 432,333, 241,333, 197,333, 204,333, 1597, 967,667, 467,667, 522, 625, 593,333, 539,333, 326,333, 198,333
1155,38, 1164,67, 1030,33, 389,667, 166,667, 115,667, 107, 346,667, 103,667, 138,333, 1449, 409,333, 195,667, 143,667, 142,667, 133, 121, 125, 157,333, 2081,33, 443, 292, 433, 656, 701,667, 295,333, 269,667, 458, 1735, 445,667, 409,333, 718,667, 1650, 1686,67, 667, 671,333, 1265,67, 914, 362, 288,333, 507,333, 1050,67, 1475,33, 1220,33, 567, 990,667, 575, 349,333, 288,333, 361,667, 564, 798,333, 981,667, 549,667, 585,333, 1657,67, 686,333, 556, 938, 1217,33, 494, 279,667, 295,667, 310,333, 2410, 1025,33, 704,667, 1114,33, 1319,33, 434,667, 245,333, 192, 203,333, 1627,33, 964, 452,333, 520,667, 613,333, 598, 526,667, 317, 211,333
1157,01, 1176,67, 1031, 390,667, 164,333, 115,333, 97, 161,667, 111, 133, 1483,33, 431,333, 196, 151,667, 148,667, 127,333, 119, 119,667, 155,667, 2090, 452, 298,333, 444,333, 661,333, 730, 294,333, 261,333, 450,667, 1742,67, 429,333, 393, 732,333, 1610,33, 1681,33, 701, 674,333, 1324, 896,667, 360, 286, 501, 1069, 1518, 1221,33, 572, 990,333, 565, 357,333, 292, 360, 551, 802,667, 964,667, 536,333, 607,667, 1671,67, 700,333, 573, 954, 1226, 482,333, 297, 295,667, 290,667, 2410,33, 1045, 725,667, 1108,67, 1367, 446,333, 234, 199,667, 212,333, 1632,33, 945,333, 446,667, 516,333, 630,333, 615,667, 542,333, 324,333, 202
1158,64, 1177,67, 1051,67, 390, 163,667, 117,667, 94,6667, 100,333, 102,667, 141, 1466,33, 421,667, 204, 152,333, 149,667, 124,667, 117, 122,667, 161,333, 2121,33, 459,333, 296,333, 445,667, 664, 701,333, 304, 255,333, 471, 1733,33, 443, 407,667, 730,333, 1658, 1715,67, 668, 669, 1295,67, 912,667, 367, 277,667, 501,667, 1045, 1539,67, 1246, 567,333, 1031,33, 576, 362, 294,333, 355,333, 572,667, 813,333, 977,333, 526, 610,333, 1691,33, 700,667, 585,667, 946,333, 1206, 510,333, 293,667, 292,333, 305, 2462, 1067,67, 722, 1115,67, 1337, 425,667, 234,667, 195,333, 196,667, 1618,33, 974,333, 469,333, 513,667, 625,333, 602, 537,333, 338,667, 200,667
1160,27, 1180,67, 1039,33, 395, 167, 115,667, 99, 95, 103, 134,667, 1515,33, 411,333, 201,333, 150, 145, 130, 122, 122, 155,333, 2096,33, 449,333, 291, 449,667, 686, 702,667, 306, 256,667, 463,667, 1739,33, 443,667, 403, 747,333, 1677,33, 1727,67, 684, 696,667, 1306,67, 906,667, 362,667, 288, 492,333, 1070,33, 1532, 1224, 592,333, 1006, 575, 363,667, 314,667, 375,333, 567,333, 810,667, 981, 533,333, 618,667, 1706,67, 712,667, 572,333, 969, 1235, 479, 296,333, 299,667, 286,333, 2487,33, 1054,67, 730, 1109,67, 1343,33, 445,333, 246,333, 196,333, 211, 1623,33, 949,667, 462, 513,667, 626,667, 593,667, 545,333, 326,667, 209
1161,89, 1220,67, 1068,33, 387,667, 160,333, 111, 102,333, 97,3333, 100, 147,333, 1485, 417,667, 192,333, 151, 143, 131,667, 122, 119, 159, 2151,67, 436, 301, 464,333, 671,333, 712,333, 297,333, 249,667, 469,667, 1750, 447, 394,667, 755,667, 1649, 1774, 686, 694,667, 1307, 917, 360,333, 288,333, 506, 1065, 1540,33, 1259,33, 587, 1022, 588,667, 363, 297,667, 376,667, 559, 800,333, 979,333, 533,667, 606,333, 1700,67, 733, 576, 969,667, 1224,67, 497,333, 305,667, 294, 303, 2492,33, 1057, 730,667, 1116,33, 1341, 419,667, 238,667, 191,333, 216, 1652, 978,667, 463,333, 527,333, 625,667, 620,333, 543, 320,667, 211,667
1163,52, 1203,33, 1056,33, 386,333, 163,667, 115,667, 103,333, 157,333, 102,333, 138,333, 1501,33, 421,333, 202,333, 149, 145,667, 129,333, 123, 119,667, 153,667, 2167,33, 460,667, 300,667, 465, 677, 729,333, 296, 263,333, 472,667, 1765,67, 443, 398,667, 754,333, 1675,67, 1756, 697,333, 702,667, 1324,67, 932,667, 384,667, 301,333, 511, 1080,33, 1552, 1233,67, 575,667, 1023,67, 588, 367,667, 305,667, 369, 576,667, 814, 964, 536,667, 625,333, 1718, 715,333, 569, 967,333, 1232, 490, 306,333, 301,333, 307,333, 2486,33, 1069,67, 732,667, 1130,33, 1342,67, 430, 239,667, 199,333, 201,667, 1647,33, 947,667, 459,333, 515,333, 623, 623, 537,333, 341, 204,333
1165,15, 1197,67, 1064,33, 401, 163, 113,333, 99,6667, 527,333, 103,333, 140,667, 1499,33, 431,333, 198, 156, 147, 120,667, 120,333, 108, 162, 2112,67, 462,667, 316, 457,333, 673,333, 715,667, 308,333, 275,333, 465,667, 1815,33, 454, 416,667, 743,333, 1675, 1725,33, 704,333, 704,667, 1323, 933, 366,333, 287, 509, 1081,67, 1549,33, 1234,67, 572,667, 1018,33, 585,333, 361,667, 298,333, 374, 575, 808, 968, 549,333, 634,333, 1732,33, 719,667, 591, 971, 1237,67, 483,333, 303, 310,333, 298, 2525,33, 1063, 733,667, 1123,67, 1369,67, 435,333, 240,667, 206,333, 203,333, 1618, 977,333, 469,333, 538,667, 624, 641,667, 561,333, 344,333, 212
1166,77, 1226,33, 1082,33, 381, 169,667, 107, 105,333, 114,333, 100,667, 140,333, 1508, 429,667, 194,333, 157,333, 143,667, 126, 115,333, 125, 169, 2151,67, 457,667, 307,667, 465,333, 697,333, 728,667, 325, 260,667, 492,667, 1800,67, 451,667, 416, 764,333, 1684,33, 1758,33, 681,667, 674,333, 1348,33, 950, 372,333, 282,667, 508,667, 1091,67, 1566,33, 1240,33, 594,333, 1019,33, 598, 366, 304, 359, 573, 822, 979, 546, 639,333, 1723, 700,333, 573,333, 976,667, 1227,67, 500,333, 297,333, 299, 307,667, 2523,67, 1072,33, 729, 1127,33, 1346,33, 448,333, 234,333, 202,667, 204,333, 1658,67, 987, 469,333, 531,667, 626, 637,333, 548, 333,333, 210
1168,4, 1214, 1078,33, 407, 171,667, 123,333, 102, 103,667, 100,667, 146,667, 1521, 415, 201,667, 158, 145,333, 125,667, 116,667, 114,333, 158, 2160,33, 455,667, 309,667, 472, 690, 698,667, 309,667, 259,333, 459, 1803,33, 453, 415, 744,333, 1704,33, 1758,33, 689,333, 722,667, 1343,33, 948,667, 380,333, 293, 518,667, 1070,67, 1569, 1244,67, 571, 1048, 603,667, 379,667, 306,333, 366,333, 563,333, 822, 983,333, 554,333, 627,667, 1742,67, 739,667, 578,667, 985,333, 1249,67, 501, 298, 308,667, 295, 2507,67, 1093, 762,333, 1129,33, 1360, 434, 235,333, 198,333, 226,333, 1639, 981,667, 474, 520,667, 641,667, 623, 566, 361,333, 214
1170,03, 1219, 1106,33, 405,667, 167,333, 113,667, 104,333, 103, 103,667, 140,333, 1499,33, 429, 192,333, 162, 138, 127, 122,667, 118,333, 151,667, 2188,33, 456,667, 315,333, 470, 702,667, 730, 303, 272, 497, 1821, 445,667, 414,333, 768,333, 1691,33, 1784, 702,667, 700, 1368,67, 952,333, 382, 304,333, 522, 1091,67, 1571, 1234,67, 576,667, 1052,67, 608,667, 366, 305,333, 378, 576,667, 808,333, 996,333, 551, 638,333, 1752, 737,333, 602,333, 989,667, 1233, 490, 294, 312,667, 301, 2502,33, 1084, 754,667, 1156,33, 1362,33, 442, 241,333, 196,667, 213,333, 1630, 992,667, 486, 523,667, 656,667, 636,667, 573,667, 353,333, 213
1171,65, 1273,33, 1113, 414,667, 167,333, 120,667, 103, 95, 102,667, 142,667, 1531,67, 440, 202, 154, 151, 129, 120, 125, 161,333, 2212,67, 464,333, 316,333, 478, 700,667, 731,667, 319,333, 276, 498,667, 1848, 462, 427, 752,667, 1723, 1791,67, 733, 722, 1361, 983, 382,333, 299, 531, 1115, 1612, 1270,67, 588, 1057, 620,667, 387,667, 306,333, 381,333, 591,667, 839,333, 995,667, 541,667, 649,333, 1761, 758,667, 613,667, 999, 1272,67, 498,667, 294,333, 305,333, 309,333, 2589,67, 1090,33, 755,667, 1159,33, 1389,33, 436,333, 247, 205, 223,667, 1681,67, 997,667, 467,667, 497,333, 649,667, 659,333, 592,667, 361,333, 217
1173,28, 1283,33, 1146, 414, 171,333, 119, 109,667, 108,667, 101,333, 147, 1557, 456, 216,333, 163,333, 159,333, 129, 128,667, 119,667, 169,667, 2241,67, 485,667, 326, 466,333, 742, 751, 317,333, 289,333, 510, 1865,67, 456, 425,667, 789, 1764, 1801, 723,667, 737,667, 1413,33, 1005,33, 391,333, 313,333, 554, 1119, 1601,67, 1268, 616,667, 1098,67, 619,667, 394,333, 313,333, 394,667, 612, 812,667, 997, 550, 655,667, 1786,67, 763, 624,667, 1005, 1255,67, 513,667, 307, 312,667, 321, 2565,67, 1098, 764,667, 1134,67, 1366,33, 429,667, 252,333, 199, 220,667, 1670, 989, 473, 525,667, 658, 635,333, 593, 348, 224,333
1174,9, 1328,67, 1163, 430,667, 176,333, 120,667, 104,333, 110,667, 100,333, 150,667, 1623,33, 459,333, 208, 158,667, 162,333, 141,667, 126,667, 117,333, 170, 2291,33, 488,667, 328, 498,333, 714, 744,333, 332, 293, 524,667, 1891,33, 486, 437, 793,333, 1781, 1813, 744,333, 749,667, 1429,67, 1024,33, 392,333, 321, 560,667, 1179,33, 1607, 1285,33, 629, 1092, 644, 414,667, 322, 396,333, 605,667, 862, 1011,67, 567, 678,333, 1818,33, 757,667, 627,667, 1055,33, 1272, 501,667, 304, 315,667, 322,667, 2648, 1107,33, 758,333, 1171,33, 1347,33, 447,667, 231, 208,333, 224, 1692,33, 988,667, 475,667, 542, 671,667, 656,667, 603,333, 359,333, 217,667
1176,53, 1370,67, 1208, 435,667, 182,333, 129, 104, 102,333, 108,667, 152,333, 1643,67, 462,333, 210,333, 175,333, 151, 127,667, 122,333, 119,667, 168,333, 2349, 493,667, 344,333, 506,667, 748,667, 761,333, 335,333, 301,667, 540, 1917,33, 491,333, 453,667, 805,333, 1817,33, 1841,33, 737,667, 770,667, 1437,33, 1009,33, 407,667, 311, 564,667, 1180, 1646, 1302,67, 642,333, 1106,67, 655, 396,333, 330, 411, 637, 866, 1030,33, 568, 688,333, 1862, 771, 661,333, 1081, 1297, 519,333, 299, 318,667, 325,667, 2656, 1125,33, 786, 1155,67, 1385, 449, 239,333, 208,333, 218,667, 1681,67, 1009, 488, 541,667, 681, 679,667, 606, 375,667, 224,333
1178,15, 1405,33, 1209, 428, 185,333, 115,667, 106, 98,6667, 106,333, 153,667, 1649,33, 482,667, 224,333, 173,667, 158,667, 136,333, 124,667, 125, 183,667, 2374,33, 504,667, 344,667, 520, 767,667, 789, 336, 304,333, 545,667, 1970, 481, 444,667, 811,333, 1818,67, 1840, 742,667, 777,333, 1516, 1027,33, 404,333, 318, 586,333, 1209, 1693,67, 1290,33, 655,667, 1134,67, 692, 410,667, 337,667, 410, 620,667, 877, 1024,33, 581,333, 690,667, 1872, 799, 640,333, 1080, 1297,67, 523,333, 317, 312, 324,333, 2720,67, 1130,33, 799,667, 1192,33, 1387,33, 445,333, 246,333, 209, 214,333, 1703,33, 1003, 478,333, 545, 665,667, 676, 627,667, 370,667, 224,667
1179,78, 1413,33, 1250,33, 450,333, 176,333, 123,333, 116,667, 102, 112, 151,333, 1695, 487, 224,667, 170,333, 163,333, 139,667, 128,333, 119, 179, 2388,33, 505, 355,667, 503, 773,333, 779, 345, 294,333, 548,667, 1986,67, 490,667, 446,333, 839,333, 1849,67, 1924, 760, 794, 1492, 1031, 402,667, 313,667, 595,333, 1214, 1697, 1322,33, 645,667, 1141,33, 703, 413,333, 337, 426,333, 652, 883,333, 1011,33, 582,333, 683,333, 1905,67, 815,333, 659,667, 1090,33, 1312,67, 518, 311,333, 321,667, 327, 2749,33, 1169,67, 797,333, 1196,67, 1405,33, 442, 253,333, 210,667, 220, 1748,33, 1004,33, 483,333, 552,333, 687, 701,667, 633,333, 378,333, 232,333
1181,4, 1444, 1287,67, 439,667, 183,333, 121, 114,333, 100,333, 100,667, 158,333, 1705,33, 513, 218,667, 165,333, 162,333, 135,667, 120, 125,667, 181,333, 2397,67, 522,667, 355,333, 516, 788,667, 783,667, 343, 310, 557,333, 1998,33, 506, 456,667, 835,333, 1843,33, 1904,33, 763,333, 794,333, 1480,33, 1042,33, 408,667, 327,667, 605,667, 1250,33, 1741,33, 1311,33, 657, 1153, 680,333, 414, 342,333, 427,333, 675,333, 899, 1038, 574,667, 679,333, 1937, 824,667, 669,333, 1079,67, 1331, 523,333, 327, 335,333, 323,333, 2740,67, 1161,33, 804,667, 1174, 1393,67, 446,667, 256, 219, 220, 1731,33, 1028,33, 483,667, 563, 682,333, 711, 655,667, 398, 237,333
1183,02, 1519,33, 1304,33, 444,333, 178,667, 118, 106,333, 98,3333, 111,333, 148,667, 1733, 514,333, 226,333, 163, 161,333, 141,333, 133, 131,333, 177,333, 2447,33, 517,333, 359,667, 537, 790, 785,333, 339,667, 309,333, 577,667, 2009, 502, 460, 865, 1913, 1927,67, 762,333, 810, 1496, 1051,33, 410, 322,667, 623,333, 1335,67, 1752, 1334,33, 655,667, 1158, 690,667, 400,333, 333, 441, 689,333, 926, 1042,67, 567, 671,667, 1920,67, 820,667, 680, 1104, 1351,67, 544,333, 316, 320, 319, 2761,33, 1157,33, 812, 1220, 1406,67, 451, 256, 213,333, 217, 1763, 1024, 496, 559, 689, 698,333, 663,667, 385, 227,333
1184,65, 1643,33, 1392,67, 467,667, 183,667, 116, 100,667, 107,333, 107,333, 159,333, 1827, 522,667, 236,667, 177, 158,333, 136, 121,333, 133,667, 177,333, 2440,67, 524,667, 351, 537, 811, 805, 341,333, 313,667, 564,667, 2033, 506, 476,333, 890,667, 1950, 1929,33, 774,667, 800,333, 1460, 1049,67, 432, 334,333, 667,333, 1401, 1835, 1310,33, 627, 1155,67, 696,333, 413,667, 342,333, 443, 693,333, 920, 1090, 578,333, 662, 1933,33, 813,667, 670,667, 1114,33, 1362, 524,333, 321, 325,333, 327, 2793,33, 1167,33, 802,333, 1187, 1406,67, 458,333, 248, 220,333, 216,667, 1766,33, 1013,67, 481,333, 575,333, 701,333, 720, 662,667, 387,333, 244,667
1186,27, 1716, 1385, 464,333, 180,667, 112, 102,333, 106, 110,333, 157,333, 1827,33, 517,667, 222,667, 176,667, 155, 138,667, 125, 129,333, 175,667, 2490, 520,667, 344,667, 533,667, 789, 783,333, 348, 305,667, 572,667, 2039,33, 511,667, 492,667, 934,333, 2007,33, 2009, 787,333, 778, 1462,67, 1044,33, 410, 335,333, 665,333, 1437, 1847, 1358, 643, 1140,33, 677,333, 414,333, 339,333, 438,667, 687,333, 920, 1077,67, 583,333, 660, 1914,33, 794,667, 665,333, 1102,33, 1346,33, 529,667, 312,333, 325,667, 301,333, 2743, 1146,33, 801, 1175,67, 1436,67, 468,667, 251,333, 210,333, 216, 1765, 1022, 501,333, 566,333, 725, 712,667, 653,333, 388, 230,667
1187,89, 1687,67, 1339,67, 457, 175,333, 121,667, 103,667, 102,333, 106,667, 168,333, 1813, 510,333, 216, 168,667, 155,333, 146,667, 132, 126,333, 186,667, 2476, 497,333, 352, 554,667, 811,667, 820,667, 341,667, 306, 578, 1988, 506, 463, 881,333, 1980,33, 1980,33, 774,667, 788,333, 1496, 1040,67, 415,333, 339, 624,667, 1314,67, 1847,67, 1317,67, 640,333, 1149, 695,667, 425,333, 329,667, 428, 670, 903,667, 1089,67, 581, 680, 1901,33, 808,333, 665,667, 1082,67, 1329,67, 547, 314, 311,333, 317, 2785, 1186,67, 799, 1213,33, 1444, 463,333, 258,333, 214, 226,667, 1773,67, 1030,67, 507, 548, 720,667, 718, 646, 381,333, 249
1189,51, 1555,67, 1278,33, 441,333, 177, 121,667, 99,3333, 93, 107,333, 165,667, 1721,67, 487,333, 219,667, 165, 167,333, 136,667, 132, 123,667, 188, 2492,33, 510,667, 336,667, 511, 791,333, 812,667, 351, 313,333, 577,333, 2026,33, 489,667, 454,667, 878,333, 1928,67, 1963,67, 778,667, 788,667, 1483, 1044, 412, 324, 604, 1267, 1767,67, 1349,67, 634, 1126, 702,667, 411, 336, 433,667, 647,667, 890,667, 1049, 579,333, 677,667, 1937,67, 808, 629,333, 1084,33, 1328, 529,667, 320,333, 313,667, 317, 2758, 1165, 813,333, 1210,67, 1428,67, 449,667, 260,333, 216,667, 221, 1772,33, 1029,67, 491,667, 577,333, 704,667, 695,333, 649, 386,667, 233,667
1191,14, 1495, 1235,67, 445,333, 177, 125, 107,333, 102,333, 111,333, 166,667, 1721, 488, 210, 171,667, 170, 144, 132, 126,333, 184,333, 2445, 517,667, 342, 532, 788,333, 785,667, 350,333, 320, 559, 1986, 492, 442, 842,333, 1854,67, 1939,67, 779,333, 791, 1459,67, 1021,33, 413,333, 318,667, 568,333, 1248, 1717,67, 1349,67, 651, 1107,33, 697,667, 412,333, 342,667, 418,333, 654, 870,333, 1061,33, 578,333, 663,333, 1917,67, 790,667, 643,667, 1098, 1332,33, 530, 308,333, 321,667, 316,667, 2752, 1157, 810, 1199, 1445, 451,667, 254, 209,333, 223, 1752,67, 1060,33, 496,667, 564, 717,333, 718,667, 646, 378,667, 245,333
1192,76, 1421,67, 1205,33, 428, 181,333, 118,333, 107,333, 96, 108,333, 154,333, 1692, 467,333, 214,333, 167,667, 167, 147, 126,333, 132,333, 183, 2416,67, 507,333, 332,333, 516,333, 781,333, 812, 359, 307,333, 564,333, 1960,67, 485,333, 446, 828, 1821,33, 1910, 764, 776, 1467,33, 1032, 400,667, 318,333, 584,667, 1197,33, 1738,67, 1330, 638,667, 1115, 696,333, 429,667, 334,333, 420,667, 645,667, 864,667, 1045, 570,333, 664,667, 1897,33, 786,667, 657,333, 1078,33, 1357,67, 520,667, 311,333, 319,667, 312, 2722, 1160, 794,667, 1184,33, 1445,33, 471,667, 264, 209, 212,667, 1779,67, 1040,67, 502,333, 583,333, 719,333, 715,333, 634,667, 386,667, 235,333
1194,38, 1386, 1202,33, 443, 173,333, 124,667, 106, 100,667, 110,333, 161, 1689,67, 483,667, 214,667, 174,333, 164,667, 149, 123,667, 136,667, 183,667, 2402, 499,333, 341,667, 496,667, 762,333, 784,667, 346, 308,333, 555, 1990,33, 470, 439, 822,333, 1847,33, 1919,67, 764, 780, 1481,33, 1017,67, 411, 312, 574,333, 1240, 1708,67, 1337, 644, 1116,67, 686, 395,333, 329,667, 413, 625, 875, 1048,67, 585, 666, 1913, 782,333, 647,333, 1094,33, 1355,67, 534, 321, 318,333, 323, 2746, 1165, 788, 1203,67, 1435, 487, 247, 218,667, 215, 1772,33, 1044,33, 503,667, 569,333, 688, 687,667, 623,667, 370, 238,333
1196, 1368,67, 1198,33, 423, 172,667, 114,667, 106, 96, 104,667, 152, 1658,33, 458,333, 212, 170,333, 152, 127,333, 135, 131,333, 178,333, 2367,33, 509, 332,333, 515,667, 762, 762,333, 336, 298,667, 541,667, 1965, 495,333, 441,333, 817,667, 1817,67, 1934,67, 766,333, 793,333, 1464, 1021, 403,667, 319,333, 570,667, 1188, 1692,67, 1334, 642,667, 1131, 662,667, 400,667, 340,333, 419,333, 627,667, 895, 1045,33, 589,333, 646, 1861, 781,333, 637, 1067, 1353,33, 541,667, 322,333, 318, 320, 2757,33, 1125,33, 814,333, 1198,33, 1434, 447,667, 250,667, 210,667, 219,667, 1758,67, 1041,33, 493,667, 552,667, 694,667, 701,333, 629, 379, 231,333
1197,62, 1385,33, 1212, 424, 173,333, 117,333, 105,667, 103,667, 106, 151,333, 1671,33, 482,333, 202,333, 163,333, 164,333, 138,333, 122,333, 124,333, 166,667, 2392,67, 492,333, 332,667, 513, 770, 784,667, 332,333, 296,667, 539,333, 1956,33, 480,333, 445,667, 833,333, 1845,33, 1904,67, 751,333, 770, 1444,33, 1008,67, 407, 320,333, 575,667, 1200,33, 1688,67, 1327,33, 628,333, 1116,33, 684,333, 401,667, 336,667, 420,333, 637,667, 888, 1031,33, 585,667, 670,333, 1894, 774,667, 642, 1087, 1348,67, 520,667, 321,667, 317,333, 327, 2705,33, 1166, 804,333, 1203, 1427, 461,667, 260, 216,333, 220, 1736,33, 1037,67, 494,667, 550, 683,667, 670, 633,667, 370,333, 238
1199,24, 1419,67, 1227, 422,333, 173,333, 117,333, 104,333, 100, 114, 145, 1689, 468,667, 212, 158,333, 154, 136,667, 123,667, 114,667, 170,667, 2416,33, 509,667, 334, 494,667, 778,333, 782, 331, 294,667, 554,333, 1948,33, 484,333, 448, 832,667, 1859,67, 1951,67, 768,333, 761, 1495,67, 1008, 411,667, 303,667, 563,333, 1224,67, 1738,67, 1341,67, 637, 1147, 653,667, 399, 327,667, 434,333, 624,333, 899,333, 1058,33, 585,667, 684,667, 1894,33, 794,667, 651,333, 1061,33, 1337,33, 529,333, 320,333, 318, 335, 2800,33, 1176, 794, 1203,33, 1430, 456, 254,333, 218, 220, 1740, 1023,33, 492,667, 560,667, 698, 694,333, 634, 374, 219,667
1200,86, 1391,33, 1245, 419,667, 178,333, 114, 109,333, 100,667, 102,667, 148, 1707, 488,667, 218,333, 170,667, 148,667, 130,667, 127, 124,667, 178, 2463,33, 493,667, 340, 511,667, 778, 788,333, 331,667, 311, 547,667, 2018, 484, 442,667, 845,333, 1855, 1922, 763, 780,667, 1504, 1044, 393,333, 323, 577,667, 1222,67, 1747,67, 1367, 646,333, 1138,33, 674, 405, 336,667, 414, 666,333, 893,667, 1067,33, 583, 686,333, 1927, 797,333, 637,667, 1079, 1352,33, 543,333, 318,667, 315,667, 333,667, 2796, 1170,67, 807,333, 1234,67, 1433,67, 465, 263,667, 217, 219,667, 1787,33, 1033, 491,333, 568, 686, 705,667, 636, 377, 215,667
1202,48, 1434,67, 1249, 419,667, 178,667, 127, 107,333, 115, 107, 147, 1745,33, 486, 214,667, 162,667, 148,333, 135,333, 126,667, 123,333, 176,667, 2446,33, 518,333, 336, 512, 788,667, 805,667, 336,667, 297,333, 552, 2045, 504, 457,667, 840,333, 1874,33, 1977,67, 752,667, 792,333, 1504, 1017,67, 406, 312, 580,667, 1234,33, 1760,33, 1373, 652,333, 1146,67, 668, 414,667, 338, 418,333, 651,333, 919,333, 1068, 599,667, 668, 1947,33, 816,333, 660,667, 1097,33, 1360,67, 527,333, 306,333, 317,667, 320,667, 2837,67, 1153, 814,333, 1250,67, 1440,67, 467,333, 254,333, 208, 223, 1802,67, 1030,67, 497, 562, 700,667, 687,667, 632, 386, 235
1204,1, 1453, 1274, 424,333, 177,667, 118, 110,333, 99,3333, 106,667, 159, 1753,67, 479, 214,667, 166,667, 158,667, 136,667, 131, 121,667, 183,333, 2514,67, 512,333, 344, 515, 786,333, 827, 342,333, 310,333, 557,333, 2050, 503, 458, 836,333, 1883,33, 1989, 765, 784,667, 1493,33, 1046,33, 413,333, 326,333, 595,333, 1259,67, 1738, 1365,33, 642,333, 1135, 682,333, 420,333, 332,333, 422, 643, 909,333, 1069, 583, 677,333, 1948,33, 811,333, 656, 1104,33, 1380,67, 549,667, 316, 318,667, 318, 2826,33, 1188,67, 802, 1239,67, 1481,67, 473,333, 253,333, 210,333, 233, 1825,33, 1051,67, 515,667, 563,667, 704,667, 710, 618,667, 378,333, 227,333
1205,72, 1487,33, 1279, 440,333, 175, 130, 109,333, 100,667, 103, 158,667, 1757,33, 490, 212, 164,667, 157,667, 143, 126,333, 121,333, 186,333, 2520,67, 509,667, 340,667, 520,333, 775,333, 818,333, 345,333, 305,333, 562,667, 2054,67, 494,333, 443,667, 844,667, 1905,67, 1991, 793,667, 786,333, 1518,33, 1055,33, 403,667, 315,333, 588,667, 1238,33, 1796, 1367,67, 650,333, 1162,33, 665,667, 402, 323,333, 421,667, 637,333, 889,333, 1068,33, 598,667, 696,333, 1967,33, 803,667, 666,333, 1101,67, 1389,33, 546,333, 308,333, 323, 322, 2866,67, 1168, 801, 1244,67, 1467,67, 453, 257, 209,667, 229,667, 1792, 1044,33, 521,333, 570, 686, 713, 622,667, 380, 233,333
1207,34, 1449,67, 1281, 443, 179,333, 128, 115,667, 107,333, 114, 156,667, 1774,33, 491,667, 216,333, 168,333, 165,667, 139,333, 125, 125,667, 184,667, 2535,67, 520,667, 339,333, 532,333, 773,333, 806, 345,333, 316, 587,333, 2095, 499,667, 460,667, 826,667, 1867,67, 1969, 778, 796, 1516,67, 1059,67, 411,667, 315,667, 585, 1252,67, 1754,33, 1367,67, 642,333, 1126,67, 696, 413,333, 341,667, 421,667, 660, 903,333, 1086,33, 598,333, 689, 1960, 808, 645,333, 1082,33, 1399,67, 547,667, 317,667, 320,667, 338,667, 2855, 1180,33, 804,333, 1242,33, 1494,67, 460,333, 257, 227,333, 219,667, 1800, 1038, 516, 570,333, 708, 717, 636, 380,333, 231
1208,96, 1469,67, 1322, 462, 181, 129, 106,333, 103,667, 108,333, 167,333, 1794,33, 510,333, 223,667, 174,667, 167,667, 139,333, 124,667, 128,333, 191,333, 2561,67, 501, 351,667, 524, 772,333, 817, 359, 318,333, 572,333, 2064,67, 497, 456,333, 836,333, 1922,33, 2030,67, 788,333, 810, 1509, 1065, 405,667, 322,667, 580,667, 1253,33, 1794, 1388,67, 654, 1172,67, 701, 421,667, 342, 421,667, 661, 913,333, 1064,67, 606, 684,333, 1998,67, 821,667, 662, 1098, 1365,33, 542,333, 322,667, 326,667, 327,667, 2875,33, 1186,33, 834,333, 1249,67, 1474,33, 473,667, 261,667, 212, 224,333, 1835,33, 1081, 522,333, 565, 712,667, 701,333, 640,333, 390, 236
1210,57, 1511,67, 1309, 475,333, 186, 129,667, 115,333, 114,667, 121,333, 169, 1816,33, 502,667, 227, 178, 172,667, 144,333, 136,667, 125,333, 196, 2573, 527, 361,333, 518,667, 800,667, 812,667, 353,333, 318, 574,667, 2090,33, 491,333, 459,333, 847,333, 1939, 2035, 799,667, 795,667, 1537,33, 1095,33, 426, 339,667, 573, 1275,33, 1784,33, 1399, 672,333, 1167,33, 720, 429, 343, 433, 663,333, 942, 1088,33, 607,333, 702,333, 2036,67, 809,667, 656,667, 1106, 1403,67, 532, 307,333, 329,667, 345, 2905,33, 1203,67, 800,333, 1232,67, 1476, 466,667, 254, 221, 230,667, 1830,33, 1067,33, 514, 573,333, 726, 748,333, 637, 396,333, 234
1212,19, 1556,67, 1321,67, 459,333, 190,667, 136, 118,333, 113, 113,333, 174, 1853, 511, 239,667, 182, 181,667, 147, 135, 147,667, 196,667, 2609, 514,333, 358,667, 528, 809,333, 835,667, 352,667, 312,667, 594, 2116,33, 493,333, 458,333, 859,333, 1929,67, 2053,67, 805, 819, 1568,67, 1094,67, 426, 317, 589, 1274,67, 1766,67, 1396, 671, 1180,67, 702, 420,333, 332,333, 432, 642, 902,667, 1095, 582,333, 695, 2053,67, 846,667, 664,667, 1106, 1399,67, 549,667, 325,333, 323, 336, 2919, 1175,33, 815,333, 1242,33, 1478,67, 466, 255, 218, 232,333, 1816,67, 1084,33, 511,333, 560,667, 688,333, 705,333, 661,667, 388, 236,333
1213,81, 1591,67, 1368, 478, 198,333, 153, 130,667, 113,333, 124,667, 186, 1847, 517,333, 238, 188,667, 182,667, 160,333, 142,667, 142,667, 207,667, 2648,67, 547,333, 367, 540, 822, 824,667, 377,667, 333,667, 611,667, 2110,67, 529, 457, 871,333, 1935,67, 2075, 779,333, 824,667, 1577,67, 1095, 425,667, 336,667, 602, 1273, 1849, 1394,67, 671,333, 1183,33, 698,667, 436,333, 335, 429, 662,333, 904,667, 1086,67, 608,333, 718, 2033,33, 839,667, 672,333, 1108, 1409,67, 539,333, 317,667, 321, 333, 2951,67, 1201,67, 797, 1247,67, 1468,67, 477,667, 252, 216,667, 232,667, 1848,67, 1081, 501,333, 570, 724, 744,667, 659,333, 377,667, 240,667
1215,43, 1676,33, 1405, 495,667, 220,333, 152, 130, 127,333, 128, 193,333, 1843,67, 527, 250, 194,333, 177,333, 160,333, 145,667, 144,333, 206, 2719,67, 537, 363, 551, 824, 827,667, 375,333, 330,333, 630,667, 2199,33, 517,333, 464,333, 867,333, 1972, 2081, 803,333, 830,667, 1599,33, 1125, 428,333, 327,667, 610,333, 1297, 1812,67, 1415,33, 688,333, 1212,67, 727,333, 434, 354, 432, 670, 922, 1087,67, 598, 737, 2069, 840,667, 690,667, 1137,67, 1429, 539, 333, 320,667, 340,667, 2986, 1225, 829,667, 1248,33, 1486,33, 489, 264,333, 222,667, 245, 1864,67, 1084, 511,667, 572,333, 718,333, 731, 672,667, 400,333, 245
1217,04, 1742, 1438,67, 506,333, 225,667, 157, 132,333, 129,667, 131, 197,667, 1901,67, 532,333, 242, 208,667, 188,333, 163,667, 143, 145, 226,333, 2674, 533,333, 363,333, 560, 842, 841,667, 374, 341,667, 627,667, 2175,67, 520,333, 484,667, 873,333, 2006,67, 2116,33, 787,333, 861,667, 1603,67, 1119, 425,333, 325,667, 598,333, 1295,67, 1833, 1417, 687, 1238,33, 751,333, 433, 365,333, 449,667, 680,667, 933,667, 1101,33, 603,667, 745, 2062,67, 835,667, 682, 1141,33, 1414,33, 533, 337,333, 336,667, 348,333, 2944,33, 1225,33, 840, 1249, 1485,33, 481,333, 254,667, 219, 228,667, 1880,67, 1077, 522,667, 592,333, 735,333, 751,333, 665,667, 411, 251
1218,66, 1791, 1473,67, 517,667, 224,333, 162, 135,333, 136,333, 143, 198,333, 1935, 558,333, 253, 205,333, 189,667, 164, 147,667, 145,667, 228,333, 2769,33, 560,667, 364, 553,333, 834,667, 849,667, 388,333, 363, 676, 2200,67, 525, 473, 890, 2006,67, 2084,67, 836,667, 859,333, 1626,67, 1143, 439, 329, 599, 1304,33, 1878,33, 1444, 705, 1243,67, 788, 449,333, 367,333, 447,333, 687,333, 933,333, 1111,33, 608,333, 752, 2106,33, 867,667, 698, 1159, 1414, 555,333, 313, 333,333, 362, 3013, 1194,33, 855, 1271,67, 1502, 479, 273,333, 224, 233,333, 1875, 1083,33, 527, 591, 743,333, 744, 675,333, 395,667, 248,333
1220,28, 1948,67, 1536, 539, 230, 161, 139, 128, 141,333, 219, 1989,33, 581, 250,667, 201,333, 186, 163,333, 159,333, 157, 236,333, 2795,33, 569,333, 387, 586,333, 869,333, 885,333, 394,667, 365,333, 686,667, 2257,67, 540, 495,667, 903,333, 2028, 2160, 857,667, 890,667, 1657,33, 1206,33, 445,667, 344,667, 621,333, 1332,67, 1886,67, 1457,67, 714,667, 1287,33, 793,667, 456, 367,333, 457,667, 719,667, 945,333, 1112, 612,667, 756,333, 2161,33, 899,333, 712,667, 1206,67, 1455, 560,333, 323,333, 339, 359,333, 3068,33, 1247,67, 855,333, 1270,67, 1522, 483,667, 263,333, 219,333, 244,667, 1912, 1089,33, 518, 597,667, 753,667, 767,667, 717, 428, 245
1221,89, 2023,67, 1598, 518, 230, 163,667, 136, 133,333, 144,333, 237, 2023, 585,667, 263,667, 205, 192,333, 171, 158,667, 165,333, 268,667, 2881, 583,667, 397,667, 577,667, 913,667, 899,667, 401,333, 389, 684,667, 2321,67, 559,667, 502,333, 914,667, 2059,33, 2194, 858, 923,333, 1682,33, 1189, 449, 358, 638, 1351,67, 1906,33, 1456, 724,667, 1323,67, 816,667, 459,333, 375, 465, 707,333, 947,333, 1127, 626,333, 765,667, 2179,67, 880,667, 731,667, 1208,33, 1447,67, 549,667, 332, 347,667, 361,667, 3107, 1252,33, 855, 1299, 1501,33, 492,333, 275,667, 235,333, 254, 1934,33, 1095, 535, 599,667, 752,333, 797,333, 696,333, 411,333, 251,333
1223,51, 2207,33, 1654, 538,667, 221,333, 162,333, 141, 137,333, 167,333, 267, 2075, 596,667, 259,333, 210,333, 209, 169, 157,333, 172,667, 286, 2967,33, 583,667, 413,667, 600,333, 921,333, 912, 419,333, 414,333, 744,333, 2334,33, 564, 504,667, 932,667, 2119,67, 2166,33, 878, 934, 1704,67, 1241,67, 468,667, 349, 646, 1393,67, 1913, 1446,33, 705,333, 1304,67, 854,333, 494, 397,667, 496,333, 720, 993,667, 1129, 609,667, 764, 2233,67, 903,333, 731,333, 1186,67, 1466,33, 564,667, 345,667, 346,667, 371,333, 3165, 1259,67, 855, 1306,67, 1504,33, 491, 281,667, 234, 249,667, 1925, 1101, 547,667, 615,333, 761,333, 797,667, 717, 426, 256,667
1225,12, 2344,67, 1699,67, 551,667, 217, 165,667, 137,667, 150, 162,333, 284, 2169,67, 631,667, 253,333, 211, 211, 178,333, 164, 174, 304, 3021, 608,667, 410, 622, 918, 916,667, 444, 439, 792,333, 2363,67, 574,667, 532,667, 966, 2124,67, 2191,67, 888,667, 951,667, 1754, 1243,33, 475, 372,333, 668,667, 1434, 1959,33, 1502, 741,333, 1334,67, 853, 470,667, 396,333, 506,333, 718, 982, 1145,67, 637,333, 781, 2235, 914,333, 761, 1203, 1489,67, 574,667, 331, 344,667, 360, 3163,67, 1263, 868,333, 1296,67, 1519, 495,667, 283,333, 232, 257,667, 1928,67, 1110, 550, 618, 776,667, 799,667, 741,667, 425,667, 262,667
1226,74, 2430,67, 1768, 526,333, 218,333, 157, 138,667, 141,667, 169,667, 298,667, 2310,67, 665, 272, 224, 220, 190,667, 168,333, 193,667, 307, 3133,67, 649,333, 432, 651, 951,667, 991,667, 463, 471,667, 853,667, 2432, 557, 518, 990, 2179, 2259,33, 921, 999,667, 1770,67, 1237,33, 474,333, 393, 684,667, 1503,33, 2007,67, 1498,67, 743,333, 1354, 941, 522,667, 425, 515,333, 777, 1013, 1137, 639,667, 786,667, 2272,33, 931, 781,667, 1231,67, 1470,67, 586,667, 346, 350,667, 368,667, 3181,33, 1288,33, 874, 1302,33, 1493, 511,667, 296,667, 244,667, 255, 1951, 1126,67, 551,667, 630, 811,667, 851,667, 780,667, 443, 278
1228,35, 2463,33, 1868, 565,333, 225,667, 150,333, 147,333, 139,333, 179, 299,667, 2415,67, 729,667, 286,333, 241,333, 247,667, 193,333, 177,333, 185, 334, 3261, 663,667, 448,667, 673, 981,333, 996,667, 492, 485,667, 883,667, 2518,67, 574,333, 538,333, 1032,67, 2257,67, 2285,33, 950,667, 1001,33, 1789, 1257, 482,333, 387, 747, 1541, 2018, 1534, 753,667, 1335, 956,333, 522,667, 432, 540,333, 793, 1011,33, 1144,67, 643, 787,333, 2319,67, 945,333, 811, 1251, 1490, 590, 362,333, 350, 374,667, 3237,33, 1269, 883,333, 1309,67, 1529,33, 501,333, 291,667, 248, 261,667, 1966, 1094,33, 557, 634,667, 829,333, 884,333, 797, 466,333, 267,667
1229,97, 2455,67, 1894, 564,333, 238, 163, 147,333, 135,667, 172,667, 305, 2517,67, 768, 281,667, 250, 250, 202,667, 193,667, 205,667, 342,667, 3277,33, 675,667, 465, 690, 1027, 997,667, 514, 487,333, 882,667, 2519,67, 587,333, 556, 1014,33, 2299,33, 2299, 926,333, 1017,33, 1758,67, 1279,33, 508, 426,333, 762,333, 1590, 2090,67, 1497,33, 747,333, 1340, 967,333, 556,667, 436, 542, 812, 1047,67, 1169, 619, 787,333, 2353, 986,333, 795,667, 1273, 1512, 575,333, 352, 358,667, 375, 3212, 1298, 878,667, 1308,33, 1498,33, 507, 306,333, 250,333, 272,333, 1992,33, 1113,67, 571,333, 659,333, 832,667, 871,333, 822,333, 495,333, 280
1231,58, 2410, 1925,33, 568,333, 241, 161, 143,333, 151,667, 170,667, 297, 2504,33, 781,333, 312,667, 247, 250, 210, 187,667, 203,333, 353,333, 3219,33, 665, 466,667, 701,667, 1010,67, 1013,67, 483,333, 478,667, 839,667, 2543, 602,667, 581,667, 1044,33, 2292,67, 2326, 935,667, 991, 1790,67, 1280,67, 504,667, 428,333, 802,667, 1648,33, 2113, 1557,33, 755, 1358, 975,667, 555,667, 447,667, 572,667, 831, 1081, 1126,67, 651,667, 799,333, 2372,67, 981,667, 788,667, 1270,33, 1520,33, 613, 354,333, 360, 382, 3247,67, 1320,67, 899, 1321,33, 1541,33, 516,667, 306, 261,333, 270, 2015,67, 1149,67, 563,333, 655,333, 839, 880, 815,333, 483, 290
1233,2, 2355,67, 1876,33, 577,333, 232, 164,333, 146,333, 140,667, 181,667, 285, 2464, 780,333, 294, 236, 244, 209,667, 190,333, 193, 324,333, 3241,67, 651, 484, 713, 1020,33, 985,667, 490,333, 479, 838, 2509, 625,333, 567,333, 1064,33, 2381, 2320,33, 947, 1009,67, 1767, 1295,33, 495,333, 424,667, 788,333, 1675,67, 2128,67, 1544, 763, 1354,33, 959, 524,667, 451, 557,667, 827,667, 1069,33, 1158, 654,667, 783,667, 2350,67, 990, 797, 1271,33, 1522,67, 603,667, 351, 371, 381,333, 3246, 1323,67, 899,667, 1360, 1531, 528,333, 303,333, 254,333, 273,333, 1987,33, 1123, 571,667, 647,667, 827, 875,667, 813,333, 473,667, 286,667
1234,81, 2227, 1829,67, 570, 230,333, 164,333, 136, 147, 172,667, 249,333, 2361,33, 732,667, 300,333, 247,667, 234,333, 205,667, 181,333, 188, 302,667, 3183,67, 672, 455,667, 711, 1028, 1000,33, 473,667, 466,667, 851,333, 2483,33, 604,667, 573,667, 1059,33, 2340,33, 2343,33, 940,333, 990,333, 1792, 1280,67, 502, 417,667, 781,333, 1625, 2116,33, 1526,33, 769,667, 1360, 933,667, 542,667, 457,333, 541,667, 796,667, 1058, 1165,67, 651,333, 821,333, 2321,67, 980,333, 807,333, 1281,67, 1530,33, 600,333, 366,667, 366,667, 391, 3227,33, 1354, 912,333, 1325,67, 1567,67, 519,333, 316,667, 271,667, 278,667, 1969,33, 1133,67, 581,667, 657, 820,667, 890,333, 827, 488,333, 286,333
1236,42, 2094,67, 1712,67, 550, 235, 160,667, 133,333, 147, 160, 258, 2288,67, 711,667, 292,667, 235,333, 244,333, 199,333, 191,667, 188,667, 296,333, 3089,33, 653, 464, 683,333, 1013,33, 974, 484, 445, 797,667, 2442, 588,333, 561, 1058, 2302,67, 2289,67, 945,333, 983, 1728, 1266,33, 485, 422,667, 747,667, 1579,33, 2083,33, 1503, 745,333, 1333,33, 916,667, 531,667, 450, 545,333, 808,333, 1061,33, 1177,33, 673,667, 785,667, 2300, 979,667, 793, 1284,33, 1500,33, 595,667, 367,333, 367,333, 383,667, 3216,67, 1325,67, 913,667, 1328,33, 1511,67, 524,333, 309, 260, 267,333, 2007, 1148,33, 584,333, 639, 816,333, 851, 821, 490,667, 297,667
1238,04, 1988, 1645,33, 542,333, 226,333, 157,333, 132,333, 130, 159,667, 242,333, 2197, 678,333, 276, 236,667, 226,667, 185,333, 178,333, 179,667, 270,667, 2995,67, 612,667, 445,667, 682, 985,667, 967, 444,333, 424, 762, 2400, 590, 568,667, 1012,67, 2223, 2273, 918,667, 953,333, 1724,67, 1226, 485,667, 401, 740, 1533,33, 2060,67, 1521,33, 754,333, 1297,67, 925,667, 536, 452,333, 541,667, 781,333, 1041,67, 1152, 644,333, 774, 2299, 981,333, 788,333, 1266, 1524, 605, 358,333, 378,667, 380, 3202,67, 1312,67, 914,333, 1353, 1559,67, 515, 315,333, 252, 267,667, 1954,67, 1121,67, 581,667, 633,667, 832,667, 867,333, 818,333, 473,667, 286
1239,65, 1851,33, 1579,67, 529,667, 225,333, 160, 137, 126, 142,333, 207, 2167,33, 640, 264,333, 215,333, 215,333, 181,667, 158, 164,667, 257,333, 2886,67, 613,667, 424,667, 650,667, 969, 941,333, 441, 410, 735,667, 2359, 583,667, 550,667, 1003,67, 2213,67, 2258,67, 896, 937, 1701, 1219,33, 478,667, 397,333, 707,667, 1528, 2029,33, 1521,33, 754,667, 1359,33, 876,333, 504, 422,333, 522,333, 768,333, 1028,67, 1145,67, 642,667, 795,667, 2248,67, 948,667, 754,333, 1262, 1514,33, 580,333, 364,667, 375,667, 379, 3210,67, 1320,67, 912,667, 1316,33, 1524,33, 509,333, 309,333, 260, 259, 1978, 1116, 559,333, 626,667, 813, 859, 787,667, 477,333, 285
1241,26, 1797, 1537,67, 521, 209,333, 156,667, 123,667, 118, 138,667, 212, 2052,67, 606, 254,333, 212,667, 208,333, 172, 163,667, 165, 239,333, 2899, 607, 402,333, 633,667, 953,667, 918,333, 430, 397, 703,333, 2329, 573,333, 529,667, 984,333, 2156,67, 2208, 896, 935,333, 1692,33, 1194,33, 473,333, 393, 695,333, 1473,33, 2006,67, 1468,67, 738,667, 1289,33, 857, 493,667, 411, 514,667, 759, 1018, 1141,67, 671, 783,333, 2245, 940,333, 764, 1281,33, 1508,67, 588,333, 348,667, 359, 371,667, 3152,67, 1326,33, 911,667, 1317,33, 1518, 513,333, 294,667, 242,667, 257,667, 1961,33, 1115, 554, 599,333, 784, 836, 776,667, 462, 286,667
1242,87, 1793, 1500,33, 514,667, 203,667, 144,667, 124,667, 122,667, 132,667, 194,333, 2040,33, 601,333, 269,333, 215,333, 195,667, 168, 160,667, 151, 227,333, 2869, 582, 418,667, 630, 925,667, 924, 415,333, 388,667, 681,333, 2300,33, 561,333, 532,667, 984,667, 2159,33, 2212,67, 883,667, 929, 1716,67, 1199, 469, 376,667, 672,333, 1424,33, 1973,67, 1480,33, 742, 1314, 834, 494,667, 412,667, 514,333, 754, 1004,33, 1143,33, 633, 796, 2267, 929,333, 761,667, 1251,33, 1515,33, 583,333, 336,667, 365,333, 376,333, 3173,67, 1290,33, 920,667, 1308,67, 1502,67, 503,667, 288,333, 248,667, 270,667, 1972,67, 1097,33, 553, 615,667, 787,667, 843, 748, 452, 269,667
1244,48, 1691,67, 1472,67, 500, 211,667, 132,333, 120, 122,667, 129, 190, 2014, 569, 251,333, 191,667, 191, 153, 145,333, 154, 217,333, 2813,33, 584,333, 411,667, 633,333, 928, 891, 399,667, 356,667, 698,667, 2318, 551,667, 515,667, 941,333, 2122,33, 2202,33, 865,333, 923, 1719,67, 1220, 446,333, 370, 664,333, 1423,33, 1952,33, 1493,67, 732, 1344, 824, 500, 400,667, 478,667, 717, 994,667, 1141, 648,667, 768, 2232,67, 925, 756,333, 1233,33, 1466,67, 592, 342, 359,667, 374,667, 3138,33, 1308,33, 923,333, 1339, 1526, 512,667, 291,667, 246,333, 250,667, 1986,33, 1092, 535, 612,667, 774,667, 835, 769, 446, 268
1246,1, 1686,33, 1489, 494,667, 206, 127,667, 115,667, 113,333, 124,667, 176,333, 1992, 566,333, 251,333, 199,667, 189, 154, 146,667, 147, 215,667, 2806,33, 585,333, 402, 587,667, 934,333, 906, 408, 355,667, 688, 2325,67, 540,333, 507,667, 963,667, 2109,67, 2154, 871, 895,667, 1716,67, 1198, 469,667, 365, 672,333, 1405, 1960,33, 1512,67, 750, 1305, 796,667, 489,333, 393,667, 482,667, 734, 993, 1117,67, 647,667, 776, 2247, 923,333, 757,333, 1230, 1478,67, 569, 339,667, 340,667, 358,667, 3150,33, 1293,67, 907,667, 1319, 1517,67, 505,667, 276,667, 240, 252, 1963, 1089,33, 536, 619,333, 777,667, 803,333, 747,667, 454, 266
1247,71, 1662, 1454,67, 503,667, 196,667, 134,667, 115,333, 111,667, 118,333, 183,333, 1968, 570, 241, 187,333, 186,333, 155,667, 145, 145, 213,333, 2803,33, 570,333, 391,667, 607, 918, 898,333, 395,333, 361,333, 696, 2274,67, 554, 524, 961,667, 2090,33, 2180, 865,333, 925,333, 1711,33, 1208,33, 468, 364,333, 652, 1421,67, 1966, 1478,67, 737, 1303,67, 804, 480,667, 388,333, 509, 723,333, 1019,33, 1143,33, 633,667, 777,667, 2249, 921,667, 760,667, 1235,67, 1518,33, 588,333, 332, 348,667, 353,667, 3164,33, 1282,67, 901,667, 1297,67, 1517, 500,667, 281,667, 231,667, 248, 2013,67, 1113,33, 542, 583,333, 777, 806,667, 728,667, 454,667, 267
1249,32, 1660,33, 1471, 503,667, 192,333, 131,667, 110, 116, 121,333, 175,667, 1960,33, 574, 237, 192,667, 183, 151, 149, 147,667, 210,667, 2854, 569,667, 397,333, 610,667, 920, 877,333, 386, 371, 655,333, 2281, 584,333, 513, 948, 2111,67, 2165, 877,333, 909,667, 1704,33, 1219,67, 463,333, 364,667, 672,667, 1385,67, 1963,33, 1470,33, 756,333, 1297, 817, 478,667, 383,667, 490, 735,667, 1003,67, 1150,67, 638, 774, 2269,33, 890, 761, 1252,33, 1513, 582, 334,333, 352, 367, 3196, 1333, 904, 1307,67, 1518, 490, 270,667, 238, 255,667, 1953, 1105,33, 528,667, 591, 750,667, 833,333, 747,333, 447,667, 267,667
1250,93, 1658,33, 1476,33, 506,333, 192, 122,333, 109,667, 109, 120, 172, 1959,67, 551,333, 245, 178,667, 179, 147,667, 139,333, 137, 207,333, 2787, 586,667, 395,333, 602, 905,333, 882, 488,667, 360, 678,333, 2344,33, 552, 523, 961,333, 2115,67, 2148,33, 871,333, 912,667, 1710, 1222,67, 451, 356, 675,667, 1365,33, 1977,67, 1478, 744,667, 1308, 792,667, 501, 382,667, 499,667, 722, 995, 1135,67, 649, 773,667, 2235,67, 927,333, 775, 1263,67, 1514, 583,667, 328,333, 340,333, 367, 3199,33, 1299,67, 889,333, 1323,67, 1521,67, 474, 262,333, 224, 252,333, 1965,33, 1136,33, 532,333, 609,333, 762, 808, 769,667, 448,333, 265,667
1252,54, 1666, 1474, 508, 194,667, 122, 114,333, 113, 115, 178,667, 1957,33, 554,667, 242,667, 180,333, 182, 145,333, 136,333, 143,333, 196, 2826,67, 578,667, 401, 603,333, 917,667, 898, 668,667, 362, 668,333, 2282, 559,667, 527,333, 953,333, 2112,33, 2182, 882,333, 919,667, 1716,67, 1222,67, 458,667, 376, 667, 1392, 1989,67, 1494,67, 737, 1317, 821,333, 488,333, 390, 483,333, 741, 983, 1165,33, 655, 798, 2285,67, 924, 761,333, 1259,33, 1526, 570, 340,333, 344,667, 368,667, 3199,67, 1313,67, 918, 1334,33, 1497,33, 468, 273, 228,333, 254,667, 1993, 1107,67, 547, 608, 768, 815,333, 746,667, 451, 267,333
1254,15, 1646,67, 1462,33, 498,667, 191,333, 125,667, 109,667, 107, 116,333, 179,667, 1938, 558,667, 233, 188, 175,667, 144,667, 138, 134, 211,333, 2846, 585,333, 403, 605,333, 916,333, 885,667, 397, 353, 679,667, 2332,67, 561,333, 519,333, 969, 2125,33, 2190, 897,667, 932, 1737,67, 1227,33, 461,667, 362,333, 679,667, 1393,33, 1965,67, 1512,67, 727,667, 1314,33, 813,667, 479, 381,333, 479, 731, 990, 1127,67, 624,333, 791,333, 2250,33, 945,333, 778,333, 1257,67, 1541, 597,333, 328,667, 348, 379, 3206,33, 1318,67, 932,667, 1290,67, 1530, 494, 280,667, 220,667, 249,333, 1975, 1112, 528,333, 621, 781,333, 834,333, 754, 442,667, 265,333
1255,76, 1691,33, 1478,33, 505,333, 186,333, 131,667, 108,667, 108, 113, 170,333, 1990, 545,333, 236,333, 182, 173,333, 145,667, 138,667, 133,667, 202, 2875,33, 568,667, 402,667, 604,333, 911, 884,667, 381, 349,667, 679, 2352,67, 544,667, 526, 955, 2108,67, 2238, 869, 931, 1749,33, 1214,67, 461,333, 346, 683,667, 1408, 2008,33, 1530, 741,333, 1341,33, 827,333, 474,333, 388,333, 469,333, 748, 991,333, 1135, 650, 776,667, 2294,67, 947,667, 768,667, 1298, 1528, 578,333, 340,333, 345, 359,333, 3207, 1316,33, 903,333, 1326,67, 1528,33, 501, 270, 243,333, 253, 1980, 1125,67, 539, 600, 760, 837,333, 760, 442,667, 273,333
1257,37, 1651, 1477,33, 486,333, 196, 130,333, 111, 105,333, 120, 169, 1970,33, 561,333, 246, 193,667, 184, 143,667, 141,333, 132,667, 202,667, 2838,67, 563,333, 390,667, 610,333, 920, 897,667, 381,667, 358,333, 675,667, 2309, 549,333, 524,667, 944, 2113, 2217,33, 874,333, 944, 1732,67, 1246, 475, 373, 655,667, 1416,33, 2000, 1509,33, 713,333, 1337, 819,667, 506, 394,667, 487,667, 746,667, 1015,67, 1154,33, 642, 798,333, 2278, 930, 766, 1300, 1535,33, 594,333, 335,667, 341, 372, 3236,67, 1340,33, 909, 1331,67, 1511,67, 491, 275, 239, 250, 2001,33, 1144, 530,333, 601,333, 776,667, 834,333, 759,667, 446, 274
1258,98, 1678,67, 1464, 501, 196,667, 127, 109,667, 101,333, 104, 172,333, 1955,33, 549,333, 228,333, 180,667, 182,333, 145,333, 139,667, 133,667, 193,667, 2903,67, 571,667, 398, 607,667, 933,333, 926, 386,667, 359,333, 678,667, 2359,33, 561,333, 524,667, 980,667, 2116,33, 2221,33, 881, 941,333, 1760,67, 1258, 476,333, 375,333, 662,667, 1411,67, 1965,33, 1494,33, 742,667, 1374,33, 832,333, 489, 386,667, 495,333, 733,667, 1012, 1157,33, 623,333, 800,667, 2310,67, 935,667, 779,333, 1287, 1544,67, 590,667, 344,667, 341, 361, 3278,33, 1353, 942,667, 1346,67, 1514, 492, 283,333, 230,333, 249, 2003,67, 1120, 544,667, 600,333, 784, 848,333, 759,333, 448,667, 267
1260,58, 1704,67, 1488,33, 513,667, 205, 131, 108,667, 104,333, 113, 169,333, 1977,67, 561,667, 234,333, 183, 175,667, 144, 140,667, 129,667, 195,333, 2883,33, 586,333, 400, 597,333, 936,667, 889,333, 388,333, 353,333, 672, 2365,33, 564, 522,333, 991,667, 2138,67, 2211, 897,667, 937,667, 1766,33, 1250,33, 472,333, 361,333, 677,667, 1421,67, 1980,33, 1534,33, 741,667, 1361,67, 838, 500,333, 388,667, 486, 766,667, 1011, 1158,67, 652,667, 804,333, 2329, 954,667, 789,667, 1280,67, 1542,67, 576,333, 343,333, 356, 367,333, 3246,33, 1349,67, 931, 1350,33, 1545,33, 495, 276,667, 240, 250, 2015, 1114,33, 543,667, 605, 788, 834,333, 781,333, 451,667, 264,333
1262,19, 1694, 1491, 501,667, 179,333, 121,667, 104, 104, 110,333, 168,667, 1977, 561,333, 244,667, 186, 175,333, 144,333, 135,333, 141,333, 208,667, 2917, 579,333, 408,333, 622,333, 940, 924,333, 378,333, 355,667, 672,333, 2346, 555, 536,667, 952, 2129,67, 2237,33, 892, 964, 1774,67, 1234,67, 477, 356,333, 661,667, 1429,33, 2000, 1518, 766,333, 1379,67, 846, 498, 400,667, 495, 763, 1017, 1154,33, 655, 808, 2330, 947, 787,667, 1301,67, 1547,33, 585,333, 332,667, 351,667, 380,333, 3295, 1329,67, 948,333, 1353, 1515,33, 475, 273, 232, 248,667, 2009, 1112, 553,333, 624,333, 784, 821, 787,667, 469, 261
1263,8, 1722,67, 1513,33, 499,333, 182, 123,667, 105, 105, 105,667, 164, 2009,33, 579,333, 240,667, 192,333, 177,333, 144,333, 143,333, 131, 199, 2903,67, 578,333, 406,667, 603,667, 937, 919,333, 384,667, 364,667, 676, 2395,67, 573,333, 530, 1001,67, 2141, 2255,67, 891, 952,667, 1765, 1270,67, 471,333, 365,667, 668,333, 1457,33, 2018, 1556, 762,333, 1371,33, 834, 495, 397,333, 490, 754,667, 1026,33, 1164, 651, 815,667, 2347, 951,667, 795,667, 1308,67, 1577,67, 599,667, 351, 356,333, 377, 3333,33, 1352,33, 934, 1355,67, 1550, 491,333, 283,667, 232, 239, 2015,67, 1133, 547,667, 617,333, 791,667, 836,667, 753,667, 459, 281
1265,41, 1754, 1514,67, 514, 193,333, 120,667, 102,667, 100, 115, 177,667, 2015, 577,667, 252,667, 186,333, 171, 147, 138,667, 137,667, 191,333, 2930,67, 595,667, 405,667, 628,333, 963,667, 922, 382, 358,667, 678,333, 2382,33, 572,667, 519,667, 969,333, 2195,67, 2271,33, 886, 977,333, 1768,33, 1274, 486, 382,667, 695,333, 1442,67, 2024,67, 1548,33, 773,333, 1420,33, 853, 500,333, 413,667, 493, 775,333, 1038,33, 1146,67, 662,333, 797, 2347,67, 963, 807,333, 1319,67, 1598, 604,667, 347, 357,333, 381,667, 3320,33, 1345, 943, 1354,33, 1551,33, 489, 268,333, 238,333, 245,333, 2052, 1131,67, 539,667, 625,333, 791,667, 838,667, 767,333, 459,333, 282
1267,01, 1775, 1528,33, 527,333, 189, 117,667, 109,333, 101, 109, 174,333, 2082, 585,333, 236,333, 190,333, 184,333, 151,667, 139, 126,333, 211,667, 2933,67, 600,667, 415,333, 615, 971,333, 931, 399, 369,667, 701,667, 2404, 572,667, 533, 999, 2213,67, 2276,33, 918, 971,333, 1798, 1287,33, 486, 374, 705,333, 1482,67, 2038,67, 1529,67, 772,667, 1365, 842, 490, 406,667, 504,667, 793,667, 1034, 1159,33, 654,333, 815,333, 2351,67, 967,333, 798,667, 1307, 1601, 610,667, 340,667, 355, 378,667, 3338,67, 1346,33, 945,667, 1364, 1522,33, 482, 280,333, 246,333, 247,667, 2029, 1123,67, 564,667, 615,667, 797,667, 848,333, 785,667, 472,333, 279,333
1268,62, 1796,33, 1562, 497,333, 193,333, 124,667, 113, 104,667, 110,333, 167, 2104,67, 607,667, 243,667, 184,667, 178, 157, 147,333, 140,333, 198,667, 2961, 605,667, 403, 644, 976,667, 918, 404, 356, 693, 2443,67, 570,667, 544, 1009,33, 2243, 2289,33, 895,667, 971,333, 1817, 1279,33, 482, 378,333, 703,333, 1522,67, 2064,67, 1528, 783,667, 1385,33, 860,667, 494,333, 409, 495,667, 776,667, 1038,67, 1195,33, 657, 810,333, 2363, 983, 817, 1328,67, 1601,67, 598,333, 355, 363,667, 385,667, 3384,67, 1375, 963,667, 1365, 1573,67, 495,667, 276,667, 238,333, 260,333, 2046,33, 1121, 564, 627, 801,333, 840,333, 775,667, 473,667, 271
1270,23, 1783, 1571,33, 538,667, 201,333, 124,667, 106,333, 104,333, 109,667, 166,667, 2112, 596, 245,667, 185,667, 181, 147, 138,667, 134,333, 210,333, 2967,33, 607, 413, 634,333, 957,333, 938,667, 399,333, 366, 703, 2454,33, 579, 548,667, 1020, 2260,33, 2301,67, 930,333, 971,333, 1830, 1313, 483,667, 383, 717,667, 1552,33, 2128,67, 1560, 771,667, 1405, 864,333, 497, 396,667, 504,333, 762, 1063,33, 1173, 660,667, 825,333, 2386,33, 979,667, 829,333, 1336,33, 1607, 596, 354,667, 355, 379, 3367,67, 1361,33, 975,667, 1382, 1568,67, 513,667, 282,333, 227,667, 253,667, 2057,33, 1150,33, 551,333, 613, 813, 869,333, 794, 477,667, 277,333
1271,83, 1769, 1564, 534, 202,333, 126,333, 104, 102,667, 111,333, 165,667, 2073, 594,333, 252,667, 187, 177,667, 149,667, 137, 130,667, 199, 2969,33, 602,667, 428,333, 628,667, 946, 962,333, 403, 368, 701,667, 2407,67, 580, 552,667, 1042, 2259,67, 2296, 911,333, 991,333, 1813, 1295,67, 479,333, 392,333, 718, 1493, 2099, 1561,33, 777, 1383,33, 864,667, 501,333, 396,667, 519, 784, 1073, 1185,67, 673,667, 829, 2413,33, 976, 812,667, 1333,67, 1596, 594,333, 352,667, 361,333, 392, 3380,67, 1367, 975,667, 1375,33, 1557,33, 514, 273, 241,333, 247,333, 2073, 1156,67, 561,667, 622, 796,667, 854, 789, 466,333, 284
1273,44, 1798, 1593,67, 538,333, 196,333, 126,333, 109,667, 103,333, 113,667, 164, 2068,33, 602,333, 242,333, 187,333, 187,667, 150, 131,667, 141, 198,667, 2977, 586,667, 405,667, 629,333, 975, 937,667, 398,667, 374,667, 702,333, 2428, 589, 533,333, 1044,33, 2307,33, 2324, 909,333, 965,333, 1810, 1300, 470,667, 375,667, 710,667, 1523,33, 2121,67, 1576, 765,667, 1395,67, 867, 506,333, 413, 504, 782,667, 1046,33, 1191,67, 675,667, 841,667, 2386,67, 978,333, 814,333, 1361, 1606,67, 618, 346, 360,667, 383, 3398,67, 1402,33, 966,333, 1388, 1558,67, 492, 277, 240, 254,333, 2079,33, 1148,67, 563,333, 613,667, 795,667, 864,333, 798,333, 476,667, 275
1275,05, 1753,33, 1575,67, 529, 199, 128,333, 101,667, 104, 113,667, 171,667, 2084, 586,667, 253,667, 193,333, 171, 156,333, 147,333, 135, 192,333, 2988, 597, 419,333, 640,333, 995,667, 928,667, 403,333, 363, 674, 2453,67, 570,667, 561, 1022,67, 2229,67, 2325, 903, 988, 1824,33, 1288, 487, 377, 710,667, 1492,67, 2114,33, 1577, 788, 1373,33, 828, 501,333, 394, 518, 780,667, 1058, 1187, 674,333, 823, 2418,67, 976,333, 830,333, 1351,33, 1610, 607,333, 336,333, 356,667, 384, 3414, 1386, 961,333, 1409,67, 1562, 487, 273,333, 233,333, 259,333, 2055,67, 1136,33, 539,333, 631,333, 798,333, 854, 794, 458, 276
1276,65, 1726,33, 1562,67, 529, 200, 124,667, 105,667, 107, 104,333, 169, 2059, 591,333, 240,667, 195,333, 182, 148, 138,333, 129, 194,333, 2956,67, 603,667, 413,667, 628,333, 969, 950,667, 397,667, 369,333, 694,667, 2452, 583, 554,667, 1033,67, 2247, 2330, 912,333, 969,667, 1823,33, 1291,33, 495,667, 377,667, 699,667, 1494,33, 2091,67, 1575,67, 780,667, 1406,67, 839,667, 519,333, 415,333, 493,667, 783,333, 1049,67, 1215, 660,333, 821,333, 2436, 994, 832,333, 1355, 1623,33, 598, 350,333, 361, 377,333, 3410, 1380,67, 979, 1399, 1536,33, 508,667, 282, 238,333, 259,667, 2092,33, 1163,67, 541,667, 623,333, 794,333, 863, 810,667, 470, 284
1278,26, 1750,67, 1544,67, 526,667, 198,667, 129, 110,333, 106,333, 108, 162, 2082,67, 580,333, 244, 182,333, 187,333, 150, 144,667, 128,667, 195,333, 2979, 603,333, 415, 642,333, 980,333, 958, 396, 353,333, 702,667, 2463, 579,667, 555,667, 1017,67, 2247, 2304, 930,333, 976,667, 1838, 1308,33, 497, 368,667, 707,667, 1491,67, 2091,33, 1575,67, 766,667, 1429, 862,667, 508,333, 405, 499, 781,333, 1061, 1203, 688,667, 831, 2408, 981,667, 826,667, 1358,67, 1633,67, 609, 348,667, 354, 379, 3432,67, 1364,33, 966, 1414,33, 1536,67, 496,333, 296,667, 251,667, 261, 2110,67, 1153,67, 556, 634,333, 814,333, 852, 793,667, 473, 279,667
1279,86, 1699, 1543, 511, 184,667, 127,333, 103,667, 105, 115, 160,667, 2072, 571,333, 248,333, 190, 178,333, 157, 141,333, 127,667, 201, 3010,33, 599, 413,667, 629,667, 992,667, 964, 402, 374,667, 703,667, 2505,67, 601,667, 551,667, 1033,33, 2229,33, 2349, 917,333, 972,667, 1849, 1276, 496, 372,667, 687,667, 1507,33, 2108, 1602, 784,333, 1415, 871, 512, 415,667, 508,667, 793,667, 1040, 1222, 672, 837,667, 2428,33, 965,667, 813,333, 1343,67, 1626,67, 608, 340,333, 363, 377,667, 3484, 1392,33, 994,333, 1396, 1570, 515, 292,333, 243, 263,333, 2113,67, 1161,33, 561,667, 610, 803,333, 878, 800,333, 486,667, 282
1281,47, 1699, 1542, 506,667, 195,333, 119,333, 104, 104,333, 109, 175, 2055,67, 579, 233, 192,667, 180, 156, 138, 125,667, 204,667, 3020,33, 602,667, 411,667, 640,333, 958,333, 941, 403,333, 363,333, 717, 2462,67, 598, 538,333, 1037,67, 2250,33, 2330,67, 909, 995,333, 1846, 1312, 485, 373,667, 699,333, 1482,33, 2092, 1595, 774,667, 1412, 847,667, 498,667, 409, 508,667, 776,667, 1052,33, 1202, 682,333, 830,667, 2447,33, 1005,33, 807,667, 1340,67, 1646,33, 611,333, 352, 369, 380, 3475, 1416, 970,667, 1384,33, 1565, 487,667, 285, 247, 266, 2128,33, 1139, 557,333, 618,667, 819,333, 875,667, 788,333, 480, 274
1283,07, 1722, 1540,67, 521, 202, 122,333, 105,667, 102,667, 110, 169, 2059,33, 589, 242,667, 190,667, 183, 148,667, 134,333, 130,333, 196, 2991,33, 587, 411, 624, 983,333, 945,667, 381,333, 365,333, 690,333, 2473, 573, 567,667, 1019,67, 2256,33, 2309, 912, 965,667, 1867, 1295,67, 497,667, 374,333, 698, 1475, 2139,33, 1608,33, 776,333, 1408, 857,667, 528, 405,667, 510, 787,667, 1054,33, 1224, 672,667, 833, 2459,33, 969, 836, 1349, 1646,67, 612, 335,333, 352,667, 385,333, 3441,67, 1388,67, 965,667, 1417, 1559, 493, 285, 240,667, 263, 2061,67, 1164, 547,333, 636,333, 792,667, 861,667, 794,667, 475, 277,333
1284,68, 1743,33, 1565, 532,667, 197, 126, 104,333, 109,667, 115, 167, 2071,33, 570, 251,333, 182, 179,333, 149, 139, 139,333, 196,667, 2983,33, 609,333, 422,333, 644,333, 987,333, 949, 403,333, 377,333, 673, 2462,33, 597,333, 547,333, 1009,33, 2235, 2361,33, 922,667, 1002,67, 1849,33, 1332,33, 488,667, 381, 691, 1467, 2116,67, 1604,67, 794,667, 1422,67, 861, 509,333, 421, 519,667, 781,667, 1077,33, 1222,33, 669, 834,333, 2445,33, 992,333, 828,333, 1364,67, 1637,67, 607,333, 358, 377,667, 387, 3480, 1392,67, 992,333, 1419,33, 1594, 509, 277,333, 241,333, 243, 2081, 1163,33, 567,333, 622, 818, 865,667, 822,667, 483, 287,333
1286,28, 1738, 1540,33, 533,333, 203,667, 125, 108,333, 106, 113,667, 171,667, 2069, 578,333, 253, 188,333, 177,333, 155,333, 139,667, 133,333, 193,333, 3029,33, 595,333, 432,667, 639, 991, 955,333, 389, 367,333, 713, 2490, 602,333, 528,333, 1027,33, 2219, 2351, 921,667, 988, 1856, 1313, 496, 381,667, 677,667, 1468,67, 2100,67, 1636,67, 782, 1416,33, 877,667, 506,333, 403,667, 526,667, 788,333, 1061,33, 1195,33, 674,667, 839,667, 2443,67, 1005,67, 852,667, 1384,33, 1652,33, 610, 341,667, 372,333, 391,333, 3496,33, 1419, 982,667, 1395,67, 1565,33, 513,667, 284,667, 243,667, 264,667, 2112, 1161, 559,667, 641, 790, 863, 808, 475,333, 280,667
1287,88, 1722,67, 1542, 529,333, 200,333, 136, 107,333, 108,333, 110,333, 166,667, 2107,67, 589,333, 243,333, 192,333, 176,333, 153, 144,667, 131,667, 197,333, 3036,33, 602,667, 406, 643, 998,667, 973,333, 410, 376,333, 707,667, 2468,33, 590, 562, 1012,67, 2252,33, 2362,33, 946,667, 996,667, 1857, 1323,67, 499, 378, 695,333, 1498,33, 2112,67, 1616,67, 799,667, 1429,33, 855,667, 516,333, 409,333, 515,333, 794,333, 1102,33, 1207,33, 686, 859,333, 2496, 1013,33, 832,667, 1356, 1640, 619,333, 367,667, 376, 373,333, 3534,67, 1400, 990,667, 1423,67, 1594,67, 497,667, 290, 237, 261,333, 2157,33, 1142,67, 559, 639,667, 806, 867,667, 823, 482,667, 282
1289,49, 1733,33, 1574, 538, 205,333, 126, 104,667, 107,333, 109, 176, 2111,33, 584,667, 237,667, 186,333, 181,333, 148,667, 139,667, 136, 191,333, 3064, 610,667, 437, 646,333, 996, 974,667, 403,333, 377,333, 727,667, 2530,33, 599,333, 554, 1023,33, 2261, 2355,33, 946, 1002, 1870,67, 1316,33, 497,333, 383, 683,667, 1487,33, 2156, 1616, 806,333, 1436,67, 859,667, 523,333, 405,667, 515, 797,667, 1069,67, 1189, 681,333, 842, 2461,33, 1003, 851,667, 1384,67, 1636, 620,333, 358, 368, 380,667, 3509, 1395,33, 945, 1439,67, 1609,33, 511,667, 291,667, 240, 257,667, 2158,67, 1163,67, 562, 631,333, 805, 885,333, 824,667, 490,333, 283,333
1291,09, 1728,33, 1559, 524,333, 210, 126, 108, 102,667, 110, 167, 2084, 573,667, 249, 192,333, 177,333, 150,333, 145, 139, 205,333, 3053,33, 608,333, 416,333, 639,333, 991,667, 978,667, 404,333, 374, 707, 2541,67, 591,667, 560,333, 1028,33, 2242,33, 2392, 950,333, 1017,67, 1887,33, 1332,67, 489,333, 400,667, 695, 1487,67, 2121,67, 1609,33, 803,333, 1425, 873, 523,333, 425,333, 504,667, 811,333, 1061,67, 1209,67, 668, 872,333, 2464, 1001,67, 848,333, 1385,67, 1665,33, 628,333, 360, 374,667, 388, 3544,33, 1402,67, 1003,67, 1398,67, 1613,67, 512,333, 284, 242,333, 272,333, 2169,33, 1181,67, 573, 649, 822,667, 877, 824,667, 479,667, 281
1292,69, 1747, 1572,67, 542,333, 214, 130, 111,667, 105,667, 109,667, 170,333, 2120, 584,333, 257,333, 191,333, 177, 159,667, 145,667, 139,667, 209,333, 3110,67, 626,333, 426,333, 646,667, 1004,33, 979,333, 406,333, 389,667, 717, 2518,33, 588,333, 568, 1023,33, 2274,67, 2380, 925,667, 1005,33, 1854, 1332,33, 509,333, 385, 709, 1500,67, 2111,67, 1643, 785, 1464,33, 866,667, 521,333, 415, 509,333, 804,333, 1064,33, 1208,67, 682,667, 856, 2496, 1010,67, 871,333, 1372,33, 1658,33, 627,667, 363, 374,667, 390,667, 3581, 1437,67, 995,333, 1424,33, 1599, 508,667, 292,333, 254,667, 269,333, 2184, 1152, 557, 637,667, 819,333, 869, 820, 484,333, 285,667
1294,29, 1795,67, 1613,33, 532, 208, 127,333, 102,333, 115, 111,667, 176, 2129, 606, 263,333, 183, 183,333, 155,333, 146, 138,667, 194, 3107,33, 614, 429, 666,333, 1006,33, 975,333, 405,333, 384,667, 694,333, 2529,67, 612, 554,333, 1057,67, 2285, 2386,67, 959,333, 1021, 1886, 1321,67, 513,667, 396, 730,333, 1504,33, 2155, 1618,33, 816,667, 1441, 874, 539, 416,333, 536,667, 798, 1093,33, 1214, 692, 873, 2531,33, 992, 857,667, 1383,67, 1673,33, 628,333, 370,667, 375,667, 400, 3554,33, 1416,67, 979,333, 1437, 1572, 506,667, 287,333, 246,333, 263,667, 2156, 1181,67, 569,333, 637,333, 823,333, 877,333, 823, 494,667, 279,333
1295,9, 1760, 1620,33, 542,333, 204, 129,667, 107,667, 102, 114, 169,667, 2129,67, 612,333, 253,333, 192,667, 182, 155, 148,667, 133,667, 218,667, 3112,33, 623, 431,667, 659,667, 1025, 982,667, 403, 370,333, 723,333, 2562,33, 605, 563,333, 1030,67, 2287,33, 2407,33, 940,667, 1031, 1885,67, 1353,33, 507,667, 393,333, 718, 1506,67, 2194,67, 1641,33, 798,667, 1456, 891, 531,667, 407, 528,333, 791, 1098, 1233, 684, 856, 2534,67, 999,333, 835,333, 1390, 1684, 631,667, 351,667, 372,667, 396, 3596, 1429,67, 998,667, 1408,67, 1584, 507, 293,333, 239,333, 262,667, 2183, 1182, 580,667, 635, 812,667, 880,333, 824,333, 491, 290
1297,5, 1837,67, 1610,33, 550, 206, 131,333, 118,333, 109,333, 114,667, 178,333, 2136,33, 601,667, 255, 194,333, 186,667, 158,667, 143,667, 137, 204, 3170,33, 638,333, 431, 644,667, 1036,67, 980,667, 408, 385,333, 724, 2540,67, 607,333, 571,333, 1053,33, 2314,33, 2421, 948, 1017,67, 1892, 1377,33, 495,667, 403,333, 718,667, 1546,67, 2202, 1665,33, 818,333, 1464,33, 886, 530,667, 405,667, 529, 811,333, 1096,33, 1220,33, 693, 874,667, 2524,33, 1038, 870,333, 1400,33, 1700,67, 627, 360,333, 380,667, 413, 3618, 1436,33, 1011,33, 1474,67, 1641,33, 523, 283,667, 247, 276, 2185, 1181,67, 568,667, 621,333, 838,333, 886,667, 824,667, 482,667, 291,333
1299,1, 1830,67, 1638,67, 539,333, 207, 130,667, 108,667, 109,667, 109,667, 180,333, 2176,67, 613,333, 259, 190,333, 174, 153, 150,667, 148, 210, 3178,67, 614,333, 443, 659, 1034, 986,667, 405, 384,333, 746,333, 2588, 626,667, 561,333, 1036,33, 2343,67, 2474,33, 944,333, 1059,33, 1891, 1375,33, 508, 393,333, 721,333, 1537, 2199,33, 1656,33, 821, 1520,67, 904, 539, 426, 541,333, 803,667, 1085, 1230, 695,667, 863, 2568, 1027, 849, 1441,33, 1719, 636,333, 367,667, 359,667, 403,333, 3618, 1439, 1004,67, 1459,67, 1586,33, 507,667, 293,333, 242,333, 266,333, 2224,67, 1191, 580,667, 661,667, 832,667, 900,667, 841, 509,667, 295,667
1300,7, 1831, 1656,67, 550, 206,333, 127,333, 110,667, 109,333, 112,667, 177, 2195, 620,333, 268,667, 188,333, 188,667, 167, 151,667, 140, 214, 3196,33, 609,667, 440, 676, 1047,33, 1004,33, 416, 388, 730, 2611,33, 610,333, 570, 1059,67, 2377,67, 2458,33, 935,333, 1035,67, 1939,67, 1398,33, 507,667, 383,667, 739,333, 1569,67, 2207,33, 1663,33, 793, 1479,67, 916,667, 526,667, 433, 526,667, 829, 1112, 1230, 690,333, 880,333, 2587, 1036, 876,333, 1418, 1694,67, 630, 361,333, 365,667, 400,667, 3693,67, 1465,67, 1025, 1443,67, 1600,33, 510, 287,667, 241,333, 280, 2207,33, 1212, 578,667, 645, 833,667, 915,667, 831, 494,667, 290,333
1302,3, 1828,33, 1679,67, 559,667, 208,667, 136, 114,333, 101,667, 114,333, 180,667, 2204,67, 603,667, 250,667, 188,333, 190,667, 152,333, 142, 144,667, 200,667, 3237,67, 630,667, 421,333, 686,667, 1030, 989, 417,667, 387, 740, 2657,67, 609,333, 586,667, 1055,67, 2350,67, 2454, 976,667, 1045,67, 1928,33, 1376,33, 504, 407,333, 733, 1560, 2245,33, 1672,33, 823,667, 1509,33, 915,333, 535, 437,667, 539,333, 826, 1116, 1253,33, 710, 881, 2606,33, 1044,67, 854,667, 1418,67, 1694, 624, 356,667, 378,333, 399,333, 3712, 1477,33, 1010,33, 1484,33, 1634,67, 502,667, 280,667, 241,333, 273,667, 2240,67, 1187, 577,333, 655, 838, 890, 861, 493,333, 285,667
1303,9, 1853, 1696, 540,667, 203, 130,667, 108,667, 104,667, 120,667, 180, 2237,67, 617,333, 254,333, 198, 184, 156, 146,667, 141,667, 209,333, 3224,67, 647,333, 449,667, 673,333, 1043,67, 998,667, 421,667, 404,333, 749,667, 2650, 606,333, 609,333, 1078, 2379, 2510,67, 963, 1049, 1963, 1378, 521, 399, 731,667, 1577, 2275,67, 1702,33, 831, 1507,33, 898,667, 532, 443,333, 518,333, 822, 1141,67, 1250,67, 710,333, 884,333, 2630,33, 1046,67, 866,667, 1442,67, 1736,33, 633,333, 361, 383,667, 395,333, 3698, 1471,67, 1038, 1468,33, 1606,33, 509, 297,333, 242, 257,667, 2263,67, 1201,33, 575,667, 664,333, 860,667, 917,333, 847, 497,333, 289
1305,5, 1873,67, 1704,67, 568,667, 204,667, 130, 110,667, 109, 118,333, 180,667, 2236,33, 628, 247, 196,667, 188,667, 153,667, 150, 136, 207,667, 3280,33, 631,333, 431,333, 684,333, 1054,67, 1001,67, 418,333, 389,333, 738,667, 2665, 624,333, 578,667, 1066,67, 2370, 2527, 969,333, 1080, 1942,67, 1408,67, 519, 409,333, 731,333, 1579,67, 2239,33, 1703,33, 840,667, 1528, 927,333, 548, 432,667, 545,333, 857, 1124,67, 1243,67, 697,667, 915,667, 2633,33, 1038,33, 894, 1420,67, 1715,33, 652, 367, 381, 398, 3771, 1473,67, 1030,67, 1490,33, 1652,33, 522,333, 293, 256, 279,333, 2279,67, 1232,67, 588,333, 652,333, 852,667, 938,333, 856,667, 504, 289
1307,1, 1860,67, 1685,33, 568,333, 206, 123,667, 108, 111,333, 114,667, 166, 2284,67, 613,667, 265,667, 203,333, 182,667, 155,667, 146,333, 137,667, 211,667, 3350, 639,333, 447,333, 670,667, 1062,33, 1042,67, 413, 385,667, 774, 2713,67, 620,333, 583,667, 1079,33, 2382, 2578,67, 982,333, 1065,67, 1937,33, 1389,67, 510,333, 407,333, 734,667, 1593,67, 2249,67, 1738,33, 870,667, 1507,33, 905, 548,333, 438, 562, 835,667, 1133, 1271, 716, 918, 2680,33, 1061,33, 907, 1464,33, 1761,67, 646,667, 360,667, 389,667, 414,667, 3774, 1490, 1054,33, 1490,67, 1631,67, 509,333, 284, 250, 285,333, 2268,67, 1191, 593,333, 655,333, 850,667, 926, 882,333, 512,667, 296
1308,7, 1867, 1714, 568,667, 213,667, 128, 118,667, 102, 106, 171,333, 2268,33, 619, 253,667, 193,667, 190,333, 156, 148, 136,333, 214,333, 3321,33, 634,667, 432,333, 677, 1075, 1014,33, 425, 385, 789,333, 2690, 645, 593,667, 1095,67, 2434,33, 2546,33, 971,667, 1065,67, 1984, 1411, 512,333, 400, 737, 1562,33, 2257, 1734,33, 843,333, 1523, 940,667, 555,333, 434,333, 552,667, 849, 1138, 1244,67, 716,333, 913,667, 2686, 1063,33, 899,667, 1441,67, 1768,67, 637,667, 361,667, 386,333, 403,667, 3785, 1508, 1049,67, 1528,67, 1666, 512, 288, 264, 278,333, 2289, 1234,33, 601, 648,667, 834,667, 935,667, 874,667, 509,667, 293
1310,3, 1895,33, 1751,33, 561, 202, 128,333, 108,667, 105,333, 112, 178,667, 2256,67, 619,333, 268, 200, 184,333, 160,667, 151,333, 134,333, 213,333, 3353,33, 643, 441,667, 683, 1051,33, 1030, 420, 402,667, 761,667, 2732, 634, 583,667, 1080, 2431,67, 2570,67, 1013,67, 1084,33, 2006,33, 1448,33, 525,333, 404,333, 734, 1569, 2263,67, 1722,67, 842,667, 1534,67, 954,667, 546, 441,333, 561,333, 843,333, 1138,33, 1277,33, 715,667, 902, 2652,33, 1091,67, 892,667, 1479,67, 1789,33, 643,333, 371,667, 381,333, 405,667, 3821, 1487,67, 1048, 1534, 1635, 527,333, 290, 238,667, 273,667, 2274,67, 1204, 579, 677,667, 858,667, 927, 878, 521,667, 283,667
1311,9, 1885,67, 1718,67, 572,667, 201,667, 133,333, 114,333, 108, 111,667, 179,333, 2263, 624,667, 258,333, 194,667, 183,667, 149,667, 142,667, 136, 219,667, 3332,33, 638, 449, 691, 1060,67, 1044,33, 428, 393,333, 758,667, 2748,67, 627,333, 599,333, 1078,67, 2449,67, 2572,33, 1000,67, 1082,67, 2017,67, 1443,67, 526, 402,333, 740,333, 1607,33, 2283, 1725, 876,333, 1551,67, 932, 557,667, 447,333, 550, 839,333, 1142, 1277,67, 699,333, 885,333, 2707,67, 1075, 897, 1486, 1781,33, 649, 365,333, 388,667, 413,667, 3826,67, 1485,33, 1065,33, 1508,67, 1666, 528, 312, 258,333, 272, 2282, 1239, 577,333, 677,667, 870, 937, 899, 521,333, 294,333
1313,49, 1880,67, 1734, 566, 213,333, 129,333, 110, 112,333, 107,667, 171,333, 2288,33, 633,333, 261,667, 198,333, 186,667, 159, 136,667, 139,333, 205,667, 3406, 646, 457, 694,667, 1077, 1033,67, 412,667, 392,333, 762,667, 2732,67, 638,667, 601, 1078, 2429,67, 2625,33, 1010,67, 1072,33, 2000,67, 1447, 525,667, 405,667, 727, 1611, 2281, 1734,33, 842,667, 1535, 941,667, 558,667, 454,333, 544,333, 844, 1168,33, 1298, 711,667, 906,667, 2700, 1068,67, 901,333, 1481,67, 1797, 664,667, 367,333, 376,333, 409, 3875,67, 1495,67, 1070,33, 1522,33, 1706, 529,667, 307,667, 256,333, 265,333, 2313,67, 1236, 595, 651,333, 854,667, 959,333, 896,333, 523,333, 305
1315,09, 1889, 1725, 580,333, 199,333, 138,667, 115, 109, 117,333, 170,333, 2274,33, 625, 265,333, 198,333, 192,667, 167, 146,667, 142,667, 211, 3343,33, 656,667, 440,333, 692, 1081,33, 1023,33, 437, 407,333, 786,333, 2743,33, 644,667, 590, 1097,67, 2444,33, 2557,33, 1007, 1095, 2019,33, 1434,67, 519,333, 409,667, 726,667, 1581, 2287,67, 1755,33, 842,333, 1543,33, 950,333, 547,667, 445,667, 548,667, 859,333, 1135,33, 1276, 716, 896,667, 2715,67, 1097,33, 917,333, 1495,33, 1813,33, 659,333, 370, 382, 417, 3815,67, 1526, 1063, 1512,67, 1668,33, 535, 304, 249, 272,333, 2305, 1229, 610, 674,667, 864,333, 958, 886, 521,667, 293,667
1316,69, 1882, 1751, 573,667, 204,333, 126,333, 109,667, 99,3333, 111, 170, 2259,33, 618,333, 267,333, 198,667, 188,667, 152, 145,333, 130,667, 197,333, 3341, 652,667, 441,667, 699,333, 1080,33, 1056,33, 422, 408,667, 773,667, 2748,67, 640,667, 595, 1085, 2495,33, 2634, 1011, 1096,67, 1998, 1444,67, 512,667, 411,333, 744,333, 1618,33, 2283, 1751,33, 859, 1579,67, 958,333, 558,333, 443,667, 560,333, 848,667, 1157,33, 1276,67, 727,667, 908, 2728,33, 1081,67, 905,667, 1492, 1800,67, 671,667, 369,667, 371, 406,333, 3872,67, 1531,33, 1059, 1535,33, 1670,33, 529,667, 308, 247,333, 270,333, 2318,33, 1230,33, 580,667, 674, 861, 958,333, 875,667, 510,333, 299,333
1318,29, 1889,67, 1694,67, 573, 202, 129,333, 109,667, 107,667, 107, 171,667, 2299,33, 638,333, 266, 197,667, 182, 149,667, 140,667, 143,667, 216,333, 3393,67, 645,667, 439, 683, 1105,33, 1030,33, 425,667, 396,667, 774, 2704, 638,333, 589, 1087,67, 2477,67, 2583,67, 999, 1075,67, 2043,67, 1431,67, 520,667, 413, 769,333, 1592,33, 2306, 1735,33, 834,333, 1573, 933,667, 562,333, 440,667, 546,667, 856, 1154, 1292, 723,333, 897,333, 2745,67, 1076,33, 894,333, 1513,33, 1816, 644,333, 372,333, 390, 398,667, 3909,67, 1527,67, 1083,67, 1558,67, 1666,33, 518,667, 291,667, 258, 281,667, 2351,67, 1243, 580,667, 681, 869,667, 953,333, 899,667, 528,333, 313
1319,88, 1888,67, 1729,67, 582, 206,333, 129,667, 106, 101, 108,333, 173,333, 2291,67, 630,667, 264,667, 195,667, 181,333, 151,333, 143, 137,667, 209, 3409,33, 659,333, 433, 704, 1092,67, 1052,67, 445,667, 382,667, 745,333, 2767, 625,667, 588, 1076,67, 2449,33, 2628, 1003,33, 1094, 2005,33, 1460, 518, 413,333, 737,333, 1590, 2317,33, 1774,67, 860,667, 1556, 947,333, 550,667, 453, 560,667, 868,667, 1163, 1279, 720, 926,667, 2719,33, 1095,67, 905, 1491,33, 1811, 662, 375, 376,333, 406,667, 3865,67, 1509,67, 1089,67, 1514,33, 1678,67, 522, 299,333, 252,333, 274,333, 2335, 1230,67, 593, 665,333, 850,333, 949,667, 884,333, 514, 292,333
1321,48, 1911, 1744,67, 592, 201,667, 129,333, 106,333, 105,667, 114,333, 173,667, 2343,33, 630, 260,333, 192,333, 180,333, 151,333, 143, 131,667, 210,333, 3413, 659,333, 451, 692,333, 1077,67, 1024, 413,667, 396, 771,333, 2733,67, 649,333, 600,333, 1103,33, 2455, 2599, 1022,33, 1080,33, 2012, 1446,33, 513, 395,333, 748, 1601, 2324,67, 1767,67, 861,667, 1542,67, 921,667, 542,667, 440, 533,333, 878, 1168,67, 1259,67, 711,667, 904,333, 2733, 1069, 919,333, 1511, 1809,67, 670, 375,333, 379,667, 408, 3921,33, 1527,67, 1091, 1521,67, 1683, 514, 303,667, 252, 270,333, 2329,67, 1253, 588,667, 680,667, 862,667, 949,667, 898,667, 532,667, 296
1323,08, 1908, 1725,33, 555,333, 202,667, 127,333, 113,333, 104,667, 117,667, 177,667, 2358,67, 618,333, 261,333, 200,333, 196,667, 157,667, 142,333, 144, 208,667, 3409,67, 651, 441,667, 710, 1077, 1046,67, 429, 393, 773, 2762,67, 648,333, 599,667, 1100, 2433, 2628, 1020,33, 1108,33, 2044, 1429, 513,667, 410,333, 729,667, 1601, 2338, 1740, 874, 1559,33, 919, 546,333, 439,667, 556,333, 852, 1166, 1272,33, 718,667, 890,333, 2734,67, 1078,67, 915,333, 1461,67, 1808,33, 642,333, 355, 375,667, 420,667, 3926, 1511, 1064,67, 1539,33, 1702,67, 514,333, 294,667, 253,333, 285,667, 2352,67, 1255, 606,667, 654, 867,333, 950,333, 882,333, 529, 301
1324,68, 1914, 1746, 558, 203, 131,333, 113, 109,333, 118,667, 177,333, 2362,33, 638, 256, 187,667, 182,333, 156,667, 147, 136,667, 216, 3452, 643,667, 442, 687,333, 1092,33, 1053,67, 433,667, 393,333, 771, 2772,33, 630,667, 594, 1125, 2483, 2648, 1020, 1090, 2026, 1440,33, 518,667, 386, 732, 1591,33, 2334,67, 1756,67, 838,667, 1569,67, 925,333, 562, 440,667, 553, 839,667, 1177,33, 1301, 712,667, 928, 2753,33, 1067, 914,667, 1493,67, 1849,33, 664, 372, 377, 418, 3895,33, 1492,33, 1069,67, 1553,67, 1669, 535,333, 293, 250,667, 265,667, 2368,33, 1233,67, 591,333, 654, 868, 937,667, 866,333, 520,333, 301,333
1326,27, 1908,67, 1752,33, 570,667, 206, 129, 122,333, 106,333, 116,667, 177, 2363, 636,333, 261,333, 205,333, 190, 170,667, 141,333, 138, 206,667, 3397,67, 668, 438,333, 688,667, 1117, 1040, 423, 394,333, 768, 2782, 628,333, 594, 1098,67, 2448, 2579,67, 1002, 1102,33, 2026,67, 1453,67, 512,667, 396,667, 751,667, 1603,33, 2315,33, 1761, 863,333, 1567, 951,333, 542,333, 427, 547,333, 857,333, 1160,33, 1284,67, 720,667, 909,667, 2806,33, 1067,33, 900,667, 1470, 1824,67, 655,333, 370,333, 382,333, 417, 3938,67, 1512,67, 1058,33, 1560,67, 1672,67, 545,667, 299,333, 259,333, 280,667, 2356,67, 1249,33, 585,667, 670, 873,667, 956, 889, 514,667, 303,667
1327,87, 1921,67, 1774,67, 587, 213, 131, 115,333, 112,333, 109, 173,333, 2347,33, 655,667, 270,667, 204, 193, 163, 147,333, 137,667, 217, 3486, 656, 465, 699,667, 1085,33, 1060,67, 417,667, 403,333, 775,333, 2785,67, 642,667, 607,667, 1130, 2505, 2643,67, 1017,67, 1107, 2054,33, 1450,33, 527,333, 405,667, 771, 1629,67, 2336,33, 1766, 861,667, 1575,67, 973,333, 543,333, 431,333, 560,333, 843, 1170,67, 1313,67, 727,333, 913,333, 2788,67, 1090,33, 906, 1517,33, 1818, 656,667, 380, 382, 423,333, 3926,67, 1529,67, 1082,67, 1537, 1704, 521,333, 296,333, 257, 281,333, 2359,33, 1216,33, 601, 659,333, 854,667, 946,333, 891, 526, 304,667
1329,46, 1956,67, 1797, 595,333, 210,333, 136,333, 116,667, 110, 116, 173,333, 2383, 650,333, 274, 207,667, 191, 166,667, 149,333, 153, 222,667, 3517, 660,667, 459,333, 675,333, 1098,67, 1033,67, 436,667, 413,333, 779, 2849,67, 637, 590,333, 1152,33, 2504, 2640,67, 1033,33, 1107,67, 2049, 1464, 538,667, 419, 761, 1658,33, 2360,67, 1780,67, 863, 1592, 963,667, 551,667, 429,333, 534,333, 860,667, 1160, 1314, 735,667, 918,667, 2805, 1077,33, 913, 1506,33, 1821,33, 659, 381, 383,333, 426, 3962,33, 1521, 1093,33, 1539, 1685,67, 526,667, 297,667, 266, 287,667, 2421, 1272, 600, 667, 877,333, 940, 890,667, 530,667, 314
1331,06, 1995, 1855,67, 589,333, 211,333, 141,667, 113,667, 108, 117,667, 187,667, 2420,67, 659,333, 288, 212,667, 193,333, 173, 149,667, 146, 215,333, 3520, 683,667, 457, 706, 1116, 1069,33, 437,333, 402,667, 795,667, 2840, 652,333, 593,333, 1123,67, 2503,67, 2675, 1042,67, 1131,67, 2085, 1483,33, 546, 422, 780,333, 1680, 2415, 1791,33, 876,333, 1635,67, 932,333, 553,667, 449,333, 560,333, 887,667, 1202,67, 1310,33, 742, 955, 2811, 1104, 932,333, 1543, 1839,33, 666,667, 384,667, 410,333, 432,667, 3995,33, 1561, 1089,67, 1575,67, 1706,67, 538, 303,667, 265,667, 296, 2422, 1264,67, 606,667, 674, 868,333, 980, 896,667, 522, 314,333
1332,65, 2067,67, 1908, 641,333, 220,667, 147,333, 118,667, 122,667, 113, 188, 2461,67, 709,333, 285, 212, 198,333, 169, 157, 143,333, 229,667, 3558,33, 682, 467,333, 723,333, 1134,33, 1078, 437, 416, 814, 2888,67, 656, 621, 1139,33, 2576,67, 2695,67, 1019,33, 1116,67, 2103,33, 1529,67, 572,333, 429, 813, 1722, 2440, 1819, 902,333, 1635, 987,667, 594,667, 441, 572, 886,333, 1193, 1326,67, 757,333, 976,667, 2841,67, 1144,67, 951,667, 1511,33, 1842, 666,667, 375, 408,667, 450,667, 4035,33, 1576, 1101,67, 1542,33, 1673, 523, 303,333, 252,333, 288,667, 2387,67, 1254,67, 605,333, 672,333, 879,333, 980, 913,667, 541,667, 318,667
1334,25, 2189, 1984, 648,333, 229,333, 147,667, 119, 113,333, 126,333, 200,667, 2548,33, 729,667, 291,333, 207, 203,333, 174,333, 160, 151, 225,667, 3630, 695,667, 491,333, 731,667, 1151,33, 1097,33, 448, 411, 817,667, 2932,33, 670,333, 624, 1186,67, 2621,67, 2723,33, 1066, 1151,67, 2155,67, 1558,67, 590,333, 419,667, 828, 1752, 2480,33, 1833, 892,667, 1684,33, 1028, 577, 464,667, 590,667, 904,333, 1194,67, 1326,33, 758,667, 990,333, 2899, 1119,33, 975,333, 1541,67, 1860,67, 690,667, 377,667, 405,333, 452, 4147,67, 1603, 1128, 1546, 1699, 535,333, 311,667, 272, 309, 2420,67, 1321,67, 619, 700, 881,667, 998, 920, 546,667, 330
1335,84, 2238, 2066,67, 681, 237,333, 144, 122,333, 121, 122,667, 198,333, 2590,33, 756,667, 299,667, 214, 209,333, 172, 154,333, 154, 241, 3720,33, 730,333, 511,667, 779,333, 1178, 1102,33, 461,667, 432, 853,333, 2983, 663,667, 633, 1207,33, 2703,33, 2801,67, 1075,33, 1194, 2168, 1622, 590, 439,333, 834,667, 1801,67, 2517,33, 1857, 912, 1737, 1050, 624,333, 481,667, 589,333, 931,667, 1223, 1346, 791,333, 1005,33, 2954,33, 1166,67, 968,333, 1594,67, 1910,33, 673, 391, 410,667, 467,333, 4152,67, 1619, 1173, 1609, 1732,33, 545,667, 314,667, 278,667, 309,667, 2475,67, 1274,67, 609,667, 688,667, 890, 1009,67, 948, 563, 329,667
1337,44, 2353, 2130,67, 676,667, 245, 151,333, 122,667, 124,667, 130,333, 206, 2613,33, 778,333, 300, 229,333, 217,667, 171,667, 158,667, 156,667, 243,667, 3791,67, 721,333, 507,333, 776,667, 1220,33, 1123,67, 459,667, 457,667, 880,333, 3076,67, 680, 661,667, 1244,67, 2720, 2840,33, 1094, 1222,67, 2271,67, 1652, 584,667, 445,667, 873, 1843,33, 2562,67, 1876, 937,333, 1813, 1105, 626,333, 483, 612,667, 939,333, 1259,67, 1357, 779,333, 1066,33, 2997,33, 1192,33, 1015,33, 1637, 1911,33, 696,667, 389,333, 426,667, 481,333, 4277,67, 1645,67, 1155,33, 1638, 1754,67, 544,667, 303, 271,333, 317,333, 2515,67, 1291,67, 639, 694,333, 920, 1043,67, 957, 568, 335,333
1339,03, 2423,33, 2180, 691,667, 250,333, 153, 133, 121,333, 127,667, 203,667, 2691,67, 751,667, 289, 225,667, 206,333, 174, 169,333, 164,667, 259,333, 3864,67, 729,333, 522,333, 828,333, 1265, 1148,67, 474, 480, 916,333, 3121,67, 713, 662,333, 1277,33, 2751, 2875, 1138,33, 1247,67, 2341,67, 1676, 590,333, 464,667, 863,333, 1851,33, 2589, 1885,33, 971,667, 1864, 1152,33, 640,333, 501,333, 616, 941,667, 1280, 1351,67, 794, 1082, 3095, 1211,33, 1048,67, 1686,67, 1964,67, 703, 382,667, 445,667, 482,667, 4347,33, 1683,67, 1202,33, 1650, 1747,67, 541,333, 316, 295, 319,667, 2511, 1306, 618, 713, 952,667, 1077,67, 992,667, 582, 339,667
1340,62, 2504,67, 2190,33, 684, 247, 148,333, 122,333, 117,333, 140, 240,667, 2736,33, 784, 304,333, 226,333, 206,333, 176,667, 166,667, 169,333, 274,333, 3989,67, 768,333, 540,667, 820,333, 1281,67, 1176, 487, 493, 966,667, 3230,33, 743, 706, 1302,67, 2773,67, 2934,67, 1146, 1324, 2398,67, 1726,33, 609,333, 455,667, 892,333, 1886, 2640, 1970,33, 996, 1893, 1157, 666,333, 520,333, 648,667, 978, 1297, 1403,33, 804,667, 1099,67, 3156,67, 1250,33, 1095,67, 1748,67, 1992, 721, 408,333, 442,667, 498,333, 4437, 1714,33, 1219,67, 1656,67, 1711, 558,667, 314,333, 289, 326, 2582,67, 1308,67, 648,667, 736,333, 980, 1089,33, 1053, 611,333, 350,667
1342,22, 2556, 2192,67, 685, 234,333, 148,333, 127,333, 114, 135,333, 251,667, 2770,67, 786,333, 307,667, 240,667, 226, 190, 163, 169,667, 284, 4031, 795,667, 567,667, 856,333, 1336,67, 1248,33, 540,333, 525,333, 1022, 3299, 746,667, 716, 1307,67, 2851,33, 2956,33, 1194,67, 1350, 2486, 1781,67, 634, 490, 903, 1902, 2681,67, 1958,33, 1048,67, 1959, 1219,33, 695,333, 540,333, 666, 1015,67, 1349,67, 1406, 833, 1163,33, 3257, 1303, 1102, 1768,33, 2021,67, 728, 414,333, 442,333, 499, 4452,33, 1746,33, 1256,67, 1700, 1782,33, 560,333, 327,667, 289,333, 336,333, 2599, 1351,33, 656,333, 745,667, 977,667, 1133,67, 1069,67, 630,333, 346
1343,81, 2628, 2209, 689,333, 242,333, 153,667, 126,667, 124,333, 140, 258,333, 2828, 791,667, 311,667, 248,333, 230,667, 201, 175, 180, 313,333, 4154,67, 812,667, 576,333, 895,667, 1384, 1254,67, 546, 562,333, 1081, 3369,33, 789,333, 741,333, 1350,67, 2894,33, 2998,33, 1233,33, 1386, 2527, 1826, 650, 489,667, 901, 1958,67, 2699,67, 1966, 1043, 1950, 1258,33, 694,667, 560,667, 691, 1058, 1351,33, 1414,67, 824,333, 1134,67, 3323, 1342, 1152, 1823,33, 2082,67, 754,333, 415,333, 458, 494, 4554,67, 1776,67, 1264, 1690,33, 1769,67, 586,667, 336,667, 296,333, 327, 2611,33, 1327,33, 656, 755, 1020,33, 1161,67, 1126,67, 651,333, 376,333
1345,4, 2618,67, 2213, 697, 250,667, 161,333, 129,333, 123,667, 153, 271, 2837,67, 817, 331,333, 253, 235, 199,333, 181, 183,667, 314, 4188,67, 836,667, 603,333, 933, 1380,67, 1320, 564,667, 583,333, 1122, 3389,67, 786,667, 752,667, 1365,33, 2933, 3041,67, 1234, 1464,33, 2544,33, 1859,33, 669,333, 512, 931,333, 1961,67, 2728,67, 2021,67, 1049, 1970,33, 1316,67, 724,333, 577,333, 731,333, 1064,33, 1362,67, 1447,33, 827, 1141,33, 3370,67, 1369,67, 1188,67, 1870, 2099, 754,333, 406,333, 443,333, 503,667, 4634,67, 1792,67, 1306,33, 1717,33, 1766, 582, 337,333, 300,333, 334,667, 2630, 1365,67, 660,333, 772,667, 1051,67, 1235,67, 1171,33, 665,667, 367,667
1346,99, 2633, 2236, 720, 242, 151, 128, 129, 160, 270, 2916,67, 816,333, 340,333, 258, 252,333, 208,333, 182,333, 193,667, 307,333, 4165,67, 823,667, 615,667, 919,333, 1428, 1306,33, 583,667, 582, 1150,33, 3391, 780,333, 766,333, 1394, 2939,33, 3043,67, 1265,67, 1483, 2566, 1868, 681, 519,667, 944,667, 2002, 2757, 2008, 1102,33, 1981, 1330,67, 751,667, 599, 756,333, 1072,67, 1396, 1450,67, 828,333, 1156, 3456,67, 1379, 1210,67, 1890,33, 2108,33, 759, 413,333, 445,667, 491, 4609,67, 1820, 1322, 1738,67, 1803,33, 588, 348,667, 301,667, 331,333, 2659,67, 1334,67, 686,333, 795,333, 1072,67, 1254,33, 1181,33, 696,333, 384,667
1348,58, 2532, 2215,67, 721,667, 259,333, 147, 132, 129,333, 148, 269,667, 2867, 840, 340, 257,667, 263,667, 208,667, 204,667, 190,333, 307,667, 4183, 815,333, 612,333, 949,333, 1453, 1306,33, 573,333, 600,333, 1123,67, 3335, 806, 757, 1387, 2965,67, 3052, 1294, 1505, 2553, 1819,67, 641,667, 522,667, 963,333, 1961, 2763,33, 2027,33, 1069,67, 1997, 1353,33, 768, 616,333, 741,333, 1105,33, 1374, 1461, 841, 1136,33, 3440,33, 1386,67, 1205,33, 1888, 2082,33, 762, 427,667, 437,667, 493, 4630, 1836,33, 1322,33, 1762,67, 1791,67, 587,333, 351,667, 314,667, 341, 2666, 1335,67, 694,333, 779, 1069,33, 1276, 1209,33, 710,667, 384,333
1350,17, 2476, 2199, 718,333, 256,667, 160,333, 123,333, 130,667, 140,667, 254,333, 2843,67, 840, 329,333, 250,667, 254,667, 221,667, 188,667, 188,667, 308, 4074,33, 829,333, 597,333, 935, 1398,33, 1356,67, 598,667, 582,667, 1078, 3306,33, 810, 751, 1388, 2926,67, 3019,33, 1258, 1459, 2522,33, 1802,67, 652,667, 529,667, 935,333, 1993, 2765, 2015,67, 1050, 1954,67, 1337,67, 763, 633,667, 761, 1105,67, 1389, 1475,67, 821,667, 1132,67, 3380,67, 1380, 1207, 1877,67, 2088,33, 768,333, 429, 447, 495, 4632,33, 1823,67, 1302,33, 1759,33, 1797,67, 603,667, 374,333, 304, 337,333, 2671, 1377,33, 689, 801, 1081,33, 1269, 1222, 676,667, 391,667
1351,77, 2386,33, 2109,67, 699,667, 251,667, 160, 125,333, 121,667, 148,333, 234,333, 2818, 822,667, 329,667, 251, 259, 215, 193,333, 183, 312,667, 4081,67, 823,667, 589,333, 926,667, 1411,67, 1311,67, 570,667, 556, 1064,67, 3296,33, 774,333, 756, 1366,67, 2926,67, 3036, 1248,67, 1432, 2489, 1782,33, 665, 504,333, 946,333, 1937,33, 2739,67, 1976,33, 1081,67, 1939,33, 1301,67, 722,333, 586, 736, 1090, 1350, 1444, 818,333, 1110, 3333,33, 1395, 1201,33, 1898,33, 2079,67, 772,333, 422,333, 453,333, 500,333, 4583, 1784,67, 1288,67, 1719,33, 1825,67, 584,667, 352, 297, 344,667, 2625,33, 1355, 685, 789,667, 1067,67, 1248,67, 1217, 681,333, 384,333
1353,36, 2308,33, 2068,33, 676,333, 256,667, 154,667, 131, 129,333, 139,667, 226,333, 2721,33, 799,667, 323,667, 247,667, 257, 205,333, 181,667, 179,667, 291,667, 3973,67, 790,667, 585, 887,667, 1367,67, 1304,67, 552, 527,667, 1032,67, 3206, 774,667, 742,667, 1358,33, 2863,67, 3007,67, 1234,67, 1403,67, 2474,67, 1738,33, 653, 503,333, 936, 1924, 2708,67, 1982,33, 1055, 1893,67, 1259, 711,667, 581, 720, 1079,67, 1376,33, 1402, 819,333, 1088,67, 3319,33, 1340,67, 1191,33, 1829, 2063,67, 763,667, 424,667, 439,667, 493, 4521,33, 1820,67, 1290,67, 1737,33, 1750,67, 604,333, 352, 317,333, 337,333, 2611, 1359,67, 666,667, 766,333, 1063,33, 1232,33, 1176,33, 680,667, 388,333
1354,95, 2216,67, 2023, 680,667, 248, 155,333, 127,333, 124,667, 140,667, 224,667, 2684,33, 767,333, 316, 241, 257,333, 196, 179,667, 166, 275, 3883, 791,667, 577,667, 904, 1349,33, 1240, 540, 524,333, 1013,33, 3164,67, 736, 731,333, 1304,33, 2806,33, 2949, 1209,67, 1376, 2370,67, 1685,67, 635,333, 479,667, 885,667, 1866,33, 2701, 1963,67, 992,667, 1846,33, 1219,33, 695, 559,667, 722,333, 1039, 1344,33, 1414,33, 822, 1065,33, 3230,67, 1327, 1135,67, 1835, 2071, 738, 411, 432, 482,667, 4458, 1750, 1253, 1710, 1791,33, 577,333, 347, 310, 316,333, 2591,67, 1325, 662,333, 782,667, 1040,33, 1221,33, 1156,33, 682,667, 371
1356,54, 2145,67, 1986,67, 655, 248,333, 149,333, 133,333, 124,667, 133, 208,333, 2606, 739, 300,667, 237,333, 237,667, 181,333, 183, 161,667, 255,333, 3825, 764,667, 568,333, 864,667, 1306,33, 1218, 526,333, 495,667, 959,667, 3143,67, 750,333, 690,333, 1291,33, 2755,33, 2896, 1184,33, 1327, 2378, 1642,67, 608,333, 478,667, 865,667, 1848, 2634, 1942,33, 1017,67, 1815,67, 1181,67, 680,333, 546,333, 693, 998,333, 1314,67, 1418, 813, 1031,33, 3176, 1273, 1115, 1782,33, 2004,33, 729,667, 411, 432,667, 471, 4371,33, 1729,67, 1250,67, 1697, 1772,67, 568,333, 339,333, 290,667, 324, 2574, 1321,67, 673, 771,333, 1027,33, 1187,67, 1115,33, 637, 377,333
1358,13, 2133, 1956,67, 668,667, 236,333, 148,333, 128,333, 114,667, 137, 206, 2567, 744,333, 303,667, 230, 239, 192,333, 181, 168,667, 254,667, 3783,33, 757,667, 549,333, 828,667, 1309, 1193, 510, 489, 933,667, 3037,67, 735, 669, 1256,33, 2732, 2843, 1147,33, 1301, 2316,67, 1613,67, 593,667, 463, 851,333, 1815,33, 2626,33, 1926, 967,333, 1795, 1114,33, 664,667, 527,333, 658,333, 1004,67, 1302,33, 1386, 797, 1005,33, 3127, 1257, 1090,33, 1714,67, 2004,33, 736,667, 396, 433,333, 458, 4342,33, 1714,67, 1200,33, 1682,67, 1777,33, 552, 340,333, 298,333, 317,667, 2476,33, 1298, 655,333, 750,667, 984,333, 1141, 1112,67, 636,667, 370,333
1359,72, 2135,67, 1970,33, 655, 240, 153, 130,667, 133,333, 129, 212,667, 2556,67, 743,667, 297,333, 232, 214, 179,333, 169,333, 162,667, 240,333, 3710,33, 749,333, 523,333, 817, 1239,67, 1163,67, 491, 476, 916, 3029,67, 708,667, 676,333, 1238,67, 2725, 2851,67, 1151,67, 1249, 2283,33, 1609,33, 594,333, 465,667, 860,333, 1814,33, 2570,33, 1930, 954,333, 1734,33, 1087,67, 644, 517,667, 641,667, 972, 1295,33, 1391,67, 781,333, 1027,67, 3056,67, 1211,33, 1080, 1692, 1966,33, 714,667, 387,333, 417,667, 441,333, 4247, 1677,33, 1216,67, 1659,67, 1765,33, 552, 330, 279, 309,667, 2481,67, 1293, 637,667, 753,333, 971,333, 1105, 1065,67, 617,667, 351
1361,31, 2143,67, 1979,33, 638, 245, 154,333, 126,333, 129, 129, 206, 2535, 735,667, 305,667, 217,333, 216,667, 193, 177, 161,333, 248,667, 3695,67, 755,333, 532,667, 793,667, 1223,67, 1160,67, 502,333, 474,333, 876,333, 3008, 699,667, 652,667, 1221, 2716,67, 2796, 1101,33, 1208,67, 2224,67, 1582,67, 572,333, 439,333, 847, 1806, 2535, 1876,33, 950,667, 1761, 1070, 628, 499,667, 633, 963,333, 1272, 1371, 773,667, 990,333, 3033, 1216,67, 1040,67, 1650,67, 1952,67, 713, 395,333, 405, 454,667, 4214,33, 1645,67, 1175,67, 1627, 1777,33, 542, 309,667, 288, 306, 2443,33, 1305,33, 644,333, 712, 980, 1100,67, 1029,33, 587, 347,667
1362,9, 2196, 1987, 669,667, 235, 147,333, 125,667, 123,667, 120,333, 209, 2611, 731,667, 291,667, 216,333, 213,667, 181, 164, 158, 240, 3783,67, 732,667, 508,667, 794,333, 1207, 1119,67, 486, 446,667, 872, 2998,33, 701,333, 650,333, 1214,67, 2740,67, 2799,33, 1121,33, 1205,33, 2199,33, 1590,33, 575, 449,667, 836, 1811, 2558, 1842,33, 911, 1708,33, 1083, 609,333, 498,333, 616, 959,333, 1247,33, 1363,33, 743, 1022,33, 2967,67, 1180,67, 1004,67, 1644, 1912,67, 714, 389,333, 408,333, 443,333, 4162, 1631,67, 1152,33, 1652, 1744,67, 566,667, 311,333, 277,667, 301,667, 2455,67, 1301,33, 621,667, 704, 963,667, 1062,33, 1016,33, 595,333, 316,667
1364,48, 2220,67, 2044, 659, 240,333, 153,333, 122, 122,667, 133,333, 203,333, 2607, 756, 291, 210,333, 213, 174, 162, 151, 245,333, 3739, 718,667, 523,667, 768, 1200, 1125, 470,667, 462, 889,667, 3011, 687, 663,667, 1215, 2704, 2785,33, 1107,67, 1189,33, 2198,67, 1562,33, 566, 440,667, 832, 1862,33, 2599,67, 1895,67, 921, 1710, 1073, 609,333, 480,333, 609,333, 965,333, 1271, 1366, 752, 975, 2962,67, 1161, 1009,67, 1593, 1897, 698, 395, 407,667, 437,667, 4121, 1612, 1126,67, 1607, 1738,67, 570,333, 322,333, 264,333, 293, 2452,33, 1286, 639, 721,333, 942,333, 1026, 994,333, 575,333, 335
1366,07, 2346,67, 2048,67, 638, 239,333, 149, 128, 110,667, 125,333, 200,667, 2638, 736,333, 289,667, 215,667, 205,333, 181, 158,667, 145,667, 251, 3717,33, 730,333, 493,333, 768, 1187,67, 1112,33, 476, 466,333, 876,333, 2994, 681,667, 651, 1210,33, 2709, 2772, 1101,33, 1185,67, 2218, 1562,67, 561,333, 443,333, 850, 1865, 2548,33, 1841,67, 925,667, 1699, 1060,67, 600, 492,667, 596,333, 966,667, 1269,33, 1357,67, 768, 966,333, 2975, 1182, 983,667, 1601,67, 1886, 684, 392,667, 408, 435,333, 4102, 1628, 1122,67, 1589, 1724,33, 552,667, 318,333, 272,667, 294,667, 2463,67, 1274,67, 629, 709, 947,667, 1064,33, 969,667, 579,333, 324,333
1367,66, 2355,67, 2068,33, 617,333, 228,333, 152,667, 114,667, 134, 134,333, 218,667, 2611, 753, 285,667, 217,667, 214, 170, 152,333, 160, 260,667, 3806, 716, 495,667, 785,667, 1199,33, 1116,67, 494, 473, 892,333, 3065,33, 690,333, 658,333, 1214,33, 2735, 2816, 1125,33, 1205,67, 2186,67, 1579, 570, 448,333, 856,667, 1887, 2545,67, 1842,33, 897,333, 1684, 1061,67, 600, 473,333, 624,333, 954,667, 1264,67, 1353,33, 741,333, 968, 2972,33, 1172,33, 983,667, 1610, 1875, 690,667, 382,333, 397, 444,667, 4115, 1598, 1106,33, 1603,33, 1719,67, 544, 326,333, 272,667, 290,333, 2407, 1268, 639, 711, 927, 1058,33, 969,333, 584,333, 333,667
1369,25, 2460,33, 2100,67, 666,333, 233,333, 145, 115, 121,667, 138, 218,667, 2712, 767,333, 296,667, 218, 209,333, 175, 160,667, 160, 255,333, 3828,33, 743,333, 504,333, 774,333, 1193,67, 1116, 484,333, 468,333, 914,667, 3060,33, 704, 629, 1212,33, 2740,33, 2852,33, 1096,33, 1242,67, 2189, 1547,33, 578, 447, 900,667, 1975,33, 2570,67, 1844,33, 919, 1669, 1045,33, 627, 486,333, 622,667, 950,333, 1266,67, 1349,33, 760,333, 953, 2983,33, 1159,67, 980, 1599,33, 1878,67, 700,333, 382,667, 408,667, 414, 4065, 1595,33, 1119, 1581,67, 1689,67, 554,667, 316,333, 275,667, 292,333, 2393,33, 1291, 620, 718,667, 930, 1041, 985,667, 571,667, 318,667
1370,84, 2560,33, 2167,67, 669,333, 230,667, 140,333, 122,667, 121, 135,333, 237,333, 2804, 782, 299, 220,667, 210,333, 170,667, 167, 154,667, 266, 3849,67, 737,667, 500, 790, 1184, 1148,33, 492,667, 490, 915, 3032,33, 680,333, 644,667, 1242,33, 2809,33, 2815,33, 1109, 1196,67, 2189, 1522,67, 555,333, 454,333, 928,667, 2093,67, 2667,67, 1852,33, 905, 1662, 1073,67, 611,333, 488,333, 635, 1006, 1289,33, 1350, 755, 938, 2919, 1153,67, 968,667, 1569, 1887, 690,667, 394, 400,333, 422,667, 4027,33, 1583, 1104, 1574,33, 1689,33, 543,667, 312,667, 267,667, 288,667, 2408,33, 1283,67, 634,667, 710,667, 940,667, 1084, 1001,33, 574, 332
1372,42, 2626, 2170, 653,667, 243, 142, 119,333, 123,667, 132,667, 234,667, 2806,67, 805,333, 297,667, 223,333, 215, 185, 173, 167,667, 276,667, 3780,33, 737,333, 500,667, 780,333, 1209, 1111,67, 503,333, 483,667, 934, 2993,67, 705,333, 655,333, 1264,33, 2877,67, 2811,67, 1077,67, 1185,67, 2166, 1508,67, 557, 452,333, 984,667, 2153,67, 2676,67, 1846,33, 913,333, 1638,67, 1061,33, 631,667, 493, 638, 995,333, 1277,33, 1375,33, 743, 929, 2890,67, 1134, 971,333, 1537,67, 1878,67, 686,333, 386,333, 404, 425, 4000,33, 1580,67, 1121,67, 1558, 1719,33, 555, 328,333, 264,333, 289,667, 2404,67, 1276,33, 623,333, 722,333, 942,667, 1063, 981,667, 565,333, 321,667
1374,01, 2501, 2085, 636,333, 232,667, 135,667, 127, 119,333, 141, 227, 2700,33, 757,333, 299,333, 216,667, 214, 185,667, 171,333, 170,667, 264,333, 3707,67, 710, 498,333, 791,667, 1197,33, 1125,67, 509,667, 485, 921, 2936, 678, 659, 1284,67, 2809, 2828,67, 1068,67, 1157,67, 2105,33, 1505,33, 557,333, 457,333, 951,333, 2010,33, 2575,33, 1823,67, 884, 1575, 1075,33, 615, 482,667, 624, 952, 1248,33, 1366,67, 740,667, 903,667, 2847, 1147,33, 968,667, 1532,33, 1835, 674, 391, 399, 416, 3941, 1560,67, 1092, 1561, 1728,33, 551, 319,333, 275,333, 291,333, 2364,33, 1290, 626, 726,667, 943,667, 1032,67, 996,333, 571,667, 322,333
1375,6, 2314, 1905,33, 623,667, 224, 139,333, 128, 123, 141,667, 222,667, 2524,67, 719, 284,333, 214,333, 228,333, 185,667, 165,667, 168,333, 264, 3560, 694,667, 492,667, 783,333, 1159,67, 1088, 492, 455,333, 868,333, 2829,67, 662,667, 633, 1230, 2713, 2764,67, 1062,67, 1152, 2056,67, 1455, 551,333, 431, 855,667, 1821,33, 2517, 1776,67, 857,333, 1576,33, 1008, 587,333, 467,667, 612,667, 933,667, 1188,67, 1346, 711,667, 901,667, 2816, 1103,33, 934,333, 1501, 1814,33, 683,667, 384,333, 403,667, 427, 3885,33, 1565,67, 1089, 1587,67, 1743,67, 552, 333, 280,667, 278, 2361,33, 1277, 634, 705,333, 924,667, 1022, 978,333, 547, 314
1377,18, 2132,33, 1785, 574, 205,333, 147, 112,333, 123, 136,667, 220, 2425,67, 669,333, 276,333, 211,667, 201,667, 185,667, 166,333, 160,333, 251,667, 3491,67, 674, 482,333, 738,667, 1124,33, 1072,67, 481,667, 439,667, 850,667, 2756, 640, 626, 1188,67, 2564,67, 2678,33, 1036,67, 1096, 2053, 1403,33, 516,667, 434,667, 788,333, 1670, 2395,33, 1779,33, 853, 1536,67, 1003, 592,333, 481,667, 587,333, 875, 1182,67, 1297,33, 731, 899, 2759,33, 1107,67, 908,333, 1501,67, 1830,33, 672,667, 377,333, 390, 412,667, 3873,33, 1548,33, 1085,67, 1576, 1731,67, 565, 320, 267,333, 279,667, 2352, 1274,67, 623,333, 702,333, 926, 991,333, 930,333, 545, 319,667
1378,77, 1986,33, 1694, 569,333, 212, 132,333, 118,667, 121,333, 124,333, 207,667, 2349,33, 667,333, 269, 217, 218,667, 174,667, 159,667, 162, 233, 3409,67, 657, 454,333, 712,667, 1115,33, 1073, 467,333, 428, 813, 2698,67, 633,667, 601,667, 1115,67, 2484,67, 2640,33, 1011, 1075, 1965,33, 1398, 518,667, 407, 759,667, 1602,33, 2325,33, 1765, 844, 1505,33, 965,333, 577,667, 473, 568,667, 863, 1151,33, 1303,33, 714,333, 906, 2729,33, 1089,67, 890,333, 1508, 1820,67, 670,667, 381,667, 397,333, 405, 3791,67, 1498,67, 1052, 1535, 1681,67, 552,667, 326,667, 272, 281,333, 2327,67, 1264,67, 602,667, 679,667, 906,333, 981, 918,667, 539,667, 315
1380,36, 1894, 1637, 551, 215, 139, 121,667, 116,667, 125, 193, 2258, 633,333, 263, 213,667, 207,667, 174,667, 163,333, 156, 227, 3325, 642, 441,667, 697,667, 1067,67, 1034,33, 434,333, 411,667, 769,667, 2676,33, 627, 577,333, 1074,33, 2409, 2581,33, 990,667, 1052,33, 1933,33, 1362,67, 526, 400,333, 741,333, 1562,33, 2316,33, 1753,33, 824, 1485, 950,667, 561, 460,667, 556,667, 834,333, 1147,33, 1286,67, 729, 871,333, 2668,33, 1076,33, 882,667, 1446,67, 1810,67, 668,333, 375, 378,333, 416, 3794,67, 1498, 1027,33, 1518, 1711,67, 554, 319, 262,667, 279,333, 2331,33, 1262,67, 601,333, 699, 895, 952,667, 878,667, 525,333, 315
1381,94, 1823,67, 1561,67, 548,667, 210,333, 140,667, 116,667, 107,667, 129,333, 183, 2234, 604,333, 264,667, 210,333, 200,333, 163, 154,667, 153, 221,667, 3217, 635,667, 428,667, 672,667, 1063, 1006,33, 426,667, 401, 743,333, 2601,33, 613,333, 566,333, 1083,33, 2364,67, 2537,67, 975,333, 1036, 1922,33, 1389,33, 516, 400,667, 704, 1549, 2275, 1717, 818,667, 1500,33, 928,667, 566,333, 432, 551,667, 827,333, 1112,67, 1252,33, 734, 865,667, 2630,33, 1047,33, 889, 1442, 1754,67, 653,333, 378,667, 399,333, 407,667, 3745,67, 1487,67, 1016,67, 1517,33, 1714, 551,667, 316,333, 262, 275,333, 2312, 1283,33, 604,667, 679, 861,333, 927,333, 878, 514,333, 313,333
1383,53, 1752,33, 1579,67, 550,667, 201,667, 134,333, 120,333, 113,333, 122,667, 176,333, 2182,33, 598,667, 248, 199,333, 192, 162, 150, 141, 222,667, 3207,67, 629,667, 444, 670, 1045,33, 983,333, 423,333, 381, 711,667, 2607, 598,667, 580, 1040,67, 2377,67, 2542,33, 981,333, 1037,67, 1882, 1355,67, 515,667, 398,333, 738,333, 1525,67, 2264,67, 1715, 810,667, 1491,67, 900, 541, 430, 543, 802,333, 1114,67, 1301, 724,333, 876, 2606,67, 1038,67, 868,333, 1444,33, 1757, 656, 371,667, 400,333, 415,333, 3710,67, 1458, 1019, 1524, 1700,33, 545,333, 308, 264,667, 271,333, 2305,67, 1264, 596, 666,333, 854,667, 938, 840,667, 508, 295
1385,11, 1774,67, 1567,67, 550, 205, 126,667, 111,667, 109,667, 111, 170, 2152,67, 573,667, 248,333, 193, 177,667, 162,333, 144,333, 135, 201,333, 3136,67, 619,333, 426,667, 656,333, 1003, 1011, 399,333, 374,667, 704, 2616, 609,333, 562, 1060, 2335,33, 2500, 968,333, 1020,33, 1900,67, 1339,33, 509, 397,333, 720, 1517,67, 2234,67, 1724, 818,333, 1463,33, 909,333, 524, 432, 523, 814,667, 1089, 1267,67, 724,333, 878,667, 2590, 1019,67, 848,333, 1413,67, 1754,33, 654,333, 369,333, 379, 404,333, 3646,33, 1477,33, 1028,33, 1519, 1669,67, 553,333, 302, 253, 275, 2279,33, 1265,33, 604,333, 649,333, 830, 894,667, 837, 477,667, 286,333
1386,7, 1745, 1538,33, 530,667, 196,667, 124,333, 107, 110, 107,333, 160,667, 2108, 592, 254, 190, 186,333, 152, 144, 133,667, 192,333, 3133,33, 628,333, 420, 654,333, 993,333, 1008,33, 397, 369,333, 711,333, 2568,67, 612, 566,333, 1043, 2336, 2503,67, 970, 1014, 1926,33, 1332,67, 493,667, 378, 715, 1523, 2200,33, 1753, 811,333, 1483, 880, 535,333, 407, 510,333, 794,667, 1120,67, 1289,67, 722, 893,667, 2559,33, 1049,33, 851,667, 1412,67, 1733,33, 653,667, 365,667, 372,667, 407,667, 3680,33, 1472,67, 1019, 1497,33, 1688, 525, 295, 251,333, 266, 2292,67, 1258,33, 591,333, 679,333, 862,333, 883,333, 810,667, 488,333, 281,667
1388,28, 1711,33, 1561,67, 541, 194,333, 116,333, 105,667, 101,333, 106, 167, 2151, 597,667, 246,667, 180,333, 174,333, 151, 144,333, 128,667, 207, 3130,67, 616, 406, 653,667, 1005,33, 978,667, 398,333, 363, 714,667, 2595,67, 599,333, 555,667, 1016,33, 2347,67, 2506,67, 955,667, 1032,33, 1915,33, 1343,33, 503, 381, 702, 1509,67, 2203,33, 1716,67, 828,333, 1490, 887,667, 524,667, 404,333, 524,333, 805, 1128, 1264,67, 713, 863, 2587,67, 1025, 838, 1402, 1732,33, 646, 356,333, 368,667, 408, 3657, 1474, 1035,33, 1517,33, 1685,67, 526,333, 289,667, 247,333, 264,667, 2294,67, 1258, 578,667, 660,667, 835, 893, 824, 491, 281,667
1389,86, 1723, 1566,33, 532,333, 205, 123,667, 104, 99, 106,667, 162,667, 2153,67, 578,667, 242,333, 181, 164,333, 151,333, 129, 129, 192, 3147, 612,667, 421,333, 664,667, 1019,67, 967,667, 422,667, 355,667, 715,333, 2566, 603,333, 572,333, 1023,33, 2354,33, 2507,67, 990,667, 1034,67, 1928,33, 1337,67, 501,333, 387,333, 702,333, 1517,33, 2258,33, 1723,67, 805,667, 1490,33, 886,333, 513, 417,333, 510, 810,333, 1124,67, 1277,67, 701,333, 880,667, 2574, 1009,67, 849,667, 1439, 1735,33, 629,667, 367,333, 368, 409,667, 3686,33, 1483, 1026,33, 1542,67, 1703,67, 519, 292,333, 248,667, 258, 2296,67, 1235,67, 581,333, 677, 825,333, 899,333, 829,333, 483,667, 283
1391,45, 1711,33, 1553,33, 549, 205, 115, 106,667, 104,667, 108,667, 163,667, 2139, 583, 237,667, 189,333, 183, 141,333, 139,333, 130,667, 199,333, 3166,67, 631,667, 427,667, 627,667, 1011, 990,667, 420,667, 364,667, 706, 2595, 603,333, 568,333, 1063, 2350, 2497, 942,333, 1013,33, 1928,33, 1371, 505, 390, 710, 1501,67, 2231,33, 1713,67, 824, 1493,67, 856,667, 527,333, 412,333, 528,333, 807, 1122, 1278,33, 708,667, 882,333, 2577,67, 1020, 846,667, 1415,33, 1769,67, 653,667, 380, 383,333, 397,333, 3719,33, 1479,67, 1016,33, 1519,67, 1686, 527, 295,667, 242, 259,667, 2266, 1249, 585,333, 658, 834,333, 893, 818,333, 500,333, 287
1393,03, 1731,67, 1536, 538,333, 200,667, 121,333, 98, 105,667, 107, 157,333, 2138,33, 582,667, 242,333, 184,333, 167,667, 144,667, 134, 135, 200,667, 3155,67, 620, 422,333, 646,667, 1022,33, 993,333, 401,333, 356,667, 709, 2559,33, 613,667, 588, 1062,67, 2337, 2483,33, 965, 1028,67, 1955, 1363,33, 507, 400,333, 709,333, 1508,67, 2252, 1696,33, 831, 1503,67, 860,333, 534,333, 412, 517,333, 804, 1120, 1277,67, 692,667, 889,333, 2591, 1037,67, 846,333, 1399, 1740,67, 625,667, 363,333, 377,333, 390,333, 3660, 1480,33, 1062,33, 1511,67, 1691, 523,667, 294,667, 234,667, 266, 2259, 1246,33, 572,667, 647,667, 834,333, 906,667, 811, 478,333, 282,667
1394,61, 1697, 1539,67, 521,333, 186,667, 122, 100,667, 94,6667, 102,333, 158, 2123,67, 584,667, 235,667, 180,667, 182,333, 145,667, 131,667, 128,333, 201,333, 3130,33, 605,333, 426, 650,667, 1029,67, 978, 403, 358,667, 694,667, 2572,33, 600, 575,667, 1067, 2378, 2492,33, 962,333, 1028,33, 1880,33, 1341,67, 489,333, 385,667, 712, 1498,67, 2241, 1688,33, 820, 1487,67, 902,667, 522,667, 413, 517,333, 821, 1125,67, 1280,33, 708, 873, 2616, 1037,67, 874, 1441,33, 1742,33, 635, 360,667, 381,333, 405,667, 3690, 1488, 1040, 1525,33, 1696,67, 521,667, 289,333, 241, 261,667, 2266,33, 1240,33, 579,333, 641, 848,667, 891, 834, 495, 286
1396,19, 1681,33, 1527, 540,333, 202,667, 122,333, 104,667, 99, 107,333, 162,333, 2134, 592,333, 245, 172,667, 169,667, 147, 127,333, 133,667, 184,333, 3157,33, 602,667, 414, 640,667, 1030, 993,667, 410,333, 359, 702,333, 2580,33, 590,667, 561,333, 1054,67, 2357,67, 2518,67, 937,667, 1017, 1914, 1336,67, 497, 371,667, 733,333, 1527,67, 2250,67, 1728,67, 820,667, 1479, 877,667, 508, 417, 520,333, 825,667, 1100,33, 1267, 713,333, 867,667, 2598,67, 1042,33, 867,667, 1427, 1758,67, 645,333, 359,333, 376, 394,333, 3662,33, 1465,33, 1029,67, 1493,33, 1690,67, 541,333, 293,333, 241, 259, 2286,67, 1238,67, 597, 666,667, 835,333, 888,667, 834,333, 479,333, 274,667
1397,78, 1635, 1542,67, 533,333, 188, 122,667, 104,333, 106,667, 106,333, 160, 2167,33, 584,667, 235,667, 180, 171, 152,333, 138,333, 127, 189,333, 3134,67, 625,667, 412,333, 643,333, 987, 986,333, 410,333, 355,333, 699, 2531,67, 595, 564, 1031,67, 2366, 2494, 959,333, 1035,33, 1913,33, 1319,67, 516,333, 370,667, 707, 1517, 2256, 1697, 819,333, 1476, 859,333, 521,667, 412, 536,667, 814, 1126,67, 1294,33, 695, 853,667, 2589,33, 1020,33, 842, 1421,33, 1778,67, 656,333, 366,667, 360, 400,667, 3644, 1458, 1030, 1505,33, 1680,67, 525,333, 295, 245,667, 252,667, 2281,67, 1253,33, 585,667, 650,333, 831, 860,667, 821, 483,333, 279,667
1399,36, 1656,33, 1486,67, 524,333, 192, 118,667, 101,333, 95, 108, 158,333, 2121, 572,667, 239,333, 175,333, 170,667, 147,333, 141,667, 124,333, 185, 3166,33, 611,667, 409,667, 647,667, 979,667, 973,333, 388,333, 358,333, 687,667, 2534,67, 598,667, 564,333, 1050,33, 2306,67, 2468,33, 951,333, 1014,33, 1905,67, 1309,33, 488,667, 375,333, 712,333, 1507,67, 2245, 1697,33, 822,333, 1443,67, 854,333, 512, 409, 509, 793, 1115,33, 1278,33, 698,667, 837,667, 2561,67, 1017, 850,667, 1376,67, 1743,67, 645,333, 351,667, 375,667, 375, 3648,67, 1452,67, 1019, 1513,33, 1660, 513, 288, 234, 241,667, 2227,67, 1238, 580,667, 650, 850,667, 880,333, 808,333, 476,333, 291,333
1400,94, 1657, 1471, 519, 192,333, 116,333, 101,333, 91, 108,667, 152, 2107,33, 559,667, 243,333, 185,333, 166, 143, 129,667, 124,333, 179,667, 3067, 611,667, 408, 629,333, 1012, 971,333, 395,333, 347, 683, 2475, 611,667, 550,333, 1031, 2331, 2461,33, 949,667, 990, 1855,33, 1298, 481,333, 371,333, 693, 1491, 2184, 1714,67, 826,667, 1416,67, 819,333, 498,333, 393,667, 511,333, 804,333, 1126, 1267,33, 706,333, 838,333, 2528, 1004,67, 860, 1403,33, 1730,33, 636,333, 354, 365,667, 375,333, 3644,67, 1418, 1012,67, 1542, 1679,33, 512, 280,667, 242,667, 250,667, 2251,33, 1239,33, 573,333, 645,333, 837,333, 865,667, 809,667, 468,667, 279
1402,52, 1632,67, 1450, 499, 198, 111, 103,333, 101, 99,3333, 154,333, 2070,67, 557,333, 237,667, 184,667, 175,333, 135, 129,333, 129,333, 189, 3065,33, 605, 407,333, 609, 987,333, 952, 394,333, 349, 665,333, 2530,33, 591,333, 547,333, 1020,67, 2271,33, 2469,67, 959, 982, 1833, 1265, 488,667, 364, 672,667, 1462,33, 2153,67, 1701,67, 790, 1404,67, 833,333, 501,667, 399,667, 485,333, 782, 1114,67, 1259,33, 692,667, 805, 2512,67, 981,333, 825,333, 1383, 1745,67, 635,667, 363, 346,333, 382, 3584,33, 1447,33, 1007, 1501, 1716,67, 536, 285,667, 234, 250,333, 2237,33, 1258, 569, 658, 826,667, 863,667, 797,333, 472, 271
1404,11, 1609,33, 1447, 489,333, 193, 120, 95, 96,6667, 109,333, 150,333, 2047, 547,667, 243,667, 173, 168, 144, 135,333, 124,333, 186,333, 3022,33, 584,667, 409,333, 609,333, 966,667, 959,333, 375, 356,333, 671,667, 2467,33, 589, 549,667, 996,333, 2249, 2425, 931,333, 957,667, 1812,33, 1257,33, 475,667, 361,667, 675, 1429, 2179,33, 1694, 784,333, 1400,33, 814, 502,667, 387, 496, 771,667, 1087,67, 1243, 674,667, 802,333, 2512,67, 972,667, 815, 1387, 1695,33, 634,333, 359, 363,333, 378,333, 3523,33, 1392,67, 992,333, 1489,67, 1667,67, 517,333, 286,333, 232,333, 242,333, 2227, 1221,33, 581,667, 647,333, 835,333, 859,333, 791,667, 453,667, 280,333
1405,69, 1547,67, 1425, 484,333, 179,667, 114, 94, 100, 100,333, 153,333, 2047,67, 538, 229,333, 180,333, 161,333, 137,333, 126,333, 123,667, 186,667, 2996, 585,667, 381,667, 604,667, 950,333, 931,667, 386,333, 355,667, 648,667, 2441,33, 569, 537, 987,333, 2289,33, 2430,33, 913,667, 945,333, 1783,33, 1245,67, 470,333, 354, 682,333, 1425,33, 2120,67, 1651,67, 763, 1334,33, 780,333, 489,333, 388,333, 493, 760,667, 1096,67, 1213, 667, 807,667, 2458,33, 964,667, 783, 1333,67, 1680,67, 640,667, 347,333, 356,667, 373, 3472,67, 1424,67, 968,333, 1479,33, 1671,33, 513, 277,667, 233,667, 241,667, 2230, 1236, 567,667, 648, 825,667, 849,667, 772,333, 450, 263
1407,27, 1557,33, 1380,33, 484, 182, 114,333, 99,6667, 93, 103, 149,333, 2030,67, 535, 236,333, 171,333, 165,667, 141,333, 131, 127,667, 189,333, 2951, 585,667, 385,333, 601,333, 938,667, 959, 371,667, 334,333, 643,333, 2410,33, 556,333, 523,333, 979, 2217,67, 2410,33, 905,667, 941,333, 1775,67, 1207,33, 469,333, 358,333, 664,333, 1432,67, 2112,67, 1624,33, 760,667, 1372, 779,667, 483, 365, 480, 764,333, 1049, 1216, 669,333, 807,333, 2426,67, 953,333, 770,333, 1314,67, 1686, 625,333, 347,333, 344, 369,667, 3487,67, 1396,33, 956, 1470,67, 1667,67, 509, 280,333, 225,667, 239, 2197,67, 1215,67, 573,333, 644,667, 796, 848,333, 759,667, 446,667, 268
1408,85, 1555, 1414,33, 491,667, 186,667, 117, 105,333, 95, 96,6667, 152,333, 2029,67, 531, 226,667, 171,667, 166,333, 137, 128,333, 117, 170,667, 2979,67, 532, 375, 583,333, 924, 915,333, 374,333, 323,667, 631,667, 2403,33, 569, 516,667, 986, 2211, 2404,67, 897,667, 918,667, 1760,33, 1233,33, 474, 352,667, 669,667, 1426,67, 2083,33, 1641,33, 750, 1353,33, 761,667, 464, 380, 487, 743,667, 1062, 1258,33, 676,667, 798, 2399, 937,667, 781,667, 1323, 1670,33, 622,333, 358,667, 350,333, 368,667, 3462,33, 1372,67, 975,333, 1450, 1651,33, 514,333, 289,333, 227,333, 242,667, 2201,67, 1205,67, 552,667, 626, 793,667, 821, 740,333, 443,667, 260
1410,43, 1569, 1397,67, 480,333, 184,667, 116, 100, 96,6667, 100,667, 146,333, 2007, 538, 223, 172,667, 167, 145, 133, 124,333, 173,667, 2932,67, 568,667, 374,667, 582, 902, 904,333, 367,333, 316,667, 636,333, 2416,67, 561,667, 517,667, 961, 2221,33, 2351,33, 905,333, 948,333, 1738,33, 1205, 452, 347,667, 645, 1392,33, 2082,67, 1641,67, 742,667, 1343,33, 750,667, 468, 379,667, 486,333, 756, 1051,67, 1252, 673, 791,333, 2400,67, 930,333, 759,667, 1291,67, 1657,33, 604, 340,333, 367, 373,333, 3419,33, 1360, 947,667, 1446, 1654,67, 518,667, 276,333, 231,667, 245,667, 2173,67, 1207, 560, 627, 779,667, 801,667, 737, 433,667, 251
1412,01, 1574, 1373, 482, 176,667, 116, 102,667, 97,3333, 100,667, 144,667, 2013,33, 535,333, 232,333, 163,667, 165,333, 141,667, 128, 122,333, 170,667, 2909,67, 571, 366,333, 567,667, 901,333, 901, 366, 318,667, 620,333, 2368,33, 570,333, 512,333, 952, 2187,67, 2384,33, 884,333, 897,333, 1742, 1215, 453, 362, 653, 1402,33, 2099,33, 1637, 736,667, 1345, 761,333, 476,667, 372,667, 464, 733,667, 1058,33, 1228,33, 659,333, 788,667, 2374, 941, 768,667, 1268,67, 1659,33, 616,333, 346,333, 340,667, 373, 3430,33, 1358,33, 959,667, 1459, 1682,67, 507,333, 284,333, 232,333, 249, 2207,67, 1210, 564, 628,333, 781,333, 803,333, 727,667, 419, 259,333
1413,59, 1557,67, 1384, 498,333, 180,667, 116,333, 97, 97,3333, 97,3333, 146,667, 1994,33, 513, 218,667, 163,667, 162,667, 133, 123, 124, 164,333, 2930,33, 566, 380,667, 561, 914, 894,667, 360,667, 309,667, 600,333, 2391,33, 550,333, 511,333, 945,333, 2183,67, 2352,67, 884, 908,667, 1718,33, 1202,33, 472,333, 350,333, 652, 1411,33, 2083,33, 1623,67, 744,333, 1344, 762,333, 451,667, 370,667, 462,667, 721,667, 1046, 1212, 667,333, 783,333, 2396,67, 926, 744, 1296,33, 1673,67, 596,667, 352, 356, 367,667, 3404, 1385,33, 936,667, 1456, 1674,67, 520, 276,667, 241, 236,333, 2192,33, 1225, 585,667, 626, 760, 786, 735, 441, 260,667
1415,16, 1583,67, 1381,33, 490,333, 180,333, 113, 94,3333, 102, 102, 147,667, 1990,33, 535,333, 231,333, 166,333, 162, 130, 124,667, 111, 170,667, 2923,33, 547,333, 370, 584,667, 902,333, 914, 373, 333,333, 583,333, 2348,33, 560,667, 518, 972,667, 2226,33, 2338,67, 885,667, 923, 1729,33, 1203, 456, 343,333, 635,667, 1387,33, 2115, 1643, 739,667, 1338,67, 755,333, 466, 365, 466, 714, 1055, 1219,33, 638,667, 803, 2377, 931,333, 750,667, 1277,67, 1668,67, 618,333, 349,667, 360,333, 370,333, 3397,33, 1391,33, 947, 1455,67, 1680,33, 511, 282, 226,333, 240,333, 2173,33, 1226,33, 548, 627,333, 781, 795,667, 734,667, 441,333, 266,667
1416,74, 1585, 1394, 488, 179,333, 118,667, 97,3333, 95,6667, 100,667, 150,667, 1981,33, 530, 229, 164,667, 162,667, 138,667, 127,667, 119,667, 168,333, 2930,33, 579, 365,667, 568, 898, 926,667, 371, 329,333, 596,667, 2363, 561,667, 510,333, 967, 2194,67, 2375, 879,667, 891,333, 1737,67, 1213,67, 466,333, 347,333, 641,333, 1396,33, 2078,67, 1598,33, 721,667, 1336,67, 761, 451,667, 369,333, 463, 741,667, 1043,67, 1223, 663,667, 774,667, 2380,33, 933, 754, 1262,33, 1658,33, 631, 341,333, 350,333, 360, 3382,67, 1392, 943,333, 1427,33, 1668,67, 514,667, 276, 225, 238,333, 2162,33, 1225, 553,333, 629,333, 782, 806, 736,667, 417,667, 253
1418,32, 1582,67, 1391,33, 497,667, 189,667, 118,333, 99,3333, 100,333, 103, 151,333, 1966,67, 522,333, 237,333, 170,667, 168,333, 138,667, 122,667, 134,667, 178, 2914,33, 553,667, 381, 575,667, 888, 917, 366, 317,667, 609,667, 2379,67, 555,667, 532,667, 967,333, 2171,67, 2389,67, 913, 905,667, 1738,33, 1227,33, 455,333, 350,333, 648,667, 1408, 2098, 1647,67, 756,667, 1319, 759, 462,667, 376,667, 450,333, 741,667, 1039, 1222,67, 673,667, 795,333, 2394,33, 928, 745, 1282,67, 1685, 598,667, 339,333, 350,667, 363,333, 3401,33, 1371,33, 959,333, 1449,33, 1683, 522,333, 273,667, 233,333, 240,333, 2170,33, 1204,33, 563,667, 630,333, 777,667, 805, 701, 424, 254
1419,9, 1558,67, 1403, 494,333, 183,667, 123,667, 95,3333, 95,3333, 105, 156, 2002, 526,667, 222, 170, 164,333, 140, 126, 128,333, 172, 2892,33, 565, 378,333, 567,667, 915, 912,667, 372, 320,667, 603,333, 2399, 558,333, 508,667, 966,667, 2194, 2406,67, 883, 912, 1747,33, 1223,67, 469, 339,333, 637, 1381,67, 2067,33, 1617, 759,667, 1340,33, 769,667, 464,667, 368,667, 477,333, 723, 1067, 1228,67, 674, 787, 2400, 921,333, 759, 1284, 1646,33, 615,667, 359,667, 352,333, 351, 3453, 1379, 943,667, 1432, 1679,67, 523,333, 282,667, 236,333, 245,333, 2142, 1214, 551,333, 634,667, 768,667, 785,333, 730, 422,333, 250
1421,48, 1599,67, 1428,67, 501,333, 180,667, 121,333, 103,333, 98, 105,667, 147,667, 1979,33, 533,333, 216,333, 166,333, 161,667, 140, 128,667, 126, 179, 2926,33, 552,667, 389, 589,333, 913,333, 911, 377,667, 321, 620,667, 2414, 543,333, 507,667, 962,667, 2199,67, 2352, 877, 924,667, 1758, 1220,67, 465,333, 345,333, 655, 1410,33, 2109,67, 1624,33, 763,667, 1318,67, 766,333, 454,667, 377, 467, 717,667, 1046,33, 1243,33, 672, 799,333, 2371,33, 916,333, 760, 1277, 1660, 612,333, 339,667, 365,667, 368,333, 3410,33, 1378, 944,333, 1432,67, 1695, 517, 297,333, 230,667, 246, 2173,33, 1220, 562,333, 620, 776,667, 809,333, 730, 447, 261,667
1423,05, 1597, 1426,33, 487, 190,667, 120, 103, 94,6667, 105, 159,667, 2018,33, 540,333, 246, 171,667, 171,667, 140,667, 132, 121,667, 173,333, 2974, 575,333, 378,667, 580,667, 918,667, 923, 383,333, 331,667, 618, 2402, 557, 521,667, 950,667, 2223,33, 2394, 895,667, 921, 1774,67, 1244, 462,667, 354,667, 665,333, 1415,33, 2096,67, 1650, 762,333, 1359, 789,333, 475,667, 360,667, 481,333, 756,667, 1052,67, 1202,67, 681, 799,667, 2416,67, 924,667, 756,667, 1306, 1687,67, 625,333, 351,333, 361,333, 372, 3416,33, 1366,33, 947, 1429,33, 1666, 523,333, 289,667, 232, 257, 2152,67, 1216, 562,333, 623, 767,667, 794,333, 719,667, 430,667, 254
1424,63, 1599, 1440, 491, 192, 120, 105, 104, 107,333, 160, 2015, 526, 229, 178,333, 170,333, 145, 126,667, 134,333, 170,333, 2970, 566, 375, 581,667, 921, 902,667, 375,667, 323,333, 617,667, 2384, 572,667, 531,667, 979, 2240,67, 2371,67, 896,333, 919, 1765,33, 1222,33, 467, 365, 650,333, 1434,67, 2106,67, 1615,33, 765, 1367,33, 805,667, 478,333, 367,333, 465, 758, 1044, 1234,67, 679,333, 824,333, 2405,67, 958, 772,333, 1309,33, 1662, 616,667, 349,333, 369, 369, 3451, 1370, 961, 1453, 1692, 521,333, 280,333, 230,333, 251,333, 2175,67, 1221, 561, 619,333, 789,333, 794,667, 727,667, 446, 271,667
1426,21, 1603,33, 1458,33, 500, 193,333, 120,667, 108, 100,333, 111,667, 156,333, 2024,33, 526, 243,667, 182,333, 166,333, 139, 129,667, 132, 183,333, 2975,33, 566,333, 389, 585, 923,667, 914,333, 381,333, 323,667, 620,333, 2418,67, 588,333, 532,667, 986,667, 2210,33, 2388,67, 910,333, 933, 1758, 1221, 483,667, 370, 676,333, 1441, 2130,67, 1643,33, 742,667, 1388,67, 796, 474,667, 382,333, 492,333, 748,333, 1068,33, 1214, 671,667, 828, 2390,33, 958, 776, 1295, 1678,33, 625,667, 362,333, 364,667, 395,333, 3443, 1413,67, 935, 1480, 1668,33, 526,333, 286,333, 235, 256,333, 2181,33, 1241, 581,667, 629,333, 805,667, 822, 762,333, 438, 267
1427,79, 1622,33, 1472, 504,667, 191, 127,333, 108,667, 112,667, 110,333, 159, 2025, 555, 247,667, 178, 173, 142,333, 129,667, 128, 192, 2999, 603,333, 399,333, 621,667, 946,667, 932, 380,667, 338,667, 635, 2442,33, 574,333, 528, 969, 2242,67, 2391, 908, 948,333, 1812,67, 1271,33, 468,667, 355,333, 665, 1420, 2127,67, 1665,33, 770,667, 1352,33, 814, 478,333, 375, 485, 757,333, 1050, 1233, 701,667, 841,333, 2406,33, 956, 785, 1309,67, 1684,33, 612,667, 357,333, 377,333, 395, 3462, 1400,33, 983, 1476,67, 1676,67, 531, 280, 243, 263,667, 2187,67, 1236,33, 561,667, 635, 770, 845,333, 752,333, 453,333, 277,333
1429,36, 1661,67, 1487, 523,667, 195,333, 127,667, 109,333, 98,3333, 111, 169, 2032,33, 557, 239, 189,667, 169,333, 148,333, 133,333, 134,333, 193, 3011,67, 599, 390, 601,333, 953, 941,667, 383, 349,333, 657, 2470, 577,333, 535,333, 1011,33, 2233,67, 2409,33, 914,667, 972, 1797,33, 1267,67, 495,333, 367,667, 676,667, 1449,67, 2132, 1657,67, 777,667, 1386, 826,333, 494,333, 384,333, 501,667, 765, 1068,33, 1235,67, 694, 846,333, 2465,33, 966,333, 813, 1343,33, 1684,67, 619, 365,333, 373,667, 398,667, 3495,33, 1420,67, 990,333, 1477,67, 1692,33, 518,667, 294,667, 242,667, 271, 2234,67, 1222,33, 571,667, 649,333, 816,667, 843,667, 764,667, 467, 287
1430,94, 1694,67, 1523,67, 521, 203,667, 135,333, 111,333, 112,333, 108, 156, 2082,67, 572,667, 248,667, 180, 178,333, 151,667, 136, 137,667, 191,667, 3036,33, 603,333, 405, 627,333, 960, 954, 382,667, 355, 664, 2493,67, 611, 539,667, 1012,67, 2292, 2424,33, 922, 979, 1862,33, 1296,67, 504, 364,667, 674,333, 1466, 2154,33, 1675, 793,333, 1420,33, 816,333, 504,667, 381, 477,333, 769, 1087,67, 1248,67, 708,333, 862, 2507, 974, 813, 1343,33, 1689,33, 636,333, 381, 399,667, 409, 3544,33, 1408,67, 982,667, 1489, 1717, 539,667, 291, 255,667, 279, 2225,67, 1225,33, 578,667, 652,333, 811,333, 864, 776,667, 470,667, 284,667
1432,51, 1694, 1517,33, 534,667, 201,333, 137,333, 111,667, 102,667, 110,333, 160,667, 2112,33, 580,667, 251,667, 187,333, 168,667, 151, 138, 137,667, 192,333, 3077,33, 587, 406,333, 619,667, 972, 957, 397,667, 353, 671, 2519,67, 597,333, 563,333, 1038,67, 2316, 2472,67, 957,667, 989, 1856,33, 1340,67, 493,667, 364,333, 717, 1494,67, 2170,67, 1688,33, 820, 1493, 841, 515,333, 406,667, 504,333, 797,667, 1080,33, 1274, 711,333, 879,667, 2540,67, 1022,67, 799,667, 1380,33, 1712, 636,667, 365,333, 379, 415,667, 3554,33, 1440,33, 1027, 1488,67, 1717,33, 534,333, 291, 255,333, 270,667, 2211, 1232,67, 596, 666,333, 820,333, 870,333, 778,333, 473, 273,667
1434,09, 1741,33, 1572, 530,333, 207,333, 134,333, 111,333, 114,333, 112, 171,667, 2118,33, 589, 243,667, 185,333, 176,667, 149,333, 138, 136,333, 205, 3112,67, 621,333, 415, 640,333, 1023,33, 977,667, 397, 353, 672,667, 2548, 597,667, 557,333, 1032,33, 2320, 2451,33, 961, 1006,67, 1876,33, 1365,67, 499,333, 385,667, 699, 1502, 2214,67, 1695,33, 837,333, 1481,33, 875, 518,667, 424,667, 508, 822, 1093,67, 1280,33, 704, 911,333, 2568,67, 1017,33, 846,333, 1375, 1729,67, 645, 363, 387, 411,333, 3634,67, 1449,67, 1029, 1498,67, 1682,67, 523, 306, 245,333, 272, 2250,67, 1248,67, 588,667, 666,667, 831,333, 868,333, 798, 472,333, 289,667
1435,66, 1789,33, 1590,67, 547, 206,667, 131, 111,667, 110, 117,667, 169,333, 2136,67, 593,667, 245,667, 190, 186, 152, 139,667, 146,667, 208, 3163, 616,333, 426,333, 651,667, 1011, 968,667, 410,333, 372,667, 713,333, 2619, 617, 591,667, 1063,67, 2357,33, 2459, 980,333, 1032,33, 1945,67, 1375,67, 526, 392, 726,333, 1546, 2253, 1701,67, 844, 1520,33, 912,333, 535,667, 425, 527,333, 808,333, 1122,33, 1289,33, 734,333, 904,667, 2563,33, 1036,67, 858,333, 1428, 1744, 654, 366,333, 399,333, 412,667, 3694,67, 1460, 1045,67, 1533,67, 1712,67, 522, 307, 260,667, 281,333, 2284, 1274,33, 596,333, 661,667, 845,333, 893, 826, 464,333, 287,333
1437,24, 1825,33, 1660,33, 579, 208,667, 125,667, 112, 115, 120,333, 174,667, 2158,33, 614,333, 269,667, 190, 180,667, 159,667, 145,333, 144,667, 206,333, 3189, 640,667, 430,333, 662,667, 1032, 995, 421, 383,667, 722, 2639,67, 615,667, 586, 1070,67, 2415, 2520,67, 1002,33, 1045, 1935,33, 1416,33, 525,333, 396,333, 736,667, 1558, 2249,33, 1721, 858,667, 1557,67, 906, 533,667, 420, 539,333, 815,667, 1122,33, 1281, 711,333, 942,333, 2637, 1020, 879,333, 1439, 1765,67, 671, 378, 387,667, 419,667, 3737,33, 1515, 1072, 1540,67, 1711,33, 543, 301, 250,667, 275,667, 2319,33, 1268,33, 586,333, 678,333, 845,667, 894,667, 820,333, 494,333, 286,667
1438,81, 1847,67, 1669,33, 576, 217, 140,667, 116,667, 117,667, 122,667, 183,667, 2233,67, 633, 261,667, 196, 195, 160, 142,667, 143,667, 208,333, 3239, 661,333, 432, 677,667, 1065,67, 989, 432, 383, 741,333, 2667, 643, 604, 1110, 2419,33, 2527, 1002,33, 1073,67, 1999,67, 1435,67, 528,333, 404,667, 756, 1621,33, 2291,67, 1737,67, 857,333, 1603, 926,333, 561,333, 434,333, 547,667, 838,333, 1174, 1304,67, 735, 913,667, 2670,33, 1064,33, 895, 1461,67, 1777,67, 658,333, 369, 404, 417,667, 3790,67, 1516,67, 1065,33, 1557, 1720, 529,333, 306,667, 260, 273,667, 2346,33, 1239, 601, 686,667, 877, 915,333, 858,333, 513,333, 289
1440,39, 1891, 1703, 575,667, 227,333, 136, 114,333, 109,667, 119,333, 174,667, 2288,67, 634,333, 274, 196, 196, 159, 154, 143,333, 221,333, 3308,33, 650,667, 463,667, 678,333, 1056, 1027, 436, 411, 783,667, 2727,67, 630, 601,667, 1116, 2436,33, 2581,33, 1008,67, 1085,33, 2037,33, 1427,33, 532, 406,667, 747,333, 1624,33, 2317,67, 1750,33, 896, 1614,33, 952,667, 537,333, 443,333, 562, 846,333, 1161,33, 1313,67, 717,333, 923,667, 2723, 1090, 924, 1475,33, 1802,33, 664,333, 360,667, 398,333, 408, 3830,67, 1537, 1083,33, 1560, 1734, 547,667, 304,333, 257,667, 273,667, 2341, 1256,33, 618, 691, 872,333, 947, 883,333, 526,667, 311
1441,96, 1888,67, 1714,67, 563,333, 211, 135,667, 127,333, 118, 118, 181,333, 2299, 628,333, 273,333, 200,667, 197, 169,333, 154,333, 146,667, 205, 3350,67, 660,667, 455,333, 718,667, 1089, 1042,33, 426,333, 409, 786,667, 2684,67, 635, 615,667, 1142,33, 2480,33, 2601, 1020, 1110,67, 2037, 1427, 544,667, 419, 771,667, 1627,67, 2325, 1771, 865, 1579,67, 945,333, 563, 444,667, 570,667, 863,333, 1175,67, 1281,33, 722,333, 899,333, 2962,33, 1087, 887, 1488, 1816,33, 668,333, 385,667, 382,667, 410, 3808, 1535,67, 1064,67, 1586,33, 1740, 537,333, 310,667, 259,667, 279,667, 2329,67, 1299,67, 613,667, 680, 897,333, 958,667, 887, 523,333, 302
1443,54, 1896, 1686, 589,667, 213,667, 135,333, 119,333, 115,333, 117,333, 184,667, 2264,67, 654,333, 271,333, 198,333, 193,667, 168,667, 157,667, 154, 214,667, 3319, 661,333, 464, 706, 1079, 1049,67, 442, 409,333, 787,667, 2667,67, 649, 610,333, 1112,67, 2492, 2595,67, 1027,33, 1105, 2035,33, 1421,67, 521,333, 409, 776, 1635,67, 2325, 1780,67, 855,333, 1557,33, 953, 573,667, 433,333, 580,333, 866, 1154,67, 1308,33, 725, 915,333, 2800,33, 1081,33, 921,333, 1518,67, 1829, 680,667, 382, 400, 430,333, 3789,33, 1540,33, 1083, 1531,33, 1729, 551,333, 307,333, 267, 282,333, 2326,33, 1277, 612,333, 695,667, 889,667, 982, 902,667, 541,667, 305,333
1445,11, 1887, 1697,33, 561,333, 216,333, 147, 118,667, 120,667, 129,333, 181, 2266, 652,667, 264,333, 205,667, 193,667, 175,667, 153,667, 148,333, 227,333, 3275,33, 668,333, 460,333, 692,333, 1065,33, 1043,67, 436,667, 412,333, 779,667, 2666,67, 640, 606,333, 1081,67, 2461, 2597,67, 1011,67, 1094,67, 1969,33, 1374,67, 532, 399,667, 748,667, 1591, 2343, 1756, 840,333, 1507,67, 923,667, 550, 441,333, 563, 864,333, 1181, 1305,33, 722,333, 905,333, 2698, 1090,33, 894,667, 1514,33, 1811, 673, 386,333, 387,667, 405,667, 3774,33, 1536,33, 1070,67, 1557,33, 1737, 545,333, 304, 260,667, 282,333, 2314,33, 1265,67, 619,667, 701,667, 871,333, 968,667, 900,333, 532,667, 306,333
1446,68, 1886,67, 1689,67, 573,667, 223,333, 142,667, 116,333, 117, 125,333, 187,333, 2270,67, 634,333, 267,333, 205,333, 197, 174, 160, 145,333, 211,333, 3247,67, 652,667, 435, 692, 1062, 1039,67, 429, 391,333, 778,333, 2630,67, 635,333, 585, 1080,33, 2406,67, 2537, 983, 1043,33, 1973,33, 1383,67, 518,667, 398,667, 773, 1619,33, 2314,67, 1719, 829,667, 1522,33, 956, 550, 442,333, 558,333, 862, 1149, 1307,67, 720, 887,667, 2650,67, 1057,33, 893,333, 1469,67, 1781, 680,333, 363,667, 393,667, 418,667, 3781,67, 1503,67, 1060,67, 1535,67, 1740,67, 554,667, 314,667, 265,667, 288,333, 2303, 1253,67, 612, 694, 870,667, 942, 876,667, 524,333, 309,333
1448,25, 1924,33, 1702,67, 571,333, 211,333, 135,667, 113, 116, 128,333, 182, 2273, 644,333, 265, 201,667, 197,333, 165, 158,667, 149,667, 227,333, 3250, 654, 448,667, 672,667, 1049,67, 1003,33, 436,667, 403, 738,667, 2624,67, 630, 585,333, 1079,33, 2456,33, 2539,67, 1021, 1068, 1992, 1365,67, 526,333, 403,333, 765,333, 1616,67, 2315, 1753, 848, 1491,67, 925, 544, 430,667, 557,333, 850,667, 1137,33, 1303,67, 741,333, 905,667, 2641,67, 1043,67, 877,333, 1461,67, 1788,67, 683,333, 383,667, 404,333, 416,333, 3744, 1495, 1042, 1560, 1749,67, 552, 309, 266,333, 281, 2298,67, 1262,67, 630, 687,333, 874,667, 931, 870,667, 529,333, 304
1449,83, 1905, 1720,67, 567,667, 220, 137,667, 123,667, 114,667, 119, 190, 2247,33, 640,667, 271,333, 207,667, 200, 168,667, 150, 156,667, 217,667, 3249,33, 639,333, 441,667, 672,333, 1052,67, 1035,33, 426, 403,667, 755,667, 2694,67, 618, 587, 1086,67, 2400,67, 2560,67, 985,333, 1049, 1974, 1411,67, 531,333, 411,333, 749,333, 1624,67, 2336,67, 1709, 863,333, 1510,33, 928,333, 546,333, 452,667, 546,333, 828,333, 1164,33, 1284,67, 711,333, 920,667, 2645, 1051,33, 879, 1425,33, 1764,67, 662,667, 393, 404, 419,333, 3718, 1499, 1061,33, 1536, 1735, 537,667, 319, 262, 277,333, 2340, 1268,33, 589,667, 692, 858, 929,667, 867,333, 494, 299,667
1451,4, 1913,33, 1721,67, 568,667, 224, 143, 122,333, 118, 122,333, 189,667, 2277, 626,667, 269,333, 203,667, 192,667, 166,667, 153,667, 149,667, 222, 3264,67, 635,667, 449, 677, 1058,33, 1020,33, 427,667, 403,667, 765, 2705,67, 626,667, 603,667, 1105, 2438,33, 2567,33, 989, 1072,33, 1994,67, 1421,33, 540,667, 383, 741,333, 1621,33, 2271,67, 1748, 845, 1522,33, 919,333, 546,333, 439,333, 547,667, 858, 1161, 1302,67, 722,333, 902,333, 2692, 1062,33, 870,333, 1463,67, 1780,33, 684,667, 382, 397, 418,667, 3731,67, 1494,33, 1060, 1527, 1713,67, 535,333, 309,667, 265,333, 278,667, 2318, 1264,67, 609, 692,667, 877,333, 925,333, 849,333, 509,667, 301
1452,97, 1977,33, 1731,33, 572,333, 222, 139, 124,667, 119,667, 126,333, 188,667, 2293,67, 624,333, 275,333, 201,667, 188,667, 160, 158,667, 154,667, 216, 3259,33, 659, 454,667, 680,667, 1080,67, 1013, 433,667, 395, 757,667, 2690, 634, 586, 1108,33, 2455, 2555,33, 1013,33, 1091,33, 2004,33, 1425,33, 518,667, 408,333, 765,667, 1640,33, 2326,33, 1764,67, 859,667, 1550, 928,667, 549,333, 431,667, 545, 854,333, 1164,33, 1295,67, 717,333, 911,333, 2696,33, 1060, 882,333, 1451,67, 1795,67, 677, 379,667, 400, 417, 3771,67, 1502,33, 1060,67, 1521, 1735, 549,667, 301,667, 263,667, 284, 2287,67, 1263,67, 609,333, 674, 878, 926,333, 857,333, 517,333, 298,667
1454,54, 1975, 1763,67, 593,667, 224,667, 142,333, 121,667, 117, 136,667, 182,667, 2319,33, 664, 274,333, 209,333, 193,667, 162,667, 152,333, 145,333, 220,333, 3347, 636,667, 445, 705, 1071, 1023, 432,667, 397,667, 755, 2699,33, 647,333, 597,667, 1155,33, 2478,33, 2589, 1020,33, 1102, 1965,33, 1405,33, 521,333, 398, 770, 1642,67, 2322,67, 1748,67, 863,333, 1534,67, 930,333, 556,333, 436,667, 557,667, 857, 1167, 1296, 729,667, 929,667, 2669, 1075,33, 888,333, 1454, 1788,33, 672,333, 381,667, 399,333, 414, 3771,67, 1492,67, 1033, 1527,33, 1706,33, 538, 312, 259, 270, 2277,33, 1267, 606, 681,667, 880,333, 918,667, 881,333, 502, 309
1456,11, 2012,67, 1807,67, 589,333, 225,667, 148,333, 127,667, 115,667, 125,667, 184, 2317,67, 666, 273,333, 208,667, 190,333, 166,667, 148,333, 149,333, 217, 3311, 644,667, 442,667, 690, 1076,33, 1031, 443,333, 397, 760, 2737,67, 639, 600,333, 1128, 2478, 2527, 1008,67, 1078, 1987,33, 1409,33, 521,333, 412,333, 761, 1686,67, 2330,67, 1751, 853, 1549,67, 943,333, 563, 442,333, 558,667, 858,333, 1168,67, 1296,33, 740, 903, 2661,67, 1076, 896,667, 1457,67, 1799,33, 660,667, 375,333, 399, 398, 3771,67, 1511,33, 1056, 1555,33, 1717,33, 541, 304, 248,667, 271,333, 2316, 1271, 598,667, 679, 877,333, 939, 865,333, 532, 293,667
1457,69, 2014,67, 1777, 585,333, 225, 138, 120,667, 116,667, 135, 190,333, 2322,33, 666,667, 266,667, 206,333, 199,667, 163, 158,333, 147, 232, 3325,67, 658,667, 451,667, 698, 1087,33, 1037,67, 438,333, 399,333, 766, 2696,33, 634,667, 604,667, 1098,67, 2511, 2604, 997, 1063,33, 2002,33, 1410,33, 525,333, 405,667, 782,333, 1677,33, 2355,33, 1733, 858,667, 1547, 911,667, 548,667, 447,667, 559, 839,333, 1156,67, 1306,67, 723, 900, 2672,67, 1074, 882,333, 1461, 1783, 660,667, 379, 384, 421,667, 3777,67, 1521,67, 1045,33, 1534,67, 1733,67, 550,333, 311, 259,667, 273,667, 2300,67, 1244,67, 606,667, 677,333, 869,667, 956,333, 873,333, 518,333, 299,333
1459,26, 2048, 1787, 587, 219, 135,667, 119,333, 121,333, 131,333, 182,667, 2357,67, 665,667, 269,333, 206,667, 197, 167, 146,667, 142, 219,667, 3332,33, 644,333, 460, 683,333, 1073,33, 1036, 447,667, 396, 769,333, 2675, 634,667, 600, 1110,33, 2516,33, 2584,67, 1029,33, 1068, 2018, 1404,67, 526,333, 404,667, 773,667, 1664,33, 2348,67, 1745,33, 845,667, 1542,33, 937, 564, 429,667, 552,667, 844,667, 1161, 1292,33, 716, 882,333, 2685,33, 1089,33, 894, 1468,33, 1793, 654, 376,667, 396,333, 407,667, 3769,67, 1504,67, 1056,33, 1538,67, 1706,67, 539,667, 300, 259,333, 275,667, 2334,33, 1253,67, 600,333, 693,667, 881,333, 955,667, 877,667, 526,333, 299,667
1460,83, 2037,33, 1764, 575, 229, 143,667, 124,333, 111,333, 123, 181,333, 2333,67, 660,333, 257,333, 204,333, 189, 160,667, 146,667, 149,667, 215, 3314,33, 650,333, 448, 684,333, 1074,33, 1035, 430,667, 400,333, 780,667, 2699, 634, 575,333, 1126,33, 2513,33, 2610,67, 1007,33, 1056, 2055,67, 1407,67, 524,667, 406,333, 766,333, 1676, 2339, 1725, 857,333, 1519,33, 921,667, 547,667, 421,667, 549, 856,333, 1151, 1288,33, 721,667, 881,667, 2672,33, 1065,67, 857, 1454,33, 1821,33, 657,667, 376,333, 391, 410,333, 3786,33, 1496,67, 1037, 1512,67, 1739,33, 542,667, 310,333, 250,333, 269,667, 2335,33, 1258,67, 604,333, 692, 867, 937,667, 878, 508,333, 297,333
1462,4, 2025, 1750,67, 572, 218,667, 140, 125,667, 117,333, 128,667, 191,667, 2323, 648, 274, 208,667, 198,333, 156,667, 149,667, 145,667, 213,333, 3295, 646,667, 453, 700,667, 1079, 1038,67, 413,667, 391,667, 779,333, 2676,33, 622, 580, 1078, 2490,67, 2574,67, 984,667, 1042, 2002,67, 1392, 515,333, 408,667, 756, 1642,33, 2309,67, 1746,67, 828,667, 1524,67, 909,667, 531, 439, 532,333, 848,667, 1139,33, 1289,67, 737,333, 902, 2619,33, 1052,67, 854, 1488,67, 1788,67, 658,667, 375, 388,333, 410, 3770, 1483,67, 1042,33, 1522,67, 1703,67, 542, 295,333, 257, 272,667, 2274, 1236,33, 620, 678,667, 867, 928,667, 864, 537, 296,333
1463,97, 2045, 1742,33, 574, 210,333, 142, 115,667, 115,667, 129,333, 189,333, 2315, 638,333, 258, 212,667, 191,333, 159, 139,667, 151,333, 219, 3296,33, 620,333, 443,667, 691, 1036,33, 1031,33, 422,333, 398,667, 765,667, 2695,33, 610,667, 585,667, 1097,67, 2466, 2554,67, 993,333, 1061, 1970,33, 1365,33, 502, 400, 744,333, 1636, 2300,33, 1721,33, 822,333, 1532,67, 913,667, 539, 428,333, 529, 852,667, 1137,33, 1279, 704,667, 877,333, 2628,67, 1028,33, 865, 1439, 1798,33, 660, 384, 388,667, 407, 3741, 1501, 1037, 1539,67, 1725,67, 540, 310, 259,333, 267, 2284,67, 1253,67, 589,333, 677,333, 865,333, 951,667, 857,333, 502, 295,333
1465,54, 2001,67, 1732,67, 579,667, 210,667, 132,333, 111,333, 115,333, 118, 190,667, 2301,33, 648,333, 258,333, 198,667, 182, 161, 148,333, 153, 214,667, 3268, 660, 427, 686,333, 1090,33, 1033,33, 432,667, 396, 744, 2653,67, 608,333, 574,667, 1096,33, 2450,33, 2552, 992, 1047,33, 1961, 1363, 520, 386, 750,667, 1616,33, 2280, 1716, 838, 1510,67, 915, 545,667, 437,667, 533,667, 842, 1146,33, 1268,67, 705, 864,333, 2628,67, 1046,67, 854, 1424,33, 1807,33, 664,333, 382,667, 369,667, 393,667, 3754,33, 1479, 1039, 1530,33, 1721, 544,333, 287, 242,667, 267,333, 2274,33, 1263,67, 600, 667,667, 858, 921, 845,667, 512, 292
1467,1, 1963, 1713,67, 566,667, 203,333, 130,667, 119,667, 121, 113, 193,667, 2309, 643,333, 260, 197,333, 187,667, 164,333, 145,333, 152,667, 220,667, 3288,33, 625,667, 422, 680, 1069,33, 1025, 425,667, 386,333, 763,333, 2631,67, 612,333, 585,667, 1071, 2409,67, 2556,33, 986,667, 1048,67, 1971,67, 1394, 515,333, 387,333, 747,333, 1595,33, 2265, 1731,33, 830, 1515,67, 908, 521,667, 426, 524, 831,333, 1148,67, 1294,67, 703,333, 870,333, 2641, 1028,33, 843, 1450,67, 1779, 646, 365,333, 362, 396, 3748, 1505,67, 1017,33, 1518,33, 1705,33, 539,333, 292,333, 257,333, 269, 2286,33, 1251,67, 600,333, 675, 856,667, 927,667, 875,333, 489, 278,667
1468,68, 1955,33, 1698,67, 542,333, 200,667, 130,333, 111,667, 112, 111,667, 191,667, 2278,67, 631, 258, 198, 178,333, 156, 144,333, 147,667, 219, 3273, 606,667, 426,667, 666,667, 1031,33, 1016,33, 439, 400, 747,333, 2624,33, 605,667, 564,667, 1073,67, 2410,67, 2560,33, 1022,67, 1026, 1957,67, 1358, 486,667, 368, 740,333, 1593,67, 2276,33, 1724, 819,333, 1495,33, 906,667, 547,333, 404,333, 531,667, 815,667, 1124,33, 1271,67, 703,667, 859,667, 2608, 1033,33, 856,333, 1436,33, 1786,67, 651,333, 365, 385,667, 396, 3676,67, 1492,33, 1042, 1513,67, 1729,67, 537, 305,667, 250,333, 262, 2286, 1248,33, 583,333, 680,333, 852,667, 933,333, 843, 489,667, 282,667
1470,24, 1946,33, 1682, 553,667, 198,667, 138,667, 106,667, 111, 126,667, 178, 2261,67, 631,333, 257,333, 197,333, 187,333, 159,333, 149, 139,333, 215,333, 3245,67, 634, 427,667, 663, 1033,33, 1002, 425,333, 386,333, 743, 2671,67, 614, 563, 1060,33, 2444,33, 2533,33, 970, 1042, 1948,67, 1363,67, 504,333, 394, 719, 1561,67, 2250, 1734,33, 827,333, 1489, 902,333, 704, 408,333, 511,667, 833,667, 1127,33, 1271, 718, 870, 2587, 1032, 849,667, 1403,33, 1776,33, 654,667, 354,667, 371,667, 386,667, 3715,33, 1438,67, 1026,67, 1529,33, 1701,33, 534,667, 297, 248,333, 258,333, 2263, 1260, 584,667, 662, 863,667, 904,667, 859,333, 483,333, 282,333
1471,81, 1920, 1674,33, 550, 209,333, 132,333, 111, 110,667, 110,333, 182,667, 2258, 621,333, 255,333, 186,667, 180, 155,667, 150,333, 138,333, 215,667, 3260,67, 618,333, 435,667, 672,667, 1038,67, 1007,67, 421,667, 401, 757, 2607,67, 611, 573,667, 1081,33, 2393, 2529,67, 978, 1030, 1952,67, 1339,67, 499,333, 379,333, 723, 1567, 2268,67, 1714,67, 811,333, 1460,67, 887,667, 537,667, 422,333, 522, 808,333, 1132,67, 1299,67, 709,667, 852, 2604, 1000,33, 830,333, 1428,67, 1764, 652, 368,333, 375,667, 380,333, 3699, 1482,67, 1024,33, 1509, 1679,67, 543,333, 303,667, 254,333, 260,333, 2278, 1243, 586,333, 666, 850,667, 916, 832,667, 495, 282
1473,38, 1940,33, 1647,67, 539,333, 201,333, 130,667, 109,333, 105, 119, 176,333, 2269, 613,667, 254,333, 187, 186,333, 157,333, 134,333, 134,667, 208, 3207, 610,667, 424, 655, 1039,33, 1023,33, 431,333, 377,667, 740,333, 2637,33, 608, 562, 1062, 2389, 2566, 1000,67, 1028,67, 1912,67, 1363, 499, 383,333, 729, 1567,33, 2223,33, 1708, 794, 1461,67, 885, 530,333, 414,333, 537, 802, 1115,67, 1269,33, 696,333, 856, 2610, 1002,67, 850,333, 1382,33, 1751,67, 643,667, 376, 377, 401,333, 3702, 1472,33, 1012, 1514, 1709,33, 531,333, 288,333, 240,333, 264,667, 2279,67, 1244,67, 583, 658,333, 867,333, 880,333, 831, 484,667, 275,333
1474,95, 1888,33, 1656,67, 543,333, 198, 137,333, 115,333, 106, 114, 180, 2217, 616,333, 262, 197, 174,667, 146,667, 144,667, 141,667, 206,667, 3248,67, 631,333, 430, 657,333, 1059,67, 1008,33, 421,333, 385,667, 720, 2627, 596, 554, 1078,67, 2378,33, 2544,33, 973,333, 1037, 1930,33, 1334, 476,333, 384,667, 713,333, 1546, 2202,33, 1711,33, 835,667, 1491,67, 882,333, 520,333, 421,333, 530,667, 808,667, 1126,67, 1283,33, 699,333, 870,333, 2616,33, 1012, 830,333, 1400,67, 1753,33, 644,333, 359,667, 381,667, 392,333, 3638, 1448,33, 1017, 1499,33, 1739, 529,333, 289,667, 248, 262,667, 2278,67, 1245,33, 576, 655, 817, 898, 816,333, 486, 281,667
1476,51, 1895,33, 1665, 535,667, 200,333, 131,333, 106,667, 114,333, 110,333, 170,333, 2216, 600,667, 236,667, 188,333, 173,333, 151,333, 139,667, 134, 202,667, 3187,67, 611, 410,667, 659, 1020, 1012, 412, 380,667, 747,667, 2568, 584, 569, 1061, 2372,67, 2510, 972, 1031,33, 1926, 1326,33, 514, 371,667, 723,333, 1554,67, 2231,67, 1689, 829, 1442, 896, 516, 414,333, 515,667, 808, 1108,33, 1274,67, 696,333, 849,667, 2592,33, 1002,33, 832,667, 1397,33, 1745,67, 624, 355,333, 365, 395,333, 3677, 1457,33, 1027,33, 1506, 1716,33, 536, 279, 236, 265,333, 2246,33, 1233,33, 589, 643,667, 825,667, 884, 828,333, 483,333, 289
1478,08, 1866,33, 1647,67, 541, 210, 129, 112,667, 108,667, 113,667, 169, 2226,67, 597,333, 251, 192, 187,333, 153,333, 144,667, 134,333, 197, 3210,33, 603,333, 413,667, 646, 1024, 1015,33, 423,333, 375,333, 705,333, 2602, 605, 562,667, 1066, 2395,33, 2516,33, 961,333, 1004, 1908, 1346,67, 493,333, 383,333, 722,667, 1576, 2221,67, 1718,33, 794,333, 1491,33, 889, 500,333, 416, 516, 803,667, 1096, 1282, 704,667, 864, 2577,33, 1023,33, 825, 1408, 1746,67, 643, 351,667, 378, 391,333, 3677,33, 1462, 996, 1495,67, 1705,67, 533, 299, 252, 257,333, 2263, 1225,67, 589, 648,333, 837,333, 893,667, 825, 476,667, 281,333
1479,65, 1882, 1658,67, 564,667, 205, 125,333, 106,333, 105,667, 109,333, 173,667, 2247, 636, 252,667, 190,667, 180,333, 155,333, 130,667, 135, 211, 3227,67, 612,333, 428,333, 647, 1018,67, 994,667, 410,667, 365, 714, 2619, 600,667, 559, 1079, 2416,33, 2487, 955,333, 1031,33, 1916, 1353, 479,333, 378,667, 725, 1563,67, 2228,33, 1717, 786, 1465, 883,333, 512,333, 407,667, 517, 816,333, 1106,33, 1250,33, 689,667, 862, 2553,33, 1012, 824,667, 1402,33, 1742,67, 642,667, 357,667, 365, 382,333, 3625, 1447,33, 995, 1482, 1704,33, 519,333, 291,667, 233,333, 256, 2275,33, 1240,33, 582, 631,333, 833,667, 896, 802, 494, 283
1481,21, 1887,67, 1655,67, 554,667, 207, 124, 100,667, 101, 114, 176, 2243, 610, 254, 184,333, 177,333, 145,667, 137,333, 128,667, 202, 3244, 603, 412,667, 649,333, 1005,33, 990, 415,333, 372, 711,333, 2611,67, 591, 539, 1084,33, 2401,33, 2496,33, 934,667, 1011, 1928, 1334, 498,667, 370, 707, 1570,67, 2197,67, 1720, 792, 1452,67, 899,333, 511,333, 415,333, 525, 817,667, 1123,67, 1261,33, 688,667, 865,333, 2560, 1012,67, 828,667, 1396,33, 1721, 638,667, 363, 368,667, 407, 3717,33, 1438,67, 1010, 1498, 1711, 533, 285,667, 234, 260, 2235, 1259,67, 570,333, 657,333, 813, 894,667, 831, 491,333, 279,333
1482,78, 1949,67, 1683,33, 547, 200,333, 127,667, 109, 108,333, 108, 170,667, 2251,33, 629,667, 248, 191, 178,667, 153, 133,667, 128, 192,333, 3277,67, 613, 409,667, 646, 1035,33, 983,667, 411,667, 372,667, 725,667, 2609,67, 615,667, 569, 1052,67, 2414,33, 2531,67, 971,333, 1004,33, 1908, 1364,33, 503,667, 393,667, 719,667, 1602, 2229, 1688,67, 805, 1472,67, 887,667, 510,667, 404, 499,333, 803, 1115,67, 1265, 701,667, 875,333, 2578,67, 1016,67, 826,667, 1400,67, 1724,67, 646,667, 364,333, 374,667, 393,333, 3685,67, 1440,67, 1030, 1521,33, 1714, 515,667, 284, 244,667, 249,333, 2287,67, 1216, 574, 651,667, 834,667, 891,667, 820,333, 477, 270,667
1484,35, 1934, 1709,67, 544,333, 197,333, 128,667, 108,333, 101, 111,667, 165,667, 2273,33, 621,667, 245, 380,333, 174,333, 147,667, 133,667, 128, 203,667, 3250,33, 621,333, 412, 657,333, 1024,67, 993, 429,667, 375,667, 729,333, 2657, 610, 565, 1052, 2442,33, 2545, 969,333, 1005,33, 1910,33, 1346,67, 500,667, 367, 731, 1615, 2230, 1710,33, 821,333, 1458,67, 894,333, 518, 413,333, 515,667, 815,667, 1114,33, 1247,67, 696, 870,333, 2586, 1008,33, 834,333, 1409,67, 1783,33, 624, 358, 368,667, 391,667, 3703,33, 1448,33, 1011,67, 1493,33, 1699,33, 517, 285,333, 243,667, 267,667, 2299, 1251,67, 586,667, 668,667, 819, 892,667, 808,667, 472,667, 284
1485,91, 1986,67, 1738,33, 559,333, 205, 122, 106, 103, 100, 162,333, 2340, 638,333, 249,667, 202, 180, 144,667, 138,333, 142,667, 201,333, 3321,67, 622,333, 435, 655,333, 1020,33, 994,667, 403,667, 369, 736, 2634, 603,333, 576,667, 1091,67, 2462,33, 2553, 951,333, 1041,67, 1941,33, 1388, 517,333, 385,667, 727,667, 1619,67, 2220,33, 1720,33, 824,667, 1479, 905,333, 528,667, 404, 524,333, 831, 1119, 1279,33, 716,333, 885,667, 2599,33, 1029, 822, 1396,33, 1737, 640,333, 370, 358,667, 399, 3704,67, 1456,33, 1019,33, 1517,67, 1677, 526,667, 279,667, 245, 255,333, 2290,67, 1252, 583,333, 656,333, 838,667, 890, 818, 480,333, 287,333
1487,48, 1991, 1779,33, 572,667, 197,333, 122, 107,667, 98, 107,333, 162,667, 2346,67, 658, 258,667, 183,667, 174,333, 149, 138,667, 124, 201, 3273,67, 622,333, 423,667, 657,333, 1029,67, 1000, 432,667, 380,667, 745,667, 2705,33, 616, 570,667, 1101,67, 2517,67, 2519, 965,667, 1033, 1964,33, 1395,33, 509,333, 384, 745,667, 1656, 2286,67, 1703,33, 824,667, 1500, 904,667, 513, 424,667, 528,333, 851, 1148,67, 1277,33, 702,333, 864,667, 2612,33, 1030, 841, 1416,33, 1765,67, 642,667, 366, 382,333, 393, 3736,67, 1445,67, 1010,67, 1492,67, 1731,33, 524,333, 282, 242,667, 255,333, 2271, 1235,33, 577,333, 655, 847,667, 902,333, 829, 490,333, 280
1489,04, 2060,33, 1808,33, 565, 197,333, 126,333, 99, 95,3333, 104, 171,333, 2415, 660,333, 245,333, 186, 179, 145,333, 149,333, 130,667, 197, 3379,33, 625,333, 430,667, 666,333, 1049, 1017,33, 422,333, 393,333, 741, 2720, 607, 605, 1117,67, 2515,33, 2570, 998,333, 1067, 1955,67, 1354, 509,667, 389, 782,333, 1647,67, 2308, 1741,33, 818,333, 1490,67, 895,667, 542,333, 421, 522, 855,333, 1125, 1290,33, 699, 877,333, 2636,67, 1056,67, 851,333, 1411,33, 1784,67, 643,333, 363, 377,333, 380,667, 3771, 1479,67, 1020,67, 1517,67, 1701, 527, 287,667, 241,333, 253,667, 2315,33, 1234,67, 590, 662,333, 841,667, 898,667, 812,667, 481,333, 281,667
1490,61, 2088,67, 1858, 589,333, 197,667, 130,333, 103,333, 109,667, 107,333, 179,667, 2414,33, 681,667, 272,333, 188,667, 193, 150,333, 142, 131,333, 210,333, 3410,33, 643,333, 453,667, 667,333, 1054,67, 1023,67, 430, 386, 741,333, 2719,67, 616,333, 568,333, 1090,33, 2542,67, 2589,33, 998, 1049,67, 1999, 1399, 495, 387,333, 783,667, 1701,33, 2336,67, 1752,67, 824,333, 1502,33, 915,667, 526, 416,333, 537, 861,333, 1157, 1283, 708,333, 874,667, 2617, 1027,67, 853, 1442,67, 1755,67, 630, 366,333, 365,667, 395,333, 3755,67, 1454,33, 1038,33, 1541,33, 1697,67, 524,667, 293,333, 227, 265, 2289, 1232, 589, 662, 877,667, 918,667, 843,667, 503,333, 279
1492,17, 2111, 1873,33, 588, 208,667, 125, 105, 95,3333, 115,333, 183, 2440, 688,333, 254,667, 197, 183,667, 143,333, 145, 142,333, 203,667, 3417,67, 655,667, 450,333, 674,333, 1056, 1010,33, 427,667, 390, 765, 2719,67, 623,667, 583, 1113,33, 2541, 2605,67, 980,333, 1055,33, 1991,33, 1385,67, 510,667, 389,333, 761, 1735,33, 2323,33, 1737,33, 819,333, 1506,33, 918,333, 531,667, 407, 528,333, 835, 1162, 1290,67, 704,333, 865,667, 2638,33, 1036, 852,667, 1431,33, 1753,33, 643,333, 356, 362,333, 383, 3833, 1480, 1025, 1506,33, 1695, 515,667, 289, 233,667, 263, 2281,33, 1248,33, 595,333, 667,667, 861,667, 904,667, 844,333, 503,333, 286
1493,74, 2151,33, 1879, 575, 208,667, 132, 105, 99,3333, 113,333, 186,333, 2457,67, 681,333, 262,667, 192, 186,333, 146, 141,333, 142, 220,333, 3460, 643,667, 445,667, 690,667, 1068,67, 1021,67, 442,333, 397,333, 758,667, 2747, 619,333, 595,333, 1125,67, 2561,67, 2607,33, 993,333, 1042,67, 2003, 1387,33, 496, 376,667, 782,667, 1741, 2353, 1722, 832, 1509,33, 919, 508,667, 423, 537,333, 860, 1157,67, 1287,33, 705,667, 884,667, 2650,33, 1038, 840,667, 1430,67, 1785, 637, 360,667, 382,333, 380,667, 3818,67, 1467,33, 1029, 1508,33, 1727, 532,333, 292,667, 248, 259, 2302,33, 1232,33, 577, 648, 849,667, 901, 868, 507,333, 286,667
1495,3, 2163,67, 1892,67, 587, 210,333, 123, 108,333, 105,667, 113,333, 174,333, 2478, 701,333, 264, 185,667, 188,333, 152, 140, 140, 211, 3458, 644,667, 444,667, 680,667, 1062,67, 999,333, 420,667, 413, 773,333, 2736,67, 619, 592,667, 1109,33, 2577, 2617,67, 1010,67, 1047,33, 1982,67, 1389, 512,667, 390, 792,333, 1724,33, 2347,33, 1728, 820,667, 1512,33, 908, 530, 420,333, 531, 836,333, 1136,33, 1293, 704,333, 896, 2669, 1031,33, 857,333, 1394, 1786, 632,333, 368,667, 373, 397, 3823, 1491,33, 1013,67, 1514, 1708,67, 527,667, 280,667, 244,667, 245,333, 2292,67, 1219,67, 598,667, 658,667, 859,333, 915,333, 865, 493,333, 277,333
1496,86, 2159,67, 1860,67, 591, 205,667, 125, 115, 107, 113, 183,667, 2423,33, 692,667, 248, 207, 187, 150,333, 143,667, 150, 219, 3492,33, 641,667, 432,667, 699,667, 1075,33, 1008,67, 430,333, 397, 784,667, 2775,67, 614,333, 568,667, 1107,33, 2597, 2588, 1000,33, 1060, 1971,67, 1359,67, 506,667, 375,333, 757,667, 1717, 2382,67, 1743, 840,333, 1512,67, 910,333, 534,667, 413,333, 544,333, 857, 1176, 1289,33, 686,667, 875, 2696, 1050,33, 863,333, 1456,33, 1775,33, 638,667, 368,333, 367,333, 400,667, 3807, 1486,33, 995,667, 1502, 1717,33, 546,667, 281,667, 244, 262, 2315, 1245, 589,667, 660, 870,333, 927,667, 861,667, 496,667, 282
1498,43, 2169,67, 1907,33, 581,667, 216,333, 131,667, 112, 109, 116, 190,667, 2439, 666,667, 258,333, 199,667, 186,667, 148,667, 142, 134,667, 225,667, 3508,67, 641,667, 435,333, 687, 1082,67, 1023,67, 427,667, 398,667, 778,667, 2786,33, 615, 587,667, 1110,33, 2559,33, 2635,67, 983,333, 1055, 2001,33, 1378,67, 503,667, 399,667, 766,667, 1728, 2354,33, 1765,67, 825,333, 1513,67, 904,667, 525,667, 422, 543, 826, 1154,67, 1298,33, 719, 880,667, 2688, 1046,33, 858, 1415, 1781, 656,667, 346,667, 374,667, 398, 3800,33, 1505,67, 1036, 1526,67, 1682,33, 550,667, 280,667, 245,333, 254,333, 2297,67, 1239, 587, 668, 852,333, 938,667, 872,333, 487,333, 278
1499,99, 2199, 1904,67, 599,333, 221,333, 146, 114,667, 107,333, 112,333, 194,333, 2463,33, 695, 256, 191,667, 193,333, 154,667, 139, 141,667, 217, 3491,67, 655,667, 457, 697,333, 1070, 1022,33, 421,333, 406, 793,667, 2780,67, 602,333, 571,333, 1123,33, 2534,33, 2644, 999, 1054,33, 2023, 1394,33, 490, 390,667, 753,333, 1695,33, 2330,67, 1755,33, 832, 1530,67, 941,667, 543, 429, 544,667, 843,667, 1162,33, 1307,33, 697,333, 884,667, 2681,33, 1041,67, 872,667, 1430,33, 1788,33, 640, 353, 381,333, 422,667, 3808,67, 1483, 1006,33, 1501,67, 1723,67, 519,333, 276, 242, 266, 2328, 1255,33, 574,667, 674,667, 883,333, 951,667, 849, 491, 289,667
1501,55, 2223,33, 1916, 600, 225,333, 147,333, 112, 111,667, 115,333, 197,667, 2470,67, 686,333, 279,333, 197, 190,667, 156, 144,667, 148, 227,333, 3541,67, 646,667, 441,333, 712, 1088, 1037,67, 437,333, 403, 814, 2849,67, 592, 571,333, 1109,33, 2567,33, 2648,67, 1014, 1067,67, 2033,67, 1416,67, 506, 388,667, 745, 1731,67, 2351, 1786, 836, 1527,67, 946,333, 548,667, 427, 540,667, 846,667, 1142,33, 1303,33, 701,333, 872, 2741, 1042,33, 883,333, 1432,67, 1772,67, 657, 359,333, 374,333, 396, 3851, 1483,67, 1035, 1485,33, 1704, 520,667, 289,667, 244,667, 263, 2298,33, 1240, 592,667, 660, 875, 926, 874,333, 498, 285
1503,11, 2261,67, 1924,33, 610, 223, 138,667, 112,667, 111, 115, 201,333, 2495,33, 690,667, 267,667, 190, 191, 156, 138, 144, 226, 3588,33, 661,667, 438, 692,667, 1098,67, 1075,67, 447, 432, 803, 2817,67, 636,333, 588, 1106,33, 2563,33, 2631, 1008,67, 1076,67, 2058,33, 1418, 512,667, 386,667, 777,333, 1731,33, 2370, 1752,67, 854, 1556, 956, 548,333, 437, 535, 854,333, 1145,67, 1304,33, 722, 924, 2736,67, 1073,67, 871, 1479,33, 1799,33, 654, 357,667, 375,333, 418, 3941,33, 1479, 1033, 1528, 1703,67, 532,667, 287, 253,333, 262,667, 2304,33, 1225,33, 589,667, 681,667, 865, 953,333, 876,667, 503,667, 289,333
1504,68, 2269,67, 1940, 596,667, 229,333, 135,667, 117, 112,667, 119,333, 201, 2526,33, 690,333, 263,333, 199, 201,667, 157,667, 138,667, 148, 244,333, 3634,67, 654,667, 442,667, 691,667, 1113,67, 1036,67, 462, 430,667, 834,667, 2871, 624,667, 581,333, 1132,33, 2586, 2695,33, 1034,67, 1111,67, 2076,33, 1440,67, 519,667, 398,667, 775,333, 1703,33, 2376, 1779,67, 860, 1573, 983, 547,333, 437,333, 547,667, 856, 1154,33, 1296, 702,667, 910,333, 2772,67, 1088,33, 889, 1480,67, 1783,33, 643,333, 364,333, 386, 410, 3890,67, 1523, 1036,33, 1506,67, 1716,67, 552, 295,667, 244,667, 265,667, 2336,33, 1255, 582,667, 689, 887,333, 975,667, 906,667, 513,333, 295,667
1506,24, 2319, 1971,67, 600,667, 198, 134, 110, 107, 121,333, 213, 2516,33, 692,333, 263,333, 204, 196, 159,333, 142,667, 155,667, 242, 3671,67, 667,667, 459, 712, 1126,67, 1064,33, 460, 441,333, 862, 2895, 658,667, 588,667, 1129, 2617,67, 2703, 1038,33, 1138, 2099,33, 1456,33, 521, 401, 756,667, 1713,33, 2375, 1776, 855, 1591,33, 999, 556, 446, 562, 865,333, 1166, 1313, 723, 914, 2820, 1084, 899,333, 1485,33, 1807,33, 659,333, 365,333, 380,667, 406,667, 3894, 1509, 1029,67, 1558,33, 1716, 537, 301,333, 257, 267,667, 2346,33, 1254, 619,667, 686,667, 896, 973,667, 918,667, 523, 299,667
1507,8, 2295,67, 1947, 594,333, 211,667, 126,333, 111, 112,667, 123,333, 222, 2554,67, 687,333, 268,333, 208,333, 198,333, 151, 148, 148,333, 252, 3710, 659,333, 460, 722,333, 1134,67, 1079,33, 485,667, 460, 885, 2892,33, 646, 592,667, 1144, 2616, 2740, 1048,33, 1124,33, 2126, 1462,67, 514,333, 405,667, 771, 1741, 2390, 1789,33, 860, 1607,33, 1004,33, 578,333, 456, 557,667, 882,333, 1170,67, 1314, 721,667, 912,333, 2829,33, 1076,67, 908,333, 1494, 1844,67, 658,333, 364, 377, 398,667, 3931, 1528,33, 1059,33, 1520, 1718,33, 528,333, 297, 248, 274,667, 2350,33, 1247,67, 607,333, 686,667, 900,667, 996, 916,667, 532, 299
1509,36, 2352,67, 1912,33, 591,333, 208,333, 132,333, 107,667, 112, 124,667, 231,333, 2559,33, 699,333, 264,667, 205,333, 201, 168,667, 149,333, 156,333, 260,333, 3759, 675, 456,333, 749,333, 1121,67, 1088,33, 473,333, 465,667, 921,333, 2929,67, 627, 613,333, 1147,67, 2621,33, 2733, 1061,67, 1145,33, 2110, 1448,33, 542,333, 396, 802,333, 1750,33, 2424,67, 1802, 874,333, 1608,33, 1010,33, 601,333, 459,667, 574, 864,667, 1160, 1303, 723,333, 907, 2850,67, 1099,33, 912,667, 1512, 1842, 656,667, 372, 382, 417,333, 3996, 1511,67, 1071, 1546, 1707,67, 549,667, 302,667, 250,333, 279,333, 2356,67, 1270,33, 604,667, 706,333, 919,667, 983,667, 925,667, 544, 289,667
1510,92, 2337,33, 1922,67, 605,667, 213,333, 138,333, 111,667, 105,667, 128, 234, 2578,33, 697,333, 278,333, 212,333, 211,333, 164,333, 147,333, 161,667, 264,333, 3682,67, 690,333, 479, 725, 1134, 1098, 497, 480,333, 922,667, 2925,67, 648, 605,333, 1164,67, 2641, 2720,67, 1077,33, 1143,33, 2152,33, 1496,67, 522, 416, 764,667, 1738,33, 2369,67, 1808,67, 855, 1581, 1017,67, 571,667, 456, 578,333, 890, 1176,67, 1331,67, 729,333, 919,333, 2853,33, 1114,67, 942, 1501,33, 1819, 665,667, 365,667, 380,667, 408,333, 3979, 1535,67, 1070, 1555,67, 1723,67, 555,667, 302,333, 257, 269,333, 2373, 1265,67, 625,667, 685,333, 933, 1018, 937, 527,667, 301,333
1512,48, 2346,67, 1964, 612, 216,333, 134, 116, 119,667, 132,333, 228,333, 2586,67, 688,667, 271,667, 215,667, 214,333, 171,667, 159, 162,333, 270,667, 3736,67, 687, 474,667, 751, 1163,33, 1107,33, 482,667, 497,667, 946, 2956,67, 647,333, 598, 1112,33, 2614, 2762, 1060,33, 1163,67, 2119,33, 1484,67, 549,333, 414,667, 793, 1731,67, 2434,67, 1815,33, 871,333, 1600,67, 1062, 604,667, 469,667, 598,667, 872,333, 1180,33, 1333,67, 717,333, 946,333, 2857,67, 1121,33, 941,667, 1533, 1850, 658,667, 374,333, 389, 416, 4049,33, 1540, 1073,67, 1516,67, 1733,33, 540,667, 310, 255,667, 272,333, 2373,67, 1243,67, 610,667, 708, 935, 1018,67, 959,333, 535,667, 298,333
1514,04, 2303,67, 1981,67, 598,667, 224, 128,667, 109, 108,333, 130,333, 220,333, 2616,33, 695,667, 278,667, 233,333, 220,333, 174,333, 167,333, 157, 271,333, 3719,33, 682,667, 487, 746,333, 1133,67, 1109,67, 498, 478,333, 950,333, 2919, 648,667, 604, 1154, 2632,67, 2746,67, 1077,33, 1154,33, 2127,33, 1481, 529,333, 426,667, 809,333, 1761,67, 2438,67, 1805,67, 886,333, 1607, 1037,67, 600,333, 498,667, 599,667, 897,333, 1190,33, 1347,67, 723, 916,667, 2834,67, 1133,67, 921,667, 1530, 1878, 670,667, 374,667, 400,667, 408,333, 4013, 1550,67, 1083, 1553,33, 1740,33, 552,333, 314,667, 259,667, 278,667, 2352,33, 1269, 624,333, 706,667, 920,667, 1042,33, 947, 530, 304,667
1515,6, 2269, 1958,33, 601,667, 228,667, 134,667, 120, 112, 136, 232, 2581, 721,667, 276,333, 209,667, 222,333, 181,333, 154,667, 167, 273,333, 3724,33, 684,333, 460, 755,333, 1151,33, 1118,67, 481,667, 462, 893, 2967,67, 659,667, 602, 1137,67, 2649, 2757,33, 1074,67, 1140,67, 2151, 1491,33, 542, 419,667, 794, 1741,67, 2438,33, 1822,33, 871,667, 1609, 1036,67, 589,667, 472, 596,333, 900,333, 1213,67, 1350,67, 747, 948,333, 2860, 1109,33, 959,667, 1546,67, 1875,67, 672,667, 391,333, 383, 418, 4031, 1551,33, 1040, 1574,67, 1757,67, 542,667, 321, 261,667, 276,333, 2419,33, 1285,67, 627,333, 702, 904,333, 1027,33, 943,333, 530, 306
1517,16, 2300,67, 1966,67, 604,667, 222, 139, 112,333, 111,333, 132, 213, 2593,67, 709, 282, 210,333, 210, 172, 152, 159, 270,333, 3741, 682,667, 478,667, 755,667, 1132,33, 1110, 479,333, 455, 859,667, 2954, 651,333, 599,333, 1165,67, 2608, 2743, 1071, 1120,67, 2134,67, 1476,33, 541, 426,667, 779,333, 1740,67, 2445,67, 1845, 866, 1617,33, 1051, 577,667, 465,667, 592,333, 921, 1201,33, 1353,33, 718,333, 930,333, 2861,67, 1119, 930,333, 1522, 1871, 671,667, 373,667, 381,333, 423,667, 4068,67, 1556, 1084,67, 1561,67, 1785,33, 548,333, 312,667, 261, 280,667, 2414,67, 1287,67, 614,667, 688, 923,667, 1001,33, 935,667, 543, 314
1518,72, 2270,67, 1986, 609, 218,667, 137,333, 111,333, 110,333, 130, 223, 2624,67, 725,333, 288,333, 205,667, 211,333, 174,667, 151, 160, 245,333, 3750,67, 673, 473,333, 746,333, 1129,67, 1088,33, 482,667, 466,333, 881, 2908,33, 646,667, 641,333, 1141,33, 2633,67, 2755,67, 1060, 1141,33, 2135,67, 1489, 533, 410,333, 805,333, 1773, 2412,33, 1810,67, 859,667, 1598,67, 1053, 589,333, 471,333, 584,333, 896, 1200,67, 1332, 732,333, 945, 2911,33, 1127, 934,333, 1531,33, 1879, 673, 380,667, 391,667, 431,667, 4047,33, 1556,67, 1077, 1564, 1762,33, 542, 318,333, 250,333, 282,667, 2422, 1276,67, 605,333, 687, 898,333, 1020, 963, 546,667, 314,333
1520,28, 2276,33, 1964, 610,333, 215,333, 137, 108,333, 105,667, 120, 208,667, 2588,33, 723,333, 271,667, 210,333, 200,667, 160,667, 153,333, 157,667, 254, 3733,33, 688,333, 467, 743,667, 1138, 1089, 474,667, 433,333, 874,333, 2931,33, 629,333, 616,333, 1160,67, 2650,67, 2760,67, 1069,33, 1124,33, 2119,67, 1470, 541,333, 425,667, 810,667, 1786, 2422,67, 1820,67, 891,667, 1624,67, 1025,33, 591,667, 449, 576,333, 913,667, 1211,33, 1350,33, 747,333, 905,667, 2888,67, 1126, 909,333, 1517, 1890, 676, 371,667, 385,333, 406,333, 4043, 1564,67, 1063, 1557,67, 1770,33, 550,667, 311, 258, 273,667, 2425,33, 1262,33, 605,333, 694,333, 914,333, 1010,33, 927, 557,333, 296,333
1521,84, 2272,33, 2027,67, 611, 214,333, 133,667, 111, 110,333, 121,333, 199, 2603,67, 717,333, 272,333, 219, 207,333, 170,333, 146,333, 153,667, 242,667, 3765,33, 680, 447,333, 728,667, 1172, 1106,67, 466,333, 448,667, 864, 2929,67, 648, 606,333, 1152,67, 2686,67, 2750, 1073,67, 1152,67, 2102, 1469,67, 535, 416,333, 786,333, 1778, 2485,67, 1834, 881,333, 1601,33, 1038,67, 585,667, 452,667, 580,667, 890,667, 1190,67, 1346,33, 727,667, 927,333, 2860,33, 1104, 927,333, 1519,33, 1837, 668,667, 363,667, 398,667, 417, 4026, 1543,33, 1066,33, 1604, 1753,33, 556,667, 318, 260,667, 283, 2406,67, 1263, 614,667, 694,333, 905, 993,667, 919,667, 534,667, 307
1523,4, 2328,67, 2029,33, 626,333, 218,667, 137,333, 110, 104,667, 124, 199,667, 2631, 718,667, 277, 205,333, 205, 158,667, 155, 147,333, 232,333, 3745,33, 688,333, 467, 730,333, 1133,33, 1104,67, 449, 448,667, 850,333, 2980,67, 650,333, 603,333, 1198,67, 2655,67, 2771,67, 1063,33, 1121,67, 2138,33, 1447, 549,667, 414,333, 816,667, 1796,67, 2477,33, 1859, 897,667, 1641,33, 1028,67, 568,667, 458,333, 580, 873,667, 1212, 1313, 730, 927,333, 2872,33, 1107, 935,667, 1522,67, 1885,33, 665,333, 379,667, 382,667, 419,667, 4083, 1569, 1059,67, 1577, 1756,67, 568, 300,333, 261,333, 264, 2416, 1270,67, 599, 677,667, 913,333, 995, 930,667, 538,333, 299,333
1524,96, 2317,67, 2044, 628,333, 210,667, 134, 115,667, 111, 118, 198,667, 2651,33, 744,667, 266,667, 203,667, 198,667, 160, 146,667, 145, 244,333, 3757, 663,333, 469,667, 725,333, 1148,67, 1077,67, 458,333, 446,333, 854,667, 2975,33, 656,333, 606, 1161,67, 2648,67, 2769,33, 1050, 1135, 2135,67, 1500,67, 542, 413,333, 811, 1840,67, 2432,33, 1835,67, 878,333, 1621,33, 1026, 585, 440,667, 587,333, 902,333, 1196,33, 1346,67, 752,333, 935,333, 2864,33, 1103, 929, 1516,67, 1911, 681,667, 372, 403,333, 432,667, 4091, 1554,67, 1093, 1599, 1767, 547, 313,333, 267,333, 282,667, 2450,33, 1297, 613,333, 696,667, 900,667, 983, 942, 542,667, 308,667
1526,52, 2354,67, 2077,33, 648,333, 223, 134, 113,667, 109,667, 117,333, 195,667, 2682,67, 748,333, 276, 202, 202, 162,667, 149,333, 143, 231,667, 3819,33, 701, 463,667, 729,667, 1148, 1116,33, 453, 430,333, 868,333, 2947,67, 640,667, 609,333, 1187,33, 2735,33, 2756,33, 1067,33, 1147, 2148,33, 1506, 548,333, 428,333, 819, 1861,33, 2493, 1856,33, 885,333, 1631,33, 1008, 583,333, 437, 587, 911, 1228,33, 1348,67, 735,667, 946, 2843,33, 1116, 901, 1549,67, 1857,33, 668, 388,667, 388,667, 419, 4056,67, 1553,33, 1072,33, 1606, 1781,67, 538,667, 296,333, 255, 287,333, 2467, 1296,67, 626,667, 682,667, 904,667, 995,667, 922,667, 547, 315,667
1528,07, 2411,67, 2064,67, 640,667, 217, 140, 109, 102,333, 123, 200,667, 2666, 745, 280,667, 206,667, 203,667, 167,333, 152,667, 141,667, 227,333, 3809,33, 669,667, 478,667, 741,667, 1179, 1127,33, 471,667, 433, 863, 3009, 660, 617,667, 1183, 2730,33, 2817, 1064, 1135, 2133,67, 1521, 540,333, 415, 822,667, 1879,67, 2503, 1855, 894,667, 1622,33, 1015, 577, 463,333, 583, 915,333, 1233, 1331,33, 740,333, 947,667, 2871, 1101, 932, 1523,67, 1877,67, 682,667, 377,667, 389, 416,333, 4101, 1589, 1076, 1575,67, 1750, 549,667, 318,667, 261,333, 276,667, 2439, 1281,33, 607,333, 679, 919,667, 991,333, 922,667, 534, 317
1529,63, 2470, 2168,33, 640,333, 216, 142,667, 109,667, 112,667, 117, 199,333, 2751, 772,333, 285,333, 208, 197,333, 162,667, 150, 147,333, 236,333, 3864,67, 714, 468, 730,333, 1165,33, 1097, 459,667, 450, 890, 3013,33, 661,333, 608, 1190, 2729,67, 2800, 1073, 1133,67, 2159,67, 1533, 548, 420,333, 856, 1870, 2541, 1846,33, 894,667, 1670,67, 1049,33, 577,333, 458,667, 606,667, 913,667, 1230,33, 1359,67, 740, 945, 2904,67, 1123, 936, 1535,33, 1892, 679,333, 380,667, 386,667, 412, 4116,33, 1556,67, 1091, 1586, 1767,33, 538,667, 306,667, 253,333, 288,333, 2446,33, 1319,67, 619,333, 692,667, 915,333, 1020, 941, 529, 297,333
1531,19, 2506,67, 2185, 644, 224,667, 141,667, 113, 111,333, 126,667, 211,333, 2771,67, 797,333, 283,667, 215,667, 201,667, 163,333, 157, 149,333, 247,333, 3863,67, 692,333, 468,667, 746,667, 1170,67, 1128,33, 474,667, 432, 871, 3049,33, 663,333, 631,667, 1232, 2817,67, 2810, 1046,67, 1161, 2184,33, 1533,67, 552,333, 425,667, 838,667, 1898, 2547,33, 1830,67, 877,667, 1662,67, 1019, 585,333, 461, 605,667, 941,333, 1258,33, 1387,33, 734,667, 963,333, 2951,67, 1137,33, 948,667, 1521,33, 1916, 693,667, 384, 390, 419, 4108,67, 1580, 1088,33, 1590, 1779,67, 543,333, 307, 263, 274,333, 2484, 1304,67, 617,667, 694, 937,667, 1001, 975,333, 550, 314,333
1532,74, 2578,67, 2248, 664, 234, 137,667, 122,333, 119, 121,667, 205,667, 2814, 814, 301,333, 213,667, 213, 170, 155,667, 147,333, 258,667, 3911,67, 712,333, 488, 757, 1184, 1128, 472, 464,333, 913,667, 3110,67, 684, 635, 1226,33, 2846,67, 2875, 1087,67, 1172, 2187,33, 1554, 561,333, 429, 887,333, 1976,33, 2586,33, 1879, 900,667, 1678, 1049,33, 602,333, 473,667, 602,333, 937, 1241,33, 1360, 758,667, 975, 2987,67, 1157, 938, 1548,33, 1934, 683,667, 379,333, 389, 431,667, 4200,33, 1593,33, 1093,67, 1597, 1783, 548,667, 297,667, 264,333, 289,333, 2476,33, 1280,67, 612,333, 713, 930,667, 1006,67, 958,667, 550,667, 303
1534,3, 2646, 2321,33, 704,333, 235,333, 139,333, 117,667, 114, 132, 220,667, 2884,33, 857,333, 293,333, 228,333, 214,333, 179, 163, 162,333, 243, 3998,33, 734, 492, 767,667, 1221, 1100,67, 471,667, 445, 920,333, 3146,67, 679,667, 647,333, 1239,67, 2861,33, 2863,67, 1078, 1165,67, 2197,33, 1587, 560,667, 441, 889, 1985,33, 2632,67, 1868, 918, 1694,67, 1091,67, 606,333, 475, 606,667, 987,667, 1263, 1375,67, 771,667, 968,667, 2969,67, 1143, 952,333, 1560,33, 1936, 699,667, 371, 402,667, 441, 4196,33, 1597, 1120, 1595, 1806,33, 542,333, 305,333, 267, 288,667, 2509,33, 1311,67, 633, 706,667, 928, 1028, 977,333, 546,667, 308,333
1535,86, 2711,67, 2393, 712,333, 233,667, 138,333, 129,333, 118, 133, 226,667, 2977,67, 903,333, 306,667, 229, 216,333, 182,667, 168, 168,667, 265, 4067,33, 742,333, 491,333, 788, 1234, 1144, 493,333, 461,333, 931,333, 3128, 688,667, 654,667, 1281,33, 2922,33, 2929,33, 1103,33, 1194,33, 2227,67, 1611,33, 574, 441,333, 914,667, 2057,33, 2670, 1868,33, 907, 1708,33, 1115, 594,333, 477, 633,667, 996,333, 1289, 1372,33, 761,667, 978,333, 3033,33, 1139, 956, 1593,67, 1965, 699,667, 384, 400,333, 432, 4286,33, 1605,67, 1118,67, 1595,67, 1815, 551,333, 304,333, 262, 278,667, 2508,67, 1328, 628,667, 700, 936,333, 1042,33, 982, 563, 314,667
1537,41, 2788,67, 2426,33, 721, 251,333, 158,667, 132,667, 123,333, 134, 236,333, 2983,67, 910,333, 316,333, 235,333, 222, 182,333, 165, 167, 261,333, 4120,67, 763, 512,667, 803,667, 1245, 1175,67, 496,667, 485,333, 947,333, 3182,33, 702,333, 670, 1297,67, 2962,67, 2951,67, 1115,33, 1216, 2245,33, 1611,33, 582, 434, 933,333, 2095, 2739, 1919, 929,667, 1742, 1107,33, 617, 488,667, 619,667, 997,667, 1279, 1404,67, 769,667, 1000,67, 3019,33, 1188,67, 964, 1623,67, 1935,33, 686, 394,333, 413, 424, 4273,33, 1654, 1130, 1624, 1800,67, 566, 304,667, 263,667, 297,667, 2514, 1304,33, 644, 700,667, 956, 1059, 995,333, 565,667, 312
1538,97, 2864,67, 2477,67, 739, 263,333, 156, 129,667, 125,667, 143,333, 229,667, 3037,67, 928,333, 323,333, 237,667, 232,333, 189, 172, 165,667, 281,667, 4182,67, 777,667, 528,333, 835,333, 1284,67, 1178,67, 491,667, 495, 949, 3242,67, 736, 663, 1318, 2997,67, 2961, 1128,33, 1254,33, 2263,67, 1659,33, 577, 458,667, 966,333, 2096, 2719,33, 1964,67, 942,667, 1769, 1105, 631, 493,667, 620, 1008,67, 1315,67, 1429, 777, 1012, 3078,67, 1167,33, 986,667, 1624,67, 1963, 714,667, 392, 404, 440,667, 4316, 1642, 1132,67, 1657, 1784,67, 571,667, 312, 271, 292,667, 2536, 1300,67, 631,667, 725,667, 972,667, 1072, 989,667, 577,667, 316,333
1540,52, 2915,67, 2463, 754, 261,667, 152, 140,333, 133,667, 152, 248,333, 3071, 934,667, 335,333, 236,333, 230,333, 184, 174,667, 169, 286, 4218,33, 784,667, 525,667, 831,667, 1260, 1198,33, 512,333, 495,333, 969,667, 3267, 706,667, 695, 1334,67, 3042,33, 3013,33, 1143,67, 1261,33, 2288, 1656, 571,667, 460,667, 979, 2096, 2729,33, 1950,33, 926,667, 1764,33, 1138, 639,333, 501,667, 629, 1032, 1324,67, 1411,33, 777,667, 1006,33, 3095, 1204, 982,667, 1619,33, 1972,33, 715,333, 407,667, 416, 448,333, 4373,67, 1639,33, 1127,67, 1635,33, 1835,67, 578,333, 319,667, 264,333, 293,667, 2555,67, 1342,33, 643,667, 750, 988,333, 1076,67, 1025,33, 580, 329,667
1542,08, 2911,67, 2445,33, 738, 271, 172,667, 145, 130, 150, 270, 2998,33, 899, 329,667, 249,333, 237,333, 187, 165,333, 181, 296,667, 4234, 780,667, 539, 815,333, 1302,33, 1192, 512,333, 514, 1004,67, 3300, 717,667, 678,667, 1321, 3013,67, 3002,33, 1158,67, 1232,33, 2328,67, 1688,33, 593,667, 474,333, 960, 2073,67, 2721,33, 1948,33, 969,667, 1761, 1151,33, 631,667, 509,667, 640,333, 986,333, 1299, 1414,33, 794,667, 1001,67, 3122,67, 1196, 1012,67, 1634,33, 1983,67, 704,333, 391, 417,667, 465,667, 4395,67, 1694,67, 1122, 1647, 1836, 568,667, 320,667, 269,333, 291,667, 2570, 1313,33, 625,667, 743,667, 989, 1098,33, 1023,67, 594,667, 348
1543,63, 2985,33, 2459,33, 726,667, 268,333, 178, 141,333, 140, 156,333, 272,333, 3039,33, 889,667, 330,333, 249,333, 243, 200, 182,333, 182, 304, 4263,67, 793, 549, 839, 1322, 1206,67, 515, 537,667, 1024,33, 3294, 718,667, 658,667, 1347, 3034,67, 3035, 1168, 1273,33, 2369,33, 1667,67, 592, 464, 955,333, 2090,33, 2738,33, 1963,33, 973,333, 1774, 1167,67, 653,667, 504,333, 635,333, 1004, 1301,33, 1446,67, 762, 1025,67, 3166,33, 1209,67, 1009, 1651,33, 1986,67, 705, 400, 428,333, 445,333, 4387, 1658,33, 1155,67, 1672,33, 1832, 579,333, 315,333, 279,333, 305,333, 2608,67, 1363, 641,667, 746,333, 998,667, 1084,67, 1044,67, 585,667, 331
1545,19, 3006,67, 2428,33, 746,667, 272,333, 179,333, 152,333, 140,667, 156, 278,333, 3003,33, 870,667, 336,667, 259, 245,667, 206,667, 177,333, 183, 321,667, 4241,33, 778,667, 530, 843,333, 1299,33, 1209, 535,667, 536,333, 1057,67, 3300,67, 711, 681,333, 1312, 3026, 3048,33, 1172,33, 1312,33, 2390,33, 1650,33, 590,333, 463,333, 914,333, 2007,67, 2713,67, 1981,67, 942, 1826,33, 1190,67, 654, 518,333, 655,667, 1006,33, 1299,67, 1414, 792,333, 1033, 3183, 1228,33, 1017,33, 1653,67, 2023, 721,667, 391, 422,667, 461, 4389, 1687,33, 1156,67, 1688,33, 1831,67, 587, 325, 284, 307, 2553,67, 1340,33, 644,667, 739,333, 993,333, 1107,67, 1043,33, 604,667, 351
1546,74, 3029, 2401,67, 747,667, 272,333, 185,667, 153, 147, 165, 290,667, 3007,67, 871,333, 334, 265, 249,667, 201, 189,333, 190, 331, 4239,33, 800,333, 542,667, 848,333, 1317,33, 1251,33, 555,333, 540,333, 1066, 3294,33, 731,667, 682, 1320,33, 2953,67, 3023, 1186,33, 1293, 2383,33, 1704, 594, 468,667, 919, 2018, 2731,67, 1971,33, 994,333, 1814, 1219,67, 659,667, 519,333, 642,333, 1009,67, 1327,33, 1422,67, 781, 1045, 3158,67, 1219,67, 1039,33, 1694, 2021,67, 701,667, 399,667, 409,333, 460,333, 4401,67, 1657, 1151,33, 1678, 1863,67, 581, 327,333, 284, 314,333, 2556,67, 1323,67, 659,333, 749,667, 996, 1127,67, 1055, 608, 337
1548,3, 3082, 2393,67, 720,667, 270,667, 180,667, 140,333, 145,333, 164,333, 304,333, 3031,67, 875,667, 329,667, 259,333, 259,333, 201, 186,667, 198,333, 345,667, 4253, 788,667, 553,667, 846, 1313,67, 1279,33, 580, 568,667, 1098,33, 3312, 726, 694,667, 1344,33, 2961, 3045, 1210,67, 1311, 2423, 1682,33, 604, 473, 917,333, 2000,33, 2696,67, 1959,67, 962,667, 1795,67, 1205, 676,667, 532,333, 660,667, 1011,33, 1337,33, 1424, 779, 1031, 3217,33, 1247,33, 1050,67, 1711,67, 2000,67, 732,667, 399,667, 420,333, 468,333, 4434, 1659,33, 1173, 1658, 1872,33, 591,333, 333,333, 287,333, 307,333, 2586,33, 1347,33, 645,333, 753,333, 1001,67, 1142,33, 1079,33, 606,333, 356,667
1549,85, 3103,67, 2365,67, 733,667, 273,333, 176,333, 137,667, 141,667, 174, 323,333, 3086,33, 838,667, 330, 248,667, 263, 216,667, 188,667, 201,667, 366,333, 4270,33, 781,333, 544, 855,667, 1334, 1251, 570,667, 578, 1103,67, 3275,33, 719,333, 691,333, 1321,67, 2969,67, 3045, 1211, 1338,33, 2384,33, 1671,33, 610,667, 470,667, 925,667, 1997,67, 2709,33, 1981,33, 988,667, 1826,33, 1242, 682,667, 522, 670,667, 1032, 1325,33, 1470, 797,667, 1039,33, 3221,33, 1253, 1040,33, 1711,67, 2021,67, 745,667, 407, 428,333, 465,333, 4401,33, 1678, 1165,33, 1688,33, 1834,33, 606,667, 346,333, 288,667, 303,333, 2594,67, 1332,67, 677, 767,333, 1019,33, 1166, 1100, 617, 345,333
1551,4, 3131,33, 2393,33, 721,667, 278,667, 175,667, 141,667, 151,667, 186, 329, 3066,67, 881, 333,333, 266, 274,333, 211, 199, 210,333, 353,667, 4290, 805,667, 564,667, 864,333, 1347,33, 1263,67, 590,667, 605,667, 1117, 3307, 710,667, 683,667, 1319,67, 2995,33, 3073,33, 1214,67, 1322,67, 2441,33, 1658, 619, 484,667, 926,333, 1996,33, 2708, 1960, 1001,67, 1832, 1259, 679,667, 538,667, 677, 1024, 1342,33, 1445, 805, 1060, 3222,33, 1257,67, 1070, 1691, 2029,33, 735, 404,667, 435, 460,667, 4437,67, 1697,33, 1182, 1717, 1852,33, 601,333, 332,667, 291,667, 310,667, 2595,33, 1371,67, 675,333, 773,333, 1027, 1153, 1089, 628, 355,333
1552,96, 3120, 2390,67, 733, 274, 183, 152, 158,667, 179, 341,333, 3113, 911,333, 335,333, 261,667, 272,333, 222, 205, 220, 380,333, 4307, 814,333, 574,333, 894, 1373,33, 1287,67, 598,667, 586,667, 1132,67, 3286,33, 753, 717, 1312, 2964,33, 3028, 1228, 1364, 2444,67, 1703,33, 614,333, 488, 939,667, 2040,67, 2728,33, 2006, 996, 1849, 1266,33, 693,333, 553, 714, 1024,67, 1329,67, 1458,33, 802,667, 1035, 3251,67, 1289,67, 1056,33, 1721,33, 2049, 757, 414, 440, 459,667, 4472,67, 1708,67, 1175,67, 1709,33, 1830, 605, 353,667, 293, 310, 2624,67, 1381, 680,667, 773, 1034,67, 1174, 1107,67, 636,333, 349,333
1554,51, 3210,33, 2442, 721,333, 279,667, 185,667, 155,667, 152,333, 199, 343,333, 3144,33, 891,667, 345,667, 288,333, 275,333, 227,667, 211, 229,333, 397, 4366, 833, 570, 899, 1372,67, 1278,33, 602, 588,667, 1143,33, 3331, 754,667, 711,667, 1336, 3020, 3125,67, 1229,67, 1348, 2460,33, 1723,67, 621, 487,333, 955, 2080,67, 2761,67, 2013,67, 988,333, 1840,67, 1288,67, 713, 555,667, 696,333, 1028,67, 1339, 1445,33, 810,667, 1053,67, 3247,67, 1278, 1054, 1724,33, 2030,67, 737, 410, 445,667, 480,333, 4435, 1691,67, 1181,67, 1690,33, 1872,67, 603,667, 355,333, 306, 321,333, 2630,67, 1388,67, 679, 778,667, 1041,33, 1175,67, 1083, 624,667, 371,667
1556,06, 3210,33, 2465,33, 740,333, 276, 190, 159, 165,333, 197,333, 351,333, 3190,33, 904, 359,667, 292,333, 283,667, 234,333, 213,333, 222,333, 408,667, 4416,67, 832,667, 590,333, 905,333, 1398, 1300,33, 615, 596,333, 1129, 3364, 769,667, 706,333, 1351,33, 3048,33, 3110,33, 1234, 1359,33, 2416,67, 1734,67, 624, 499, 963,667, 2109, 2810, 1989,33, 1015, 1864, 1292, 699,333, 569,667, 706,667, 1054, 1347, 1464,67, 820,667, 1049, 3262,67, 1297,67, 1075,67, 1745,33, 2046, 725, 429,333, 442,333, 484, 4442,33, 1681,33, 1196,67, 1702,33, 1853, 615, 362,667, 301,333, 324,667, 2580,67, 1387,67, 678,333, 781, 1047,67, 1187, 1102,67, 643, 365,333
1557,61, 3233, 2511,33, 763, 295,667, 201, 165,667, 163, 202, 349, 3294, 948, 363, 298, 298, 250, 220,333, 232, 415,333, 4407,67, 829, 588, 892,333, 1384,33, 1320,67, 614,333, 606,667, 1129, 3363,67, 757,667, 719,333, 1371,33, 3088,33, 3078, 1241, 1350,67, 2401,33, 1749, 617, 495,667, 989,667, 2168,33, 2808,33, 2039,67, 1013,33, 1856, 1294,33, 716,667, 557, 717,667, 1053,33, 1371,67, 1489,33, 810, 1055, 3320, 1280,33, 1086, 1752,67, 2043, 753,333, 424,667, 446,333, 482,667, 4499, 1741,67, 1177,33, 1716, 1862,33, 622,667, 364,333, 312,333, 337,333, 2633, 1367,67, 675,667, 792,667, 1024, 1190,33, 1123,33, 634, 370,667
1559,16, 3246,33, 2573, 779, 302,667, 210,333, 177,333, 162,667, 201,333, 340, 3307, 979,333, 376, 303,667, 317, 252,333, 225,333, 228,333, 394, 4409,67, 831,333, 579,667, 914,667, 1372,33, 1295, 615, 602,333, 1131, 3347, 771,333, 731, 1390,33, 3078,67, 3113, 1242, 1362,67, 2424,67, 1749,67, 647,667, 517,667, 1010,33, 2232,33, 2829,67, 2029,67, 1025, 1849,33, 1271,67, 722,333, 543,333, 705,333, 1100,67, 1386,33, 1492,33, 815,667, 1054,33, 3264, 1287, 1074, 1713,67, 2060,67, 763,333, 429,333, 450,667, 486,333, 4468,33, 1738,67, 1182,67, 1708, 1864,67, 615,667, 361,333, 290,333, 333,333, 2608, 1381,33, 684, 794,667, 1057,67, 1197, 1118,67, 651,333, 368,667
1560,72, 3311,67, 2669,67, 802, 324,333, 226,333, 185,333, 171,667, 202,667, 341,667, 3332, 982,333, 384,667, 303,333, 309,667, 261,667, 225,667, 241,333, 390, 4425,67, 825,667, 603, 912, 1397,33, 1284,67, 601,667, 587, 1119,67, 3413,67, 764,333, 743,333, 1391,33, 3164, 3137,67, 1247,67, 1361, 2435, 1755, 638,333, 507,667, 1029,67, 2252,33, 2879,67, 2004,33, 1021, 1856, 1282, 705, 563,667, 728, 1095,67, 1413,67, 1484,67, 836,667, 1089,67, 3247, 1302, 1059, 1724,67, 2081,67, 729,667, 423,667, 436,333, 483,667, 4485, 1732,33, 1205,67, 1735,33, 1886,33, 615,333, 359,333, 317,667, 322, 2616, 1410,67, 671, 773,667, 1053,67, 1177,33, 1116, 634,333, 366,667
1562,27, 3270,33, 2661, 810, 324,667, 223,333, 176,333, 181,667, 193,333, 322,333, 3295,67, 1001, 369, 282,333, 294, 260, 219,667, 223,667, 373,667, 4405,33, 822, 602, 922,667, 1382,67, 1298,33, 592,667, 587,333, 1119, 3401, 753,333, 737,667, 1413, 3182, 3122,33, 1232,67, 1354,67, 2389, 1723,67, 637,667, 501,333, 1036,33, 2255, 2889,33, 2015, 1007,67, 1852, 1251, 707,667, 552, 706,667, 1088,67, 1397,33, 1515,67, 817,667, 1065, 3239,33, 1281,67, 1058,67, 1716,67, 2048, 746,667, 431, 452,667, 485,333, 4505,67, 1713, 1203,33, 1712,67, 1889, 630,667, 368,333, 303, 331,667, 2654,33, 1387,67, 661,333, 797,667, 1045, 1190,33, 1108,33, 632,667, 369,333
1563,82, 3260,67, 2583, 818,667, 314,667, 215, 178,667, 179,333, 196, 311,333, 3227, 979, 365, 283, 285,333, 241, 217,667, 214,333, 367,667, 4389, 819,667, 599,667, 887,667, 1391,33, 1251,33, 588,667, 580, 1121,33, 3397,67, 756,333, 723,667, 1413,33, 3123,67, 3114,67, 1227,67, 1373, 2422,67, 1734, 625,333, 521,667, 1017,67, 2194, 2854, 2029, 1022,33, 1862, 1251,67, 697,667, 559,667, 699, 1077, 1379, 1495,33, 819,333, 1060,67, 3203, 1315, 1049,33, 1719, 2053,67, 754, 414,333, 446,667, 487,667, 4467,33, 1703,33, 1214,67, 1691, 1870,67, 621,333, 363,667, 297,333, 329, 2609, 1408,67, 699,333, 788, 1036,33, 1159, 1103, 639,333, 364,333
1565,37, 3280, 2578,33, 790,667, 314,667, 207,667, 173, 169, 195,333, 317,667, 3198,33, 957,667, 358, 279, 277,333, 228,667, 198,333, 205,333, 360,333, 4383,67, 815,333, 583,667, 892,667, 1363,33, 1287,67, 595,667, 569, 1114,33, 3394,67, 767,333, 720, 1404, 3160,67, 3117,33, 1216,33, 1333, 2410,67, 1700, 634, 492,667, 995,333, 2159,33, 2856,67, 2040,67, 1026, 1866,33, 1260, 711,667, 554,333, 700, 1082,67, 1363,33, 1482, 818, 1080, 3230,33, 1274, 1071,67, 1702, 2009,67, 744, 430,667, 447, 480, 4466, 1713, 1181, 1688, 1879, 603,333, 341,333, 300,667, 329, 2617,67, 1391, 685, 796, 1050,33, 1172,33, 1109,33, 615,333, 365
1566,92, 3291, 2548, 772,333, 290,333, 194,333, 164,333, 162,667, 186,333, 317,333, 3144, 929,667, 345,667, 274, 273,667, 208,333, 204,333, 210,333, 353,333, 4339,33, 825,333, 577,667, 906,333, 1364,67, 1265, 590,333, 582, 1145, 3370, 750,667, 726,667, 1382,33, 3096, 3078,33, 1224,67, 1370, 2458,67, 1712,67, 627,333, 499, 975, 2157, 2819,33, 2019,67, 1005,67, 1867, 1268,67, 680,333, 546,333, 700,667, 1037,67, 1391,67, 1457,67, 801,667, 1057,33, 3228, 1274, 1083,33, 1717,33, 2006, 714,333, 416,667, 454, 471, 4405, 1718,33, 1163,67, 1683,33, 1885, 613,333, 348,333, 292,333, 324,333, 2620,33, 1389,67, 684,667, 802,667, 1040, 1178, 1116,67, 626, 367,667
1568,47, 3290,67, 2470,33, 733,667, 272, 174,667, 155,333, 151,333, 178,667, 329, 3140,33, 898,667, 351,333, 272,667, 269, 213,333, 202,333, 224, 363, 4331, 818,333, 573,667, 900, 1372, 1276,67, 614, 605, 1153,33, 3366, 728,667, 725,667, 1350,67, 3074,33, 3129,33, 1229, 1366,67, 2428, 1700, 615, 498, 970, 2124, 2806,67, 2042, 1019, 1859,67, 1265,33, 694,667, 555, 704, 1039,67, 1369, 1447,67, 827, 1054,33, 3236,67, 1286,33, 1055,33, 1720,33, 2031,33, 725, 407,667, 425,333, 471,667, 4422, 1720,67, 1151, 1665, 1847,67, 596, 339, 289,333, 319, 2567,67, 1388,33, 688,333, 778, 1054,67, 1186, 1111,33, 629, 352
1570,02, 3326,33, 2410, 722, 275, 174, 138, 153, 193,667, 354,667, 3116,33, 913,667, 342, 275,667, 259,667, 217,667, 206, 209,667, 384,667, 4347, 808,667, 575,667, 909,667, 1382, 1281, 597, 626,667, 1171,33, 3351,33, 742,333, 715,333, 1381, 3073,67, 3099,67, 1259,33, 1371, 2434,67, 1682,33, 617,667, 502,333, 967, 2115, 2762,67, 2010,67, 995,667, 1842, 1283, 696, 555, 701, 1046,67, 1333, 1464,67, 812, 1058, 3211, 1288, 1045,67, 1702, 2002,33, 717,333, 405, 438, 466,333, 4377, 1700,67, 1160,33, 1689,67, 1862,67, 605, 348,667, 293,667, 303, 2555,67, 1378,67, 689,667, 765, 1077, 1181,67, 1135,67, 633, 359,667
1571,57, 3294,33, 2376,67, 733,333, 263,333, 168, 142, 140,333, 193,333, 368,667, 3182, 905,667, 349,333, 269, 287,667, 234,667, 203, 223,667, 394, 4339, 830,667, 596,333, 940,333, 1372,67, 1293,33, 624, 645, 1231, 3313, 727,333, 705,667, 1364,67, 3080,33, 3081,33, 1261,33, 1381, 2440,67, 1647, 603, 502,333, 961,333, 2106,33, 2762,33, 2006,67, 993,333, 1810,67, 1303, 707,667, 570,333, 704, 1023,67, 1318,33, 1439, 783,667, 1053,67, 3233,33, 1267,33, 1045,33, 1690,33, 2012,67, 713,333, 399, 424, 479,667, 4372, 1690,33, 1168,33, 1673, 1869,33, 613,667, 353, 308, 327,667, 2556,67, 1393,33, 677, 785,667, 1057,33, 1192,33, 1121, 636,667, 353
1573,12, 3188,33, 2358, 701,333, 264, 166, 142,333, 157, 195,333, 367,667, 3111,67, 893,667, 345,667, 276,667, 291, 233,333, 200, 217,667, 409,667, 4299,33, 835, 592, 920,667, 1378,33, 1321,67, 645, 646,333, 1220,33, 3321,33, 752,667, 720, 1329, 3037, 3057,67, 1249,67, 1382,67, 2421, 1674,67, 624, 505,333, 949, 2042, 2776,67, 2002,33, 976,667, 1813,67, 1307,33, 720, 563, 729,333, 1026,67, 1292, 1433,33, 788,333, 1034,67, 3226, 1305, 1059,33, 1697, 2034, 730, 420,667, 426,333, 468, 4347,33, 1709, 1144, 1692,67, 1893,33, 623, 370,667, 304,667, 315,333, 2603, 1397, 692, 791, 1053,67, 1177,67, 1127,67, 652, 349
1574,67, 3036,67, 2323, 712,667, 268, 176,667, 147,333, 147,333, 199, 353,667, 3096,67, 889, 350,667, 298,667, 295, 242, 213, 236,333, 404,333, 4256, 821, 602, 910,667, 1383,67, 1303, 645,667, 626,667, 1203, 3217,33, 747,667, 709,333, 1336,33, 3042, 3086, 1248,67, 1368, 2403,67, 1647,33, 595,333, 496,333, 962,333, 2063,67, 2743,67, 1998, 975,333, 1778, 1318, 715,667, 589, 719,667, 1030, 1327, 1456, 788,333, 1001,33, 3188,67, 1268,67, 1048,67, 1700, 2000,67, 733, 412,333, 432,667, 470, 4343,33, 1686, 1157,67, 1674,67, 1854, 615,667, 372, 307,333, 330,667, 2593,33, 1391,33, 710, 795, 1045, 1183,67, 1121,67, 627,667, 367
1576,21, 2918, 2307,67, 722, 285,333, 180,667, 147, 150,333, 191,333, 340, 3053,33, 901, 346, 300, 303, 227,667, 213, 232,667, 411,333, 4151,33, 820, 582,333, 906, 1356, 1280,67, 617, 628,667, 1120,67, 3218, 743,667, 721,333, 1315, 3020, 3052,33, 1209,33, 1325, 2300,33, 1636, 623,333, 508, 955,333, 2035,67, 2706, 1968,67, 958,333, 1781, 1279,33, 707,667, 567, 699,667, 1033,33, 1336,67, 1479,33, 791,667, 1011, 3166,67, 1263,33, 1049,33, 1674,67, 2001, 728,333, 424, 427,333, 465,333, 4366,67, 1690, 1189,67, 1695,33, 1901,33, 632,333, 382,667, 320, 323, 2581, 1398,67, 678, 786,667, 1070,67, 1151,67, 1096,67, 642, 371
1577,76, 2783,67, 2255,67, 713,333, 279,667, 192,333, 144,333, 145,667, 195,667, 310, 3023,33, 900,333, 347, 290,667, 295,667, 233,333, 220,667, 221,667, 386,333, 4054,33, 794,333, 581, 898,333, 1345,67, 1265,67, 603,667, 581,667, 1081,67, 3188,33, 733,667, 721,333, 1322, 3003,33, 3023, 1200, 1301, 2307,67, 1633,33, 610,333, 503,333, 969,333, 2024,67, 2714, 1997,33, 955, 1734, 1243,33, 686,333, 555, 696,667, 1028, 1342,67, 1435,33, 780,333, 1002, 3137, 1237,67, 1008,33, 1671,67, 2026,33, 748, 419, 440,333, 472,667, 4327, 1688,33, 1175,33, 1659, 1900,67, 631,667, 364,333, 328, 322, 2590,67, 1391,67, 688,667, 774,667, 1032, 1149,33, 1107, 612,333, 366
1579,31, 2709, 2240,33, 697,333, 260,667, 180,333, 148,333, 150,333, 179,333, 278,667, 2936,67, 866,333, 346, 280, 284,667, 236,667, 209,667, 214,333, 364,667, 4005,67, 779, 558,667, 879,667, 1316,67, 1251,67, 584,667, 553, 1045,67, 3165,33, 730,667, 704,667, 1311,33, 2969,67, 2972,33, 1186,67, 1256, 2256,33, 1609,33, 610,667, 488,667, 918,333, 1985,67, 2666,33, 1943, 954,667, 1702, 1183,67, 691,333, 529,333, 683,667, 1007, 1314, 1444,67, 808,333, 977,333, 3102, 1242,33, 1030, 1655,33, 1997, 724, 425,667, 440,667, 465,667, 4300, 1680,33, 1165, 1711,33, 1894,67, 615,333, 366, 300, 324,667, 2540,67, 1407,33, 679, 768,333, 1029,67, 1112,67, 1055, 623, 353,333
1580,86, 2555,33, 2152,33, 704, 275,667, 180,333, 149,667, 157,667, 175,333, 273,667, 2873,33, 834,667, 325,667, 261,333, 273, 228,333, 194, 201,667, 319,667, 3929,67, 752,333, 529,667, 845,333, 1283,33, 1209, 549, 512,333, 985,333, 3092,67, 705, 690, 1290, 2883,33, 2994,33, 1170,67, 1221,67, 2213,33, 1564,33, 584,333, 466,667, 913, 1944,67, 2668,33, 1992,33, 954, 1683,33, 1161,33, 649,667, 534, 672, 1006,33, 1311,33, 1436,33, 786,333, 978,667, 3079,33, 1225,67, 1001,67, 1629,67, 1994,33, 717,667, 418, 427, 456,667, 4220,33, 1657,33, 1153,67, 1686,33, 1866, 612, 366, 307,667, 316,667, 2529,33, 1384,67, 686,333, 774,667, 995,667, 1099,67, 1043, 606, 351,333
1582,41, 2544,33, 2128,33, 664,333, 262,667, 172,333, 142, 134, 158,667, 244,333, 2763,67, 809,333, 316, 254,333, 250,333, 203,667, 183, 192, 301,333, 3916, 746,333, 518, 818,667, 1264,33, 1179,67, 517, 503,667, 944,333, 3106,67, 682,667, 666, 1280,67, 2842, 2903,67, 1132,33, 1216,67, 2223,67, 1589, 591,667, 479,667, 874,333, 1899, 2602,33, 1936, 939,333, 1670,67, 1115,67, 642,667, 524,667, 634,667, 972,333, 1241, 1418,33, 791, 988,667, 3012,67, 1204, 965, 1576,33, 1954,67, 714, 409, 429, 461,667, 4203, 1617,67, 1126, 1658,67, 1883,33, 605,667, 338,667, 286,667, 319,667, 2577,33, 1359,33, 645,333, 749, 973,333, 1089,33, 1017,33, 603,333, 352,333
1583,95, 2454, 2076, 660, 256,667, 163,333, 142, 148,333, 154,667, 236,333, 2715, 774,333, 311,333, 256,333, 255,333, 197,333, 184, 177,333, 279, 3831, 721,667, 498,333, 788,333, 1223,67, 1151, 515,333, 483,667, 934,667, 3054,67, 694, 646,333, 1244, 2812, 2889,33, 1115, 1187,67, 2188,67, 1531,33, 592,667, 456, 845, 1863,33, 2570,33, 1932,67, 919,333, 1714, 1096,33, 628, 500, 625,667, 941,333, 1244,33, 1414, 795,667, 972,667, 3005,67, 1165,33, 947,333, 1578,67, 1893,67, 704, 410,333, 438,333, 448, 4177, 1610,33, 1115, 1648,33, 1864,67, 597, 333,333, 280, 296,667, 2495,33, 1387, 651,333, 742,333, 946,333, 1070, 996,333, 583,667, 342,333
1585,5, 2415, 2033,67, 656,667, 239,667, 158,333, 127,667, 130,667, 153,667, 238,667, 2683, 743, 315, 241, 242,333, 186,667, 175, 180,667, 277,333, 3807,67, 719, 507,667, 775,333, 1227,67, 1163, 509,333, 457,667, 898, 3008,67, 692,333, 632,667, 1208,67, 2761, 2924,67, 1109, 1209,33, 2204,33, 1520,67, 570,667, 422,667, 833, 1844, 2569,67, 1917,33, 931,333, 1657,67, 1061,33, 610, 489, 612,333, 924,667, 1235,33, 1430,67, 776,333, 973,333, 3018, 1151,67, 953, 1572,33, 1933,33, 696,333, 391,333, 401,333, 442,333, 4170, 1629,33, 1102, 1654,67, 1843,33, 578, 337,333, 278,333, 294, 2505,33, 1340, 646,333, 722, 971,333, 1039, 979, 584,333, 328,333
1587,05, 2379,67, 1995,33, 659,333, 252,333, 169, 132,333, 138,333, 142,333, 227, 2665,33, 747, 288, 237,333, 226,333, 180,333, 177,333, 173,333, 268, 3774, 731, 488,667, 767,667, 1199,33, 1145,67, 491,333, 466,333, 904,667, 3013, 674,333, 625,667, 1183, 2741, 2827, 1118,33, 1173, 2164,33, 1552,33, 548,667, 437,667, 824,667, 1812,33, 2538,33, 1880,67, 917,667, 1679,33, 1058, 608,667, 468, 596,333, 915,333, 1263,33, 1396, 764, 975,333, 2956,67, 1159,67, 920,333, 1579,67, 1947,33, 687,333, 389, 403,333, 445,667, 4109, 1575, 1119,67, 1641,67, 1841,67, 586, 319,667, 269,333, 294, 2471,33, 1355,33, 635,667, 699, 954,333, 1019,67, 965, 569,667, 328,667
1588,59, 2368,33, 2015,67, 630, 248,667, 161,667, 128,667, 122,667, 140, 232,667, 2634,67, 742,333, 293,667, 227,333, 219, 180, 167,333, 175, 260,667, 3773,67, 721, 490, 768,333, 1174,67, 1135, 495, 474,333, 897, 2990, 650,333, 632,667, 1169,67, 2727,33, 2869,67, 1081, 1184,33, 2160, 1502,33, 546, 428,333, 802,667, 1832,67, 2564,67, 1898,67, 909,667, 1654, 1062, 599,333, 473,333, 578,333, 923,333, 1244,33, 1386,33, 754,667, 961,667, 2923, 1121, 948,333, 1562,33, 1940,33, 706,333, 381,667, 417,667, 429, 4096,67, 1580,67, 1119, 1635,33, 1820, 569,333, 318, 260,667, 286, 2501,33, 1353,33, 643,667, 725, 937,333, 1022,67, 947, 571, 313,667
1590,14, 2393,33, 1996, 653, 232, 153,333, 125,667, 127,333, 133,333, 233,667, 2660, 723,667, 287, 232,667, 212,333, 179, 154,333, 162,333, 263, 3773,33, 699,333, 477,333, 755,333, 1175,33, 1131,67, 499,333, 468,333, 890, 2984,33, 648,333, 609,667, 1183, 2686,67, 2868, 1082,33, 1133, 2181, 1506,67, 551, 414,333, 824,667, 1800,67, 2512, 1897, 869,333, 1662,67, 1048, 579,333, 478,333, 578,667, 921,333, 1230,33, 1386,67, 769,667, 966,333, 2979,33, 1155,67, 926, 1560,33, 1933,33, 695, 385, 412,333, 420, 4156,33, 1587, 1091,67, 1611,33, 1848,33, 577,333, 323,667, 266, 293,333, 2488, 1349, 624, 713, 944,333, 1019, 953,333, 547, 299,667
1591,68, 2416,67, 1995, 628,667, 226, 154, 120,333, 123,667, 136,667, 231,667, 2641,67, 710,333, 301,667, 224, 220, 170, 154, 169, 261, 3792,33, 705, 481, 739,667, 1179,67, 1115,67, 486, 475,333, 892, 3037,33, 671,667, 619, 1177,67, 2728,67, 2847, 1088,33, 1154,67, 2163,33, 1528,67, 556,333, 417,667, 807,333, 1791,67, 2505,67, 1905,67, 906, 1637, 1039,67, 589,333, 469,667, 594,667, 918,333, 1260,33, 1387,33, 767, 939,333, 2950,67, 1135,33, 951,333, 1572,33, 1903,67, 697,667, 387,667, 404,667, 422, 4119,67, 1571,67, 1104,67, 1637,33, 1839,67, 582,333, 311,333, 265, 285, 2488,33, 1334,33, 625,333, 725,667, 934, 1021,67, 976,667, 549,667, 308
1593,23, 2447,33, 1994,67, 640,667, 234,667, 138,667, 119,333, 117,333, 127, 241,333, 2639,33, 719,667, 271,667, 208,333, 225, 170,667, 166, 168,333, 280,333, 3750,33, 710,333, 489, 747,333, 1184,67, 1136,67, 480, 475, 925,667, 3016,33, 658, 626,333, 1173, 2720,67, 2876, 1111, 1197,33, 2207, 1500,67, 545,667, 447, 792, 1768, 2535,67, 1889,33, 914,667, 1663,33, 1052,67, 596,333, 488, 597,333, 910,333, 1224, 1381, 755,333, 944,667, 2906,33, 1143,33, 927,667, 1552,67, 1925,67, 704,333, 384,333, 405, 423,333, 4137,33, 1576,67, 1078,33, 1640,33, 1883, 565,333, 309,667, 267,667, 290,333, 2488,33, 1357,67, 632,333, 730,667, 966,667, 1005,33, 952,667, 541,333, 311,333
1594,78, 2481,33, 1992, 610,667, 233,333, 134, 117, 117,667, 136, 250,333, 2649,67, 725,667, 278,667, 214,333, 211, 163, 161,333, 168,667, 280,667, 3804, 703, 493, 751, 1187,67, 1135,67, 519,333, 483, 944, 3006,67, 664,667, 615,333, 1188,67, 2699,33, 2849,33, 1122, 1189, 2222,33, 1530,33, 527,333, 426,667, 826,333, 1794, 2499, 1871,33, 910,667, 1682, 1067,33, 603, 472, 593,333, 939,667, 1224,67, 1377, 747,333, 953, 2984,33, 1166,33, 934,667, 1553,67, 1920,33, 681, 370, 397, 430,333, 4083, 1603,33, 1095, 1643, 1874, 565, 318,667, 256,667, 282,333, 2465, 1354,67, 633, 717,333, 927,667, 1031,33, 951, 546, 315,667
1596,32, 2481,67, 2004, 619, 229,333, 139,333, 112,333, 121, 142,667, 254,667, 2681, 721,333, 286,333, 222,333, 224, 178,333, 173, 166,333, 291,667, 3800, 710,333, 499, 765, 1174, 1154,33, 507,333, 484,667, 958,333, 2994,67, 677, 632,333, 1194,33, 2743, 2909, 1109,33, 1214, 2232,33, 1506,67, 554,667, 411,333, 833,333, 1815,67, 2544,67, 1882,67, 917, 1700, 1078, 596,667, 478,667, 609, 916,667, 1246, 1365, 742,333, 933, 2931,67, 1177, 943,667, 1534,33, 1918,67, 678,333, 398,667, 405,333, 427,667, 4097,67, 1597,67, 1091,33, 1618,67, 1871, 576,667, 311, 262,667, 278, 2496,67, 1386,67, 633,333, 714,667, 946,667, 1018, 950,667, 543, 318,333
1597,86, 2471, 1981, 633,333, 221,667, 131, 108, 118,667, 148, 263,667, 2664,67, 730, 289,667, 225,333, 218,333, 178, 163, 175,667, 313,333, 3797, 702,333, 490,667, 786,333, 1190,67, 1155, 523, 509,333, 1139,67, 3011,67, 682,667, 638,667, 1198,33, 2736,67, 2898,67, 1133,67, 1197,67, 2206,33, 1516, 546,333, 425,333, 806, 1809,67, 2524, 1892,33, 936,667, 1661, 1083,67, 597,333, 488,667, 622,333, 942,667, 1236,33, 1389, 743,667, 919, 2909,67, 1158, 960,333, 1564,67, 1921, 712,333, 396,333, 406,333, 416,333, 4116,67, 1577, 1097,67, 1647, 1862, 580,333, 319,333, 270,333, 279,667, 2506,33, 1358,67, 654, 743, 947,333, 1023,33, 946,333, 538, 302,667
1599,41, 2424,67, 2004, 621,667, 224,333, 143,333, 115,333, 122, 147,667, 266,333, 2680,67, 718,667, 286, 217,667, 233, 186,333, 170, 173,333, 300,333, 3774, 731,667, 480,667, 752, 1186,67, 1168,33, 525, 515,667, 1064,33, 2967,67, 661,333, 625, 1203,33, 2740,67, 2844,67, 1113,33, 1198,67, 2182, 1471, 540, 430,667, 820, 1802, 2547,67, 1892,67, 897,667, 1647, 1086,33, 607,667, 470, 616, 928, 1239, 1389,33, 760, 915,667, 2935, 1157,33, 961, 1551,33, 1931, 695, 389, 403,333, 403, 4077,33, 1577, 1103,33, 1643,33, 1857, 576,333, 310,333, 263,667, 269, 2451,67, 1375,67, 648,667, 755,667, 988,333, 1042, 961, 566,667, 315,333
1600,95, 2343,33, 1905,67, 619, 231,333, 146,667, 112,667, 122, 141, 245, 2618,33, 735, 281, 228,667, 236,667, 190, 172,667, 181,333, 301,667, 3751,33, 700,333, 514, 768,667, 1215, 1152, 515, 494, 945,333, 2949,33, 658, 627,333, 1183,67, 2738, 2858,67, 1127,33, 1157,33, 2129,33, 1445, 530,333, 435,333, 815,333, 1765,33, 2496,33, 1842,33, 879,333, 1586,33, 1041,33, 607, 491,333, 609, 917,667, 1218,33, 1374, 769,667, 935, 2897,33, 1140,33, 938,333, 1531, 1957,67, 698, 386,667, 379,333, 395, 4068,67, 1589,33, 1077, 1608,33, 1868,33, 592, 318,667, 263,333, 272,667, 2461, 1358,33, 634, 741,667, 943,333, 1024, 978, 550,333, 304
1602,5, 2170, 1839, 596,667, 223,667, 151,333, 121,333, 128, 149,333, 241, 2592,33, 709, 278,667, 234, 235, 187,333, 172,667, 177,667, 299,333, 3668, 690,667, 481, 750,333, 1162,67, 1124,33, 506,333, 479, 909,333, 2866,33, 647,333, 612,333, 1195,67, 2704, 2800,33, 1093,33, 1146,67, 2113, 1433, 538, 418,333, 795,333, 1746, 2431, 1857, 855, 1559,33, 1023, 597,667, 475, 607, 893,333, 1228,33, 1362,33, 744,667, 865, 2870,67, 1140,67, 907,667, 1531,67, 1892,33, 696,667, 386, 385, 406,333, 3965,33, 1572,67, 1071,33, 1634,33, 1870, 588, 330, 265,667, 290,333, 2448, 1353,67, 644,667, 732,667, 944, 1017, 931,333, 543,333, 299,333
1604,04, 2085,33, 1755,33, 574,333, 221,333, 140, 112,667, 113,667, 137, 234,667, 2481,67, 677,667, 269,333, 217,333, 230,667, 181, 157,333, 168, 270,333, 3517,33, 668,667, 456,333, 708,667, 1111,33, 1091,33, 472, 450,333, 837,667, 2796,33, 632,667, 587, 1141, 2625,33, 2751,67, 1058, 1090,33, 2057, 1391,33, 519, 411,667, 758, 1681,33, 2436,67, 1849, 851, 1520, 985, 560,667, 453,333, 580,667, 872,333, 1188,67, 1363, 742,333, 881,667, 2767, 1097, 885,333, 1488,67, 1867,33, 672,333, 389,333, 386,667, 395,667, 3900, 1538, 1060,67, 1589,67, 1864,33, 569,333, 333, 272,333, 271,333, 2393, 1346, 634,667, 722, 941,667, 998, 917,333, 536,333, 306,667
1605,58, 1982,67, 1685, 575,667, 211,333, 144,667, 117, 117, 138,333, 215,667, 2386,33, 652, 267, 209,333, 210,333, 175,667, 147,333, 160,667, 262,667, 3405,33, 638, 443,667, 681, 1093,67, 1069,67, 465,333, 433, 790, 2725, 629, 593,333, 1115,67, 2519,33, 2674,33, 1028,67, 1058,67, 1978,33, 1351,33, 513,333, 396, 773,333, 1619,67, 2336,67, 1809,67, 825, 1460, 950,667, 538,333, 445,667, 570,333, 865,333, 1162,33, 1339, 740,333, 853,333, 2719, 1047, 865,667, 1482,67, 1820,67, 676,667, 390,333, 390,667, 394,333, 3804,33, 1513,33, 1029,67, 1593,33, 1817, 576,667, 316,667, 261, 264,667, 2349,33, 1334, 627, 691, 904,667, 962,333, 892, 526, 290,333
1607,12, 1913,67, 1619,67, 542,333, 204, 137, 111, 111, 126,667, 198,333, 2301,33, 620,333, 253,333, 202, 193, 160,333, 149,667, 155, 242,333, 3303,33, 641,667, 426,667, 668,667, 1042, 1019, 419,667, 417,667, 776,667, 2673, 588,333, 582, 1063,33, 2436,33, 2655,67, 1005, 1018,33, 1975, 1316,67, 492,667, 392,667, 720,333, 1570,33, 2310,67, 1783,67, 817,667, 1440,33, 934,667, 534,333, 422, 547,667, 844,333, 1155,67, 1321,67, 719,333, 855, 2639,67, 1044, 833,333, 1408,67, 1821,67, 670, 380, 391, 393,333, 3737, 1469,33, 1018, 1560, 1832,33, 568,667, 307, 247, 249, 2323,67, 1312, 617,667, 672,333, 873,667, 924, 859, 497,667, 281
1608,67, 1863,67, 1542,33, 525,333, 201,333, 128, 105,667, 109, 122,333, 190,667, 2245, 613,333, 235,333, 195,667, 204,333, 154,333, 147,333, 149, 228,333, 3195,33, 626,667, 430,333, 639, 1011, 1016, 439, 398, 757,667, 2569, 589,667, 555, 1035, 2412,33, 2584, 980,333, 1005,33, 1898, 1290, 484,667, 380, 704, 1566,33, 2261,33, 1757,67, 791, 1432,67, 893, 517, 413, 525,333, 813,667, 1128, 1297,33, 714, 843,333, 2559, 1026,67, 818,667, 1392,67, 1769,33, 638,667, 375,667, 375,333, 373,333, 3587,67, 1457,33, 983, 1531, 1815,67, 557,667, 306, 256,667, 245,333, 2321,67, 1284,33, 608,333, 699, 868, 904,667, 829, 487,333, 285
1610,21, 1814,33, 1514,33, 503,667, 194,333, 119,333, 99,6667, 102, 109, 185,333, 2164,67, 578, 241,333, 181,667, 194,333, 150,333, 137, 134, 223, 3095,33, 593,667, 401,667, 629,333, 990,333, 998, 414,333, 385, 708,667, 2528,33, 589,667, 549,667, 1026,67, 2368,33, 2497, 937,333, 990,333, 1851, 1247,67, 479,333, 368,333, 682,667, 1520, 2195, 1732,33, 810, 1397, 858,667, 497,333, 408,667, 516,333, 782,667, 1092, 1312,67, 688,333, 804,667, 2521, 997, 813, 1357,67, 1732,67, 658,333, 363,667, 364,667, 375,333, 3546, 1446,33, 990,333, 1523,33, 1779,33, 555, 288, 244,333, 251, 2316, 1301, 590,667, 673,667, 862,667, 889, 826,333, 470,333, 266,333
1611,75, 1745, 1465,67, 498,667, 178,667, 116,667, 98,6667, 103, 115, 184,333, 2113,33, 566,667, 240,667, 183, 184, 144,667, 132, 130,333, 211, 3096, 577,667, 381,667, 617,333, 953,333, 985,333, 406,667, 373,667, 693, 2462,67, 573,333, 531,333, 1010, 2324, 2463,67, 956, 960, 1844,33, 1244, 475,333, 360,667, 697,333, 1507, 2191,67, 1737,33, 764,333, 1376,33, 840, 506,333, 397,667, 507,333, 777, 1104,33, 1282,67, 670,333, 807, 2476, 975,333, 787,333, 1316,33, 1748, 635,333, 363,667, 363,667, 365,667, 3498,33, 1415, 961,667, 1505,33, 1788, 544,333, 300, 235,667, 243, 2235,33, 1288,33, 596, 663,667, 839,667, 861,667, 787, 451, 257,333
1613,29, 1703,33, 1435,67, 485,667, 191,667, 115,667, 104,667, 97, 113, 173,667, 2087,67, 566,333, 232, 182,333, 176, 145, 129,333, 135, 209,667, 3009,33, 576,333, 380, 597, 946,667, 947,667, 411,667, 374, 681, 2390,33, 566,667, 521, 1007,33, 2290, 2480,33, 918,667, 935,667, 1783, 1213, 474, 352,667, 665, 1460,67, 2139,67, 1690,67, 763, 1344, 819, 477, 378,667, 498,333, 749, 1066,67, 1254, 671, 782,667, 2425,33, 944,667, 761, 1315,67, 1702, 640,333, 353,333, 351,333, 355,667, 3434, 1393,33, 953,333, 1502, 1778, 544,667, 280,667, 229, 229, 2205,67, 1267,33, 582,333, 651,667, 827, 842,333, 776,333, 461,333, 247
1614,83, 1646,33, 1381,67, 485,667, 180, 108, 88,6667, 95, 103,333, 172, 2046, 544,333, 230,333, 169,667, 166, 140,667, 132,333, 137,667, 195,333, 2933,33, 576, 390,333, 595,667, 915,333, 931,667, 382,333, 342, 672,667, 2375,33, 548,667, 509, 965,333, 2270,67, 2428, 905,333, 906,333, 1765, 1202,67, 451,333, 348,333, 657,667, 1436,33, 2138, 1641,33, 733, 1294,33, 792, 481,667, 371,333, 467, 761,667, 1057,67, 1263,33, 669,667, 779,667, 2355, 949, 757, 1295,67, 1658, 620, 354, 343,667, 357,667, 3369,33, 1373,67, 928,667, 1471, 1746, 546,667, 285,333, 228,667, 237,667, 2168, 1257, 563,333, 641, 817, 838,333, 750,667, 442, 259,667
1616,37, 1616, 1376, 484,333, 176,667, 116,667, 93, 95,6667, 100,667, 164, 1964,67, 532,333, 225,333, 175,667, 172, 141,333, 124,667, 127, 208, 2880,67, 560,667, 357, 570,667, 902, 922, 394,333, 343,667, 646, 2340,67, 546,667, 493, 967,333, 2226,67, 2402,67, 892,667, 888,333, 1720, 1179,33, 434, 353, 652,667, 1409,33, 2099, 1650,33, 726,667, 1287, 770,333, 466, 360,333, 480, 753,333, 1032,67, 1241,33, 666,333, 762,333, 2338, 924, 732, 1265,33, 1641,33, 604,667, 339,667, 331,333, 329,333, 3344, 1340, 912,667, 1466,67, 1732, 529,667, 273,333, 217,333, 225,333, 2167,67, 1230,67, 560,667, 659, 800, 798,667, 728,667, 430,667, 251,333
1617,91, 1602, 1348,33, 478, 173,333, 115,333, 89,3333, 91,3333, 99,6667, 159,667, 1958,33, 536, 215,333, 169,333, 155,333, 131,667, 119, 121,667, 196,333, 2870,33, 556, 366,667, 569, 897, 895,667, 379,333, 324, 627,667, 2285,67, 535,667, 496,333, 943,667, 2174,67, 2362,33, 885, 905, 1710,67, 1149,67, 447,333, 334,667, 634,333, 1374,67, 2067, 1601,67, 724,333, 1278,33, 785,333, 444,333, 359,333, 457,667, 725,667, 1005, 1239, 655,333, 779,333, 2284,33, 919, 726, 1226, 1653, 612, 355, 344, 342,667, 3270,33, 1346, 912,667, 1465,33, 1722,67, 526, 275,667, 221,333, 226,667, 2129,67, 1281, 570,333, 638,667, 820, 812, 722,667, 423,667, 244
1619,46, 1584,67, 1346,67, 456,667, 180,667, 108, 96,6667, 90, 103,667, 153,667, 1982,67, 517,667, 222,667, 159,333, 153,333, 133,667, 117,667, 119,667, 193,333, 2827,33, 559, 361, 570,667, 875, 887,333, 360,667, 330, 615,667, 2273, 532,667, 480,333, 932, 2194,33, 2339,33, 884, 889,333, 1696,67, 1129, 429, 334, 619,333, 1350,33, 2029,67, 1616, 721,333, 1284,67, 757,333, 442,333, 355,667, 457,333, 721,667, 1012, 1216,33, 656,333, 742,667, 2256,67, 898, 705,333, 1230,33, 1646,67, 607,667, 330,333, 342, 343,333, 3246, 1327,67, 902,333, 1413,33, 1750,33, 513,667, 277,333, 209,333, 231,333, 2086, 1256, 566,333, 647,667, 810,333, 769,667, 712, 409,667, 253
1621, 1522,67, 1313,33, 446,667, 171, 114,667, 92, 95, 104,667, 154,333, 1936,33, 526,667, 224,333, 166, 161,667, 127,333, 115,333, 116,667, 177,333, 2811, 542, 367,667, 554,333, 861,667, 889,333, 370,333, 313, 590, 2239, 520,333, 489, 930,333, 2135,33, 2271,33, 856,333, 858,333, 1650,67, 1128, 430, 336, 612,667, 1371,67, 2028,33, 1609,33, 717,333, 1280,67, 741,333, 438, 362,667, 451,667, 716,333, 1019, 1221,33, 632,667, 748,667, 2253, 901,667, 709,667, 1208,33, 1605,33, 587, 343,667, 334,667, 348,667, 3173,67, 1317,67, 903,333, 1436,33, 1716,33, 508, 276,667, 217, 228,667, 2096,33, 1250, 556,333, 615,333, 784,333, 769,667, 706, 415,333, 242,333
1622,54, 1504,67, 1301,67, 466, 166,333, 112,333, 90,6667, 88,6667, 95,6667, 154,667, 1876,33, 495,667, 216, 159,333, 152,333, 131,667, 125, 107,667, 186, 2698,67, 542,333, 352,667, 532,667, 841,333, 875,667, 363,667, 320,667, 575, 2214, 514,667, 483, 889,667, 2120, 2281,33, 862, 837,667, 1670,33, 1118,33, 427,333, 322, 635,333, 1345,67, 2005, 1560,33, 694,667, 1242,67, 737, 436, 351,667, 455,667, 706,667, 1003, 1188,67, 665, 730, 2199, 883, 711,333, 1182, 1602,33, 591, 324, 338,667, 338,667, 3152, 1319,33, 883,667, 1439,67, 1720, 515,667, 257,667, 212,333, 223, 2065, 1239,33, 546,667, 615, 761,333, 768, 671, 410, 239,333
1624,08, 1465,67, 1278,67, 447,333, 160,333, 105,667, 94,6667, 85,6667, 97,6667, 141,333, 1869,33, 500,333, 209, 158,333, 150,667, 126,333, 122, 117, 182,333, 2689,67, 523, 335,667, 542, 826,667, 850,667, 358, 291,333, 575,667, 2177,67, 524,667, 478,333, 923,667, 2092, 2206,33, 827, 819,333, 1618,67, 1108,67, 417,667, 317,333, 628,333, 1324, 1962, 1555, 695, 1233,67, 720,333, 418,333, 333,667, 436, 693,667, 997, 1200,67, 645,667, 727, 2171,67, 879, 677, 1178,33, 1570,67, 594,333, 337,667, 349,667, 337, 3110,67, 1296,67, 891,333, 1388, 1708,67, 504,667, 274,667, 219,667, 216,667, 2058, 1229,33, 537,333, 623,667, 770,333, 762,667, 696, 389, 239
1625,61, 1483,33, 1281,33, 447, 163,667, 106,333, 86, 85,6667, 96,6667, 148,333, 1847, 510, 203,667, 151,667, 154,333, 119, 115,333, 110,667, 171,667, 2648,33, 524,667, 339,667, 537, 827,333, 838, 349,667, 307, 567,333, 2159,33, 523,333, 467,333, 911, 2100, 2254, 816, 854, 1630,67, 1117,33, 413, 334,333, 616, 1321,33, 1943,33, 1525, 693, 1246, 713,667, 423,667, 341,667, 430,667, 687,333, 990, 1206, 651,333, 693,667, 2146, 868, 683, 1192, 1567,67, 586,667, 331,667, 324, 323, 3066, 1304, 864,333, 1416,33, 1670,33, 512,667, 262,333, 207, 208,333, 2050,33, 1198,67, 535, 604, 764, 747,333, 663,667, 385,333, 223,667
1627,15, 1471,67, 1246,33, 440,667, 173,667, 105, 86,6667, 90,6667, 93,6667, 145,667, 1832, 507,333, 211,667, 151,667, 144, 122,333, 110,667, 115,333, 169, 2632,67, 520,667, 329,667, 522, 809, 846,333, 350, 290,667, 553, 2135,67, 496,333, 476, 917, 2055,33, 2181,33, 827,667, 828, 1610,67, 1083,33, 421,333, 316, 597,667, 1284,67, 1906, 1519,33, 682,333, 1212,67, 698,667, 413,667, 333,667, 420, 689,667, 984,667, 1180,67, 635, 693,667, 2110,33, 836,333, 648,333, 1163,67, 1572, 582,333, 331,333, 342,667, 354, 3038,33, 1265,67, 871,667, 1368,33, 1703,67, 520,333, 261, 209,333, 222, 2036,33, 1189,33, 537, 604,333, 757,333, 728,667, 660, 396,333, 224,333
1628,69, 1423,67, 1244, 434, 169, 101,667, 88, 83, 97, 140,333, 1797,33, 495,667, 213,667, 155,667, 148,333, 125,333, 109, 113,333, 167,667, 2605,33, 525,333, 326,667, 521, 800, 838, 365, 286,667, 547, 2144, 500,333, 460,667, 886, 2051,67, 2162,67, 815,333, 825,333, 1582,33, 1056,67, 405, 320, 593, 1295,33, 1902,67, 1516, 680,667, 1215,67, 693,667, 420, 323, 418,667, 675,333, 981, 1185,67, 628,333, 704,333, 2099,33, 870,667, 648,333, 1118,67, 1532, 578,333, 313,667, 318, 325,667, 2986,33, 1256,33, 849,333, 1367,67, 1668,67, 500,333, 271,333, 197, 211,667, 1975,67, 1203,67, 535, 607, 752,667, 741,333, 644,667, 392,667, 223,667
1630,23, 1406,33, 1236,33, 433,333, 167, 95, 91,3333, 89, 82,3333, 136,667, 1785,67, 484,333, 203,667, 152,333, 142, 121, 104, 113, 167,667, 2571, 516, 340,333, 505, 789,333, 821, 346, 291, 550,333, 2115, 487, 457,667, 878, 2030, 2142,33, 814,333, 799,333, 1562, 1059, 405,333, 313,667, 596, 1294, 1907, 1527,33, 677,667, 1195, 697,333, 407,667, 329,333, 414,667, 664,333, 986,667, 1186, 624,667, 721, 2078,67, 848,333, 672,333, 1150, 1518, 554, 324,333, 324,333, 320,667, 2982,67, 1263,67, 860,333, 1390, 1695, 506,333, 254,333, 211, 212, 1974,33, 1199, 547,333, 605, 731,333, 718, 660,333, 377, 218
1631,77, 1399,67, 1228, 422,333, 157, 97,6667, 85,3333, 87, 87,3333, 135,667, 1778, 476, 202,333, 156, 145, 120,333, 111, 102,667, 165,667, 2534,67, 505, 327,667, 503,667, 790, 803,667, 334, 284, 540,333, 2073,67, 483,333, 453,333, 890,333, 2048, 2133, 834,333, 810, 1543, 1062, 408, 311,333, 591, 1298,33, 1900,67, 1468, 670,333, 1189,67, 679,333, 393, 314, 409,333, 664,333, 938,333, 1164,67, 620,333, 693,667, 2054,33, 828,333, 662,333, 1124, 1500, 569,333, 321,333, 328, 308,333, 2921,33, 1253, 827,333, 1375,33, 1671,33, 507, 264,667, 204,667, 212,333, 1989, 1181, 529,667, 605,667, 736,667, 707,667, 643,667, 376,333, 213,333
1633,31, 1390,33, 1184,33, 419,667, 159,667, 102, 83,6667, 88,6667, 89, 137,333, 1745, 483,667, 190, 149, 142,333, 121, 108, 102, 152, 2524,33, 504,667, 335, 495, 763,667, 804,667, 333,667, 279,667, 528, 2057, 478,333, 448,333, 869, 1997,33, 2079,33, 816,667, 787,333, 1549,33, 1035, 395,333, 307,667, 593,333, 1248,67, 1861,67, 1498,67, 659, 1154, 658, 395,333, 316,333, 399,333, 660,333, 950, 1163,33, 615,667, 675,333, 2017, 814,333, 643, 1119,67, 1501,67, 558,667, 322,667, 324, 331,333, 2903,67, 1218, 840,667, 1347, 1655,67, 503,333, 261,333, 206,667, 203,667, 1964, 1188,67, 540,667, 573,333, 724,667, 706,667, 636,667, 381,667, 224
1634,84, 1402, 1193, 419,667, 163,333, 108,333, 82,6667, 81, 89,3333, 138,667, 1744, 462,333, 196, 152, 145,667, 129, 111, 107,333, 158,667, 2491,67, 495,667, 329,333, 498,333, 785,667, 797,667, 335,333, 279,333, 518,667, 2002,67, 484,333, 451,333, 874,667, 1988, 2101,33, 795,333, 791,667, 1550,67, 1050,33, 393, 306, 575,667, 1249,33, 1845, 1473,67, 663,333, 1159,33, 675, 399,333, 321, 419, 653,667, 958,333, 1157,33, 616,667, 703, 2010,33, 815,333, 631, 1079,67, 1499,33, 565,333, 330, 325,667, 316,667, 2912,67, 1233,67, 834,333, 1337,33, 1685, 504, 255,667, 206,667, 209, 1959,67, 1187, 522,667, 594, 736,333, 706,667, 627,333, 359,333, 207
1636,38, 1396, 1182, 412,667, 157,667, 98, 86,3333, 80,3333, 81, 138, 1712,67, 468,667, 206, 155,667, 144,667, 118, 105, 108, 164, 2433,67, 495, 326,333, 506,333, 764, 791,333, 327,333, 275, 517,333, 2009, 483,667, 448,667, 873,333, 1954,67, 2067, 793, 772,333, 1541,67, 1020, 408,333, 301,667, 570,333, 1262, 1832, 1466, 636,333, 1145, 659,333, 392,333, 321, 400,667, 636,333, 941,667, 1136, 609,333, 683,333, 1970,33, 826,333, 619, 1101,33, 1455,67, 558,667, 318, 318, 327, 2900,67, 1219,67, 826,333, 1317,33, 1684, 493,667, 258,667, 209,667, 205, 1909,33, 1172, 540, 597,333, 751, 695,667, 614, 367,667, 214
1637,92, 1370, 1179,33, 418,667, 158,333, 100, 77,3333, 82, 91,3333, 128, 1712,33, 466, 198, 154, 139,333, 118, 102,333, 114, 165,667, 2414,33, 492, 316,667, 498,667, 759, 796,667, 327, 284,333, 525,333, 2006,67, 476,333, 438,667, 840, 1956,33, 2074,67, 779,667, 776, 1509,33, 1013,33, 392, 305,333, 574, 1224,33, 1804,67, 1451,67, 665,333, 1127,33, 643,667, 370, 317,667, 406,333, 636,333, 942, 1145,67, 587,667, 690, 1952,33, 808, 614,667, 1095,67, 1446,67, 577,333, 322,333, 318,667, 303,667, 2821, 1250,33, 810, 1315,33, 1646, 502,667, 246,333, 198,333, 199,333, 1889,67, 1179,67, 522, 575, 725,667, 691,333, 612,333, 369,667, 211,333
1639,45, 1367, 1147,33, 404, 161,333, 106, 81,6667, 82, 92,3333, 131,333, 1673, 464,667, 201,667, 143, 141,667, 115, 103,667, 109,333, 155,667, 2373,67, 482, 307,667, 489,667, 744,667, 791,667, 336,667, 276,667, 531, 1986,33, 483,667, 432,667, 854,333, 1917, 2040,33, 769,333, 757,667, 1486, 995,667, 386,333, 290, 582,333, 1238, 1803,67, 1433,33, 634,333, 1124,33, 635,667, 393,667, 309,333, 400,333, 631, 942,333, 1140,67, 603, 677, 1928, 783,667, 632,333, 1093, 1438,67, 552,667, 325, 324, 305, 2834, 1214,67, 802,667, 1310, 1652,33, 501,667, 252, 195,667, 198,333, 1878,67, 1151,33, 514,333, 611, 724,333, 698,667, 612,333, 362, 207,667
1640,99, 1387, 1157,33, 404,333, 158, 94,6667, 87, 87,6667, 84,6667, 129, 1686,67, 458,333, 194,333, 143, 139,333, 120,333, 107,333, 104, 169,333, 2336,67, 477,333, 311,333, 481, 733,667, 781,333, 317, 275, 495,667, 1967, 483, 431, 841,667, 1922,67, 2007,67, 768,667, 747,333, 1506,67, 1007,33, 402,667, 294,333, 568,667, 1224, 1810,33, 1434, 642,333, 1125, 634, 378,667, 302, 394,667, 626, 915, 1146,67, 606,667, 680, 1936, 803,667, 621, 1063,67, 1453, 546,667, 314,333, 316, 313,667, 2792, 1199,33, 830,333, 1316, 1628, 503, 250,667, 195,667, 207, 1879, 1150,67, 523,333, 591,333, 712, 685,667, 596,667, 360, 197,667
1642,53, 1350,67, 1120, 415, 159, 104, 88,6667, 79,3333, 89,6667, 134, 1653,33, 458,667, 198, 146,667, 136,667, 118, 109, 100,667, 155, 2360,67, 480, 308,667, 462,667, 736,667, 779,667, 313,667, 264, 492,667, 1973, 459,667, 431, 850,667, 1908,33, 2003, 773,667, 744,333, 1488, 991,667, 383,333, 290, 565,667, 1241,67, 1764,67, 1424,67, 656,667, 1114, 621,667, 386, 317,667, 379,667, 622, 912, 1136,33, 603, 672,333, 1906, 813,333, 609, 1055,67, 1443,33, 535,667, 322,667, 311,333, 308,333, 2774, 1215, 814, 1307,67, 1618,67, 491,333, 247,667, 204,333, 197,667, 1855, 1141,33, 529, 574, 705,667, 688, 593,333, 358,667, 213,333
1644,06, 1327, 1132, 396, 166,333, 104, 82,6667, 80, 90, 129,333, 1666,67, 460, 197,333, 155,667, 141, 114, 106,333, 107, 157,667, 2343,33, 480,333, 304, 475,333, 712, 791,667, 327,333, 264,333, 507,333, 1937,67, 475, 434, 843, 1879, 1969, 774, 729, 1479, 981,333, 383, 301, 557,667, 1201,33, 1781,33, 1407, 636, 1130,33, 611,333, 376, 297, 387, 618, 898,333, 1126,33, 601,333, 670,333, 1906,33, 790,333, 604,667, 1062,33, 1387,67, 551, 315,333, 310,667, 313,667, 2765,33, 1177, 784,333, 1294,33, 1619,33, 486, 249, 194,667, 205,333, 1849,33, 1146,67, 516,667, 590,333, 708, 693, 588,667, 349,333, 218,333
1645,6, 1320,67, 1121, 396,333, 165,333, 98,6667, 90, 81,6667, 89,6667, 129,333, 1652,33, 468,333, 196,667, 138,333, 134, 115, 106,333, 105,333, 158,667, 2295,67, 472,667, 293,333, 464, 738,667, 753,667, 316,333, 264, 490,333, 1906, 470, 421,333, 822,667, 1878,67, 1960,33, 758, 736,333, 1454,67, 969,667, 383,667, 285,667, 557, 1205,67, 1744, 1373,67, 626,333, 1099,33, 627, 381,667, 290, 388,667, 622,667, 905, 1128,33, 590, 668, 1856,33, 779,333, 603, 1056,67, 1401,33, 557,333, 305, 316,667, 317,333, 2713,33, 1164,33, 788,333, 1307,33, 1584,67, 493, 242, 194,667, 192,667, 1834,33, 1117, 525, 596, 704,667, 687,667, 598,667, 362,333, 203,333
1647,13, 1319,33, 1123,67, 405,333, 150,667, 98,6667, 88,3333, 80,6667, 85, 127,667, 1622,33, 456,333, 198,333, 144, 129,333, 114,333, 99, 106,667, 150,667, 2286,67, 468,333, 301, 470,667, 717, 760,333, 308,333, 257,333, 478,333, 1873,67, 470,667, 429,333, 833,667, 1893,67, 1939,33, 750, 734,333, 1420,67, 943, 373,667, 298,333, 553,333, 1196,67, 1711, 1388,67, 623,333, 1090,33, 624, 364, 294, 371,333, 614,667, 887, 1109,33, 590,333, 653, 1825,33, 754, 592, 1047, 1377,33, 536,333, 319,667, 310,667, 303, 2693,33, 1147,67, 783, 1267, 1590,33, 485,333, 256,667, 193,333, 206,667, 1828,33, 1117,33, 515,333, 563,667, 697, 676,333, 584,333, 344,333, 194,333
1648,67, 1303,67, 1127,33, 396, 157, 99,3333, 82,6667, 83,3333, 86,3333, 129, 1618,67, 459,333, 182,333, 149,667, 137,667, 108,333, 106, 100,667, 159,333, 2246,33, 476, 290,667, 463, 710, 737, 314,333, 259,333, 486,333, 1881,33, 458,333, 411, 821, 1884,33, 1910,67, 759,333, 711,333, 1429,67, 940,333, 379,667, 285,667, 548,333, 1172,33, 1699, 1366,33, 629,333, 1069, 622, 363, 293, 386,667, 615, 890,333, 1098,33, 590, 633, 1838,67, 761, 601,667, 1040, 1385,33, 536,667, 311, 308,333, 298, 2675,33, 1162, 801, 1284, 1600,67, 482,667, 247, 188,333, 202,667, 1813, 1140, 511,333, 568, 705, 655,333, 582, 350,667, 202,667
1650,2, 1306,33, 1082, 400,333, 163, 102,333, 83,6667, 80,6667, 89,3333, 124,667, 1596,33, 449,333, 186, 141,333, 136,333, 114,667, 99, 100,667, 151,667, 2221, 455,667, 306,333, 457,667, 706,667, 754,333, 303,333, 257,667, 494, 1857,67, 439,333, 426,333, 820,667, 1816,33, 1920,67, 726,667, 703,667, 1424,33, 947, 378,667, 283,667, 559,667, 1172, 1704,33, 1360, 625, 1073,67, 614,333, 358,333, 283, 370, 608,333, 887,667, 1120, 577, 644, 1797, 747, 577,667, 1021,33, 1362, 525, 309,667, 319,667, 305,333, 2636,67, 1149,33, 796, 1273,33, 1596,33, 494,333, 248, 196,667, 187,667, 1800,67, 1105,33, 527, 572,667, 712,667, 662, 578, 334,333, 200,667
1651,74, 1304,33, 1088,67, 401, 149,333, 106,333, 85,6667, 83,6667, 88, 123,667, 1563,67, 436,333, 194,333, 149,667, 137,333, 114,333, 98,3333, 99,6667, 149,667, 2235,33, 451,667, 297,333, 470,667, 693,667, 734,667, 303, 260, 473, 1855, 452, 409,333, 796,333, 1825, 1884, 748, 702,333, 1401,67, 935, 377,333, 288,333, 539,667, 1173, 1708, 1355, 619,333, 1062, 607,667, 355,667, 296, 367,333, 603, 891,333, 1087, 587,333, 644, 1798, 752,333, 578,667, 998, 1380,33, 537, 314,333, 310, 301,333, 2603,67, 1155,67, 767, 1264,33, 1604, 476,667, 245, 195,667, 199,333, 1821, 1117,67, 496,667, 554,333, 692,333, 648,333, 571,667, 338, 198
1653,27, 1310,33, 1086,67, 398, 163, 104,667, 92,3333, 84,6667, 83,6667, 129,667, 1583, 451,667, 191, 146, 132,333, 112, 111,667, 105, 147,333, 2180,33, 470, 288,667, 454,667, 694,667, 739,667, 314,333, 260,333, 461,667, 1850,33, 440, 410,667, 796, 1822, 1861,67, 728,333, 699, 1396,67, 952, 369, 286, 537,333, 1208,67, 1672, 1358, 614,333, 1059, 583,667, 354,333, 287,667, 375,333, 608,333, 893,667, 1097,33, 566,667, 638, 1759, 728, 572,667, 1000,33, 1360,67, 527,667, 311, 305,333, 286, 2611,67, 1122, 766, 1242,67, 1579,67, 475,333, 253,333, 191,667, 197,333, 1796,67, 1113,33, 496,667, 568,667, 686, 643, 558,333, 317, 197,667
1654,81, 1298,67, 1082,33, 392,333, 165,667, 100,667, 88,6667, 85,6667, 86, 132,333, 1569,67, 434, 189,333, 142,333, 128,667, 115, 107, 100,333, 149,667, 2199,33, 460,333, 282,333, 446,667, 689,667, 740,667, 310, 249, 466, 1818, 460,333, 400,667, 806, 1819,67, 1869,33, 739, 696, 1398,67, 946,333, 367,333, 281, 560,333, 1164, 1664, 1349,67, 604,667, 1056,33, 591, 361,333, 287, 377,667, 588,667, 881, 1080,67, 571, 634,667, 1774,33, 742,667, 572, 1018,67, 1345,33, 540,667, 298,333, 303,667, 299,667, 2564,67, 1152,33, 764, 1234, 1593,33, 460,667, 235,333, 194,333, 191,333, 1763,33, 1108,67, 485, 541, 688,333, 648, 565,333, 328,667, 196,333
1656,34, 1274,33, 1069,33, 402, 154,333, 102,333, 91,6667, 87, 85,6667, 133,667, 1530,67, 436,333, 189,667, 133,333, 136, 109,667, 108,667, 101,667, 156,333, 2184, 457,333, 291,667, 430, 693,333, 722,333, 296,333, 263,667, 470,333, 1791,33, 443,333, 417, 799,667, 1801, 1879,33, 712,333, 705,333, 1378, 919,333, 377, 282,333, 530,333, 1159,67, 1651,33, 1342,33, 611,333, 1056,67, 598,333, 356, 291,667, 375,333, 602,333, 872, 1065,33, 581,667, 633, 1751, 724,667, 581, 997,667, 1358,67, 525,667, 308,333, 309,667, 303,333, 2570, 1116,33, 769,667, 1231, 1591, 467, 235, 195,667, 189, 1765,33, 1114,33, 501,667, 556,333, 685,667, 645, 553, 329, 191,667
1657,87, 1290,67, 1066, 380,667, 160,667, 98, 82,3333, 79,3333, 91, 133, 1549,33, 433,667, 192, 143,333, 129,667, 108,667, 102,667, 108,333, 155,667, 2168,67, 466, 498,333, 436,333, 683, 721, 302, 257, 465,667, 1806, 462, 409,333, 773, 1796, 1817,33, 712,333, 693, 1372,67, 942, 362,667, 293,667, 537, 1127,33, 1647,67, 1324,33, 618,667, 1019,67, 577, 363, 291,333, 361, 597,333, 874, 1077,33, 566, 635, 1706,33, 743, 566,667, 990,667, 1321, 530,667, 313, 302,333, 288, 2536,67, 1129,33, 760, 1238,33, 1583, 474,667, 234,333, 189,667, 196, 1735,67, 1089,33, 499,333, 550,667, 680,333, 634,333, 551,667, 320, 198,667
1659,4, 1286,67, 1069,33, 379,333, 153,333, 105,333, 88,3333, 85, 86,6667, 134,667, 1533,33, 427, 174, 140,667, 125,667, 105,333, 107,667, 97,3333, 159,333, 2125,67, 451,667, 335, 447,333, 671,333, 716,333, 310, 253, 476,667, 1804, 435, 411, 800,667, 1754,67, 1840,67, 730,667, 679, 1393, 916, 365,333, 270,333, 517, 1135, 1636,33, 1341,67, 599,333, 1036,67, 584,333, 367, 286,667, 353,667, 593,667, 864,667, 1082,67, 563, 621,667, 1755, 726,667, 567, 987,333, 1335,33, 517,333, 303,333, 305,667, 293, 2521, 1132,67, 751,333, 1221,67, 1548,67, 480,333, 233,333, 183, 183, 1737, 1091, 501,333, 564, 681, 635,667, 542, 332,333, 197,333
1660,94, 1303,67, 1037, 374, 145,667, 95,6667, 79,6667, 85,3333, 92,6667, 137,333, 1488,67, 426,667, 183,333, 143,333, 133,667, 112, 99,3333, 108, 147,667, 2144,67, 450,333, 290, 434,333, 673,333, 727, 309, 253, 466,667, 1773, 445, 406, 779, 1787,67, 1812,67, 700,667, 688, 1335,67, 914, 338, 282,667, 526,667, 1115, 1626,67, 1341,33, 600,333, 1054,33, 590,333, 362,667, 286, 380,667, 605, 847, 1049,33, 567,667, 618, 1724, 732,667, 573,667, 976,667, 1307,33, 526,333, 302,333, 290,333, 291, 2465,67, 1088,33, 736, 1223,33, 1550, 476,667, 239,667, 190,667, 195, 1713,33, 1094,33, 498,667, 546, 689,667, 625,667, 538,333, 333, 193,667
1662,47, 1249, 1034, 387,333, 152, 92, 86, 84,6667, 89,6667, 138,667, 1497, 428, 192,333, 148,333, 131, 114,333, 105, 103, 157, 2130,67, 459,667, 285, 452,333, 676,333, 734,667, 310,333, 259, 462,333, 1782, 448, 404,333, 781, 1748,33, 1818, 714,667, 680,667, 1362, 892, 366,333, 289,333, 527,333, 1119,67, 1589, 1309, 608,333, 1043, 577,667, 362, 281,667, 363,333, 589,333, 855, 1043,33, 565,667, 614,333, 1712,33, 727, 558,667, 990,333, 1307,67, 524,667, 296, 294,333, 293, 2489, 1090,33, 746,333, 1232, 1570,67, 480, 246,333, 197,667, 194,667, 1691, 1102,67, 505,333, 551, 676,667, 632,333, 560, 335, 189
1664, 1252, 1054,67, 368,333, 147, 96, 88, 85, 95, 137,333, 1495, 434,333, 186, 137,667, 138, 112, 104,333, 111, 165, 2103,67, 454,333, 289, 449, 676,667, 724,333, 316, 259,333, 479, 1758, 444, 410,667, 778, 1727,33, 1829, 732,333, 685,333, 1352, 900, 358,667, 275,333, 517, 1083,67, 1640,67, 1317,33, 591, 1025,67, 599,667, 353,667, 285,667, 359,667, 569, 844,333, 1059, 578,333, 625, 1721,67, 749,333, 550, 963,333, 1315,33, 518,667, 294,667, 296, 296,667, 2450, 1093, 748, 1200, 1573,67, 470, 240,333, 193, 191,667, 1726, 1065,67, 499, 549,333, 680, 631,333, 547,667, 335,333, 201
1665,53, 1247,67, 1038,67, 385,667, 158,333, 94,6667, 84, 82,6667, 90,6667, 137, 1466,33, 424,667, 186, 147, 135, 115, 102,333, 119,667, 153,667, 2074, 436,333, 281,667, 444,667, 672, 713,667, 310,333, 250,667, 471,333, 1733, 444,333, 412, 770,333, 1737,33, 1790,67, 703,667, 687,333, 1322, 902,333, 366, 284, 521,333, 1096, 1617,67, 1284,67, 593,333, 1017,33, 587,333, 372,667, 283, 353,667, 586,667, 853,333, 1072,33, 574, 592,667, 1673,67, 729, 538,333, 955,667, 1301,33, 505,667, 301, 299, 298,667, 2440, 1089,33, 750,333, 1198, 1557,33, 478, 247, 192,667, 188, 1698,33, 1065, 489,333, 558,667, 668,333, 634, 542, 330,333, 191,333
1667,06, 1228, 1028, 379, 152, 103, 82,6667, 87,3333, 91, 138,333, 1467,67, 418,667, 189,333, 149,667, 140,333, 116,333, 105, 106,333, 154,667, 2054, 460,667, 279,333, 429,333, 674,333, 708,667, 300,333, 250,333, 452,333, 1731, 435, 394,333, 754,667, 1730,33, 1757, 695,333, 661,333, 1321,33, 874,333, 366,667, 286,667, 507, 1098,67, 1555,67, 1307,67, 582, 994, 574,333, 346, 282, 352,333, 562,667, 834, 1043, 557, 597, 1660,33, 708,667, 534,333, 961,333, 1301,67, 512, 298,333, 298, 296,333, 2420,67, 1086, 745,667, 1197, 1579,67, 471,667, 234,667, 184, 190, 1674, 1073,33, 488,333, 543,667, 682,333, 605,667, 527,667, 323,333, 203
1668,6, 1205,33, 1015,33, 367,667, 151,333, 99,6667, 88,3333, 85,3333, 88,6667, 134, 1452,33, 424,333, 185,667, 141, 139, 119, 102,667, 103,667, 149,333, 2024,33, 437,333, 273,667, 432,333, 661,667, 718,333, 304, 240,667, 453, 1724, 441, 411,333, 765,333, 1709, 1772, 705,333, 672,667, 1311, 904,333, 356,333, 274,667, 504,667, 1112,33, 1584, 1294,67, 578,333, 1007,67, 576,333, 351,333, 287,667, 354, 564, 837, 1042, 567,667, 623,333, 1672,67, 703,333, 530,333, 974,667, 1289,67, 505,333, 310,667, 288,667, 291,333, 2423, 1081, 752,333, 1212,33, 1518,33, 458,667, 252, 192,667, 197, 1688,33, 1090,67, 488,667, 547,667, 670,333, 629, 544,667, 320,667, 201,333
1670,13, 1164,67, 1022, 380, 159, 97,6667, 87, 82,6667, 87,3333, 128,667, 1435, 414,333, 184, 139,333, 128,667, 112,667, 102, 103, 144,667, 2028,67, 441, 280,667, 435,333, 657,667, 708,333, 299,333, 247,667, 446,667, 1700, 447,667, 403,667, 761,333, 1697,67, 1763,67, 693, 672,667, 1319,33, 886,667, 368,333, 274, 518, 1092,67, 1534,33, 1268,33, 578,667, 1011, 577,333, 345,667, 296,667, 345,667, 566,667, 839,667, 1056,67, 571, 602,667, 1651,67, 712, 565, 968, 1281, 509,333, 292,667, 299, 294,667, 2401,33, 1096, 739,333, 1175,33, 1570,33, 475, 235, 186,333, 183, 1685,33, 1075,67, 503, 549,667, 655,333, 617, 534, 321, 188,667
1671,66, 1177, 1013,33, 361,333, 158,333, 105,667, 85,3333, 83,3333, 83,3333, 132,333, 1448,67, 417,667, 185,333, 145,333, 138,667, 111,667, 97,6667, 99, 150,333, 2012,67, 447,667, 277,333, 426, 647,333, 700,667, 293, 238,667, 433,667, 1702, 434, 396, 737, 1695,67, 1756,33, 690,333, 656,333, 1314,33, 869,667, 362, 283,333, 517,667, 1090,67, 1573,33, 1266,67, 589,667, 985,333, 562,333, 347, 272,333, 350, 564, 829,333, 1056,67, 580,333, 601, 1635,67, 715, 536,333, 950, 1274,33, 514,667, 302,333, 305,333, 287,333, 2400,33, 1096, 739,333, 1184,33, 1525, 465,667, 241, 178,333, 200, 1687,67, 1065,33, 477, 543,667, 678, 613, 524,333, 331,667, 188,333
1673,19, 1194, 996,667, 368, 148,333, 99,3333, 85,6667, 81, 85,3333, 122,667, 1435,33, 409,667, 179, 136, 127, 105, 105, 104, 147,333, 1991,67, 449,667, 288, 419, 654,667, 709,333, 291, 235,333, 441, 1700,67, 418,333, 393,667, 766,667, 1679,33, 1731,67, 682,333, 662,667, 1313, 884,333, 363,667, 281,333, 509, 1110,67, 1588,33, 1271,67, 584,667, 999,333, 566,667, 341,667, 271,333, 342,333, 566,333, 850, 1029,67, 574, 586, 1657, 709,667, 562, 953, 1272, 507,333, 301,667, 299, 287,667, 2381,33, 1098, 736, 1193,67, 1535,33, 461,667, 236,667, 187,333, 186, 1649,33, 1083,67, 482, 557, 656,667, 604,667, 525, 319,333, 190,667
1674,72, 1207,33, 977,333, 367,333, 157, 103, 88,3333, 81,6667, 89,3333, 128,333, 1441,33, 416, 189, 134, 135,333, 109, 101,667, 103, 145, 2001, 456,333, 279,667, 410,333, 637, 677,667, 300,333, 243, 432,333, 1679,33, 443,333, 381,667, 745,667, 1677,67, 1741, 687,333, 653,667, 1302,67, 893, 371,333, 269,667, 520, 1074, 1538,67, 1253,67, 580, 988,333, 553, 351,667, 281,667, 336,333, 572, 832,667, 1011,67, 556,333, 610, 1624, 701, 526,667, 931, 1253,67, 503, 299, 298,333, 292,667, 2349,67, 1075,67, 733, 1183, 1534,33, 486,333, 236,333, 190, 198, 1659, 1053,33, 471,667, 541, 657, 614,667, 519, 315, 199,667
1676,25, 1219,33, 1006, 394,333, 161, 98, 76,6667, 82,6667, 83,6667, 126, 1432,67, 402,667, 172,667, 138, 130,333, 112,333, 101, 105, 149,333, 1975, 434,667, 287,333, 408,333, 626,333, 688, 290,333, 248, 427, 1682,33, 425, 388,667, 737, 1687,67, 1731,67, 681, 648,667, 1313,67, 883,667, 350, 267,333, 504,333, 1098, 1537, 1268, 581,333, 1009,33, 544,333, 333,333, 276,667, 357, 571,667, 838,667, 1034,67, 542,667, 596,667, 1601,67, 715,333, 530, 928, 1251,67, 497, 296,333, 303,667, 291,333, 2321, 1071, 718,333, 1178, 1491,33, 456,333, 236,667, 187,667, 191,333, 1688,33, 1071, 483,333, 540,667, 651,333, 606, 519,667, 310,333, 185,667
1677,78, 1215, 1003, 374, 152,333, 100,667, 81,6667, 81, 83,3333, 129, 1409,33, 413,667, 175,333, 138,667, 141,667, 114,667, 105, 105,667, 147,333, 1975,33, 437,667, 282, 430,333, 632,667, 705, 287, 243,333, 431, 1678,67, 422,333, 381,333, 746,333, 1713,33, 1727,67, 682,333, 641,333, 1293, 862, 360, 269, 519,333, 1077,33, 1525,67, 1264,33, 575,667, 986,667, 552, 329,667, 271,667, 339,333, 558,333, 835, 1032,67, 557, 599, 1602,33, 707,333, 547,333, 921,667, 1245,67, 505,333, 292,667, 285,333, 282,667, 2329,33, 1071,67, 720,667, 1193,33, 1505,33, 456,333, 241,667, 179, 191, 1616,67, 1048,33, 474,667, 547, 651, 598, 516, 314,667, 191,333
1679,31, 1223,33, 984, 355,667, 144,667, 94,6667, 81, 85,6667, 88,3333, 126,333, 1414, 419,667, 180,667, 136,333, 125,333, 109, 105, 98,6667, 149,333, 2000,67, 436, 281, 409, 653,333, 694,667, 299,667, 237,333, 432,333, 1685,33, 425,333, 406,333, 737,667, 1701,67, 1743,67, 680,667, 626,667, 1299,33, 870,667, 349,333, 279,667, 510, 1083,67, 1537,33, 1253, 575, 982,333, 556,667, 347, 272, 344,667, 555,333, 843, 1036, 554, 593,667, 1601,67, 713,333, 527, 933,667, 1240, 492,667, 313,333, 297, 275, 2316, 1069,67, 696,667, 1200, 1528, 454,667, 238, 183, 189, 1628,33, 1066, 482,667, 546,333, 645,333, 586,667, 532,667, 304, 189,667
1680,83, 1206,67, 1005, 379,333, 154, 100,333, 82,6667, 81, 89,6667, 126,667, 1406,33, 412,333, 182,333, 130,667, 127,333, 104,333, 96,3333, 98,6667, 149,667, 1979,67, 439,333, 270,333, 430,667, 615, 703,333, 293, 243,333, 444,333, 1672,67, 431,667, 395,667, 735,667, 1659,33, 1695, 676,333, 636,333, 1287,67, 871, 345, 265, 523, 1077,33, 1538,67, 1244, 591,667, 1009,33, 538, 333, 280,333, 337,667, 563, 841,333, 1022, 549,667, 605,333, 1606,67, 694,667, 550,333, 923, 1253,33, 500,667, 296,667, 290, 286,333, 2331,67, 1058,33, 704, 1179,67, 1519, 472, 232,333, 176, 182,667, 1626,33, 1059,67, 488,333, 537,667, 670, 599,333, 509, 309, 182,667
1682,36, 1226, 985, 358,667, 146,667, 95,6667, 78,3333, 83,3333, 88,3333, 130,333, 1468, 402,333, 171,667, 138, 128,333, 109, 100,667, 105,333, 153,667, 1953, 436, 276, 405, 654,333, 685,333, 296,333, 236, 440,333, 1668, 436,667, 385, 762, 1666,33, 1670,33, 696, 646, 1286,33, 872,333, 339,333, 276,667, 511,333, 1064,33, 1515,67, 1234,67, 569,333, 998,667, 549,333, 335,333, 267,667, 338,333, 555,667, 828,667, 1011,33, 545,333, 594,333, 1589, 697,667, 547,667, 916, 1235,67, 510, 302, 296,667, 280, 2334,67, 1076,33, 710,333, 1163,67, 1502, 443,667, 231,333, 175,667, 181,667, 1611,67, 1071,67, 485, 541,333, 678, 600,333, 521, 311,667, 196,667
1683,89, 1206, 993,333, 373,333, 140,667, 96, 81,3333, 84,6667, 90,6667, 129,333, 1826, 396,333, 182, 136,667, 128,333, 109, 101,333, 92,3333, 146, 1942, 424,333, 283,333, 428,667, 621,667, 682,333, 304,667, 245,667, 434,667, 1663, 422,333, 391,667, 740, 1639, 1717,67, 672,333, 650,333, 1298, 865, 345,333, 276,667, 496,667, 1082,33, 1533, 1241, 578, 998,667, 565,333, 333,333, 269,333, 336,333, 577, 835, 1001, 551, 608, 1593, 696, 520,333, 927, 1246,33, 492,667, 282, 292, 283, 2313,67, 1063,67, 711,333, 1148,67, 1510, 461,667, 226, 178,333, 181, 1614,33, 1027,33, 481,667, 537, 658, 618, 510, 313, 183,333
1685,42, 1194,67, 977,667, 359, 151,667, 97,3333, 84, 84,6667, 93, 133, 1443,67, 397,333, 188,667, 137, 130, 107,333, 107, 96,6667, 148, 1948,33, 427, 276,333, 405,333, 627,667, 702, 294, 248,333, 434,333, 1647,67, 435, 386, 762, 1658, 1671,67, 653,667, 653, 1277, 844,333, 345,333, 272, 511,333, 1052,33, 1495,33, 1250,33, 560, 974,333, 559,667, 328,333, 275,667, 339,333, 556,333, 806, 1016,67, 558,333, 596,333, 1579,33, 675,333, 540,667, 914,333, 1218, 493,333, 297, 287, 278, 2289,33, 1047,67, 705,667, 1166, 1513,67, 472,667, 236, 192, 190,333, 1623, 1053, 483,333, 540,333, 642,333, 610,667, 519,333, 313,667, 185,333
1686,95, 1213,33, 982,667, 372,333, 158,333, 101, 78, 82, 93, 130,333, 1405, 413, 180,667, 136, 127,667, 112,333, 101,333, 109, 156,333, 1934,67, 420, 268,333, 418,667, 635,333, 696, 291,667, 239, 433, 1628,33, 424,667, 374, 731,667, 1659,33, 1683,67, 680,667, 637, 1277,33, 843,667, 354,667, 273,333, 498,667, 1062,67, 1489,33, 1248, 555,667, 977, 543, 344,333, 283,667, 352,333, 561, 810, 1010,67, 546,333, 599, 1543,67, 694, 527,333, 927,333, 1220,67, 523,667, 290,667, 286,667, 279,667, 2281,67, 1029,33, 729, 1160,67, 1520,67, 461, 221, 177, 186,667, 1617,33, 1045, 474,333, 537,333, 653,667, 603,333, 513,667, 323, 178,333
1688,48, 1206,67, 981,667, 355, 149,333, 106,667, 80,3333, 82,6667, 86,3333, 129,667, 1395, 403,667, 176, 136,333, 133,667, 109,667, 109,667, 102,333, 142,333, 1923, 428, 274,333, 430,333, 628,667, 682,333, 300,333, 235,333, 455,333, 1627, 421, 379, 734, 1635, 1681,33, 678,667, 638, 1280,67, 854, 345, 263,333, 487, 1040, 1484,67, 1243, 569,667, 984, 549,667, 348, 271,333, 347, 542, 816,667, 1014, 548,333, 589,667, 1539,67, 671,667, 512,667, 917,333, 1192, 488,667, 295,333, 300,667, 291,667, 2232,33, 1053,67, 713,333, 1150, 1503,67, 443,667, 234,333, 191,333, 187,333, 1589,67, 1026,33, 471, 521,667, 643, 580, 511,667, 307,333, 186
1690, 1135,33, 971,667, 359,667, 149,667, 97,6667, 79,3333, 80,6667, 92,6667, 130,667, 1383, 405,333, 169,333, 136,667, 127,333, 108, 102, 98,6667, 152,333, 1885,67, 423,667, 276,333, 413,333, 624,667, 684,667, 304,667, 234,667, 430,667, 1611,67, 422, 379,333, 722,333, 1645,67, 1665,33, 682,333, 646,333, 1270,33, 838, 350,667, 264,333, 508, 1053, 1487,67, 1220,33, 570, 981,333, 539,333, 340,667, 265,333, 346,667, 562,333, 802,667, 1019,67, 553, 585, 1536,67, 672,667, 531, 916,667, 1197,67, 486,333, 286, 290,333, 277,667, 2265,67, 1056, 717,667, 1156,67, 1492, 459,667, 231, 184, 176,333, 1631,67, 1032,67, 477,333, 550, 635, 594,333, 512,333, 307,667, 185,333
1691,53, 1148,33, 946,333, 345,333, 149, 107,667, 81,3333, 80,6667, 86,6667, 130, 1355,33, 380, 171,333, 135,333, 126, 110,333, 101,667, 96, 142,333, 1886, 419, 271,667, 406,333, 625,333, 680, 293, 229,333, 425,667, 1588,67, 407,333, 374,667, 714,667, 1615,33, 1658,33, 653, 627,667, 1247, 826,667, 333,333, 265, 498,667, 1023, 1454,33, 1193, 567,333, 955,667, 555,333, 334,667, 260,667, 346, 554,333, 807,333, 1005,33, 547,667, 593,333, 1524,33, 688,667, 522,667, 895,667, 1201, 500,667, 300,333, 287, 282, 2286, 1037,67, 687,667, 1122,67, 1506,67, 444, 229,667, 179, 185,333, 1611,33, 1029,67, 459, 538,333, 644,333, 579,667, 502,333, 310, 176,333
1693,06, 1135,33, 956, 353, 135, 96, 79,3333, 77,6667, 85,3333, 116, 1360,33, 401,333, 171,333, 139, 125, 110,333, 97,3333, 98,6667, 148,333, 1892,67, 420,333, 271, 419,333, 617,667, 674,333, 301,667, 228,667, 413, 1600,67, 409,667, 375, 733,667, 1618,33, 1630, 650,667, 636, 1268,67, 839, 356, 249, 500, 1061,67, 1469,67, 1217, 541,333, 951, 549,333, 333,333, 254,667, 338,667, 550,667, 806, 1007, 542, 593,333, 1523,33, 688,333, 520, 907, 1219,33, 497,333, 293,333, 295,667, 275,667, 2259,33, 1043, 690,333, 1147, 1510, 458,333, 227, 173,667, 182, 1610,33, 1007,33, 484, 532,333, 628,667, 582,333, 512,333, 304,667, 189
1694,58, 1130,67, 943, 348, 140,333, 101, 81,3333, 77, 89,3333, 129,667, 1367, 389,667, 172,333, 131, 130,667, 100, 93,6667, 109,333, 140,333, 1894,67, 425, 273, 390, 617, 663,667, 280,667, 229,667, 414,667, 1596,67, 415,667, 372, 726, 1639,33, 1658,33, 648,667, 634,333, 1233,33, 839,333, 340,333, 277, 482,333, 1020,33, 1466,67, 1245,67, 552, 963,333, 523, 330, 264, 327,333, 534,667, 784, 995, 547,667, 578,667, 1541, 683, 505,333, 920,667, 1199,33, 487,667, 294, 282,667, 273,667, 2257,33, 1055,33, 705,333, 1153, 1479,67, 455, 230, 181, 184,333, 1596,67, 1055,33, 469, 538, 620, 574,667, 508, 303,667, 184,667
1696,11, 1114,67, 939,667, 346, 142,667, 98,3333, 80,3333, 82,3333, 82,6667, 122,667, 1337,67, 389,333, 175,333, 133,333, 127,667, 110, 105, 103,667, 138,667, 1888, 418,667, 271,333, 416,667, 618, 680,667, 277,333, 229,667, 409,333, 1593, 419, 376,667, 716,333, 1623,67, 1630,67, 680, 626,333, 1244,67, 833,333, 342,667, 266, 470,667, 1038, 1491, 1193,67, 563,667, 953,667, 538, 326,667, 255,667, 335,333, 530,667, 807,667, 991,333, 532,667, 578, 1513,33, 676,667, 526,667, 899, 1184,33, 482,667, 295,333, 286, 280,333, 2231, 1043, 705, 1116, 1471,67, 449,667, 224, 169,667, 188,667, 1591,67, 1032, 483, 512, 643, 583, 500,667, 300,667, 179
1697,63, 1136,67, 949,333, 361,333, 143, 89,3333, 80,6667, 82,6667, 83,3333, 122,667, 1340,67, 398,667, 176, 131,333, 131, 103, 103,333, 102,667, 136,667, 1835, 408, 263,333, 414,333, 592,667, 665, 288,667, 223,333, 426, 1545, 412,333, 379, 719,333, 1631,33, 1607, 664,667, 623,333, 1234,33, 843, 334, 249,667, 482,333, 1002, 1456,33, 1213,67, 577, 942, 539,333, 330, 267,333, 332,667, 544,667, 795, 998,667, 535,667, 585,667, 1511, 680, 520, 895,667, 1190, 479, 288,333, 284, 281,333, 2234,67, 1026,67, 705,333, 1131,33, 1484,33, 438, 227, 175, 177,333, 1580,67, 1011,33, 463,333, 540,667, 645, 594,333, 517, 300,333, 186,333
1699,16, 1091,33, 945,333, 352, 138,333, 101, 84,6667, 79,3333, 84,6667, 122, 1296,67, 390,667, 174,333, 126,333, 124,333, 100,333, 98,6667, 100, 141,333, 1868,67, 419,333, 267, 404, 606,667, 676, 275, 229, 410,667, 1573,67, 407, 371,333, 706, 1608, 1628, 646, 612,667, 1254,67, 809,333, 339, 264, 472,667, 1028, 1446,33, 1203,67, 550,667, 943, 517, 324, 261, 343,667, 534,667, 821,667, 988,667, 541,333, 587,333, 1520,67, 672, 510,667, 901,333, 1178,67, 488,667, 295, 279,333, 282,333, 2224, 1023,33, 696, 1123,67, 1481,67, 453, 227,333, 180,333, 184,667, 1530, 1023,67, 464,667, 511, 641, 581,667, 483,667, 303,333, 181
1700,68, 1092,67, 924, 348,333, 142,333, 102, 77,6667, 74,6667, 82,3333, 119,333, 1305,33, 387,333, 170, 140, 119,333, 110,333, 100,333, 94, 137,333, 1858,33, 425, 258,333, 385,333, 599,667, 659,333, 284, 228,333, 405,333, 1571, 411, 375, 698, 1612, 1605,33, 665,333, 619, 1260,33, 845, 346,333, 254,667, 482, 1011,33, 1437, 1199, 555,667, 944,333, 532,333, 321, 257,667, 322,667, 536,333, 774, 1012,67, 539,333, 572,333, 1504,33, 689,667, 505,667, 893, 1163,67, 484,333, 289,667, 285, 283, 2224, 1047,33, 675, 1130, 1465,67, 456,333, 228,667, 177,333, 181,667, 1555,33, 993,333, 467,667, 516, 644,333, 568,333, 490,333, 306,333, 181,667
1702,21, 1110,33, 911,667, 329,333, 149,333, 97,3333, 82, 80,3333, 84,6667, 125,667, 1318,33, 389, 179, 132,333, 120,333, 107,667, 98,3333, 103, 138,333, 1824,67, 417, 262,667, 408,333, 622, 652,667, 287,333, 230,667, 420, 1583,33, 412,667, 376,333, 716,667, 1603,33, 1603, 634,333, 622,667, 1235,33, 825,333, 330,667, 267,667, 469,333, 1000,67, 1440,67, 1199, 559, 952,333, 532,667, 323,667, 257,667, 335,333, 544,667, 782,667, 987,333, 543,333, 582, 1492,33, 674,333, 500,667, 893, 1205,67, 497,667, 284, 287,667, 262,667, 2223, 1022,67, 687,667, 1137,67, 1476, 457,667, 221, 181, 177, 1572,67, 1024,33, 453,667, 527,333, 632,333, 588, 492, 281,667, 175,667
1703,73, 1094, 918, 355,333, 149,667, 95, 79,6667, 77, 79, 117,667, 1319,33, 389, 176,333, 133, 134,333, 100,333, 96,6667, 94,6667, 142, 1848,67, 409,333, 265, 393,667, 593, 657,667, 287, 227,333, 413, 1556,67, 423,333, 353, 704, 1580,67, 1607, 656,333, 626,667, 1226, 832,333, 345, 259,333, 474, 1017,33, 1424,33, 1186, 551, 929,667, 530,333, 313, 261,667, 344,667, 540,667, 770,333, 986,667, 541,333, 573, 1524,33, 653,667, 501,333, 899,667, 1180,33, 462, 291, 282,333, 273,333, 2197,67, 1023,67, 706,667, 1124,67, 1480,33, 444,667, 225,667, 176, 182,333, 1543,67, 1017,67, 468, 521,333, 644,333, 579, 489, 302,667, 179,667
1705,26, 1114,33, 903, 343,667, 147,333, 98,6667, 81,3333, 76,3333, 88,3333, 123,333, 1308,33, 373, 168,667, 121,667, 127,667, 104, 102, 97,6667, 145, 1847, 411,667, 268,667, 400,333, 597,667, 652,333, 281, 229,333, 400, 1548, 405,667, 380, 713, 1587,33, 1604, 654,333, 609,333, 1229, 828,667, 345,333, 263,667, 471,667, 997,333, 1430,33, 1187, 541, 950, 534, 314,333, 260, 338, 517, 804, 993, 532, 563, 1498,67, 647, 503, 884, 1196,33, 484,667, 290, 278,667, 280, 2177,33, 1009,33, 699, 1137, 1461, 438,667, 225,667, 180,333, 185,667, 1565,67, 1008, 451,667, 514,667, 627,667, 574,667, 489, 294,667, 186,667
1706,78, 1089,33, 915,333, 333,667, 146, 101, 79,6667, 81,3333, 83, 120,333, 1320, 378,667, 170,333, 127,667, 119,667, 103, 94,6667, 83,6667, 141, 1813, 416, 254, 396, 594,333, 663,667, 270,667, 221,667, 418, 1552,67, 406,667, 380,333, 713, 1582, 1587,33, 650, 612, 1207, 830,667, 329,667, 256,667, 487,333, 1020,33, 1402,67, 1183, 563, 920,667, 531,667, 318,667, 258,667, 327,333, 524,667, 783, 989, 535,667, 575, 1500,67, 649,667, 515, 876,333, 1165, 483, 282,333, 278, 272,333, 2151,33, 1015,33, 681,333, 1116,67, 1450, 449,333, 220,667, 175,667, 177, 1548, 1009, 462, 509,333, 623, 563,667, 500, 302, 184,333
1708,3, 1113, 926, 342, 140,333, 90, 78,6667, 74,3333, 83,3333, 119, 1293,67, 386,333, 172,667, 135, 127,333, 96, 95,3333, 97, 140, 1808,33, 417,667, 262,333, 401,667, 597,333, 649,667, 277,667, 228,667, 408,333, 1568, 403, 378, 712,333, 1571,67, 1595,67, 642,333, 621,667, 1236, 806,333, 333, 259, 476, 989,667, 1428, 1186,67, 545,333, 935,333, 518,667, 328, 255, 323,333, 528,667, 773,667, 976,667, 523,667, 582, 1515, 643,333, 505,333, 863, 1179,33, 477,667, 289,667, 280,333, 267,667, 2193,33, 1009,67, 707,333, 1105,33, 1490, 441, 236, 182,667, 185, 1557,67, 1006,33, 462, 524,333, 604,667, 565,333, 491,333, 305, 180
1709,83, 1116, 920,667, 337, 145, 100, 79, 71,3333, 79,6667, 121, 1314,33, 389,667, 173,667, 133,667, 123,333, 104, 101,667, 99, 137, 1814,67, 412,333, 263,333, 404,333, 590, 670, 282,333, 232,667, 395,333, 1552,67, 409, 365, 717, 1571,33, 1583,33, 653,333, 599,667, 1217,33, 796,667, 323,333, 253,667, 481,333, 1007,67, 1431,33, 1190,67, 532,667, 925, 523,667, 325, 251,333, 328,333, 530, 799,667, 970,667, 534,333, 575,667, 1481,33, 661, 486,667, 858,333, 1183,33, 472, 287,667, 285,667, 271, 2154, 1016,67, 711,667, 1124,67, 1492,67, 440,667, 227,667, 185, 176,333, 1532,67, 986,667, 464,667, 508,333, 613, 560, 496, 290,667, 176,333
1711,35, 1096,33, 933,333, 338, 146,667, 97, 78,3333, 81, 87,6667, 127,667, 1296,33, 381, 177,333, 141,667, 126,667, 108,333, 99, 97,3333, 142, 1798,33, 408, 259,333, 377,667, 606,667, 645, 276,333, 229,333, 400, 1531,33, 401,667, 370,333, 707, 1578, 1576,67, 648,333, 600, 1209, 828, 338, 253,667, 464,333, 1004, 1414, 1166,33, 553,333, 942,333, 516,667, 319, 264,333, 330,333, 526,667, 789, 997, 532,667, 564,667, 1466,33, 656, 496, 902, 1152,67, 465,333, 295,667, 283,667, 275, 2180,67, 1003, 690,667, 1140,67, 1473,67, 447, 227,667, 175, 186, 1551,67, 991,667, 466,667, 508,333, 590,333, 556, 492,667, 297, 173,333
1712,87, 1107, 919,667, 335, 148, 95,6667, 82, 77,3333, 81, 121,667, 1313, 381,333, 173, 133, 122, 110, 91,3333, 104, 144,333, 1780,67, 394,667, 255,667, 396,667, 600,333, 651,333, 276, 223,333, 404,667, 1519,33, 407,667, 374,667, 688, 1574, 1580,33, 661, 600, 1198,67, 803,333, 330,667, 250, 468,667, 1012,33, 1425, 1188, 538,333, 920,667, 525,333, 319,667, 257,667, 318, 523,667, 790,333, 992,333, 548,667, 582,333, 1456,67, 663,667, 494, 886,333, 1174,67, 481,333, 287,333, 282,333, 275,667, 2167,67, 1021,33, 702,667, 1109,33, 1459,67, 448, 224,667, 170,667, 173,333, 1507, 1005,33, 457, 514, 636, 550,333, 491, 299, 178,667
1714,4, 1115,67, 892,667, 341, 141,333, 93,3333, 74, 80,6667, 80,6667, 123, 1279,33, 389, 172,333, 127,667, 122,667, 110,667, 98,6667, 96, 145, 1777,33, 404,333, 262,667, 408,667, 580,667, 667, 266, 237,333, 409,333, 1539,67, 400,667, 354,333, 731,333, 1559,33, 1580,67, 645,333, 614,333, 1208,33, 822, 339,667, 255,667, 468,333, 1002, 1410, 1164,33, 546, 929,667, 521,667, 314,333, 258, 329, 531,667, 783,333, 975,667, 533,333, 571, 1485, 652, 503,667, 866,333, 1165, 482, 276,333, 272,667, 276,333, 2177,67, 1004,67, 684,667, 1145, 1470,67, 447,667, 224,333, 173,333, 170,333, 1529,33, 997, 460, 521, 647, 555,667, 484,333, 284,667, 177
1715,92, 1104, 909, 344, 142,333, 89,6667, 82,6667, 82, 78, 123,667, 1298,33, 381,333, 174,333, 134, 131,333, 100, 92, 91,6667, 141,667, 1795,33, 401, 262,667, 393,333, 608,333, 640,333, 272,333, 226,667, 405,667, 1509,67, 405, 366,667, 690,667, 1559, 1582,67, 637,667, 626, 1239, 822,667, 327, 260,667, 477,333, 978,333, 1431,67, 1188,67, 532,667, 930,333, 541,667, 304,333, 250,333, 315, 545,667, 765,333, 972, 549,333, 567,333, 1464,67, 654,333, 502, 869, 1172,67, 489,667, 284,667, 281, 279,333, 2143,33, 993, 662, 1113,33, 1458,33, 440,333, 225,333, 180, 180,667, 1513,33, 1012,33, 452,333, 511, 625,667, 573, 499, 297,333, 179
1717,44, 1113, 916,333, 348, 140,667, 94,6667, 77,6667, 78,3333, 87, 128,667, 1304, 381, 169,667, 131, 123,667, 102,333, 96,3333, 93, 144,667, 1807,67, 404,333, 261,667, 399,667, 587,333, 656,667, 276, 226, 406, 1528,67, 413, 362,333, 695,333, 1537, 1573,33, 638,333, 616,667, 1229, 809,667, 327,667, 255,667, 473,667, 1015,33, 1434,67, 1163, 537,333, 931, 521, 318, 247,667, 319,333, 523,333, 779,333, 983,333, 530,333, 559,333, 1441, 653,333, 501,667, 887, 1168, 469,667, 286,333, 268,333, 275, 2133,67, 996,333, 676, 1099, 1455, 444, 228, 181, 180,667, 1549,33, 979,667, 458,667, 511,333, 630,333, 563,667, 487,333, 296, 174
1718,96, 1109,67, 926, 352,333, 144, 100,333, 83,6667, 80,6667, 88,6667, 124,667, 1303,67, 384,333, 173, 137, 122, 107,333, 100, 99,6667, 146,333, 1790,33, 408,333, 250, 400, 587,667, 637, 278,667, 227,667, 402, 1512,67, 382,667, 366,333, 697,333, 1555,33, 1584,33, 651,667, 611, 1201,67, 815,667, 339, 249,667, 486, 1007, 1439,33, 1148,67, 551, 931, 517,667, 322, 254,333, 318,667, 513, 774,667, 979,667, 521,333, 571,667, 1463, 651,333, 505,333, 862,333, 1136,67, 470,333, 287, 283,333, 282,667, 2159,33, 991,667, 678,333, 1093,67, 1440,67, 457,667, 218,667, 176,667, 176,333, 1551,67, 1000,67, 461, 513, 626,333, 567, 488,667, 297,667, 175
1720,49, 1109,33, 927, 348, 144, 99,3333, 79,6667, 87,3333, 84, 123,333, 1294, 385,667, 165,667, 124,667, 123, 97, 97,6667, 102,667, 148,333, 1802, 417, 268,333, 401,667, 595, 649,333, 290,333, 228,667, 401,333, 1522, 408,667, 365, 703,667, 1580, 1543, 634,333, 596,667, 1222,33, 819,667, 322,333, 249, 465, 1002,67, 1421, 1166,67, 538, 930,667, 533,333, 314, 251,333, 328, 527,333, 787,667, 988,667, 522,667, 561,667, 1472,33, 656, 493,667, 885,667, 1175,67, 474,667, 282, 277,667, 278,667, 2146,67, 996, 681, 1113,33, 1438,67, 442,333, 233, 169,667, 167,333, 1515,33, 985, 466,333, 507, 634,333, 572,667, 504,667, 304, 177,667
1722,01, 1118,67, 925,333, 355, 143,667, 101,667, 81,6667, 77,6667, 85,6667, 123,333, 1299, 379,333, 175, 135,333, 130,667, 104,333, 97, 102,667, 138,667, 1804,33, 410,333, 254,333, 395,333, 601, 653,333, 286,667, 225,667, 401,667, 1547, 411, 362,667, 697,333, 1542, 1577, 642, 612,333, 1205,67, 803, 330, 251, 475,667, 999,667, 1425, 1165,67, 536,667, 924,667, 526,667, 330, 256, 315, 527,667, 767,333, 964,333, 544, 567,667, 1439, 662,667, 501,667, 866, 1166,67, 474,667, 282,667, 283,667, 266,667, 2136, 1008,33, 662, 1122, 1442, 444,333, 224,667, 175, 178,667, 1524,67, 987,667, 471,667, 517,333, 604, 559,333, 485,333, 309,333, 180,667
1723,53, 1113, 933,333, 338, 153,667, 96,3333, 80,6667, 80, 80,3333, 128,667, 1270,33, 392,667, 171,667, 130,333, 121,667, 103,333, 102, 97,6667, 141, 1787, 400,667, 249, 398,333, 594,333, 660, 275,667, 221, 402,333, 1543,67, 407,667, 369, 722,333, 1548,67, 1562, 641,667, 611,667, 1222,33, 790, 330, 259,667, 483,667, 995, 1405,33, 1158, 541,333, 955, 535,333, 317,667, 250, 326,667, 521,333, 766,333, 971,667, 535,333, 574,667, 1439,67, 664,333, 504,667, 871,333, 1120,33, 488, 284,667, 282,667, 263,667, 2154, 1016, 664, 1113, 1446,33, 431, 212, 169,667, 178,333, 1515,67, 992,667, 453, 522,333, 619,667, 559,667, 490,667, 295, 182,333
1725,05, 1112, 920, 344, 143, 94,6667, 81,6667, 83, 85, 123,667, 1297,67, 379, 176,667, 136,667, 131,333, 104,667, 91,3333, 98, 139,333, 1776, 408, 254,333, 402,333, 582, 659,333, 282,667, 230, 405,333, 1544, 400,667, 360, 713, 1550, 1561,67, 649,667, 604,667, 1231,33, 826, 331,667, 249,667, 476, 1012, 1376,67, 1162,33, 544,333, 911,667, 516,667, 318, 253, 332, 519,333, 785,333, 966,333, 542,333, 561,667, 1458,33, 659,667, 509,333, 867,333, 1141,67, 488, 284,667, 271,667, 273, 2162, 976,333, 665, 1118,67, 1470,33, 437,333, 226,333, 177,333, 173,667, 1518,33, 966,667, 452, 523,667, 631,333, 553, 505,333, 297,667, 175,333
1726,57, 1133,33, 920,333, 348,333, 140, 92,3333, 80, 74,6667, 83,6667, 122,333, 1279,67, 389, 170,333, 133,667, 130,333, 105,667, 88,6667, 100,667, 140, 1812,67, 411, 269, 398,333, 578, 654, 286, 229,667, 405,333, 1543,33, 395,333, 354, 688,333, 1551,67, 1545, 641, 603, 1219, 799,333, 321,333, 263, 474,667, 996,667, 1404,33, 1157, 535, 907,667, 514,333, 310, 254,333, 313, 540,667, 789,333, 947,667, 535,667, 571, 1459, 652,333, 482, 893, 1148,33, 471,667, 292, 293,667, 269,667, 2111,67, 1005,33, 666, 1121, 1465, 454,667, 216,667, 177, 183,667, 1503, 995, 460, 506, 621, 572,667, 481,333, 301,333, 170
1728,09, 1129,67, 892,333, 343,667, 148,667, 84,3333, 81,6667, 85,6667, 87,6667, 119,667, 1293,67, 378,667, 176, 123,667, 124,333, 111, 94,3333, 98, 140,667, 1780,33, 399, 265,667, 387, 576,333, 664,667, 285,333, 224,333, 412,667, 1529,33, 393,333, 362,667, 691,333, 1560,33, 1567,67, 624,667, 610, 1200, 806, 344,333, 263, 470, 1005,67, 1399,33, 1152,67, 529,333, 940,667, 535,333, 324,333, 256,667, 319,667, 512, 769, 956,667, 530,333, 567, 1433,33, 654,667, 497,333, 841, 1152, 476,333, 284, 284,667, 275, 2126, 997,667, 665,333, 1087,33, 1449,67, 444,333, 224,333, 173,333, 178, 1495, 995,333, 480,333, 524, 618,667, 577, 482, 288,333, 168
1729,61, 1128,67, 921, 346,333, 144, 91,3333, 81, 81,3333, 84, 126,667, 1288, 392,667, 167,667, 135,667, 123,667, 105,333, 94,6667, 96,3333, 142, 1807, 399,667, 246,667, 378,333, 594,667, 634, 280,333, 223,333, 397, 1525,33, 394, 365,333, 699,667, 1556,33, 1553, 643,333, 587,667, 1185,33, 794,667, 324, 252,667, 476,333, 1000,33, 1384,67, 1172, 538,667, 914, 533,333, 314,667, 260,333, 321,333, 518,667, 784, 981,333, 535, 566, 1440, 662,333, 505,667, 883,333, 1159, 479,333, 293, 286,667, 271,333, 2149, 1010, 689,667, 1101, 1469, 433,667, 225,333, 173,333, 182,333, 1531, 1008,67, 444,333, 514, 619,667, 554,333, 476, 282, 178
1731,13, 1130,67, 910,333, 348, 138,667, 97, 73,6667, 82,6667, 81,3333, 125,333, 1293,33, 385,667, 171, 131,667, 125, 110,333, 98, 99, 142,667, 1776,33, 406,333, 259,667, 386,333, 587,333, 665,333, 282,667, 232,667, 409,333, 1494,67, 393,667, 364,667, 697, 1559, 1565,67, 636,333, 601,667, 1184, 802,333, 341,333, 259, 463,667, 1009,33, 1401,67, 1158,67, 538,667, 916,333, 532, 322,333, 255,667, 321,667, 527,667, 761,667, 987, 529,333, 571,333, 1452,67, 649,667, 493,667, 868,667, 1147,67, 466, 293, 288, 275,333, 2107, 1004, 669, 1072,67, 1422, 443,667, 219,333, 174,333, 182, 1491,67, 993,333, 459,667, 511, 619,667, 568,333, 485,333, 307, 173,667
1732,65, 1138,67, 894,667, 335,667, 142,667, 90,3333, 78, 78, 87,3333, 121,333, 1300,67, 393,333, 181,667, 123,667, 122, 104,667, 95, 93,3333, 145, 1784, 400,333, 262, 392,333, 606,667, 645,667, 295, 222,333, 408, 1508,33, 397, 374,667, 703,333, 1544,67, 1542,33, 619,333, 592,333, 1219,67, 810,667, 322,667, 252, 472,333, 1007,33, 1392,67, 1128, 546,667, 918, 518,667, 319,333, 244,667, 318, 517,667, 780,333, 980,333, 526, 569,667, 1421, 640,667, 500, 861,667, 1151,67, 478,333, 277,333, 275,333, 275,667, 2125, 986,667, 688, 1097,33, 1442,33, 438, 229,667, 176,667, 185,333, 1518, 990,333, 448,333, 522,667, 621,333, 561,667, 482, 306,667, 174,667
1734,16, 1136, 938, 351,333, 143, 95,6667, 79, 80, 81,6667, 128,333, 1284,33, 382,333, 173,667, 135, 121,667, 103,667, 92,3333, 99, 145, 1776,67, 396, 255, 390, 586, 639,333, 279, 220,667, 410,667, 1499,67, 396,333, 375, 691, 1562,67, 1545, 622, 598,667, 1195,67, 804,333, 328, 257,667, 481,667, 1026,33, 1420,33, 1165,67, 547,667, 931, 521, 323, 248,667, 328, 533,333, 747, 964,333, 509,333, 579,667, 1420,33, 642, 500,333, 860,667, 1148, 471,667, 279, 277, 275,667, 2108,67, 998,667, 679,333, 1128,33, 1419,67, 441,333, 221,667, 173,333, 181, 1493, 996, 469,667, 496, 611,667, 569,667, 478, 300, 178,667
1735,68, 1151,33, 927, 339, 153,333, 99, 84,3333, 81,3333, 84,6667, 128,333, 1309,33, 390, 173,333, 135,667, 120,333, 105,667, 93, 97,6667, 143,333, 1761, 402,333, 264,333, 393, 601,333, 658, 281,667, 220,333, 411,667, 1504, 388,667, 366,667, 706, 1556, 1548, 620,667, 619,333, 1221,33, 822, 339,333, 256,667, 475, 990, 1410, 1161,67, 544,667, 925, 520,667, 324, 254, 331, 519, 789,667, 975,667, 538, 559, 1445,67, 646, 507,333, 875,333, 1139, 478,333, 289, 266,667, 274,333, 2120, 979,667, 675,667, 1099, 1462,67, 450,667, 226, 174, 172,333, 1506,33, 974, 446,333, 510,667, 627,333, 546,667, 485,667, 288, 179
1737,2, 1104,33, 905, 336,333, 136,667, 98,6667, 79,3333, 84, 89,3333, 116,333, 1304,67, 383, 167, 134,667, 120,667, 107,333, 96, 97, 147, 1758,67, 403,333, 262,333, 397, 590,333, 644,333, 273,667, 232,333, 419, 1534,33, 397, 374,333, 694,333, 1532, 1561,67, 622,667, 599,667, 1215, 784, 330,333, 253,333, 467, 1010,67, 1424,67, 1150,33, 542,667, 931,333, 527, 321, 261,667, 319,667, 538,333, 756,667, 976,667, 510,667, 560, 1446,67, 653,333, 495,333, 861,667, 1139, 469, 284, 286,333, 276, 2124,33, 1008,67, 680,333, 1093, 1423, 454,333, 215, 174, 181, 1497, 1001,33, 464,333, 515,333, 616, 552,333, 484, 301,667, 173,667
1738,72, 1118,67, 908,333, 338,667, 140,333, 96, 76,3333, 75,3333, 92, 127, 1308,67, 380,333, 172,667, 128,667, 127,333, 104,667, 100,667, 100, 143,333, 1754,67, 409,333, 245, 398, 584, 652, 279, 225,333, 411,667, 1532, 388, 361,667, 697,667, 1552,67, 1539,33, 636,667, 604,333, 1209, 795,667, 322,667, 256,667, 463,667, 978, 1391, 1133, 533,333, 946,333, 515,667, 325, 254,333, 327,667, 524, 768, 947,667, 527,667, 569,667, 1433,67, 660,333, 481,333, 870,667, 1127,33, 479, 286, 273,667, 273,333, 2083, 986,333, 681,333, 1084, 1464, 434,333, 229,333, 188, 171,333, 1483,67, 989,333, 448, 521,333, 609, 558, 472,333, 296,333, 179,667
1740,24, 1101,33, 908, 345,667, 143,667, 96, 84, 78,3333, 90,6667, 130, 1275,33, 388,667, 170,333, 128, 128, 111, 91, 101, 150,667, 1790,33, 399,333, 264, 383,333, 591,667, 635, 278,333, 226,333, 398,667, 1493,33, 395, 356,667, 714,333, 1545, 1547,33, 652,333, 618,333, 1206,33, 807, 330, 250, 477, 1007, 1390, 1184, 537, 923,667, 521,667, 311,333, 241,333, 322,333, 530,333, 776,667, 975, 530,333, 559,333, 1451,33, 656,333, 489,667, 855,333, 1135,67, 483, 284,667, 295,333, 270, 2077,33, 981,333, 677, 1087,67, 1425,33, 433,333, 225, 177,333, 183,667, 1527, 983, 480,333, 515,667, 618, 560, 487,333, 291,333, 184
1741,75, 1127,67, 910,667, 346, 144,333, 102,333, 82,3333, 80, 84,3333, 128,333, 1299, 389, 169,333, 135,333, 123, 101,333, 99, 101,333, 147, 1762,67, 406,667, 265,333, 392,667, 600, 635,667, 281,667, 234, 400,333, 1526,33, 407, 350,333, 689,333, 1572,33, 1547, 637,667, 610,667, 1204,67, 796,667, 324, 257,333, 466, 988, 1383,67, 1160, 542, 927, 528,667, 324,667, 267,333, 331,333, 515, 758,667, 964,333, 539,667, 574,667, 1406,67, 638, 498, 857,333, 1140,33, 474, 284,333, 278,333, 265, 2093,67, 999,667, 665,333, 1114,33, 1429,67, 441,667, 220,333, 172, 189, 1485,67, 982,667, 452,333, 514, 613, 558,667, 490,667, 291,333, 180,667
1743,27, 1130,33, 931,333, 338,333, 153, 101,333, 83,6667, 85,3333, 83,6667, 126, 1278, 382,667, 183, 130, 127,333, 109,667, 95,3333, 100, 143,667, 1774, 404, 272,667, 406,333, 576,333, 652,667, 281,667, 228,667, 408,667, 1494,33, 392,333, 361, 707, 1518,67, 1563,67, 649, 608,667, 1207,67, 809, 323,667, 259,333, 475, 1006, 1405,67, 1135, 531, 913,333, 529, 310,667, 261,333, 340,333, 516, 771,333, 968, 532,667, 581, 1417,67, 638,667, 480, 869,667, 1149,33, 472, 294, 287,667, 258,667, 2092, 977,667, 644,667, 1088,67, 1454, 443,667, 229, 183,667, 179,667, 1462, 987, 445, 519,333, 627,333, 552,333, 479, 293, 176,333
1744,79, 1130,33, 938, 357,333, 145,667, 101,667, 89,6667, 86, 93,3333, 121,667, 1284,33, 394, 174,667, 136,667, 124, 106, 106, 98,3333, 141, 1757, 414, 267, 385,333, 595,333, 647, 274,667, 230, 407,333, 1491, 407, 366,667, 703,667, 1548,67, 1566,67, 638,667, 610,667, 1208,33, 805, 335,667, 250,333, 474,333, 994,667, 1390,67, 1149,67, 533, 930,667, 507,667, 323,333, 251,333, 342, 524, 769,667, 949,667, 535, 579, 1428, 657,667, 497,667, 847, 1157, 479,333, 274, 279,667, 271,333, 2129,67, 997, 667, 1071, 1450,33, 445, 215,333, 179,333, 179,333, 1486,67, 977,333, 465, 515, 626,333, 568,667, 485,667, 289, 178
1746,31, 1163,67, 924,333, 346,333, 148, 97,3333, 87, 79,3333, 90,3333, 122,667, 1309,67, 396,667, 178,667, 131,667, 121,667, 101,667, 102,333, 102,333, 146, 1766,33, 406,667, 267, 393,667, 588,667, 636,333, 282, 220,667, 410, 1498,67, 403,667, 366, 706,667, 1565,33, 1538,67, 630,333, 595,667, 1223,33, 807, 326, 256,667, 481,333, 989, 1404,33, 1155, 551,333, 941,333, 537,333, 314,333, 241,333, 325, 521,667, 765, 965,333, 523,333, 577,667, 1424, 634,667, 495,333, 862,667, 1141,67, 469, 274,667, 281, 282, 2140,33, 996,333, 672,667, 1102,33, 1437, 447,667, 223, 181,333, 190, 1497,67, 965,667, 458, 514, 612,667, 567,333, 487,667, 295, 170,667
1747,82, 1168,67, 900,333, 360,667, 142,333, 102, 77,3333, 83,6667, 87,3333, 128,667, 1286,67, 389, 174,333, 140,667, 127, 115,667, 102,333, 99,6667, 139, 1756,67, 414,333, 259, 405,333, 584,667, 645,333, 285,667, 229, 418,333, 1502,33, 391,667, 361,667, 694, 1581,33, 1591, 635,667, 603,333, 1188, 820, 325,333, 266, 469,333, 1009,33, 1410,67, 1159,33, 534,667, 918,333, 521,667, 331,667, 249,333, 333,667, 516,667, 766,333, 990,333, 529,667, 568,667, 1420, 652,333, 507,333, 873, 1146, 472, 289, 275,333, 270,333, 2116,33, 994,667, 686,333, 1102, 1466,33, 440,333, 229,333, 175, 180,333, 1506,33, 1000, 460,333, 515,667, 616, 580,667, 476,667, 302,667, 179,667
1749,34, 1143,33, 945,333, 351, 153,333, 101,667, 82,6667, 84,6667, 85, 132,333, 1296,67, 383, 180, 138, 125, 104, 100, 105,333, 138,667, 1789, 404,667, 268,667, 389,333, 600,333, 643,667, 275,333, 233,667, 392,667, 1525,67, 406, 368, 702, 1560,67, 1544,33, 633, 622,333, 1204, 792,333, 324, 259,667, 493,667, 1015,33, 1406, 1166,33, 551,333, 925,667, 528,667, 322,333, 259,333, 331, 506, 783,333, 979,333, 531, 558, 1425,33, 643,667, 485,667, 882,333, 1137,33, 481,333, 294,333, 283,333, 275,333, 2122,67, 991,667, 664,333, 1097,67, 1468, 444,333, 222, 179, 172,333, 1520, 964, 459,667, 518,667, 637,667, 552, 502, 305, 186,667
1750,85, 1178, 934, 343, 157, 94, 89, 85, 98,3333, 128,333, 1311,67, 396,333, 176,667, 134,667, 132, 110, 102,667, 111, 145,667, 1774,33, 405,667, 258, 390, 593, 674, 285,333, 230, 423,333, 1509,33, 406,667, 376,667, 722,667, 1532, 1545,33, 646,333, 617, 1222,33, 804,333, 339,333, 246,333, 478,333, 1009,67, 1401,67, 1172,67, 542, 952,333, 534, 323, 263,667, 325,333, 545, 774,667, 965,667, 535,333, 581,333, 1434, 660,333, 506, 860,667, 1157, 478,667, 275,333, 276, 272, 2083, 990,333, 679,667, 1103, 1451, 442,333, 228, 160,333, 180,333, 1510,67, 992,333, 463, 523,667, 617,667, 570,667, 494,667, 292,667, 173,667
1752,37, 1162,67, 941,333, 351,333, 150,333, 102,333, 83,6667, 79,3333, 92,6667, 134, 1307,67, 401, 182,667, 136,667, 134, 104, 101,333, 100,667, 152,333, 1785,33, 414,667, 263,667, 402,667, 604, 659,667, 289,667, 241,333, 415,667, 1534, 400,333, 366,333, 718,667, 1551,33, 1572,33, 650,667, 616,667, 1209,67, 795, 335,667, 261,333, 470,667, 1013,33, 1401,33, 1182, 547, 954,333, 531,667, 317,667, 262, 324, 541,667, 779, 957,667, 520,333, 556, 1437, 678, 503,667, 862,333, 1131,67, 487, 275,667, 274,333, 274,333, 2107,33, 993,667, 688,667, 1113,67, 1451,67, 447, 230,333, 173,333, 188,333, 1511,33, 984,667, 457,333, 513,667, 627, 580,667, 488,667, 292, 189
1753,88, 1175,67, 957, 349, 161,667, 98, 85,3333, 83, 97,6667, 135,667, 1303,67, 398,667, 176, 142,667, 140,667, 112, 105,333, 102,333, 158,333, 1770,33, 415,333, 261,667, 400,333, 603,333, 644, 287,667, 226,667, 425,333, 1530, 396,667, 357, 714,667, 1536, 1560, 638,667, 607, 1216,33, 817, 357, 252,667, 483,667, 1012, 1412,33, 1170,33, 560,667, 932,333, 531, 321, 265, 334,667, 529,667, 762, 970,333, 522, 584,667, 1419,67, 656,667, 503,333, 880,667, 1150,67, 477, 292,667, 283, 284,667, 2104,33, 1004,67, 682, 1127,33, 1469,33, 448,667, 233, 180, 175,667, 1499,67, 991, 479,667, 515,667, 632, 563, 483, 294,333, 175,333
1755,4, 1197,33, 954,333, 359,667, 144,333, 98, 82, 85, 87, 135,667, 1319,33, 402,667, 175,333, 143,667, 141, 113,667, 102,667, 105, 154, 1801, 406,333, 276, 412,667, 595,333, 665, 293,667, 252,333, 432, 1513, 412, 366,333, 713, 1566,33, 1554,67, 649,333, 615, 1232,33, 806,667, 319,333, 256, 489, 1047,33, 1449, 1156,33, 554, 952,333, 534,333, 319, 253,667, 342, 522,667, 802, 964,333, 539,667, 586, 1437,67, 655,667, 498,333, 872,667, 1142,67, 476,333, 281,333, 277,333, 285, 2104,33, 999, 665,333, 1108, 1449,33, 440,667, 225, 179, 179, 1532,33, 980,667, 460,667, 514,333, 647,667, 571, 494, 308,333, 183
1756,91, 1212,33, 922, 346, 154,333, 98, 81,3333, 81,3333, 92,3333, 149,667, 1313,33, 411,333, 182,333, 147,333, 128, 109,667, 101, 109, 162,333, 1806,33, 412,667, 257, 408,667, 598,667, 652,667, 291,667, 229, 431,667, 1546, 405,333, 365,333, 728,333, 1600,67, 1560,33, 640,333, 634,333, 1233, 814, 331,333, 252, 476,333, 1030, 1408,33, 1152,67, 550, 925,667, 536, 325,333, 261, 346,333, 546,333, 762,667, 974,333, 522, 575,333, 1454, 658,667, 508,667, 880,667, 1138,67, 476,667, 296,667, 275, 279,333, 2113,33, 999,333, 680, 1083, 1457,33, 455,333, 233,667, 195, 185,333, 1511,33, 999, 461,333, 522, 633,667, 569, 485,333, 298, 180,667
1758,43, 1202,33, 948,667, 357, 144, 100, 84,6667, 82,3333, 97,6667, 143, 1308,33, 395,667, 183,333, 135, 126,667, 111,333, 104, 106,667, 156,667, 1805,33, 409,667, 265, 399,667, 609,667, 680,667, 285, 236,667, 437,667, 1550,33, 409,333, 386, 710, 1575,33, 1550,33, 647,333, 622, 1238, 855, 341,667, 263,667, 483,333, 1009,67, 1425,67, 1184,33, 549, 942,667, 548,667, 325, 268, 348,667, 536, 789, 955,333, 542,333, 574, 1413, 667, 521,667, 901, 1138, 485,667, 301, 283,333, 279, 2111,67, 1010,67, 681, 1133,67, 1454, 443, 233,667, 181,333, 187, 1512, 1005,33, 461,667, 531,333, 628, 589,333, 501,667, 296,333, 182,333
1759,94, 1195, 961,333, 365,667, 144,667, 101,333, 86,3333, 84, 97,3333, 143, 1314,33, 409, 178,667, 141,667, 135,333, 117, 105,333, 110,333, 152, 1815,33, 420, 274,667, 398, 607, 672,333, 300,667, 239, 434,667, 1538,33, 401,667, 364, 723,667, 1585, 1564,67, 649, 622,667, 1244, 818,667, 324, 255,667, 495,333, 1044, 1427,33, 1169, 564, 920,667, 556,333, 324,333, 272,667, 333,333, 544, 776,667, 978,333, 528, 576,667, 1452,67, 677, 520, 905,667, 1147, 473,333, 281,667, 278,667, 266, 2101,33, 1006,33, 677, 1113,67, 1471,67, 443,667, 228,667, 186,667, 184, 1509,33, 981,667, 465,333, 513,333, 630, 564,333, 489,667, 300, 180
1761,46, 1172, 951, 345,333, 155, 99, 87,3333, 93,3333, 97,3333, 131,667, 1327, 405, 185,333, 141,667, 134,667, 112, 102,333, 111, 161,667, 1811,67, 432,333, 259,333, 418,333, 624,333, 658,333, 283, 243,667, 432,333, 1556,33, 402, 372,667, 725,667, 1583,67, 1585,67, 654,667, 629,667, 1219, 817, 334,667, 257,667, 484,333, 1035, 1456,67, 1192,33, 551,333, 932,667, 529,333, 322, 263,333, 329,667, 546,333, 785,667, 973,333, 540,667, 580,333, 1475,67, 679,667, 505, 859,333, 1163,67, 486,333, 304,333, 286,333, 290, 2115,67, 1010, 696, 1105,33, 1479,33, 449, 228, 176,333, 182,667, 1501,67, 1003, 463, 512, 626, 577,333, 510, 287, 188
1762,97, 1171,33, 931,333, 344,333, 150,667, 97,6667, 91,6667, 87,3333, 94, 140, 1320,67, 403,667, 185, 141,667, 129, 107,667, 106,667, 102,333, 152,667, 1776,67, 406,667, 262,667, 395,333, 617,667, 661,333, 277,333, 239,333, 426, 1523,33, 430,333, 371,333, 729, 1595, 1594,33, 660, 620,667, 1228, 815,667, 339, 256,333, 499, 1017,67, 1411,33, 1164, 563,667, 959,333, 533, 323,333, 267, 333,667, 538, 790,667, 980,333, 538,333, 586,667, 1439,33, 660,667, 492,667, 897, 1149,67, 489, 280,333, 288, 272, 2125, 1000, 693,667, 1105,33, 1473,67, 452,333, 238,667, 174,333, 182,333, 1505,33, 991, 452,333, 529, 638, 566,667, 497,667, 313, 179,667
1764,48, 1159,67, 946,667, 370,333, 151, 99,3333, 83,6667, 86,6667, 90,6667, 136, 1321, 390, 184,667, 146,333, 134,667, 113,333, 105,333, 103, 161, 1814,67, 408, 266,333, 402,667, 604,667, 664,333, 295,667, 247,333, 420,333, 1558,67, 404, 381,333, 724,667, 1559,33, 1572,33, 649,333, 627, 1243,67, 821,333, 341,667, 265, 482,333, 1011,67, 1431, 1176, 540,667, 939,333, 538, 340,667, 271, 328,333, 539,667, 794,667, 970,333, 551,667, 584,667, 1479,67, 667,667, 499,333, 867,333, 1165, 496,667, 276,667, 291, 282, 2123,33, 1019,67, 687, 1123,33, 1466, 454,333, 230, 178,667, 179,333, 1523,33, 987,667, 481,333, 526,667, 632,667, 566, 498,333, 300, 187
1766, 1186,67, 964,667, 354,667, 150, 111, 82,3333, 88, 94, 134,667, 1300,67, 401,667, 190, 138,667, 128,667, 117,333, 103,333, 114,333, 151, 1812,33, 405, 276,667, 403,333, 601,667, 649,333, 293,667, 233,333, 424,667, 1519, 405,667, 381,667, 726,333, 1583,33, 1558,33, 646,333, 631, 1233, 819,333, 338, 252, 486,333, 1009,67, 1418, 1154,67, 554, 952,333, 534,667, 329,667, 264,667, 344,667, 541, 790,333, 984, 529,333, 583, 1461, 658, 511, 884, 1168,67, 483, 296, 277, 271, 2145,33, 1021,67, 671,333, 1119,67, 1465, 437,667, 230, 172, 180,667, 1525,33, 987,667, 464,333, 515,667, 634, 572,333, 507, 301,333, 181,333
1767,51, 1167,67, 931,333, 362, 149,667, 113, 84, 87,6667, 95,6667, 138,333, 1299,67, 388, 180,667, 148, 128,667, 117,667, 103, 105, 152, 1793,33, 405,333, 263, 404, 618,333, 657,333, 282,333, 241,667, 410,333, 1526, 399,667, 374,667, 698, 1558, 1561,33, 642, 650,667, 1214,33, 828,333, 346,333, 263,333, 492, 986, 1411, 1153, 552, 946, 541, 314,333, 264,667, 335, 539,333, 794,333, 985, 534,333, 589,667, 1432, 664,333, 502, 885,333, 1167,67, 491,667, 293,333, 295,333, 278, 2107,33, 1018,67, 690,333, 1125,33, 1467,33, 461, 240,667, 178,667, 183, 1518,67, 999,333, 467, 521,667, 636,667, 574,333, 486,333, 296,667, 186,333
1769,02, 1184, 953,667, 346,667, 160, 107, 83,3333, 85,3333, 88,6667, 139,667, 1312,33, 389,667, 188,667, 138,667, 123, 111,667, 106,667, 108, 146, 1786,33, 409, 273,667, 403,333, 600, 641, 286,667, 216,333, 426,667, 1534,67, 403, 378,667, 710,667, 1575, 1547,33, 679,333, 636,333, 1213,67, 810,667, 333,333, 255,667, 490,667, 1020, 1445,67, 1155,67, 557,667, 955, 539,667, 326, 268,333, 336, 525,333, 783,333, 981,333, 529,667, 581,333, 1455,67, 649,667, 512,333, 876, 1158, 482,667, 290, 284,333, 268,667, 2142,33, 1002,33, 685,333, 1087,33, 1461, 462,333, 225, 185,333, 178,667, 1528,67, 976, 456,333, 534,667, 635, 592, 496,667, 306, 176
1770,53, 1188, 916,333, 353,667, 147,667, 98, 81,3333, 85, 89,6667, 131, 1309,33, 392, 168,333, 138,333, 133, 111,667, 97,3333, 103,667, 143,667, 1776,67, 406,667, 269, 398,667, 588, 659,333, 299, 231, 412, 1540, 410,333, 379,333, 718,333, 1606,67, 1560, 639,667, 613,667, 1242, 823,333, 347,667, 255,333, 481,333, 1025,33, 1433,67, 1173,33, 535,667, 941, 521, 318,667, 257,333, 335, 543,333, 789, 990,667, 541,333, 592,667, 1472,33, 656, 504,667, 883,667, 1171, 486,667, 285,667, 286,333, 290,667, 2151,33, 1009,33, 678,333, 1099,67, 1464, 455,667, 232, 181,667, 176, 1505,33, 1001, 468, 528,667, 634,667, 590, 495,333, 295, 177
1772,04, 1194,67, 928,333, 353,667, 155, 102,333, 79,6667, 81,6667, 95,6667, 137,333, 1305,67, 406,333, 185,667, 139,333, 133,333, 111,333, 96, 107, 155,333, 1775,33, 420, 261,333, 403,333, 595,333, 670,333, 287, 236, 426, 1536,67, 405,333, 372,333, 704, 1584, 1582,67, 665,667, 621, 1243,67, 799,667, 335,667, 258,333, 496,667, 1041,33, 1417, 1174,33, 558,667, 945,333, 524, 319,333, 264,333, 320,667, 538, 791,667, 983,333, 539, 587,667, 1448,33, 683,667, 501, 867,667, 1149, 470,667, 282,667, 284, 276,333, 2156, 997,667, 683, 1096,33, 1464,33, 452, 231,333, 181, 191, 1526,33, 994,667, 472,667, 512,333, 632, 565,667, 487,667, 302,333, 180,333
1773,56, 1201, 927,333, 341,333, 154,333, 98,6667, 86,3333, 83,6667, 88, 134,333, 1303, 398,667, 181,333, 137,667, 128,333, 105,333, 106,667, 104, 150,333, 1779, 428,333, 272,667, 396,333, 601,667, 660, 288, 243,333, 426,333, 1541, 406,667, 373, 721,667, 1591,67, 1565,33, 645,667, 634,333, 1235,67, 824,333, 337,333, 268, 486,667, 1036, 1438,33, 1164, 558, 946,667, 517,333, 318,667, 260,333, 328,667, 532,667, 775, 980,667, 535,333, 569, 1475,67, 666,667, 516,667, 884,667, 1134,33, 465,667, 292,667, 278,333, 281,667, 2134,67, 1018, 670,333, 1130,67, 1458,67, 462,333, 232,333, 178,333, 181, 1509, 994, 465, 521,667, 636,667, 568,333, 490,667, 303,667, 185,667
1775,07, 1207,67, 955,667, 345, 147,333, 93, 88, 89,6667, 90, 137,333, 1311,33, 383,333, 170, 139,667, 127, 102, 93,3333, 102,667, 151,667, 1804, 413,667, 272,333, 403,667, 605, 667,667, 288, 238,667, 424,667, 1545, 407, 370,667, 707,333, 1565, 1586,33, 647,667, 625, 1247,33, 816,333, 338,667, 262, 486, 999,667, 1410,67, 1168,67, 565,333, 953, 532,667, 323, 264,667, 318,333, 524, 788, 982, 526, 614, 1446,33, 658,333, 507,667, 885,333, 1159,67, 487,333, 294, 273,333, 281, 2136,33, 1006,67, 699, 1110, 1466,33, 449,333, 228,333, 178, 180, 1521, 1000,33, 457,667, 533,667, 646, 558,333, 504,333, 309,667, 179,333
1776,58, 1187,67, 948,333, 341,667, 145,667, 103, 86,3333, 85, 97,3333, 137,333, 1298,67, 401, 171, 135,667, 133,667, 110,333, 101,333, 99,6667, 154,667, 1797, 413, 258,333, 399,333, 616,667, 677, 288, 239, 438,333, 1535, 404,333, 376, 718,667, 1573, 1574, 647,333, 631,667, 1226, 812,667, 349,333, 256, 479,667, 1003,33, 1452,33, 1141,33, 567, 954,667, 531, 327,667, 266,667, 322,667, 521,667, 786, 958, 528,333, 562, 1444,67, 668,333, 508,667, 900,667, 1152,33, 503,333, 290,333, 290,667, 284,333, 2071,33, 1016, 692, 1119, 1473,33, 460,667, 225,667, 169, 177,667, 1517, 1009, 477, 524,333, 616, 580,333, 508,333, 310,667, 191,333
1778,09, 1196, 964,333, 366,667, 143, 102, 81, 78,6667, 91,3333, 134,667, 1322,67, 409,667, 175,667, 137, 128,333, 116,667, 103,333, 108,667, 148,667, 1816, 411,667, 257,667, 398, 600,667, 675,667, 288, 236,333, 424,333, 1546, 427, 374, 720,667, 1568, 1584,67, 674, 635,333, 1215,33, 807,333, 352,667, 267,333, 486,333, 1004,33, 1426,33, 1165,67, 543, 934,667, 538, 329,667, 253, 327,667, 537, 772, 986,333, 535, 571,667, 1449,67, 661, 503,333, 900,667, 1155,33, 469,333, 295,333, 287,667, 279,333, 2153,67, 1032,33, 701,667, 1121,67, 1486,33, 443, 228,333, 182,333, 178, 1506,33, 991, 472,333, 520,667, 633,333, 582,667, 501, 308,333, 194,333
1779,6, 1158, 951,667, 356,667, 148,667, 96,6667, 83,6667, 90, 95,3333, 138,667, 1297,33, 397, 183, 137,333, 132, 112, 107, 104,333, 161,667, 1841, 417,333, 274,667, 413,667, 609, 661,333, 286,667, 227, 420,667, 1533, 402,333, 368,667, 716, 1570,33, 1583,33, 650,333, 621,667, 1252, 816,667, 336,333, 256, 497, 1025,67, 1423,33, 1195,33, 556,667, 939,667, 528, 332,333, 264, 329, 532, 800, 974,333, 544, 600,333, 1448,67, 649,667, 506, 890,333, 1158,67, 493,667, 302,333, 284,333, 279,667, 2122,67, 990, 677,667, 1127,33, 1476,67, 444,667, 237, 179,667, 177, 1527,67, 999,667, 481, 535,333, 651,333, 567,333, 491,667, 295,333, 174,333
1781,11, 1191,67, 937, 358,333, 145,667, 99,3333, 84, 81, 89, 134,333, 1315,33, 392,667, 174,333, 140,333, 129,333, 109,333, 103,333, 107, 144, 1822,67, 415,333, 267, 405,667, 602,667, 661,333, 292,667, 231, 433,667, 1533,33, 413, 368,667, 717,333, 1603,33, 1544,67, 651, 612,333, 1208,33, 829,333, 345,333, 262, 478, 1021,67, 1411, 1179,67, 525, 936,333, 527,667, 322,333, 269,333, 328,333, 533,667, 790,333, 1007, 527,667, 573,333, 1456,67, 660,667, 511,333, 861, 1158,67, 504,667, 287,333, 288,333, 272, 2120,33, 1001,67, 681,333, 1104, 1499,33, 440,333, 224, 187, 180,667, 1513,33, 1009, 465,667, 526,667, 642, 583, 482, 300,667, 183
1782,62, 1164,67, 924,667, 363, 145, 97,3333, 83,6667, 84,6667, 88, 133,667, 1317,67, 396, 183, 137, 135, 108, 99,3333, 108, 155, 1794,67, 429,667, 276,667, 397,667, 621, 655, 286,667, 233,667, 422,333, 1511,33, 410,667, 366,667, 717,667, 1596, 1569,67, 661, 623,333, 1231, 809,333, 334,667, 258, 490,667, 1021, 1422, 1188,67, 547,667, 917,667, 531, 333,333, 261, 336, 529, 787,667, 976,333, 549,667, 574, 1442,33, 655,667, 518,333, 904,667, 1163,67, 489,667, 283, 290,667, 294,333, 2090, 1015, 672, 1126,33, 1493,67, 433,667, 232, 179, 176,667, 1525,67, 1008, 467, 533,667, 649, 572, 498,667, 305,333, 184,667
1784,13, 1180,33, 953,667, 363, 149, 102, 85, 82,3333, 91, 127, 1304,33, 393, 175,667, 134,333, 134,667, 108, 101,667, 96,6667, 139,667, 1790,67, 404,333, 276, 407, 613, 660,667, 284,333, 236,667, 429,333, 1534,67, 415,333, 384,667, 715, 1586,33, 1578, 654,667, 618,667, 1250,33, 836,333, 339,333, 264,667, 488,667, 1039, 1416,67, 1179,67, 544, 936, 525,667, 333,333, 270, 335,333, 532, 781, 986, 528,667, 576,667, 1465,33, 674, 495, 870, 1151,33, 481,667, 294,333, 277,667, 281,667, 2140,33, 1012,33, 682,667, 1122,33, 1494, 449,333, 227,333, 181, 171, 1540, 990,667, 473,333, 514, 637,667, 582,667, 508,333, 307, 171,667
1785,64, 1166,33, 935, 351,667, 157,333, 100, 82, 91,3333, 94,3333, 131, 1317, 403, 179,333, 138,667, 131, 111,667, 107, 108,333, 149,333, 1797,67, 417,333, 257, 406,333, 596, 651,333, 286,667, 232, 415,333, 1529,33, 411, 372,333, 743, 1597, 1574,33, 644,667, 623,667, 1218,67, 815,333, 336, 252, 493,667, 1019, 1424,33, 1135,33, 558,333, 939,667, 538, 326,667, 255,667, 333,667, 528,333, 777,667, 966,333, 542,667, 578, 1437, 682,333, 505, 874,333, 1169, 487,333, 296,333, 280,667, 267,333, 2111, 1006,67, 680,333, 1126, 1484,67, 467, 226,333, 183, 178,667, 1534,67, 1006,67, 476,667, 538,667, 646,667, 569,333, 499,667, 305, 183,667
1787,15, 1176,33, 933, 348,667, 148,333, 92,6667, 87,3333, 79, 90,6667, 132,667, 1305, 405,667, 175,667, 138,333, 129, 108,333, 98,6667, 100,333, 156, 1777, 412, 269, 399,667, 609, 677, 275, 224, 420, 1558,33, 398,667, 377,333, 711,667, 1598, 1562, 649, 622,667, 1220, 801, 331,667, 252, 484,333, 1016,67, 1417,67, 1189,33, 535, 934, 540, 319,333, 253,333, 328, 531,667, 786,333, 982,333, 526,667, 583, 1422,33, 658, 509,667, 882,667, 1157,33, 494,667, 293,333, 277,667, 273, 2133,33, 992,333, 675,667, 1106, 1455, 472,333, 240,667, 186, 183,333, 1505, 997,333, 468, 529,333, 651, 579, 491, 311,333, 180
1788,65, 1155,33, 964, 352, 151, 102,667, 84,3333, 82,6667, 86, 129, 1313, 400,667, 180,333, 137, 130,667, 114,333, 102,333, 98,6667, 148,667, 1755,33, 426,333, 268,333, 400,667, 598,333, 660,333, 285,667, 241,667, 419,333, 1527,33, 397, 369, 699,333, 1590,67, 1559,67, 651,333, 618,333, 1230,33, 824,667, 337,667, 266,667, 476,667, 1025, 1417,33, 1174,67, 546, 956,333, 536, 320,667, 261,667, 336, 524,333, 781, 962, 528,333, 569, 1444,67, 666,333, 513,667, 886,667, 1150,67, 508,333, 294,667, 287, 276, 2099,33, 1014, 679, 1122,33, 1522,67, 458,333, 222,333, 175, 178, 1523,67, 1025,67, 472, 536, 639,333, 570,667, 498, 291,333, 182,333
1790,16, 1151, 946,333, 340,333, 145, 97, 82, 78,3333, 88,3333, 131,667, 1332,33, 392,333, 174,333, 143, 134, 117,333, 100, 103, 143,667, 1768,33, 410,667, 266,333, 417, 587,667, 659,333, 290, 239, 420,667, 1520,33, 385,333, 382,333, 704,333, 1612, 1576,33, 658,667, 622, 1225,67, 800, 338, 257, 494, 1029, 1413,67, 1180,33, 541, 955, 518,667, 316,333, 263,333, 308,333, 529, 784,333, 967,667, 535,667, 581, 1455,67, 676, 501, 861, 1153, 492, 290,333, 274, 286, 2091,67, 1006, 669,333, 1108, 1487,33, 455,667, 228, 180, 183,667, 1520,67, 1008,33, 471,667, 528,667, 627,667, 566,333, 494,667, 288,667, 183
1791,67, 1147,67, 912,667, 351, 143,333, 100,667, 84,6667, 79,3333, 94,3333, 127,667, 1332, 386,667, 180,667, 139,667, 126,333, 104,333, 96,6667, 105, 144,333, 1787,33, 417,333, 273,333, 393,667, 599, 669,333, 273,333, 217, 406,667, 1519,33, 418,333, 371,667, 716,667, 1583,33, 1533, 624, 614,667, 1199,33, 811,667, 337, 270,667, 493,667, 1046,67, 1426, 1170, 542,667, 933,667, 524,667, 322,333, 258,667, 339,667, 551, 792, 997,667, 544,667, 576, 1431, 651,333, 499,667, 884,667, 1163,33, 479,667, 293,333, 278, 271,333, 2108,33, 1008, 673, 1131,67, 1488, 453,333, 237,333, 181, 183,333, 1526,67, 1003,67, 469, 516,333, 627,333, 566, 492,667, 303, 185,667
1793,18, 1152, 965, 349,667, 149,333, 95, 77,6667, 78,6667, 86, 131,667, 1285,33, 397,333, 180,333, 134,333, 133,667, 106,667, 94,3333, 108,667, 148,667, 1767,67, 413, 253,667, 407,667, 595, 655,667, 293,333, 225,667, 416,667, 1510,33, 404,333, 381,667, 713,667, 1568,33, 1554,67, 648, 615,667, 1228, 832,667, 332, 263, 476,333, 1024,67, 1390,33, 1169, 556,333, 944,667, 511,667, 326,333, 260,667, 325,667, 529, 781,667, 964,667, 543, 577, 1434, 679,667, 497,667, 859,667, 1153,67, 483,333, 312, 283, 271,333, 2097, 1014,67, 679,333, 1111, 1472,67, 447, 230, 181, 176, 1518,67, 998,667, 465,667, 520,333, 644,667, 571, 482, 298,333, 181,333
1794,69, 1165,67, 950,667, 348,333, 148, 89,3333, 85,6667, 84,3333, 80,6667, 124,667, 1331,33, 391, 181, 137,667, 126,667, 113, 98,6667, 99,6667, 151,667, 1770,33, 409,667, 254, 386, 603, 659, 291, 224,667, 410, 1508,33, 408, 362, 720,333, 1569, 1568, 665,667, 605,333, 1237,33, 805,667, 329,667, 263, 486,333, 1018,67, 1406,67, 1177,33, 566, 944, 529,667, 327,333, 258, 327,333, 548,333, 795,333, 977,667, 537,333, 597, 1429,33, 669,667, 497,667, 883,333, 1162,67, 471,667, 291,333, 287,333, 272, 2133,67, 994,333, 691, 1100,67, 1461,33, 435,333, 223,667, 172, 185,333, 1550,67, 1015,33, 469,667, 521,333, 633,667, 570, 490,667, 296, 178
1796,19, 1153,33, 939,667, 353,333, 149,333, 95,6667, 86, 85,3333, 81,6667, 122,333, 1300, 392, 161,667, 137, 128,667, 105,333, 94,3333, 98,3333, 146,667, 1767,67, 414,667, 271,667, 396, 573,333, 635, 284,667, 225,333, 398,667, 1525, 417, 363,333, 702, 1578,67, 1550,33, 635,667, 613,333, 1234,67, 811, 325,667, 261, 505,333, 1007,67, 1425,67, 1163, 538,667, 919, 526,667, 317, 257,667, 339,333, 527,333, 794,333, 980, 542,333, 569,333, 1436,67, 667,333, 515,667, 892,667, 1163,33, 472,333, 287,667, 273,667, 273,333, 2086,33, 1026, 688, 1111,67, 1490,33, 456, 238, 180,667, 181, 1511,67, 1006, 462,667, 518, 648,667, 563,333, 488,333, 292,667, 185,333
1797,7, 1154,33, 941,667, 338, 143,333, 92, 77, 79,6667, 91, 122,333, 1283, 394, 176,667, 125,667, 124,333, 108,667, 100,333, 91,3333, 141,333, 1766,33, 416, 244,667, 400,333, 587,667, 659, 271, 224,667, 400,333, 1523, 399, 387, 691,667, 1567,33, 1576, 641,333, 602,667, 1201, 815, 336,667, 266,667, 501,667, 1040,67, 1439,33, 1163,33, 536, 944, 530, 324,333, 246,333, 343,333, 529, 794, 963,667, 542, 584,333, 1447,33, 654, 491,333, 866,333, 1139,33, 496,333, 284,333, 283,667, 277,333, 2093,67, 1020,67, 695, 1114,33, 1478,33, 458,667, 223, 176,333, 175, 1535,67, 1003,67, 460, 510,333, 634, 550,667, 479,667, 306,333, 180,333
1799,21, 1158,67, 912,333, 360, 143,667, 91, 83, 86,3333, 90, 125,667, 1299,67, 380,333, 174,333, 134, 123,667, 109,333, 95, 103, 146,667, 1779, 404,333, 270,667, 381,667, 582,667, 641, 283,333, 223,333, 395, 1490, 397,667, 375, 726,667, 1582,67, 1544,33, 655,667, 606,667, 1214,67, 819, 333, 257,667, 498, 1039,33, 1417,67, 1162,67, 540, 938,667, 525,667, 329, 247,333, 330,667, 534,667, 800, 988,667, 524,667, 572, 1428, 667,333, 503,333, 849, 1142,67, 490,667, 293,667, 269, 277, 2108, 998,333, 690, 1109,33, 1479,67, 474,333, 215, 173,667, 178, 1517, 992, 457, 538,333, 646,333, 565, 498, 296,667, 174,667
1800,71, 1144,67, 908, 354,333, 141,667, 92, 80,3333, 84,6667, 81,3333, 123,667, 1272,67, 394,333, 173,333, 136,333, 125,667, 107, 94,3333, 98, 140, 1729,33, 400,333, 266,333, 402,667, 595,667, 640,667, 289, 228, 401,333, 1513, 400,667, 375, 724, 1586, 1565, 633,667, 588,333, 1201,67, 810,667, 342,333, 253,333, 489,333, 1045,33, 1400,33, 1165, 550,667, 919, 502, 318,667, 263,333, 316,667, 540,667, 802,333, 978, 524,667, 569,667, 1432,67, 657,333, 503,333, 873,667, 1165, 486,333, 288,667, 279,667, 285,667, 2091,33, 1007,33, 679, 1121,33, 1486, 450,667, 217,667, 182,667, 178,333, 1521, 1022, 470,667, 530, 624, 563,333, 485,333, 293, 179,333
1802,22, 1128,67, 914, 338,667, 147,667, 96,3333, 77,3333, 81,3333, 81, 119, 1311,67, 393, 173,333, 126, 122, 111,333, 93, 93,6667, 142, 1767,67, 393,667, 271,667, 404, 586,333, 657,667, 284, 222,667, 394,667, 1524,33, 398, 374,667, 699,667, 1566,67, 1502, 636,667, 611, 1207,67, 799,667, 322,667, 250, 492,667, 993, 1403,67, 1197, 533,667, 927,333, 523,333, 301,667, 254,333, 331,667, 524,333, 770, 986,667, 536,667, 567,333, 1430,33, 683, 496, 870, 1142,33, 492,667, 288,667, 281,333, 267, 2083,33, 1018,67, 677,667, 1118,67, 1459,67, 442, 228,667, 160,667, 184,333, 1501, 996,667, 451,333, 515,667, 646, 573,333, 478, 297, 173
1803,73, 1125,67, 917, 353,333, 145,333, 91,3333, 76,3333, 80, 85, 125,333, 1270,67, 391, 178,667, 130,667, 130,667, 102,333, 98, 94,6667, 144, 1759,67, 407,333, 249,667, 391,333, 592,667, 641, 273, 224, 394, 1501,33, 402,333, 372, 731, 1556, 1551, 636, 612, 1210,33, 791,667, 326,333, 260,333, 491,667, 1033, 1417, 1129, 544,667, 924,667, 529,667, 328,333, 259,333, 314,667, 534,667, 773,333, 988,667, 527, 578,333, 1423,33, 643,333, 490,333, 857,333, 1140,33, 470, 281,667, 279,667, 282, 2088,33, 996,667, 697, 1126, 1465, 459, 236,333, 177,333, 174,667, 1518,33, 997,333, 452,667, 537,667, 614,333, 564,667, 490,333, 309, 181
1805,23, 1141, 917,667, 341,667, 142,333, 91, 75, 80,3333, 92,3333, 118,667, 1297,33, 382,333, 169,667, 132,667, 125, 102, 100, 98,3333, 133, 1739,67, 415,333, 273, 404,667, 587,333, 648,333, 284, 233,333, 402, 1509, 405,333, 357,667, 709, 1599,33, 1516, 634, 616,667, 1219, 791, 323,333, 249,667, 477,667, 990, 1400, 1150,33, 544,667, 946,667, 527,333, 315,667, 253,667, 334, 526, 795,333, 996,333, 532, 572,333, 1422, 672, 496,333, 869, 1158,67, 478,667, 286,333, 285,333, 270,667, 2109,33, 994, 689,667, 1123,33, 1510, 451,667, 211,667, 181,667, 182,333, 1499,67, 993, 465,333, 497,667, 643, 565, 485, 291,667, 181,667
1806,74, 1097,33, 877,333, 342,667, 146, 94, 79,6667, 81, 75,3333, 124, 1260, 387,667, 180,667, 133,333, 122,333, 106,667, 97, 101, 139,667, 1728,33, 395, 258,333, 399,333, 586,667, 654,333, 280, 226,333, 404,333, 1488, 406,667, 358,667, 683, 1567,67, 1534,33, 645, 600,667, 1195,67, 807, 330,333, 260,333, 468, 1007,33, 1400,33, 1157,67, 526,333, 918,333, 506,333, 320,333, 257,667, 334,667, 532,333, 791, 953,333, 537, 578, 1407, 641, 502,667, 864,667, 1137,67, 462,667, 287,333, 278, 274, 2096,33, 985,667, 686,333, 1100,33, 1472,33, 434,667, 222,333, 175,333, 174, 1500,67, 1001,33, 477,667, 530, 646, 568,667, 492,667, 295, 182
1808,24, 1105, 906,333, 337,333, 140, 97,3333, 82, 84, 93,3333, 118,667, 1280,67, 375,667, 176, 132,333, 126,667, 105,667, 96, 95, 143, 1720,67, 408, 266,333, 386,333, 578, 651, 275,667, 221,333, 399,333, 1480,67, 397, 361,333, 705, 1553, 1532,67, 652,667, 598,333, 1182,33, 791,333, 330,333, 256,333, 477,667, 1007, 1417,33, 1181,67, 550, 918, 526,333, 311,333, 245, 323, 536, 787, 967, 550,333, 572,667, 1416,33, 669,333, 501, 841, 1144,33, 479, 292,333, 267,667, 287,667, 2086,33, 998,667, 686, 1131, 1464,33, 450,333, 225, 175,333, 179,667, 1495,33, 986,667, 466, 521, 634,333, 565,667, 487,667, 289,333, 174,333
1809,75, 1108,33, 892, 340, 140, 92,6667, 80,3333, 81,6667, 84,3333, 122, 1273,67, 384,667, 179,667, 135, 120,333, 112,333, 102,333, 100, 137,333, 1747,67, 410, 265, 385, 579,333, 655, 272, 226,667, 393,667, 1485,33, 390, 358, 706,333, 1561,33, 1519,33, 618,667, 599,667, 1201,67, 790,333, 336, 253, 492,667, 1021, 1385,67, 1154, 551,333, 923, 517, 319,333, 257, 326,333, 521,333, 797, 979, 541,333, 586, 1414, 656,333, 485, 891, 1130,67, 480,333, 282, 274, 274, 2107,33, 975,333, 688,667, 1119, 1492,33, 437,667, 222,667, 180,333, 174,667, 1490,67, 999,333, 465, 528,333, 633,667, 570,333, 481,667, 287,667, 176,333
1811,25, 1102, 911,667, 349,333, 139,333, 104,333, 80, 80,3333, 86, 117,667, 1249,67, 384,667, 168,667, 138,333, 125,333, 107,667, 94,6667, 94,3333, 143, 1730,33, 402,667, 270,667, 384,333, 581,667, 628, 278,667, 221, 385, 1469,67, 393,333, 375,667, 694,667, 1525, 1545, 635, 588,333, 1202,67, 811, 320,667, 260, 468,667, 995,667, 1383,67, 1160,67, 537,333, 929, 517, 320, 255, 324,333, 530, 768,667, 985,667, 522,333, 579, 1424, 646,667, 502,333, 867, 1126,33, 462,333, 300,667, 276, 263, 2090,33, 982,333, 679,333, 1115, 1494, 435,333, 230,667, 172,667, 186,333, 1489,33, 979,667, 459,333, 526, 620, 557,667, 478,333, 288,667, 184,333
1812,76, 1111,67, 925,333, 338, 146,333, 86,6667, 84,6667, 82,6667, 77,3333, 120,333, 1264,67, 379, 180, 136, 123, 104,667, 96,6667, 94,6667, 141,667, 1735,33, 399,333, 265,667, 410,333, 584,333, 626,333, 274,333, 232, 394,333, 1497, 399,667, 357, 705, 1547, 1525,67, 610,667, 611,667, 1188,67, 812, 329,333, 252, 469, 1010,33, 1394,67, 1155, 534,333, 940, 504,667, 320,333, 247,333, 336,667, 509,333, 766,667, 970,667, 530, 569, 1425,33, 642,667, 503,667, 873,333, 1149, 484,667, 292, 278, 280,667, 2048,67, 1001,67, 671,333, 1104,33, 1489, 442,667, 227,333, 173, 167,667, 1526,33, 1004,67, 458,667, 516,667, 631, 564, 470,667, 293,333, 176,333
1814,26, 1095,67, 877,333, 333,667, 145, 96, 74, 78, 87,6667, 124,667, 1249,67, 384,333, 162,667, 135,667, 122, 105,667, 95,3333, 94,3333, 144,667, 1716, 393, 254,333, 372,667, 578,667, 619,333, 272,667, 225,667, 410,667, 1488,67, 397, 360,333, 705,333, 1516,33, 1522,33, 635, 594, 1212,67, 795, 327,333, 260, 474,667, 982, 1378,67, 1157, 533, 951, 515,667, 304, 253,333, 327,667, 519, 784,667, 958, 527, 569, 1396, 653,333, 490,667, 845, 1156,33, 472,333, 278,333, 281,333, 281, 2018, 998,333, 680,333, 1100,67, 1478,33, 437,667, 224, 176,667, 175,667, 1505,67, 967,333, 471,667, 513, 615,667, 556, 486, 295, 177,333
1815,76, 1091,33, 896, 342,667, 139,667, 95,6667, 85,6667, 83,6667, 85,6667, 121,667, 1261, 367, 173,333, 128, 121, 103, 99, 91,6667, 134, 1737,67, 406,333, 257, 402,667, 576,333, 650, 277,667, 221, 394, 1487, 394,667, 361,333, 704,333, 1509,33, 1511, 633,667, 612,333, 1197,33, 797,333, 336,667, 254,667, 466,333, 996,667, 1385, 1168,67, 550,333, 912, 506, 313,333, 249,667, 329,667, 513, 788,333, 976,333, 530,333, 588,333, 1403,33, 657, 500,667, 859, 1142,33, 489,333, 295,667, 277,667, 273, 2031,67, 971,333, 681,333, 1110,67, 1474,33, 456, 231,333, 169,333, 174,667, 1476,33, 995, 458, 539, 644,667, 579,667, 483,333, 294,333, 179,667
1817,27, 1115,67, 910, 334,333, 139, 96,6667, 85, 81, 87, 127,333, 1251, 380,333, 172, 129,333, 123,333, 109,333, 99,6667, 94,6667, 136,667, 1710,67, 403, 260,333, 384, 579,333, 641, 269,333, 209,667, 398, 1492,33, 396, 361, 695,333, 1535,33, 1512, 638,333, 594, 1206, 817,667, 329, 255,333, 474,333, 1003,67, 1398,33, 1148,33, 536, 913,667, 506,333, 302,333, 261,333, 315, 518, 774,667, 986,667, 518, 574,667, 1425,67, 646, 483,667, 860,667, 1130, 477,333, 275, 280,667, 280, 2060,67, 983,333, 678, 1122, 1462,33, 457,667, 229,667, 179,667, 176, 1491,33, 994, 454,333, 516,667, 622,667, 564,667, 465, 300,667, 179,333
1818,77, 1095, 904, 345,667, 154,667, 97,6667, 82,3333, 81,6667, 90, 124, 1264,33, 385, 175,333, 131,667, 128, 106, 100, 96,3333, 146,667, 1686, 396,667, 260, 382,333, 582,333, 644,667, 273, 217,333, 396,333, 1488, 403,667, 357,667, 705,667, 1521,67, 1525,33, 658, 589,333, 1190, 807,333, 339,667, 248,667, 478,333, 999,333, 1393,67, 1155,33, 557, 915, 516, 312,333, 250,667, 322,333, 521, 771,333, 973,667, 531,333, 572, 1387,67, 656, 491, 858, 1136, 465,333, 282,667, 294,333, 265, 2063,33, 978,667, 673,667, 1100,33, 1471, 456,667, 223, 178, 179,667, 1494, 968,333, 457, 508,333, 621,333, 559, 496,333, 294, 184,667
1820,27, 1110, 890, 341,667, 148, 94,6667, 82,6667, 74,6667, 88,3333, 123,333, 1249, 371,667, 176, 133, 127,333, 109,333, 95, 95, 147, 1727,33, 402,667, 263,333, 379, 573,667, 645,333, 274, 227, 389,333, 1500,33, 401, 368,667, 685,333, 1558,33, 1532,67, 636,667, 599,667, 1190,33, 801,667, 341,333, 251,333, 486, 990,667, 1392,67, 1150, 540,333, 927,667, 510, 311,667, 251,667, 320, 525, 770,333, 950, 529,667, 563, 1416, 660,667, 504,667, 865,667, 1131,67, 476,667, 288,333, 288,667, 280,333, 2084,33, 1011,33, 653,667, 1096,33, 1430,33, 454,333, 225,667, 170,667, 177,333, 1492, 1008,33, 451,333, 526,333, 636, 563,333, 474,667, 291, 183,333
1821,78, 1130, 889,667, 345,333, 144, 98, 83, 80,6667, 83,6667, 129, 1257, 373,667, 173,667, 134,667, 126,667, 101,667, 98,3333, 100, 145,667, 1720,33, 394,333, 266, 382, 569,667, 661,667, 278,667, 226, 410,333, 1476,33, 389,667, 350, 710,667, 1525, 1537,33, 633, 587,333, 1212,33, 797,333, 328,667, 262,333, 464,667, 977, 1372,67, 1161, 534,333, 914, 520,667, 311,667, 259, 328,667, 543, 778,667, 971,667, 531, 574,667, 1415,33, 646,667, 484,667, 858,667, 1129,33, 481,667, 283,333, 285,667, 279, 2061,33, 992,667, 682, 1110,67, 1457, 438,667, 232, 176,333, 183, 1500, 973, 464, 530,333, 625,667, 558,333, 482, 302,667, 174
1823,28, 1155,67, 890,667, 348, 144,667, 95, 89, 87, 91,3333, 130, 1257,33, 381, 171,333, 137, 126,667, 112,667, 101,333, 104,667, 143, 1746,33, 407, 263,333, 383,667, 593,333, 652, 289,667, 230,667, 407,667, 1463,33, 405,333, 344,667, 707,333, 1556,67, 1529,67, 632,333, 605,333, 1189, 796, 336,667, 258, 478, 1017, 1390,33, 1158,33, 538, 930, 515,333, 308,333, 249,333, 321, 528, 767,667, 947,333, 532, 561, 1382, 641,333, 474, 857,667, 1145, 476,667, 289,667, 273,667, 273,333, 2053,33, 983,333, 682, 1117,33, 1483,67, 457, 231,667, 172,667, 169, 1479,33, 984, 471,333, 511,333, 609, 558,333, 478, 297, 184,333
1824,78, 1128,67, 923, 341, 148, 99,6667, 82,6667, 84,3333, 93,6667, 126,333, 1268, 386,667, 171,667, 129,667, 129, 105,333, 101,333, 100,667, 148, 1723, 406,667, 251,333, 388,667, 578,667, 655,667, 272,667, 221,333, 416,667, 1484,67, 384, 355,667, 699, 1525,33, 1522,67, 632,667, 616,667, 1199,33, 783, 329,667, 242,667, 473,667, 1004,67, 1350,67, 1143, 539,333, 930,333, 541,667, 314,667, 255,667, 330,333, 535,333, 780,333, 969, 524,667, 569,667, 1416, 635,333, 496,667, 862, 1127,33, 476,667, 280,333, 273,667, 269, 2058, 985,333, 674, 1109,33, 1476, 461,333, 222,667, 167,667, 181, 1477,33, 1008,33, 458,333, 513,333, 634,333, 581,333, 470,333, 279, 175,667
1826,28, 1123, 918, 341, 145,333, 99,3333, 87,6667, 86,6667, 86,3333, 129,333, 1273,67, 391, 184, 139, 125,667, 111,667, 103,667, 100,667, 154,667, 1734,67, 410,333, 266, 388,667, 587,667, 664,333, 285, 239, 411,667, 1490,67, 400,333, 362, 699,333, 1532,67, 1534, 640,667, 608, 1183,33, 796,333, 318,333, 249, 474,667, 1015,33, 1376,33, 1144, 546, 913, 538,333, 319,667, 255,667, 321,333, 532,667, 777, 956,667, 536,667, 572, 1393,67, 660,667, 489,667, 865, 1138, 472,333, 291, 280,667, 269, 2014, 1001, 667,667, 1093,33, 1478,67, 445,667, 230, 170, 172,667, 1471,33, 969, 450,333, 537, 639, 545,667, 480,333, 287,333, 171
1827,78, 1163, 930, 344,667, 150, 107,333, 81,3333, 91,3333, 88,6667, 130, 1275, 380,667, 178, 132,667, 126, 106,667, 97, 105, 149,667, 1743,67, 404, 260,333, 386,667, 572,667, 646,333, 290,333, 223, 407, 1525,33, 397,667, 385,333, 707,333, 1537,67, 1505,33, 620,667, 611, 1192,33, 803,333, 325, 255,667, 470, 1000, 1392, 1135,67, 551,667, 935, 531, 312, 249,667, 323,667, 519,333, 753,333, 960,333, 534,667, 574,667, 1386,33, 647,333, 478, 862, 1141, 486,667, 286,333, 285, 267,333, 2066, 995, 658, 1106,67, 1480, 444,333, 222,333, 175,333, 183, 1468, 983,333, 463, 505,667, 631, 546, 475,667, 288,333, 178,333
1829,28, 1184, 914, 349,333, 148,667, 103,667, 96,3333, 90,6667, 91, 144, 1283,33, 406,333, 178,333, 135,333, 126,667, 110, 108,333, 104,333, 149, 1710,67, 421,333, 262, 402, 581, 656,333, 293,667, 230,333, 416, 1472,67, 410,333, 368,667, 714, 1575,33, 1528,67, 651, 604,333, 1178,33, 784, 333,333, 258, 476, 1034,33, 1378,33, 1163,67, 541, 911, 517,333, 303,667, 259,333, 321,667, 530, 771, 962,333, 520,333, 574,333, 1409,67, 635,333, 500, 857,667, 1126,67, 473, 291,333, 280,667, 283, 2046, 995,333, 687,667, 1105,67, 1461,33, 439, 224,333, 181,333, 184, 1464, 1006,33, 459, 516,333, 628, 564,333, 469,333, 295, 176
1830,78, 1192, 913,333, 339, 151, 113,333, 86,6667, 89, 94,6667, 133, 1289,33, 394,667, 170, 140,333, 139,333, 111,667, 106,667, 102, 156, 1730, 392,333, 263, 399, 599,667, 643,333, 278,667, 229,667, 416, 1491,33, 397,667, 367,667, 697,333, 1545,33, 1525,33, 636, 599,333, 1186,33, 789,667, 334, 260,333, 484,667, 1033,33, 1391,33, 1141,33, 545,333, 911,667, 515,667, 312,667, 252,667, 318,333, 526,667, 770,333, 974,667, 544,333, 568, 1403, 657,667, 494, 859,667, 1116, 471, 301,667, 279,333, 271,667, 2041, 1004, 672,667, 1114, 1459, 441,333, 226, 174,333, 176,333, 1499, 989, 465,333, 516, 618,333, 564, 484,667, 289,333, 175,667
1832,28, 1230, 943,333, 366, 158,333, 104,333, 86,3333, 92, 90,3333, 133, 1295,33, 417,333, 188,333, 141,333, 148, 108,667, 100,333, 105,667, 155, 1731, 414, 262,333, 391, 587,333, 646,667, 286, 229,333, 416,667, 1487,33, 390,667, 365,667, 713, 1559,33, 1547,67, 623, 591,333, 1201,33, 814, 339,333, 263, 489, 1034, 1410,33, 1143,67, 548, 920,667, 523,333, 309,333, 254, 321,667, 528, 785,333, 969,333, 528,333, 578,333, 1400,33, 648,333, 482,333, 858,333, 1126, 475,333, 282,333, 285,667, 263,667, 2039,33, 1005,67, 675, 1096,67, 1451, 444,667, 227,667, 168,667, 185, 1493, 1011,33, 470,667, 525,667, 622,333, 555,667, 487,667, 290, 176
1833,79, 1204,33, 964,333, 368,667, 156, 110,667, 96,3333, 90,6667, 95, 141, 1273,33, 398,333, 191,667, 139, 132,333, 109,667, 99, 108,667, 152,333, 1727,33, 415,333, 263,333, 392,667, 607,667, 648,667, 293,333, 237, 405,667, 1503, 395,667, 363,667, 728,333, 1552, 1504,33, 637, 611,667, 1216,33, 775, 333,667, 265,667, 488,667, 1029,33, 1395, 1128, 553,667, 911,333, 525,667, 317,333, 247, 331,667, 544,333, 808,333, 980,333, 528, 561,333, 1397,67, 651,333, 487, 830,667, 1119, 478, 283,333, 285, 272,333, 2033,67, 972,667, 658,667, 1099,33, 1450,33, 442, 230,667, 173,333, 173,333, 1480, 996,333, 448, 525,667, 633,333, 560,333, 475,667, 290,333, 173,667
1835,29, 1261,33, 955, 369,667, 155, 114, 94,6667, 95,6667, 98,6667, 149,667, 1286, 399,333, 182,333, 137,667, 139, 107,667, 100,333, 114,667, 156, 1741, 412,333, 270,667, 395, 600,333, 659,667, 290,667, 223,667, 420, 1494, 405,667, 376,667, 728, 1545, 1529, 622,667, 618, 1223, 798,333, 348, 257, 492,333, 1040,33, 1414, 1146,33, 553,333, 954,667, 542,667, 308,667, 259, 334,333, 525,333, 759,667, 973,333, 530,667, 558,667, 1407,67, 634,333, 487,333, 845,333, 1115,67, 479, 293,667, 285,667, 280,667, 2045, 998,333, 674, 1097,67, 1458,67, 458,667, 229,667, 175,333, 183,333, 1496,67, 994,333, 459,333, 516,667, 625, 581,667, 486,667, 291, 180
1836,78, 1242,33, 959, 362,667, 156, 111,667, 92,6667, 85, 97, 147,333, 1301, 407,333, 181,667, 140,333, 131,667, 117,333, 98,3333, 109,333, 168, 1742, 408,667, 271,333, 397,667, 585, 663, 283,667, 236,333, 436,333, 1486,67, 402,667, 375,667, 702, 1559, 1532, 641,667, 619,333, 1219,33, 811, 324,667, 263,333, 472,333, 1027,67, 1409, 1151, 541,667, 918, 549,667, 322,667, 259,667, 319,333, 522, 786,333, 981, 527,667, 568,667, 1406,33, 666, 487,333, 815,333, 1133,67, 479, 293,333, 277, 275, 2046,67, 979, 686, 1108,33, 1452,33, 452,667, 220, 178,667, 181, 1470,67, 975,333, 478,333, 517,667, 643,333, 567,333, 482, 294,667, 182
1838,29, 1254,67, 947, 359, 158,667, 104,667, 98, 93,3333, 98,3333, 150,333, 1298,67, 385,333, 180,667, 146,333, 132,667, 118,333, 106, 107,667, 157,333, 1748,33, 416,333, 256,667, 394,333, 583,333, 651,333, 301,333, 247,667, 438,333, 1514, 403,667, 377,333, 709,667, 1540, 1535,67, 649, 622, 1218,67, 803, 338, 258,333, 492,667, 1007, 1419,33, 1145,67, 540,667, 942,333, 529, 290,667, 251, 321,667, 523,667, 769, 966,667, 524, 563, 1401,33, 639,333, 511,667, 849,333, 1116,33, 483,667, 285,667, 288,333, 285, 2047,33, 987, 669, 1098,33, 1442, 444, 222,667, 184,333, 183, 1513, 1000, 470,667, 525,333, 636,667, 572, 490,667, 282,333, 184
1839,78, 1259, 929, 360,667, 154,333, 109,667, 94,3333, 91, 98,3333, 146,333, 1277,33, 417,667, 189, 146, 132,333, 112,667, 103, 105,333, 173,333, 1772, 408,667, 265,667, 401,333, 599,333, 649,333, 298,667, 242, 428,667, 1501,67, 404,667, 368, 712,333, 1555,33, 1514, 645,667, 601,667, 1209,67, 809,667, 334,667, 259,667, 479,333, 995, 1377,67, 1152,67, 564,667, 944, 526, 311, 262,333, 329, 539, 781, 954,333, 544,333, 557, 1422, 634, 494, 864, 1133,67, 467,667, 280,333, 284,667, 275,333, 2085,67, 993, 671,333, 1116, 1464,67, 448,667, 241, 180,667, 184, 1507,67, 1000,33, 476, 519,667, 637,333, 570, 495, 298,333, 181,333
1841,28, 1290,33, 936,667, 349,333, 155,333, 114,333, 92,3333, 92,6667, 99, 151,333, 1314, 395,667, 180,333, 149, 143, 121, 113, 107,333, 170,333, 1741,67, 426,667, 265,333, 396, 598, 621,333, 293, 246, 431, 1496, 414,333, 368, 714,333, 1537,67, 1542, 643,667, 619,667, 1211,33, 810,333, 329,667, 267,667, 487, 974,333, 1385, 1153,33, 540, 933, 538,667, 323,667, 259,667, 330,667, 517,667, 771,333, 961,667, 532, 570,333, 1442,33, 652,667, 485,333, 856,667, 1120,67, 478, 297, 273,667, 272,667, 2043, 963,667, 668,667, 1098, 1454,33, 466, 237, 180, 168,667, 1491,33, 1003,67, 472,667, 516,667, 625,333, 566,333, 498,333, 298,667, 180,667
1842,78, 1283, 936, 351,667, 159,667, 103, 95,6667, 94, 98,6667, 146, 1298, 409,667, 185,667, 145, 130,667, 118,333, 99,6667, 104, 167,667, 1732, 404, 261,667, 403, 596, 653, 289,667, 250,667, 426, 1474,33, 407,667, 379, 699,667, 1521, 1507,67, 644,667, 626,333, 1208, 795,333, 332,333, 259,333, 489,667, 985,333, 1380, 1139,67, 519,667, 950, 545, 324, 261,667, 323, 518,667, 770,333, 963, 525,333, 568,333, 1384,67, 633,333, 491, 872,667, 1109, 466, 293,667, 294,667, 267,667, 2033,33, 988,667, 677,667, 1095,33, 1457,67, 444,667, 234, 183, 185,667, 1467,33, 991,667, 474,667, 518,667, 649,333, 571,667, 497,667, 293, 181,333
1844,28, 1327,33, 934,667, 353, 158, 106, 91,6667, 95,6667, 101, 161,667, 1308, 405,667, 174, 140,333, 140,667, 117, 106,333, 110, 167,667, 1760, 408, 261,333, 406,333, 607,333, 669, 297,333, 239,667, 429,333, 1504, 396,667, 363,667, 693,333, 1549, 1506, 658,667, 612,333, 1193,33, 803,667, 335,333, 263,333, 476, 991,333, 1371, 1141,67, 531, 918,667, 537,333, 324, 270,333, 328,333, 527,333, 772,667, 943, 518, 582,333, 1398,33, 652,667, 485,667, 869, 1120,33, 468, 282,667, 277,667, 278,667, 2040,33, 988,333, 688,333, 1095,33, 1467, 455,333, 233,667, 180,667, 181,667, 1479,67, 992,667, 468, 525,667, 639, 569,667, 493,333, 302,667, 200
1845,78, 1307,33, 920,333, 355,667, 156,667, 99,3333, 88, 99,3333, 103,667, 162, 1324, 396,667, 185,333, 144, 138,333, 117,333, 109,333, 117, 169,667, 1754, 419,333, 269, 408, 601,667, 652,333, 297,333, 236,667, 438,333, 1514, 405,333, 360,667, 700,333, 1561,33, 1512,33, 649,333, 616,667, 1201,33, 804,333, 340,667, 251, 490,333, 1004,67, 1368,67, 1137,33, 547,333, 938,333, 590, 323, 257,667, 313,667, 515, 779,333, 984, 525, 577,333, 1418, 635, 492, 869, 1131, 468, 295,333, 285, 277,667, 2089, 990, 658,667, 1109, 1487,67, 438,333, 246,333, 176,667, 179,667, 1476, 975,333, 466,333, 550,667, 628,333, 588, 516, 299,333, 174,333
1847,28, 1288,33, 943, 348, 166, 103,333, 89,3333, 84,3333, 101,333, 168, 1326,67, 407,333, 185, 148,667, 147,333, 118,667, 107, 106,667, 178,667, 1755,33, 418,667, 270,333, 397,667, 602,333, 657,667, 314, 258, 450,667, 1464,33, 400,667, 364, 690,333, 1533, 1526, 656,333, 624,667, 1205, 803,333, 341,333, 265,333, 480,667, 993, 1356, 1173,33, 556,667, 935, 565,333, 323, 262, 337,667, 532,333, 765,333, 981,667, 508,333, 587,667, 1412, 653,667, 493,667, 846, 1152,33, 481,333, 304,333, 280,333, 267,667, 2023, 991,667, 674,667, 1091, 1483,67, 443,667, 236,667, 186,667, 181, 1482, 989,333, 472,667, 506,667, 632,333, 577,667, 490,333, 292,333, 184,333
1848,77, 1288,33, 925,333, 353,667, 153, 115,333, 87,3333, 93,3333, 105,333, 151, 1308, 414,667, 191,333, 149,333, 143,333, 118, 108,333, 112,667, 167,333, 1751,67, 416, 265,333, 396, 586,667, 650,667, 307, 257,667, 446,667, 1467,67, 395, 372,333, 706,667, 1533,67, 1498,67, 631,667, 613,333, 1187, 795,333, 322,333, 253,333, 479, 1001, 1377,67, 1159, 541,667, 934, 559, 318, 258,333, 326,667, 530,667, 785, 960, 522,333, 559,333, 1381,67, 644, 499,667, 842,667, 1139,67, 485,333, 288,333, 281,667, 274, 2036,67, 971,333, 666, 1112,33, 1457,33, 454,333, 235,667, 187,667, 187,333, 1454, 995,667, 459,667, 511, 663,667, 573, 498, 304, 179,667
1850,27, 1245,67, 927,667, 351, 163,333, 102,667, 90,3333, 89, 102, 153,333, 1315,67, 400,333, 184,667, 147, 151,667, 124,333, 108,667, 114,333, 170,333, 1756, 397, 264,667, 396,333, 584,667, 658,667, 299,333, 246,667, 433,667, 1473, 406, 383,667, 701,667, 1550,67, 1493,67, 642,667, 630, 1215,33, 798, 322, 259, 475,333, 989, 1392, 1149,33, 544, 898,333, 554,333, 324, 265,333, 334, 532, 767, 963, 538,667, 566, 1405, 660,333, 499,667, 857,667, 1101,67, 467, 282,333, 280, 281, 2012,67, 986, 660, 1109, 1457, 445,333, 237, 184,333, 178,667, 1489,33, 994,333, 465, 522,333, 640,667, 569, 493,333, 312, 188
1851,77, 1223,67, 925, 347,333, 162,667, 114, 91,3333, 88,6667, 92, 147,667, 1328,33, 409,333, 194,333, 148, 140, 125,667, 108, 109,667, 172, 1746,67, 409,667, 260,333, 415, 600, 661,333, 299,667, 237,333, 427,333, 1461,67, 405, 374,333, 696,667, 1538, 1498, 661, 608, 1186,67, 799,667, 339, 254, 491,667, 987, 1387, 1161,67, 536, 899,333, 530, 322,333, 265, 331,667, 532,667, 798,333, 962,667, 539,333, 572,333, 1406, 652,333, 501,667, 861, 1126,33, 468,333, 292,333, 301, 279,667, 2043,33, 992,333, 673,667, 1078, 1457, 445, 241, 192, 178,333, 1492, 964, 474, 542,667, 624, 581,333, 483,667, 299,333, 179
1853,26, 1219,67, 916,667, 358, 151,333, 109,667, 87,3333, 87, 99,6667, 146,333, 1285,33, 408,333, 181,667, 143,333, 141,333, 120, 110,333, 112,333, 154,333, 1706, 405,667, 265,333, 398, 583,667, 635,667, 290,667, 231, 421, 1458,33, 410,667, 362, 701,333, 1513,67, 1508,33, 649, 596,333, 1166, 799,667, 318,667, 258,667, 492,667, 1009, 1376, 1139, 522,667, 903, 532,333, 321, 253,333, 322,333, 510, 778,667, 958, 540,667, 570,333, 1377,33, 641,333, 493,333, 865,667, 1115,33, 465,333, 300, 281,667, 280,333, 1981,67, 985,667, 677, 1087, 1458, 445, 224,667, 178,667, 188,333, 1498, 987,333, 462, 529, 649,667, 562,667, 497,333, 294, 181,333
1854,76, 1189, 906,333, 352,667, 156,667, 100,667, 86,3333, 89,3333, 94,3333, 137,333, 1299,67, 395, 176,667, 143, 135,667, 113, 105, 109,667, 160,667, 1707, 401, 269, 394,667, 586,333, 648, 285, 231,667, 413,667, 1455,67, 400, 356,333, 696,333, 1524,67, 1515, 638, 595,333, 1187,67, 787,333, 338,667, 256,667, 495, 994, 1359, 1134,67, 540,333, 887,667, 529,333, 307,667, 262,333, 337, 535,333, 760,667, 977,667, 541, 561,333, 1344, 642,333, 496, 859,333, 1137,67, 478, 286,333, 290, 279, 2023, 1006,33, 662, 1092,67, 1477,67, 455,333, 235,333, 175,667, 187,667, 1485,67, 988,667, 463, 512,333, 628, 575,667, 471,333, 299, 184,333
1856,26, 1159, 879,333, 351, 148,667, 103, 83, 90,6667, 95,6667, 137, 1274,67, 385,333, 171,333, 144,333, 136,333, 116,667, 107,333, 110, 155,333, 1713,67, 401,667, 265,667, 399,667, 602,667, 637, 293, 234,667, 408, 1466, 384,333, 359, 708,333, 1491,67, 1486,33, 622,333, 595,667, 1192, 775, 332, 259,333, 466,667, 977,333, 1380,67, 1131,67, 529,333, 924,333, 532,333, 317,667, 273, 340, 520, 767,667, 972, 529,667, 559, 1367,67, 636,667, 484, 849,667, 1107, 476, 280,333, 288,667, 280,667, 1989,67, 976,667, 668, 1093,67, 1437,67, 454,333, 226,667, 192, 178, 1476, 986, 448,333, 523,667, 630,333, 546,333, 482,667, 291, 178,333
1857,75, 1144,33, 893, 338,333, 153, 107, 85,3333, 83,3333, 91, 132, 1255,67, 388,667, 175, 139,667, 126,667, 117, 108,667, 97,6667, 154, 1686,67, 394,667, 251,333, 411,667, 582, 635, 292,333, 233, 399,333, 1455,33, 398,667, 377,667, 688,667, 1511,33, 1487,33, 633,667, 599,333, 1184, 782,333, 341,667, 263, 468,667, 997,333, 1361,33, 1148,33, 538,667, 910,333, 524,333, 321,333, 255,667, 321,667, 514,667, 774, 975,333, 512,333, 582,667, 1383, 638,667, 493,333, 855, 1118,33, 471,667, 297,333, 288,333, 269,333, 1988,67, 991, 656,333, 1080, 1454,33, 459,667, 231,333, 170,667, 183,333, 1447,67, 984,333, 456, 519, 628, 566,333, 470, 290,667, 178
1859,25, 1105,67, 863,333, 328, 151,333, 99,3333, 89,3333, 89,6667, 93,6667, 130,333, 1237,67, 376, 187,333, 140,667, 132, 114, 101, 100,667, 155, 1659, 399, 252, 399,333, 576,333, 642, 290, 229, 408,333, 1452, 398, 372,667, 682,333, 1509, 1472,67, 646, 589,667, 1165, 767,667, 332,667, 258,333, 470, 951,333, 1343, 1146,33, 531,333, 908, 530,667, 312,333, 263,667, 314,667, 508, 766, 953,667, 504,333, 566, 1357,33, 635,667, 484,333, 852,667, 1118,67, 459,667, 291,667, 284,333, 273,667, 2024, 978,333, 658,667, 1090,33, 1438,67, 445,667, 227,333, 181,333, 182, 1485,67, 984,333, 457,667, 508,333, 619,667, 552,667, 490, 300,667, 170
1860,74, 1122,67, 868,333, 340, 143, 102, 84,3333, 84,3333, 95, 134, 1239,67, 377, 165, 130,667, 126,333, 101, 102, 103, 151,333, 1673,67, 390, 250,667, 384,667, 568, 627,667, 282, 220,667, 396, 1436,33, 396,333, 365,333, 697, 1494,33, 1500,67, 626,333, 596,667, 1182,67, 770,333, 330,333, 250, 465,667, 949,333, 1355, 1142,33, 533,667, 911, 515,333, 317,667, 247,333, 312,333, 506,333, 763, 958,667, 528, 571, 1364,67, 652,333, 484, 827,667, 1094,33, 457,667, 284,333, 282,667, 285,667, 1997, 968,333, 647,333, 1059, 1445, 461,333, 223,667, 179,667, 182,333, 1473,33, 971,667, 467,333, 514,667, 621,333, 541, 472, 284,333, 178
1862,24, 1112,33, 875,333, 332, 147,333, 96, 84,3333, 77,6667, 95,3333, 126,667, 1224, 385,333, 180, 138,667, 125,667, 103,667, 106, 101, 151,333, 1661,67, 397,333, 258,333, 385, 563,667, 631,333, 273, 226, 401,333, 1458,33, 400, 367,333, 691,333, 1465,33, 1466,33, 631, 592,333, 1163, 760,333, 321,333, 256,333, 463,333, 967,667, 1350, 1139,67, 545,333, 895, 507,333, 313,333, 247,667, 314, 511, 751,333, 945,667, 532,333, 570,333, 1381, 638,333, 491,667, 841,333, 1100,33, 469,333, 283,333, 282,333, 270,667, 1958,33, 966,333, 659,667, 1064,33, 1450, 437, 231,333, 173, 185, 1467,33, 1001,33, 451,333, 524, 619,333, 558,333, 474, 281,333, 173
1863,73, 1092, 871, 346,667, 149,333, 100,333, 83,3333, 79, 86,6667, 134, 1214,67, 388,333, 160, 130,667, 126,333, 109,333, 105,333, 104,333, 143, 1649,67, 396,667, 254, 377, 569,667, 639, 284,667, 231, 394, 1450, 399,667, 367,667, 684, 1511, 1497,33, 624,667, 608,333, 1155,33, 761,667, 317,333, 257,333, 461, 964,667, 1355, 1114,33, 521,333, 928, 492,667, 307,333, 251, 313,667, 522, 756, 956, 523, 569,333, 1375,67, 623,333, 482,667, 860, 1095, 463, 277,333, 282,333, 272,667, 2005, 975,333, 659,667, 1088,33, 1460, 444, 223, 162, 170,333, 1470, 976,667, 452,333, 523, 623,667, 545, 477, 290, 174
1865,23, 1097,33, 870, 330,667, 147, 97,6667, 87,6667, 83,3333, 95, 130,667, 1247,33, 367,333, 170,667, 132,667, 133,667, 99,3333, 97,6667, 108, 140,667, 1690,33, 409,333, 250, 387,667, 583,333, 638,667, 282, 227,667, 401,333, 1414,33, 380,333, 367,667, 684,333, 1489, 1469, 616, 578, 1169, 795,667, 316,667, 256,667, 460, 966,667, 1332,67, 1111,67, 534,667, 904,333, 514, 309,667, 250, 325, 513, 754,667, 949, 540,667, 546, 1360, 632,333, 468,333, 838, 1096,67, 471, 285,667, 271,333, 273, 1987, 971,667, 667,667, 1092, 1453, 446,333, 223,333, 178,333, 176,667, 1457,67, 987, 463, 509,333, 614,333, 562,333, 473,667, 294, 178,667
1866,72, 1086,33, 874,667, 331,667, 140,667, 96,3333, 75,3333, 81,6667, 80,6667, 130, 1223,33, 377,333, 180,667, 138,333, 131,333, 111, 96,6667, 102, 145,333, 1665, 401,333, 241, 386,333, 572,333, 648, 278,667, 229,333, 408,667, 1414, 394, 356,333, 677,333, 1512,67, 1508, 622,333, 592, 1196, 769, 310,333, 246, 463,333, 970,667, 1341,67, 1117,67, 534,333, 905,333, 501,667, 320,333, 247, 312,333, 522, 760, 954,333, 522,667, 544, 1350,33, 632,333, 470, 832,667, 1119,67, 462,333, 276,667, 279,667, 269,667, 2006,67, 976,333, 671,333, 1074,67, 1459,67, 448,333, 224,667, 174,333, 170,667, 1445, 984,667, 451,333, 520,333, 608,333, 546,333, 469,333, 285,333, 166,333
1868,21, 1110,67, 860, 334, 145, 100, 86,3333, 81,6667, 89, 129, 1209,67, 362,667, 165, 132,333, 129,667, 109, 94,3333, 100, 149, 1651,33, 400,667, 247,667, 385, 569,667, 625,667, 278,667, 218, 395,333, 1443, 383, 349,333, 679, 1507,33, 1476, 625, 588,667, 1170, 758,333, 321,667, 241,667, 453,333, 955, 1365, 1130,33, 536, 885,667, 498, 322, 253, 312, 508,667, 745, 944,667, 537,667, 552,333, 1362,67, 648, 500,333, 838,333, 1093,33, 471,333, 279,333, 284,333, 274,667, 1982,67, 977,333, 654,333, 1069,33, 1479,67, 433,667, 232,667, 185,667, 168, 1472, 982,333, 446,667, 511,667, 614,333, 548,333, 482,667, 277,333, 179
1869,71, 1105,33, 854, 341,667, 143,667, 87,3333, 86,3333, 85,3333, 84,3333, 129,667, 1221,67, 367,667, 163, 131,667, 120,333, 102,667, 95, 105, 143,333, 1670, 383, 257, 381,333, 564,667, 641,333, 269,333, 226, 401,333, 1431, 384,667, 359, 701, 1494,33, 1482,33, 624, 591,333, 1173, 771,333, 325,333, 254,333, 462, 968,667, 1346, 1134, 528, 902, 504, 314,667, 251,667, 315, 522,333, 751,667, 943,333, 520,333, 549, 1355, 636,333, 484,333, 818, 1098,33, 473,333, 292,667, 274,667, 261,667, 2028,33, 967,333, 654, 1082,33, 1454,33, 436, 224,333, 166,333, 175, 1431, 966, 463,667, 511,333, 616,333, 556, 464,667, 293,667, 177,333
1871,2, 1096, 861,667, 339,667, 146,333, 92,3333, 79, 80,6667, 91,6667, 135,333, 1221, 386,333, 166,333, 129,333, 123, 105, 93,3333, 99,3333, 148,333, 1661, 395, 249,333, 388, 555,667, 629,667, 276, 214, 400, 1412, 388, 363, 685,333, 1499,33, 1476,67, 620,333, 602,333, 1170, 758,333, 331, 252, 454,667, 967,667, 1341,67, 1102, 533,333, 906,333, 504,667, 317,333, 256, 315, 500,333, 764,667, 944,667, 524,667, 568, 1366, 640,667, 481,667, 849, 1099,33, 474,667, 288, 290,333, 263,667, 1985, 1003,67, 656,333, 1069,33, 1453, 447, 219,667, 176,667, 157,333, 1484,33, 979,333, 450,667, 506,667, 620, 558, 457,333, 285, 167,667
1872,69, 1102,33, 856,667, 340,333, 143, 101, 78, 77, 88,3333, 134,667, 1217,67, 367,333, 167,333, 126,333, 126,667, 113, 86,6667, 98, 144, 1685,33, 388,333, 246, 384,333, 565,667, 635,333, 287, 219,333, 408,333, 1430,67, 394,667, 374,667, 683,333, 1496,33, 1485,33, 634, 577, 1164,33, 775, 317,333, 250,667, 466,667, 957,333, 1320, 1132,67, 516,333, 894, 500, 297,333, 249, 312,333, 513,667, 770, 964,333, 521,667, 560,333, 1371,67, 625,333, 461,333, 829,333, 1101,67, 475,667, 286,333, 279, 271,667, 2001,67, 976, 658,333, 1060,33, 1475,67, 431,667, 226,333, 178,667, 175, 1463, 990,667, 448,333, 512,667, 629,667, 551,667, 462, 282, 169
1874,19, 1097,67, 867,333, 339,667, 145,667, 98, 79,3333, 79,3333, 91, 128,667, 1214,67, 382,667, 166,667, 126, 119,333, 106, 96,3333, 102,667, 150,333, 1662, 390,667, 253,333, 367,667, 552, 616,333, 275, 218,667, 410, 1426,67, 390, 359, 680, 1499, 1472,67, 615,667, 582,333, 1178, 791, 307,333, 247,667, 463, 979,667, 1343,67, 1121,67, 514,667, 904, 510,667, 319, 253,333, 314, 504,667, 761,667, 950, 524, 556, 1336, 636,333, 468,667, 854,333, 1129,67, 477,333, 283,333, 283,333, 276,333, 2012,67, 998, 660,667, 1077,33, 1477,33, 449, 224,333, 161,667, 174,667, 1481, 1003,33, 463,667, 509,667, 620,333, 539, 472, 280,333, 166,333
1875,68, 1087,33, 848,667, 334,333, 147, 99,3333, 78,3333, 79,6667, 85,3333, 130,333, 1224,33, 366,333, 170,667, 131,667, 125, 105,667, 103,667, 96,6667, 141,667, 1668, 397, 256,333, 392,667, 571,667, 640, 273,667, 224, 397,333, 1436,67, 389, 362,333, 683,667, 1526,33, 1481,33, 640,333, 581,333, 1167,33, 776, 318,667, 246,333, 467,667, 950,333, 1331,33, 1126,33, 526, 901, 511,667, 313,667, 256, 328,333, 511,667, 769,333, 945,667, 527, 557, 1346,33, 641,667, 476,667, 847, 1123, 472,333, 286, 273, 272,667, 1988,67, 962, 662,333, 1091, 1448,67, 425,667, 221, 164,333, 168,667, 1488,33, 990, 453, 515,333, 617, 538,667, 467,667, 283,667, 166,333
1877,17, 1086,67, 872,667, 336,333, 141, 91,6667, 75,6667, 80, 89, 135, 1217,67, 363,333, 172,667, 133, 128,333, 105, 96, 103,667, 142,333, 1647,67, 377,667, 249,667, 373,333, 554,333, 642,667, 281, 222,333, 392,333, 1416,67, 388,667, 364,333, 698, 1488,33, 1505,67, 599, 590, 1190,67, 766,667, 314,333, 248,667, 462,333, 985,333, 1323,33, 1121, 524, 901, 486,667, 316, 239,333, 318,667, 496,333, 768, 966,333, 529,667, 558, 1352,67, 640,333, 474, 834,333, 1114,67, 468,667, 287,667, 266, 263, 1969, 983,333, 657,667, 1096,67, 1450,67, 432,667, 221,667, 176,667, 187, 1497,33, 999, 455, 509,667, 624, 534, 474,333, 278,667, 181
1878,66, 1082,67, 846,667, 331, 142,333, 96, 79, 80,3333, 85, 124, 1206, 385,333, 172, 129,333, 131,667, 101, 94,3333, 98,3333, 146,667, 1674,67, 383,667, 256, 379,333, 561, 616,667, 271,667, 221, 391,333, 1451, 389, 352,333, 674,333, 1472,67, 1483,33, 602,667, 591,333, 1175,67, 785, 326, 247, 463,333, 955, 1376, 1125,33, 532,333, 909, 494, 320,333, 250,333, 323,667, 511, 774,667, 963, 527,333, 549,667, 1387,67, 628,333, 470,667, 832,667, 1116,67, 463,333, 290, 275, 267,333, 2024, 958,333, 665,333, 1082,67, 1452,67, 437,333, 225,333, 171, 175, 1443,67, 975, 446,667, 513,667, 616, 539,333, 473, 280,667, 178,333
1880,16, 1089,67, 875,333, 328,667, 138,333, 94, 78,3333, 79, 83,3333, 115,333, 1203, 369, 179,667, 131,333, 125,333, 109, 100, 98, 140, 1650,67, 399,667, 250, 369,333, 570,667, 629,333, 280,333, 218,667, 396,667, 1395,33, 381,333, 349,667, 669,333, 1521,33, 1499, 618, 593,667, 1180,67, 772,667, 316,667, 246,333, 452, 951,333, 1348,33, 1137,33, 518,333, 887,667, 517, 308,333, 250, 309,667, 505, 763,333, 961,333, 509,333, 556,333, 1353,33, 625, 481, 844,667, 1099, 461,333, 295,667, 281,667, 271,667, 2011,67, 992, 661, 1113, 1443, 435, 224,667, 174,333, 186,333, 1496,33, 971, 445,667, 503,667, 610,333, 545,333, 460,667, 288,333, 171,333
1881,65, 1063,33, 855, 326, 145, 96,3333, 84, 78,6667, 87,6667, 123, 1209,33, 364, 166,667, 130, 126, 113,667, 96,6667, 97, 136, 1638, 397,667, 250,333, 367,333, 561, 634, 270, 214,667, 399, 1444,33, 387,667, 365, 688,667, 1487, 1494, 630,333, 581,667, 1177, 763, 312,667, 243,667, 466,333, 969,333, 1342,67, 1129,67, 543,667, 887,667, 507,667, 305, 239, 312,667, 488,667, 756,333, 965,333, 526, 551, 1378, 627,333, 496, 849,667, 1127,33, 472,667, 288, 280,333, 269,333, 1997,33, 970, 668,333, 1075,67, 1478,67, 437,333, 222, 170, 176, 1473,33, 974,667, 455,667, 512,333, 617,333, 551,667, 471,667, 282, 179,667
1883,14, 1058,33, 860,667, 338,333, 136, 93,6667, 76, 76,6667, 88,6667, 120,333, 1214, 380,333, 169,333, 130, 125,333, 109,333, 95,6667, 92, 143,667, 1623, 397,667, 247,667, 367,333, 577,667, 638,333, 276, 211,667, 378,333, 1423, 393, 363, 671,667, 1491,33, 1473, 622,667, 578,667, 1167,33, 769,333, 324,667, 250,667, 474,333, 943,333, 1338, 1113,33, 528,333, 886, 514,333, 310,333, 244,667, 319,333, 525, 749,667, 967, 529,667, 562, 1375,67, 627,333, 495,667, 817, 1122, 459, 287, 276, 263,667, 2028, 990,667, 664,333, 1091, 1451,33, 448,333, 238, 170,333, 169,667, 1445, 1003,67, 452, 509, 619, 555,667, 468, 280,333, 180
1884,63, 1066,67, 847,333, 330,333, 137,667, 93,6667, 78,6667, 79, 84,3333, 123,667, 1217,67, 372,333, 168,667, 127,333, 120,667, 105,667, 92,6667, 93, 138,667, 1637,33, 391,667, 242, 372, 558,333, 608,333, 262,333, 213, 382,333, 1431, 392, 361,333, 697,667, 1518,67, 1464, 630,667, 571,667, 1159,67, 745,333, 316,667, 249,333, 469,667, 953, 1353,67, 1128,33, 521,333, 892, 504,667, 300, 238, 313,333, 503,667, 753, 967, 526,667, 555,333, 1348,67, 636, 477,667, 846,333, 1117,33, 464,667, 288,333, 284,667, 274,333, 2003,33, 1003, 644,667, 1087,33, 1447,67, 445,333, 219, 176,333, 173, 1451, 1006, 461,667, 492, 632, 543, 466,667, 274, 158,667
1886,12, 1055, 845,333, 344, 143, 96, 78,3333, 84,6667, 84,6667, 122, 1192,33, 377,333, 166,667, 131,667, 122,667, 101,333, 95,3333, 91, 140,667, 1640, 379,333, 255,333, 363,333, 555,333, 626,333, 263,667, 211,333, 378, 1426,67, 395,333, 363,333, 682, 1492,67, 1450,33, 633,667, 578,667, 1166,67, 777, 315, 247, 456, 964, 1331, 1110,33, 522,667, 874,667, 500,667, 310,333, 246,333, 306, 498,333, 762,667, 966,333, 512,667, 553,667, 1335, 634, 464,333, 843, 1106, 459,333, 280, 275,667, 263, 2021,33, 971,667, 659, 1069, 1460,33, 437,333, 225, 166,333, 170, 1469, 970,333, 449, 511,667, 616,667, 546,333, 469, 282,333, 175,667
1887,61, 1055, 877,667, 328,333, 138,333, 93,6667, 80,6667, 78,6667, 90,3333, 116,667, 1187,67, 370, 175,333, 121,333, 129,333, 106,667, 94, 91,3333, 138,333, 1656, 390, 250,333, 379,667, 567,667, 623,667, 279,333, 220, 387,333, 1448,67, 378, 352,667, 699,333, 1480, 1491,33, 618,667, 587,667, 1166,67, 779,333, 327, 245,333, 473,333, 955,333, 1354, 1128,33, 521, 904,333, 494,667, 302,667, 239,667, 318,667, 509,333, 744,333, 947,667, 537,667, 546,667, 1367,67, 642,667, 461,667, 855,667, 1094,67, 453,333, 283,667, 272, 268, 2010, 971,333, 656, 1093, 1474,67, 447,667, 223,667, 166, 174,667, 1443,33, 980,667, 456, 506, 619, 541,667, 463,667, 282,667, 170,333
1889,1, 1075,67, 858,333, 342,333, 143, 100, 83,3333, 80, 82, 126, 1222,33, 385,667, 163,333, 132, 119, 102,667, 91,6667, 97,3333, 142,333, 1633,67, 406, 253,333, 372, 557, 630, 274,333, 201,667, 384,333, 1420,33, 379, 347,333, 669,333, 1474,67, 1464,33, 604,667, 575,667, 1131,67, 763, 308,333, 243,333, 463,667, 958,667, 1344,67, 1144,67, 516,333, 895,333, 496, 309, 247,667, 310,667, 506,333, 769,333, 932,333, 519,333, 555, 1344,33, 637,333, 493,667, 842,667, 1137, 464, 279, 277,333, 262, 2022,33, 971,667, 648,667, 1098, 1469,33, 438,667, 221,667, 177,333, 171, 1463,33, 996,333, 455,333, 523, 619,333, 529, 455, 283,667, 179,667
1890,59, 1083,67, 873,333, 323,667, 145,333, 89,6667, 81, 77,3333, 85, 115,333, 1217,33, 375,333, 174,667, 129, 117,333, 101,667, 103, 92,6667, 126,667, 1671,67, 390,667, 257, 372, 573, 641,333, 267,333, 210, 387,667, 1430,67, 390,667, 341,667, 675,333, 1507,67, 1504,67, 615,667, 582, 1150,67, 766, 321,333, 244, 464,667, 964, 1342,33, 1125, 523,667, 879,667, 498,667, 314, 239,333, 321,333, 506,667, 762,667, 956,667, 521,333, 553,667, 1349,67, 615,667, 472,333, 830,333, 1106,33, 456, 281, 281, 271, 2006,33, 975, 673,333, 1106,33, 1457,67, 450, 216,333, 165,333, 176,333, 1455,67, 977, 461,667, 499, 610,667, 536,333, 469,333, 285,333, 175
1892,08, 1094,67, 882,333, 325,667, 144,667, 94,6667, 81, 77,6667, 81,3333, 125, 1214, 379,667, 168,333, 134,333, 116, 96,3333, 88, 92,3333, 140,333, 1628, 389,333, 257,333, 374,667, 563, 628, 283,333, 221, 387,667, 1437, 395,667, 339,333, 673,667, 1488,33, 1463,67, 615,333, 581,667, 1172,67, 749,667, 322,333, 248,333, 454,667, 989,333, 1330,67, 1120,67, 541, 895, 510, 304, 254,333, 306,667, 527,333, 741,667, 948,667, 527,333, 561, 1344, 616,667, 467,667, 832,667, 1107,33, 464,667, 286,667, 280,333, 270,333, 1979, 968,667, 649,333, 1088,33, 1452,33, 448, 233,333, 172,333, 177, 1483, 988,333, 483,667, 506,667, 624,333, 554, 456,667, 279,333, 174
1893,57, 1072,67, 882, 339, 138,333, 97,3333, 78, 76,3333, 86, 126, 1201, 383, 173, 135, 125, 100,667, 95,3333, 102, 140,333, 1662, 389,333, 243,333, 389,667, 568, 628,333, 271,667, 222,667, 400,333, 1428, 378, 359,667, 687,333, 1507, 1481,67, 620,333, 581, 1152,67, 780,333, 326,667, 248,667, 468,667, 958, 1354,33, 1116,33, 524, 906, 516, 307,333, 248,667, 318, 512,667, 776,333, 961,667, 528,333, 570, 1353, 628, 488,667, 856,333, 1110,33, 479,333, 283, 276,333, 272,333, 2017,67, 964,333, 677,667, 1083, 1477,67, 440,333, 216, 173, 169,333, 1437,33, 1004,67, 473, 523,333, 622,667, 523,667, 485,667, 286,333, 169
1895,06, 1105, 877,333, 340,667, 138,667, 97, 83, 80, 81,6667, 121,333, 1234,33, 370, 178, 130,333, 119,667, 100,333, 99, 94, 153, 1663,33, 386,333, 244,333, 389,333, 585, 642, 276, 218,667, 389,667, 1454,33, 382,333, 358, 702,667, 1518,33, 1462,67, 621,333, 593,333, 1199,67, 766,667, 323,333, 254,333, 466,667, 967,667, 1333,67, 1137,67, 528, 898, 517, 306,667, 247,333, 310,333, 515,333, 773,667, 964,333, 520,333, 558,667, 1344, 638,333, 473,333, 852, 1101,33, 465,333, 289,667, 276,333, 269,667, 1990, 983,333, 658,667, 1092,67, 1450,67, 443,333, 216,667, 168, 174, 1448,33, 990,667, 450,667, 514,333, 600, 548,333, 469,333, 288,333, 181,667
1896,55, 1095, 884,333, 342, 143, 93,3333, 81,3333, 87,3333, 78,3333, 125,667, 1224, 375, 165,333, 129,667, 121, 101, 95,6667, 101, 138,667, 1666,33, 394,333, 242,333, 383, 569,333, 633,333, 273, 219,333, 392, 1443,67, 386,333, 359,333, 684, 1513,33, 1476, 628,333, 568,667, 1169,33, 776,667, 331, 246,667, 465, 959,667, 1365,67, 1115, 542, 915,667, 509,333, 301,667, 245,333, 313, 518,667, 756, 956,333, 526,333, 561,667, 1374,67, 630,667, 460, 847,333, 1134,33, 459, 282,667, 278, 275, 1990, 997,333, 667,667, 1100,67, 1445, 438,333, 223, 179,333, 175,667, 1469,67, 969, 466,667, 538, 623, 549,667, 452,667, 283,667, 168
1898,03, 1121,67, 863,333, 339,667, 136, 92, 80, 75,6667, 82, 122, 1213, 377, 170,667, 129,667, 129,667, 106,333, 96,6667, 98,6667, 148,667, 1696,67, 388,333, 262,333, 380,667, 565,333, 633,667, 278,667, 210,333, 381,333, 1428, 396,333, 355,333, 687, 1494,67, 1486, 633,333, 584,333, 1204,67, 768, 314, 245,333, 471,667, 979,667, 1356,33, 1148, 526,667, 902,667, 499,333, 316,333, 257, 307,333, 522, 756,667, 964, 530, 555,667, 1349,33, 639, 478, 836, 1121,33, 473,667, 279, 276, 271, 1979,67, 988, 657,667, 1083,67, 1451,67, 454,667, 227, 163,667, 182,333, 1478,67, 976, 455, 509, 630, 547, 470,667, 290,333, 169,333
1899,52, 1120,33, 855,667, 347, 145, 95,6667, 75, 85,6667, 84,3333, 125,333, 1263,33, 371,667, 173,333, 132,333, 118,667, 108, 107,667, 100, 141,333, 1673,67, 401,667, 253, 391,667, 571, 639,667, 277,667, 216, 398, 1422, 389,667, 370,667, 691,667, 1509,67, 1488, 628,333, 583, 1169,33, 773,667, 319,333, 257,333, 470, 968,333, 1350,33, 1125,33, 531,667, 915, 496,667, 313,333, 255, 310,667, 517, 775, 970,667, 522, 571,667, 1357, 624, 475,667, 843, 1109,67, 471,333, 282,333, 272,667, 264,333, 2021, 972, 672,333, 1073,67, 1436,67, 446, 220,333, 180, 180,333, 1450,67, 979,667, 461,333, 519, 615, 553, 463, 290, 174
1901,01, 1124,67, 889,667, 333, 141,333, 96,3333, 85,3333, 81,3333, 88,3333, 121,333, 1234,33, 381,333, 168, 139,333, 130, 114,333, 95,6667, 98,6667, 145,667, 1670,33, 409,333, 239,667, 387, 564,333, 643,667, 279, 224,333, 404,667, 1465,33, 401,333, 362, 677,333, 1516, 1460,67, 611,667, 607,333, 1171,67, 777,333, 318, 248, 469,333, 958, 1367,67, 1134,67, 543,333, 903, 511,333, 315, 251, 313,333, 527,333, 754,333, 957, 530,333, 562, 1358,33, 633,667, 478, 833,333, 1108, 478, 284,333, 275, 263,333, 1993,33, 974,667, 652,333, 1087,67, 1460, 443,333, 224,667, 168,667, 182, 1465,67, 993,333, 455,667, 524,333, 624,667, 549, 463,333, 282,667, 176
1902,5, 1102,33, 883, 343,333, 145,333, 91, 83,3333, 77,6667, 95, 130, 1240,67, 387,333, 173,667, 135, 120,333, 107, 100,333, 100, 144,667, 1695,67, 400,333, 252,667, 372,333, 580, 635,667, 275,333, 218,667, 408, 1428,33, 392,333, 354,667, 680,667, 1518, 1493,33, 644,333, 598, 1181,67, 769, 325,333, 247,667, 477,667, 999, 1355,33, 1127,33, 530,667, 894, 523,333, 301, 246,667, 317, 515,333, 769,333, 955,667, 515,667, 563,333, 1345, 623, 476,667, 827,667, 1080,33, 477,667, 275, 282,667, 267,333, 2001,67, 986,667, 651, 1095,33, 1474,33, 453,333, 224,667, 178,333, 175,667, 1445,67, 981, 451,333, 517, 620,667, 556, 463,333, 283,333, 180,333
1903,98, 1125, 873,333, 337, 147,333, 99,3333, 92,6667, 86,3333, 89, 123,333, 1215,67, 372,667, 179,667, 138,333, 132,667, 104,667, 97,6667, 97, 140,667, 1681,33, 399,667, 257, 381,333, 583,667, 619,333, 262,333, 221, 392,667, 1466,67, 385,667, 369,333, 688,667, 1551, 1499,67, 631,333, 594,667, 1176,33, 757,333, 309,333, 256, 480,667, 970,333, 1343,67, 1142,67, 528,667, 892,333, 525,667, 309,333, 246, 325, 513,333, 766, 977, 517,333, 578,667, 1363,67, 634,667, 477,667, 845,667, 1126,33, 470,333, 289,667, 276,667, 267,667, 1996,33, 995,667, 667, 1071, 1488,67, 455,333, 223, 168,333, 182,667, 1461, 983,667, 456, 525, 610,667, 534, 462, 290, 171
1905,47, 1098, 886,667, 339,667, 149,333, 93, 89, 90, 91,3333, 122, 1219,33, 373,333, 173,333, 137,667, 127,333, 110,333, 96,6667, 98,6667, 149, 1661, 400, 246,333, 402,667, 567, 627, 275,667, 217,667, 382,667, 1438,33, 399,333, 366,333, 696, 1518, 1501, 626,667, 584,667, 1181,33, 777, 322,333, 245,667, 470,667, 993,333, 1370,67, 1140, 534, 902, 513,333, 304,667, 252, 315, 521,667, 746, 975,667, 530,333, 579, 1348,67, 644,667, 502, 839,333, 1130, 464,333, 284,333, 271, 279,667, 1984,33, 976,667, 663, 1094,67, 1441,33, 449, 229, 176, 173,333, 1474,33, 1001,67, 463,667, 516,667, 625,333, 541,667, 464,333, 278, 174,667
1906,96, 1111,33, 902, 349,333, 145, 104, 83,6667, 83,3333, 86, 133,333, 1219,67, 374,667, 171,333, 132,667, 129,333, 102,333, 98, 99,6667, 142,667, 1655, 407, 256, 382,667, 570, 628,333, 279,333, 217, 389,333, 1432,67, 404,333, 358,333, 698, 1522, 1491,33, 637, 598, 1177, 772,667, 330, 248,667, 482,667, 972, 1366, 1144,33, 531,667, 917,333, 515, 310,667, 247,333, 311,667, 520,333, 773, 950,667, 534,333, 554,333, 1374,67, 638,667, 488,333, 848, 1092,33, 485,667, 286,333, 280, 268,333, 2008,67, 999,333, 674, 1072,67, 1460, 430, 224, 177,667, 179,667, 1461,33, 1004, 465,333, 504,333, 624,333, 538, 469,333, 282,667, 170
1908,44, 1105,33, 908,333, 336,667, 149,333, 98, 81,6667, 81,6667, 88,3333, 121,333, 1237, 365, 176,667, 135,667, 121, 109,667, 102,667, 99,3333, 143,333, 1667, 400,333, 252, 391,333, 570,667, 625,667, 267,333, 215, 396,333, 1448,33, 380,333, 355,667, 691,667, 1530,67, 1488,33, 633, 581,667, 1191,67, 781,333, 325,667, 246,667, 472,333, 985,667, 1358,67, 1154, 537,667, 894,333, 512, 306,333, 243,333, 323,333, 523, 768,667, 973,333, 526,333, 554,667, 1375,33, 641,667, 497,333, 843,667, 1108,33, 482,667, 279, 276, 268,333, 2031,67, 972, 673,667, 1095,67, 1437,67, 448,667, 222, 180,333, 180,667, 1479,33, 997, 450, 510,333, 613, 549,333, 476,667, 294, 178,333
1909,93, 1114,33, 862,667, 324,667, 136,333, 95, 81,6667, 80,3333, 85,6667, 127,333, 1235, 371, 164,667, 132, 126, 104,333, 97,3333, 95,6667, 146,333, 1683, 403, 258,333, 383, 556,333, 632, 268, 226,333, 399,333, 1461, 391,667, 351,667, 689,333, 1521,67, 1492,67, 613,667, 580,667, 1178, 775,667, 323,333, 252, 462,333, 973, 1347,67, 1133, 539,333, 925,667, 499,333, 306, 247,333, 323, 514,333, 752,333, 979, 518, 574,667, 1355,67, 632, 460,333, 837,333, 1132,67, 474,667, 279,333, 282,667, 269, 2003,33, 996,333, 656,333, 1104,33, 1450,33, 443, 226, 166,667, 181,333, 1446,33, 974, 466,333, 520,333, 628,333, 542,333, 472, 274, 167,667
1911,42, 1131,67, 880,333, 337,333, 141,333, 95,3333, 80,6667, 84,3333, 85,6667, 129, 1195,67, 372,333, 168,667, 135,667, 119,333, 112,667, 94, 107, 141, 1692,33, 395,333, 249,667, 390, 572,333, 636,333, 277,667, 219,333, 396, 1462,33, 390,667, 371,333, 683,667, 1501,67, 1473,67, 647,333, 591,333, 1168,67, 784, 322,667, 244, 451, 953,667, 1368,33, 1128,67, 510,667, 942,667, 512,333, 311,667, 245,333, 321,667, 515,333, 762,667, 950,667, 520, 555, 1341,67, 633,667, 468,333, 835,667, 1125,67, 464, 281,667, 279, 272,333, 1991,67, 982, 670,333, 1080,67, 1457,33, 472,333, 231, 171,667, 170,333, 1471, 971,333, 469, 532,333, 625,333, 533, 455,667, 288, 176,667
1912,9, 1144,33, 865,667, 323, 146,333, 92, 81, 82,6667, 87,3333, 133,333, 1228, 375, 173,333, 132,667, 124,333, 109,667, 96,6667, 95,3333, 142, 1686, 399,333, 256, 380,333, 565, 634,333, 277,333, 215,667, 396, 1429,67, 378,667, 363,667, 695,667, 1512,67, 1499,33, 617, 592, 1182,67, 786, 320, 254,333, 464,333, 955,333, 1362, 1140,33, 542,333, 923,333, 519, 305,333, 247,667, 328,667, 510,333, 767, 963,667, 535,333, 547,667, 1362, 615,333, 473,667, 853, 1093,33, 472,667, 291,667, 269,667, 264,667, 2031,33, 973,667, 668, 1095,33, 1449,67, 445, 227,333, 178, 176,667, 1479,33, 986, 464, 515,667, 616, 563,667, 473, 285,333, 173,333
1914,39, 1146,33, 884,333, 336,667, 139, 94, 81,3333, 83,6667, 85,3333, 134,333, 1217,67, 376, 167,333, 129,333, 126, 104,333, 100, 100, 139, 1666, 398,333, 259,667, 383,667, 583, 619,333, 276,667, 229,333, 400, 1439, 381, 360, 673,667, 1493, 1453,67, 622,333, 590,667, 1176,67, 772, 313, 231,333, 479,333, 939,333, 1350, 1104,67, 520,333, 896,333, 491,667, 308, 254,667, 306,333, 493,667, 745,667, 941, 514,667, 578,333, 1361, 647, 478, 834,667, 1106,33, 474,667, 293,333, 278,333, 274, 2007, 982, 654,333, 1120, 1493,67, 444,667, 228,667, 178,333, 179,667, 1466,67, 995, 456,333, 514,667, 610,667, 561,667, 478,333, 287, 178
1915,87, 1144, 872,667, 334,333, 143,333, 99,6667, 89,6667, 83, 92,3333, 138,667, 1232,33, 361,333, 177, 130,333, 122, 112, 101, 103,667, 138, 1688,67, 405, 248,333, 365,333, 583,667, 643,667, 282,667, 218,333, 410,333, 1435, 381, 375, 675,333, 1526,33, 1483,67, 620, 605,333, 1195, 772, 326,333, 252,333, 461,333, 949, 1354, 1144,67, 532, 920,667, 528,333, 307, 251,333, 317,333, 517,667, 766, 949,333, 524,667, 561, 1366, 626, 487,667, 835,333, 1110,33, 468,333, 291,333, 278, 268,333, 2018, 982,333, 660,333, 1073, 1461,67, 438,333, 220,667, 167, 174,667, 1442,33, 989,333, 463,667, 508, 622, 545, 457, 276,667, 170,667
1917,36, 1162, 870, 339,333, 146, 95, 80,3333, 81, 90,3333, 130,333, 1233,33, 382, 174,333, 134, 126,333, 107,667, 99, 88,6667, 143,667, 1668,67, 391,333, 243,667, 399,667, 573,667, 661,667, 285,333, 228, 399, 1450,33, 394,667, 358,667, 685,333, 1493,67, 1468,67, 629,333, 614,333, 1173, 757,667, 328,667, 248, 460, 957, 1342, 1141,67, 542,333, 905, 519,333, 313,667, 246,667, 318, 511,667, 755, 945,333, 517,333, 564, 1369, 624,333, 479, 839, 1107,67, 475,667, 290, 276, 263,333, 2026,67, 998, 671, 1085,67, 1444,33, 434, 223,667, 170,667, 177, 1470,33, 1002,33, 459,333, 530,667, 627, 560,667, 468,333, 285,333, 182,333
1918,84, 1174,33, 886, 340,667, 149,333, 99, 83,6667, 84,3333, 85,6667, 134,333, 1232,33, 385, 176,667, 133,333, 126, 111, 97,6667, 102,667, 150,333, 1687, 387, 246,333, 383,333, 572,333, 640,333, 289, 225, 405, 1449, 385,667, 355, 686,333, 1493,33, 1485, 615,333, 596,333, 1196,67, 774,667, 330,333, 256, 466,667, 958,333, 1331,33, 1134, 540,667, 903, 519, 306,667, 258,333, 315,667, 520, 779,667, 970,333, 519, 563,667, 1364, 641, 465,667, 842, 1147,67, 479,667, 293,333, 279,333, 271,667, 1991,67, 958,667, 662,667, 1107,33, 1473,33, 469,667, 226,667, 176, 183, 1449, 985,667, 460,333, 516,333, 633,667, 556,333, 475,667, 287, 178,333
1920,33, 1132,33, 883, 340,333, 140,667, 97, 87,6667, 87,3333, 88, 131, 1225,67, 392,667, 171,333, 139,667, 124,333, 113, 100,333, 100,667, 152, 1693,67, 392,667, 246,333, 382,667, 591,667, 648, 281,333, 229,667, 414,667, 1452,33, 395,333, 363, 675,333, 1487, 1483,67, 627, 597,333, 1202, 781, 320, 260,333, 471, 955, 1353, 1131, 526, 907,333, 523, 309, 249,667, 321, 528, 754,333, 947, 531, 569, 1354,67, 639,667, 477,667, 841, 1120, 474, 271,667, 287,333, 282,667, 1985,67, 990,333, 662,333, 1129,67, 1453,67, 444, 227,667, 176,333, 182, 1466,33, 960, 465, 516,333, 619, 570,667, 478,667, 284,667, 171,667
1921,81, 1126, 883,667, 336, 147,667, 106,333, 77,6667, 83, 94,3333, 134,667, 1260,33, 385,333, 180,333, 138, 125,333, 106, 104,667, 102,667, 149, 1661, 390, 266,667, 384,333, 558,333, 649, 277, 228,667, 398,333, 1465,33, 384, 347, 710, 1475, 1501, 626, 581,333, 1169,67, 784, 324,667, 247,333, 468,667, 971,667, 1334,33, 1132,67, 524,333, 900,667, 521,667, 324,333, 243,333, 309,667, 502, 756,667, 971,333, 524, 573, 1376, 615,667, 482,667, 857,667, 1121,67, 472,667, 298,667, 275, 277,333, 1969, 958, 665,667, 1092,67, 1451,33, 458, 218,333, 173,667, 173, 1475,67, 988,667, 462, 518,667, 637,333, 576, 484, 288,333, 176,333
1923,29, 1128,33, 898,667, 340, 155,667, 94, 86, 80,6667, 90,6667, 121,333, 1229,67, 385, 165,333, 135, 123, 112,333, 98,6667, 98,3333, 130,667, 1690,33, 388,667, 256,667, 365,667, 567, 631,333, 283,333, 219,667, 397, 1421, 380, 367,667, 698, 1484, 1492, 629, 588, 1171,67, 774,667, 317,667, 248,333, 469,333, 939, 1341,33, 1127,33, 538,333, 919,667, 517,333, 314,333, 251, 310,333, 499,667, 771,333, 955,667, 539,667, 555,333, 1349, 650,333, 470,667, 832,667, 1098,33, 478, 276, 269,333, 271, 1996, 977,667, 662, 1084,67, 1465,33, 453,333, 219,333, 174, 174, 1436, 1017, 461, 519, 634,333, 544, 467, 294,667, 174
1924,78, 1129, 888, 343, 142,667, 95, 85, 84,3333, 95, 136,667, 1242, 384,333, 178,667, 137, 128,667, 114, 100,333, 97, 143, 1689,33, 395,333, 255,667, 378,667, 582,333, 624,333, 275, 229,333, 389,667, 1431, 391, 353,667, 677,333, 1506, 1482,33, 629,667, 574,333, 1200,33, 758, 325,333, 258,667, 462,667, 977, 1349,67, 1123,33, 520,667, 888,667, 508, 308, 252,333, 334,333, 516, 750, 983,667, 546,667, 570, 1345,67, 636,333, 497,333, 823, 1094,33, 462, 281, 277,667, 277, 2003,33, 981, 670,333, 1107,67, 1462,33, 444, 224,667, 179,333, 177,667, 1443,33, 986,333, 448, 514,333, 617,333, 561,333, 479,333, 281,667, 174
1926,26, 1157,33, 898, 345,333, 145,667, 99, 87,6667, 85,6667, 91, 128,333, 1244,33, 389, 170,333, 134,667, 128,667, 109,333, 93,3333, 106,333, 151, 1671,67, 400, 255, 385,333, 574,333, 637,333, 287,333, 225,333, 409, 1421, 383,333, 366, 679,333, 1495,67, 1494,67, 630, 609,667, 1156,33, 767,333, 325, 245, 462,333, 962, 1362,33, 1135, 533,667, 899,333, 500,333, 309,333, 248,333, 314,333, 523, 753,667, 941, 529,333, 548,667, 1386,33, 625,333, 487,667, 841,667, 1132,33, 468,333, 277, 280,333, 272,333, 1976,67, 966,333, 656,333, 1086,33, 1459,33, 438,667, 228,667, 171,667, 176,667, 1460, 977,333, 467,333, 510, 616,333, 541,667, 465, 280, 166,667
1927,74, 1137, 910,667, 342,333, 146,667, 105,667, 92, 88,6667, 93, 132,333, 1226,33, 387,667, 184,333, 134,333, 126,333, 111,333, 100, 99, 150,667, 1701, 405, 258, 393, 578,667, 638, 274, 217,667, 409, 1407,67, 383,667, 353,667, 674,333, 1500,33, 1471,33, 637,667, 591, 1176, 764,667, 313, 258,333, 478,333, 962,667, 1325, 1123,33, 526,667, 896,333, 516,333, 314,667, 252, 322,667, 512,333, 739, 959, 511, 552,333, 1369,33, 620, 481,667, 830,667, 1118,67, 478, 278,667, 275, 275,333, 1993,67, 967, 649, 1082,67, 1481,33, 445,333, 221, 175,333, 178, 1464,67, 997,667, 479, 518,667, 625,667, 554,667, 456,667, 286,333, 172,333
1929,23, 1167, 929, 350,333, 151,667, 96,3333, 83,3333, 83,3333, 91,3333, 126,667, 1269,67, 384, 170,333, 137,333, 127, 113,667, 103,667, 100,333, 149,667, 1659,67, 405,667, 251,333, 390,667, 584,333, 642,333, 275,333, 232,667, 399, 1446, 387,333, 358,667, 693,667, 1492,33, 1502,33, 638,333, 602,333, 1155, 769, 321, 247,333, 477,667, 982,667, 1363,33, 1134,33, 522,333, 888,667, 502,667, 308,667, 254, 330,333, 518,667, 757, 932,667, 520,667, 572,333, 1338,67, 653, 484,333, 823, 1097, 473, 281,333, 288,667, 263,333, 1995,67, 958,667, 663,333, 1100, 1443, 442,667, 226, 180,667, 179,667, 1469, 987, 451,667, 506,667, 617,667, 550,333, 460,667, 285,667, 171
1930,71, 1145, 907,667, 333, 138,333, 99,6667, 91,6667, 78,6667, 85,6667, 136,333, 1242, 375, 170,667, 133,667, 135, 109, 96,3333, 99,3333, 150,333, 1666, 387,667, 253,667, 387,333, 579,333, 635,333, 283,667, 229,667, 391, 1439, 376,333, 365, 704,333, 1506,33, 1498,67, 632,333, 580,667, 1184, 753,333, 322,333, 248, 458,667, 974,333, 1351,33, 1126, 529,333, 905,333, 515, 305,333, 231, 325, 510, 795,667, 958,333, 540,667, 566,333, 1360,67, 640, 473,667, 848,667, 1096, 461,667, 282, 275,667, 261,667, 1967,33, 997,667, 663, 1091, 1468,67, 447,667, 228,667, 176, 166,667, 1455, 971,333, 451,333, 517,667, 618,667, 544,667, 467,667, 288,667, 170
1932,19, 1144, 902, 335, 149,667, 103, 87,6667, 87, 95,6667, 136,333, 1246,33, 395, 165,333, 128, 129,667, 114,333, 98,6667, 106,667, 152,667, 1674,33, 394,333, 260, 377,667, 565,667, 629, 282,333, 222, 400,667, 1455,67, 382,333, 364, 691, 1520,33, 1474,33, 629, 586, 1176, 763, 330, 243,333, 475,667, 955, 1348, 1133,33, 537,333, 900, 519,333, 321,333, 246,667, 316,333, 514, 760, 950,667, 522,667, 572,333, 1338,33, 640,333, 475,667, 839, 1112,33, 477, 279,667, 283,333, 267, 1978,67, 984, 652,667, 1107,33, 1457, 431,333, 227,667, 175,667, 171,667, 1435, 984, 472,333, 524,667, 617,667, 538,667, 464,333, 286,333, 172,667
1933,67, 1155,33, 875,667, 338,667, 142, 103, 81, 87, 97,6667, 145, 1245,33, 400,667, 171, 137,333, 127,667, 113,333, 102, 103,333, 156, 1683,33, 405, 245,333, 376,667, 568, 620,333, 283,333, 228,667, 408,333, 1428, 388,333, 348,333, 680, 1521,67, 1479,67, 626,333, 597,667, 1159,33, 779,667, 312,667, 247,333, 470,667, 970,333, 1340,67, 1140,67, 553, 903,667, 513,333, 307,333, 244, 308, 514, 761,333, 924,667, 509,333, 542,667, 1373,33, 636, 484,667, 814, 1118, 484,333, 285,667, 280,333, 265,667, 2022,67, 993, 653,667, 1093, 1461,33, 436,333, 228,333, 172,667, 180, 1444,33, 997,333, 444, 510,667, 635,333, 550, 479,667, 276, 179
1935,15, 1148,67, 899,333, 356, 149,667, 100,333, 80,6667, 86,3333, 98,6667, 137,667, 1239,67, 392, 167,667, 135,667, 131, 110,667, 98,6667, 102, 159,333, 1666,33, 402, 255,333, 383,667, 558,667, 637, 282,667, 223, 406, 1428,33, 403, 349, 692,667, 1519, 1476, 624, 603,333, 1180,33, 773,667, 318,333, 255,667, 460,667, 981, 1333,33, 1122, 532,667, 884, 512,667, 309,667, 259,667, 307,667, 513,667, 760, 957,667, 499,333, 562,667, 1352,67, 641,667, 482, 821, 1113, 480,333, 283, 273,333, 268,333, 1996,67, 976, 666,333, 1089,67, 1474, 446,667, 224,667, 173,667, 176,333, 1484,67, 988,333, 453,333, 506,333, 608,333, 554,333, 493,667, 303,667, 170,667
1936,63, 1179,33, 894,667, 329,333, 144, 101,667, 81, 79,3333, 94,3333, 143,667, 1274,67, 373,333, 172, 139,667, 139,667, 110, 98, 104,333, 156, 1675, 391, 252, 371,667, 564,667, 637,333, 287,333, 221, 399,333, 1461,33, 376,333, 360, 695, 1479, 1471,33, 630,333, 588,667, 1170,67, 763,333, 323,667, 245, 466, 978, 1333,33, 1131,67, 534,667, 909,333, 521, 319,667, 247,667, 328,667, 499,333, 743,333, 958, 516,333, 549,667, 1338, 633, 483, 831, 1105, 472, 283, 280, 267,333, 1996,33, 973, 647,667, 1085,67, 1448,67, 451, 227, 174,333, 180,667, 1455,67, 994, 465, 504, 623,333, 534,667, 477,667, 289,333, 170,667
1938,11, 1191,33, 920, 342, 143, 103, 78,3333, 86,6667, 96,6667, 139, 1230,33, 383,667, 173, 135, 130,667, 106,667, 96,3333, 101,333, 154,667, 1705,67, 395,333, 253,667, 380,667, 569,667, 625,667, 284,667, 230,667, 415,333, 1427,33, 371, 364, 713, 1489,67, 1457, 622,667, 607,333, 1150, 763,667, 323, 248,333, 465,667, 991,667, 1351,67, 1136, 528, 899,333, 514,333, 308,667, 245,333, 313, 518, 756,667, 983,667, 509, 548,333, 1353,33, 626,667, 481,667, 824,667, 1094,33, 478,667, 288,333, 274, 261,667, 1980,33, 946,667, 671,667, 1093,67, 1442,67, 432, 220,333, 171,333, 171, 1455,33, 988, 455, 519,667, 618,667, 555,333, 469,333, 275, 177,333
1939,59, 1148,33, 892, 338,333, 145, 99,6667, 76, 87, 90,3333, 139, 1247,67, 389,333, 177, 135,333, 127,333, 107, 98,6667, 101, 155, 1667,67, 389,667, 264,333, 395,333, 576,333, 637, 282,667, 222,333, 411,333, 1471,33, 394, 355,333, 685,667, 1512, 1450,33, 618, 589,667, 1141, 784,667, 320,667, 257,667, 470,333, 966,333, 1315,67, 1129, 538, 903,333, 522,667, 316,667, 248,333, 319, 519, 747, 967,667, 517, 547,667, 1327,33, 637, 472,667, 854,333, 1102,67, 466, 280,667, 276, 270,333, 1971, 960,667, 669,333, 1075,33, 1453, 438, 212,667, 175,667, 172, 1430, 980,333, 458,333, 511,667, 623,667, 552,333, 472, 287,667, 168,667
1941,07, 1151,67, 899,667, 333,667, 149,333, 99,6667, 84,6667, 82,3333, 91, 139,667, 1242,67, 384, 166,667, 139, 128,667, 106,333, 101,667, 105, 156,333, 1664, 386,667, 258,667, 381,333, 576,667, 633,333, 282,667, 233, 408, 1437,33, 390, 358,333, 686,667, 1542,33, 1464,33, 614, 590,333, 1179,67, 777,333, 313,333, 245,667, 468, 954,333, 1319, 1114,33, 520,333, 908, 502,667, 308,667, 244,667, 319,333, 518,667, 763,667, 945, 515, 548,333, 1361,33, 633, 467,667, 822, 1108, 458,333, 283,333, 268, 280,667, 1994,33, 974,333, 668,667, 1092,67, 1453,33, 445, 224,333, 172,667, 170, 1465,67, 981,333, 446,333, 530,333, 624,333, 555, 477,333, 280,667, 177,667
1942,55, 1151, 904,333, 346, 152,333, 100,667, 85,3333, 80,6667, 90, 135,667, 1227,33, 388,333, 181,333, 131, 124,333, 111,667, 103,667, 106,667, 145,333, 1652,33, 402,667, 249,333, 377,667, 564, 626, 270,667, 226,333, 400, 1442, 383,667, 360,667, 707, 1516,33, 1462,67, 634,333, 603,333, 1178,67, 752,333, 324, 252,333, 474, 978, 1348,33, 1116,33, 526,333, 903, 509, 309,333, 244,667, 320,667, 511,333, 757,333, 958,333, 511,333, 567,333, 1339,33, 625,667, 489, 851,667, 1122,33, 468,667, 279,333, 266,333, 283,333, 1959,67, 966, 665, 1090, 1461, 446,667, 226, 173,667, 185,333, 1436,33, 973,333, 454,333, 527, 637, 551, 473,667, 298,333, 167
1944,03, 1167,33, 910, 349, 139,333, 102,667, 86,6667, 85,3333, 93, 133,333, 1238,33, 388,333, 169,667, 144, 124, 112, 96,6667, 104,333, 144,667, 1666,33, 403, 260,667, 384, 566,667, 637, 290,333, 223,667, 404, 1403,67, 383,667, 355, 701,333, 1480,67, 1451,33, 620, 593,333, 1169,67, 778,333, 312,333, 260, 467, 969,333, 1350,33, 1128,67, 524, 901,667, 510, 309,667, 244,333, 319,667, 508, 745,333, 933,667, 517, 562,333, 1312,67, 628, 461,667, 848, 1100,67, 483,667, 293, 270,333, 266, 1961,33, 967,667, 657,667, 1087, 1477,67, 433,667, 225,333, 176,667, 176,333, 1456, 962,667, 442,333, 524,333, 641, 553,667, 467,333, 281, 172,667
1945,51, 1162,33, 902,667, 337,667, 152,333, 96,3333, 88,3333, 85, 88,3333, 138, 1223,33, 397, 175,333, 135, 124,667, 103,333, 99,6667, 101, 150,333, 1654,67, 404,667, 250,333, 378, 568,333, 634, 287,667, 227,333, 397, 1396, 378, 361, 704,667, 1499, 1463,33, 635,333, 584,333, 1150, 762,667, 331, 245,667, 457,333, 967,333, 1333,33, 1099,67, 534,667, 890, 523,667, 305, 258,333, 309,333, 516, 760, 958,667, 511, 564,333, 1345,67, 623,667, 467,667, 827,667, 1109, 467,667, 291,333, 267,333, 267, 1975,33, 967,667, 655, 1076,67, 1446, 425, 220,667, 176,333, 168, 1451, 976,333, 457, 516,333, 611,333, 538, 486,333, 286, 172
1946,99, 1140, 888,667, 352, 148,667, 98,3333, 86,6667, 85, 94, 132, 1230, 394,667, 173,667, 142,667, 132,667, 112,667, 102,333, 100,333, 150,667, 1688,67, 399, 253,667, 380,667, 578, 623,667, 280, 219, 403,333, 1424, 381,667, 356, 700, 1503,33, 1492, 644,667, 602,667, 1188,33, 773,667, 314,333, 255, 473, 973,667, 1327,33, 1112,33, 530,333, 887,667, 517,667, 305,333, 259, 316, 521,667, 757,333, 956, 514, 548,667, 1340,33, 620,333, 463, 831,333, 1096,67, 469,333, 286,333, 277,667, 269, 1947,33, 982,333, 666, 1079,33, 1454,67, 438,667, 225, 175, 177,333, 1436,33, 992, 457,333, 507, 617,667, 547,667, 478,667, 294,667, 178
1948,47, 1141,33, 897,333, 337,333, 165,667, 102, 81,6667, 85,6667, 90,3333, 129,333, 1259,67, 387,333, 176,333, 144,333, 127,667, 105,667, 96, 95, 149,333, 1655, 402, 246,667, 381,333, 570, 627, 265, 218, 395, 1422,67, 379,333, 363, 705, 1491, 1507, 613, 575, 1182,67, 776, 316, 244, 485,333, 955,333, 1347,33, 1116,33, 517,333, 885,333, 514, 309, 250, 308,333, 508,667, 743,333, 969,333, 518,333, 554, 1353,67, 621,667, 474,667, 834, 1079,67, 473, 282,667, 273, 269,333, 1960,33, 973,667, 647, 1071,67, 1436,67, 435, 224, 161, 172,667, 1416,67, 957,667, 448, 514, 622,333, 531,667, 473, 273,667, 159,667
1949,95, 1166,67, 903,333, 349,333, 150, 100,333, 78,6667, 86,6667, 92,6667, 134,333, 1258,33, 377,667, 175,667, 134,333, 124, 101,667, 99,6667, 107, 155,333, 1651,33, 397,667, 252,667, 369,667, 570,333, 636,667, 276, 219, 405,667, 1414,33, 383,333, 352,333, 683,333, 1493,33, 1463,67, 629,667, 585, 1133,67, 743,667, 318,667, 243, 470,333, 979,667, 1325, 1109,67, 527,667, 904, 527, 305,667, 246,333, 319,667, 506,667, 759, 946,667, 521,667, 558,667, 1346,67, 630,667, 476, 835,667, 1096, 461,333, 277,333, 262,667, 261, 1954,67, 960,333, 662,333, 1090,33, 1426, 443, 228, 185, 176,333, 1448, 973,667, 464,667, 520,667, 626, 544, 458,333, 288, 173,667
1951,43, 1180,67, 898, 336,667, 155, 105, 85,6667, 81,3333, 98,3333, 131, 1240, 399, 177,667, 135,667, 130, 111, 98,6667, 99, 142,333, 1642,33, 410,667, 259,667, 381,333, 566,667, 620,333, 281,333, 218, 400,667, 1439,67, 389,667, 360, 702,667, 1502,33, 1475, 615, 559,667, 1157, 764,667, 312,667, 252,333, 476, 988,333, 1343,67, 1120,67, 521, 902,333, 515, 316,333, 246,333, 311,333, 509, 748,667, 956, 509,333, 571,333, 1322, 625,667, 473,667, 828,333, 1102,33, 478,667, 286, 274,333, 264, 1964, 966,333, 660, 1084,67, 1438, 453, 217, 169, 175, 1450,33, 981,667, 463,333, 508, 606, 537,333, 469,667, 283,667, 172,333
1952,91, 1166,67, 900, 346,333, 146,667, 101,667, 88, 86,3333, 90, 135,667, 1239,33, 385,667, 167,667, 136,333, 130,667, 111,333, 99,6667, 99,3333, 149,667, 1634,67, 404, 262,667, 386,667, 564,333, 624,667, 272, 220,333, 393,667, 1423,33, 375, 358,333, 697,667, 1505, 1445,33, 614,667, 588,333, 1184,67, 769,333, 304,333, 257,333, 453, 989, 1330,67, 1111, 521, 906,333, 522, 303, 244,333, 315,333, 503, 769,333, 920, 529,667, 574,667, 1352, 623,667, 456,667, 811,667, 1088,67, 463,667, 278,667, 266, 267, 1952, 962, 675, 1068, 1455,67, 426,667, 227,667, 186,667, 173,333, 1424,67, 963,333, 461,667, 513,333, 626,667, 547,333, 468,333, 288, 171,333
1954,38, 1164,33, 914,333, 349,667, 145, 106,667, 84,3333, 80,3333, 90, 126,667, 1241,67, 377, 183,333, 141,667, 123,333, 106,333, 100, 103, 142, 1692, 401,667, 249, 382,667, 582,667, 624,333, 275,333, 229,667, 398,667, 1422,67, 381, 362,667, 681,667, 1504, 1468,33, 602,333, 585,333, 1155,33, 769, 316, 241, 470,333, 983,667, 1323,67, 1126,33, 532,333, 889, 490,667, 302,333, 241, 311,667, 521,667, 758,333, 954, 515,667, 563, 1364,67, 620, 475,667, 816,667, 1101,33, 477, 282,667, 272,667, 264, 1934,33, 960,333, 660, 1061,33, 1438,33, 441, 222,333, 172, 168,333, 1447,67, 976,667, 467,667, 503,333, 621,667, 547,333, 463,333, 286, 175,667
1955,86, 1200, 905,667, 334,667, 149, 99,6667, 84,6667, 83,6667, 85,3333, 129,667, 1236,33, 399, 185, 147,333, 126,667, 111, 95, 104, 158,667, 1677, 392,333, 254,333, 374,667, 578,333, 621, 284, 225,667, 415,333, 1413, 384,333, 350, 695, 1495,33, 1442,33, 621, 576,667, 1156,67, 751,667, 323,667, 252,333, 463, 982,333, 1343,67, 1120,33, 512, 887, 506,667, 306,667, 253,667, 311, 500,333, 761, 947,333, 509,667, 556,333, 1338, 605,667, 469, 832, 1105,67, 469,333, 269,667, 278,667, 272,333, 1929, 951, 648,667, 1082,33, 1449,33, 428, 214,667, 176,667, 182,667, 1428, 975,333, 445, 502,667, 617,333, 545,333, 469,333, 285,667, 170,667
1957,34, 1157, 892,333, 344,333, 150, 101,333, 89,3333, 83,6667, 91,3333, 130,333, 1250, 390,667, 176, 136, 131,333, 107,667, 94,6667, 105,667, 150,333, 1649,33, 396,667, 253,333, 381, 567,333, 629,667, 276, 233,667, 402, 1434,33, 384, 351, 684,333, 1512,33, 1479,67, 621, 584, 1164,67, 781, 318, 253,667, 477, 967,333, 1347, 1095,33, 531,333, 917,333, 514,667, 310,667, 249,667, 303,667, 511,333, 766, 922,333, 512,333, 569,333, 1328,33, 599,667, 461,333, 833, 1087,33, 467,667, 281,333, 258,333, 262, 1961,33, 963,333, 649,667, 1064,67, 1442, 452,333, 215,667, 176, 176,333, 1432,67, 982, 443,667, 506, 616,333, 541,667, 466, 277,333, 167,667
1958,82, 1188,33, 880, 339, 151, 96,6667, 85,6667, 86, 91,6667, 138, 1266, 404,333, 169,333, 137,667, 134, 109, 95,6667, 101, 153, 1684, 391, 259,667, 384,667, 576, 632,667, 284,333, 223,667, 395,667, 1413,33, 387,333, 349,667, 699, 1504,33, 1480,67, 627, 580,333, 1160,67, 758,667, 321,667, 241,333, 466,333, 973, 1342,33, 1122, 529,667, 892, 524,333, 300,667, 240,667, 306,667, 513,667, 741,333, 956, 518,333, 567,333, 1337,67, 637,667, 478,667, 837, 1102, 458,333, 268,333, 280, 275,667, 1959,67, 939,667, 643, 1059,67, 1427,67, 420,333, 220,667, 171,333, 179,333, 1417,67, 983, 454, 511,667, 611,333, 538,333, 468,667, 281,333, 182,333
1960,29, 1196,67, 891,333, 336,667, 153,333, 106, 82, 85,3333, 95,6667, 137,667, 1248,67, 385,667, 178,333, 143,333, 134, 107,333, 102, 100,333, 151,667, 1648,67, 398, 252,333, 380,667, 560,667, 634, 284,333, 234,333, 400,667, 1429,67, 372, 361, 676,333, 1489,67, 1438,67, 618, 594,333, 1135,67, 771, 311,333, 246,333, 465,333, 980, 1336, 1130,33, 530,667, 906,333, 510,667, 311,333, 250,333, 311,333, 507,333, 753,333, 935,333, 503,333, 560,333, 1345,33, 613,333, 475,333, 835, 1072,67, 466, 285,333, 278,333, 269, 1961,33, 945,667, 646, 1071, 1451, 427, 219,667, 165,667, 173, 1456,67, 961,333, 445,333, 514,667, 629, 540, 465,667, 283, 177,333
1961,77, 1196,67, 904, 337,667, 153,667, 104,667, 82,3333, 89,3333, 80,3333, 137,333, 1227,67, 388,667, 177, 136, 131,333, 115,667, 102,667, 108,667, 167,333, 1667, 402,333, 257, 385,667, 568, 628,667, 281,333, 232, 421, 1440, 385, 360,333, 688,333, 1508,33, 1458,33, 617,333, 575,333, 1156, 754,333, 313, 254, 468,333, 975, 1342, 1121, 518,333, 902, 507, 312,333, 245,333, 321, 503, 756,333, 931, 503, 567, 1304,67, 640,333, 479,667, 829, 1085,33, 455, 279,667, 270,333, 273,667, 1965,67, 957,667, 658,667, 1068, 1431,67, 429, 213, 169,333, 177, 1408,33, 951, 445, 520,333, 605, 559,333, 474,667, 287, 177
1963,25, 1202,67, 896,667, 340,667, 156,333, 100,333, 82, 86, 90,3333, 134,667, 1267, 387, 177, 130,667, 127, 106,333, 105,333, 104, 156,667, 1657,67, 394,333, 257, 388,333, 582,333, 621,667, 290,667, 228,333, 411,667, 1411,67, 378,667, 368,667, 683, 1476,33, 1446,33, 607,667, 599,333, 1160,33, 763,667, 333,333, 249,333, 463, 964,333, 1323,67, 1101,33, 538,667, 860,667, 519,333, 303,333, 239,667, 312, 501,667, 750, 935, 508,667, 560,333, 1322,67, 637,333, 479,667, 844, 1087,67, 459,667, 276,333, 266, 274,333, 1947,67, 957,333, 642,333, 1050,33, 1432,67, 439, 234,333, 179, 179,667, 1435,33, 952, 454,333, 513,333, 624,333, 544, 467, 279,333, 178
1964,72, 1195,33, 897,333, 340, 149,333, 103,333, 82,3333, 82, 95,3333, 141,333, 1237,67, 371,333, 168,667, 137, 129,333, 112,667, 103,667, 101,333, 165, 1669,67, 411, 259,667, 382,333, 568,333, 633, 283, 241,667, 413,333, 1403,67, 375, 352, 698,667, 1489, 1443, 635,667, 576,667, 1164,33, 759,667, 324, 252,667, 477,333, 970,333, 1332,33, 1108,67, 514,667, 894,667, 536,667, 307,667, 246, 323,333, 519,333, 757, 948,667, 512, 556, 1340,67, 624, 469,333, 830,667, 1077,33, 465,333, 277,667, 261, 268,333, 1956, 947,667, 653,667, 1064,33, 1441, 432,333, 227,667, 165, 173,333, 1430,33, 965,333, 456, 522,667, 607, 545,333, 470,667, 282,333, 178,667
1966,2, 1188,67, 897,333, 342, 140,333, 98, 91,6667, 90,3333, 90,6667, 144,667, 1238, 385, 186, 138, 132,333, 110, 100,333, 103,667, 158, 1649,33, 399, 252, 382, 576,333, 644, 293, 231,667, 405, 1410,67, 387,667, 354,667, 699,667, 1494,33, 1486, 618,667, 590,333, 1151,33, 779, 307, 232,333, 471, 983, 1324, 1119,67, 522,333, 888,333, 516,667, 305,333, 254,667, 313,667, 516,667, 745,667, 928, 519, 552,333, 1345,67, 619,333, 467,667, 838,333, 1075,33, 456,667, 282, 277, 267,667, 1940,33, 951, 645, 1088, 1432,67, 424, 225, 173,667, 166,667, 1425,67, 953, 447,333, 520, 619,333, 565, 471, 295, 176
1967,67, 1185,33, 922,667, 347,333, 144,333, 98,3333, 87,3333, 83,3333, 93, 140, 1224,67, 385,333, 174,333, 133, 135, 113,333, 98,6667, 105,333, 148,333, 1629, 390, 242,667, 380,333, 575,667, 622, 272,333, 235, 410,667, 1407, 378,667, 365,333, 677, 1514,33, 1465, 623, 590,333, 1178, 770,333, 320,333, 250,333, 462,667, 969,333, 1326, 1100,33, 529, 909, 522,333, 303, 240, 317, 514,333, 757,333, 935,667, 521,333, 566,333, 1339,67, 639,667, 468,667, 825,333, 1076,33, 466,333, 286,667, 287,667, 260,333, 1958,67, 941,333, 634,667, 1064,33, 1428,33, 434, 223,333, 175, 183,667, 1426,67, 949,333, 443,667, 499,333, 624, 546,333, 470,667, 282,667, 175,667
1969,15, 1205,67, 920,667, 346,667, 152,667, 103, 81, 87,3333, 94,6667, 144, 1214,67, 392,333, 176,333, 138,333, 128,667, 114, 99,6667, 106,333, 155, 1648, 393,667, 258,667, 382,667, 589, 651,667, 288,333, 228,667, 405,333, 1420, 382,333, 360,333, 685,667, 1517,67, 1462, 627,333, 602, 1154, 747,333, 313,333, 246,333, 480,333, 998, 1314,33, 1120,33, 529,333, 909,333, 523,333, 302, 237,667, 313,667, 519,667, 747,333, 925,667, 526,667, 556,333, 1351, 629, 483,667, 847, 1097,67, 456,667, 285,333, 263,667, 267,333, 1964,33, 971, 642,667, 1084,33, 1430,33, 445,333, 222,333, 172,333, 170,333, 1427,67, 956,667, 453,333, 522,667, 610,333, 553, 478, 295, 168,667
1970,62, 1212,33, 919,333, 343,667, 147,667, 106,667, 90,3333, 87,3333, 97, 144,667, 1259,33, 399, 180,667, 140,333, 138,667, 119,333, 102, 106,667, 157,333, 1640,33, 404,333, 258,667, 390,333, 580,333, 624,333, 290,333, 232,333, 408, 1393,67, 399,667, 361,333, 685,667, 1498,33, 1446,33, 610,333, 577,333, 1164, 756, 329,333, 254,667, 476,667, 983, 1326,33, 1121, 527,333, 920,667, 512,333, 309, 255,667, 328,333, 504, 762,667, 948, 537,667, 563,667, 1351, 620,667, 470,667, 827,667, 1094, 461,333, 280,333, 263,667, 261,667, 1976,67, 950, 669,667, 1062,67, 1482,67, 444,667, 228,333, 175,333, 173, 1430, 945,333, 440,667, 511,333, 613,667, 538,667, 481, 291,667, 174,333
1972,1, 1219, 913,333, 348,333, 158, 103,333, 91, 88,6667, 87,3333, 141, 1257, 393,667, 172,333, 142,667, 132, 112, 106,667, 113,667, 162, 1663,67, 407,333, 263, 389,333, 579,333, 630,667, 287,667, 230,667, 404,667, 1450,33, 395,667, 353,333, 689, 1481,67, 1423,67, 634,333, 604,333, 1168,33, 774,667, 315, 248,333, 484,333, 968,333, 1342,33, 1107,33, 536,333, 892, 520, 310,667, 248,333, 304,667, 494,667, 751, 940, 516, 552, 1329, 616,333, 459,667, 835,667, 1104, 485,667, 285, 278, 275, 1962,33, 959,667, 650,667, 1071, 1420, 441, 232, 167,667, 169, 1401,33, 969,667, 445,333, 504,667, 606,333, 538, 470,333, 286, 169
1973,57, 1243, 930, 367, 149,667, 112,333, 91,3333, 88,3333, 100, 142, 1248, 382,333, 177, 141,667, 132,333, 112, 105, 105,333, 168, 1668, 398, 261,667, 376,333, 575,667, 634,333, 287,667, 226,333, 416,333, 1430, 381, 358,333, 689,333, 1500,67, 1471,67, 608,667, 586, 1156, 770,333, 322,667, 268,333, 483, 999, 1360, 1100, 525,667, 891, 523, 307, 250,667, 308, 503, 766, 944,333, 504,333, 558,333, 1351, 620, 473,333, 827,333, 1089,67, 472,667, 281, 265,667, 267,333, 1962, 936, 641,333, 1065,67, 1444,33, 436,333, 235,667, 173, 169,333, 1424,33, 957,667, 458,333, 508,667, 619, 556,333, 481,333, 279,667, 175,333
1975,05, 1244,67, 950, 348, 156,667, 106,333, 91,6667, 100,333, 97,6667, 145,667, 1234,67, 400,667, 178,667, 144,667, 134, 114, 101,667, 105, 165,667, 1665,67, 393, 267,333, 396,667, 573,667, 648,667, 283, 227,333, 415,667, 1421, 375,333, 364,667, 689,333, 1508,67, 1487, 616,667, 577, 1152,33, 765,667, 324,667, 260,333, 471,333, 988,333, 1333,67, 1107, 530, 915,333, 523, 305, 248, 328,333, 509,667, 779,333, 955,333, 531,333, 566,667, 1327, 630,333, 481, 815,333, 1078,33, 463,333, 282, 271,667, 262,333, 1959,33, 939,333, 652,667, 1061,67, 1438,67, 443,667, 215, 170, 186,667, 1403, 942, 450,333, 519, 623,333, 534, 472,667, 297, 176,667
1976,52, 1234, 921,667, 342,667, 156, 110, 90, 95, 101, 142, 1247,33, 391,667, 176,667, 150,667, 143, 116,333, 110,667, 104,333, 155,667, 1667, 411, 254,333, 380, 577, 638,333, 285,667, 235,667, 416, 1440, 385,333, 359,667, 691,333, 1502, 1454,33, 611,667, 596, 1172,67, 761,667, 319, 243,667, 475, 998, 1330,33, 1123,67, 523,333, 904, 522,667, 316,667, 248,667, 318,667, 509, 763, 937,667, 510,333, 559,333, 1358, 617, 469,667, 823,333, 1086,67, 465,333, 281,667, 282, 275,333, 1962, 956,667, 663, 1074,33, 1444,33, 432,333, 216, 179,667, 178,333, 1448,67, 956,333, 465, 509,667, 598,667, 544, 460,667, 290, 176
1977,99, 1252,67, 920, 355, 156,667, 115,333, 82,3333, 89,3333, 100,333, 153,333, 1234,67, 400,333, 186,667, 145, 138, 113,667, 107,333, 106, 152,333, 1660,33, 393,333, 247,667, 380,667, 587, 643,333, 288,333, 231,333, 425,333, 1426,33, 364,333, 366,667, 688, 1520, 1444,33, 628,667, 595,667, 1179,33, 766, 311,667, 254, 470, 987, 1311,67, 1108,67, 536,667, 894,333, 524,333, 310,667, 259, 309, 508,667, 736,667, 946,667, 505, 550,667, 1329, 630,667, 479, 830,333, 1092, 448,667, 279, 278,333, 274, 1952, 944, 647,667, 1072,67, 1441, 440,333, 223,333, 171,667, 181, 1447,67, 970,333, 451,667, 519,333, 623, 540,333, 476, 280, 169
1979,47, 1261,67, 935,667, 357, 157,667, 112,333, 94,3333, 88, 92,3333, 149,667, 1267, 393, 174, 154,667, 138,667, 108, 105,333, 112,667, 164,333, 1680,67, 388, 255,667, 390,333, 586,667, 643,333, 298, 237, 418,667, 1416,33, 403,667, 374,333, 697,333, 1500,33, 1449, 624,667, 615,333, 1176, 770, 319,333, 241, 472,667, 991,667, 1357, 1108,67, 519,667, 899,333, 527, 315,667, 251,333, 320, 506,333, 748,667, 944, 522,333, 550,667, 1325, 624, 480,333, 822,333, 1190, 473,667, 286,333, 273, 267,333, 1923,33, 935, 650,667, 1073, 1402, 456, 219,333, 176,333, 183, 1438,67, 951,667, 450,333, 501,333, 598,667, 547,667, 482,333, 289,667, 173,333
[truncated: 476,306 more chars]
