# Supplementary material for: Raw and processed data used in non-covalent functionalization of single walled carbon nanotubes with Co-porphyrin and Co-phthalocyanine and its effect on field-effect transistor characteristics
Source: Data Brief. 2021 Sep 14;38:107366. doi: 10.1016/j.dib.2021.107366 (PMC8455981; doi:10.1016/j.dib.2021.107366)
Supplement: Supplementary file 7 [file mmc7.zip › mmc7.dat]

, -2, -2, -2, -2, -2, -2, -2, -2, -2, -1,5, -1,5, -1,5, -1,5, -1,5, -1,5, -1,5, -1,5, -1,5, -1, -1, -1, -1, -1, -1, -1, -1, -1, -0,5, -0,5, -0,5, -0,5, -0,5, -0,5, -0,5, -0,5, -0,5, 0, 0, 0, 0, 0, 0, 0, 0, 0, 0,5, 0,5, 0,5, 0,5, 0,5, 0,5, 0,5, 0,5, 0,5, 1, 1, 1, 1, 1, 1, 1, 1, 1, 1,5, 1,5, 1,5, 1,5, 1,5, 1,5, 1,5, 1,5, 1,5, 2, 2, 2, 2, 2, 2, 2, 2, 2, , , , , , , , , , , , , , , , , , , , , , , , , , , , , , , , , , , , , , , , , , , , , , , , , , , , , , , , , , , , , , , , , , , , , , , , , , , , , , , , , , , , , 
, -2, -1,5, -1, -0,5, 0, 0,5, 1, 1,5, 2, -2, -1,5, -1, -0,5, 0, 0,5, 1, 1,5, 2, -2, -1,5, -1, -0,5, 0, 0,5, 1, 1,5, 2, -2, -1,5, -1, -0,5, 0, 0,5, 1, 1,5, 2, -2, -1,5, -1, -0,5, 0, 0,5, 1, 1,5, 2, -2, -1,5, -1, -0,5, 0, 0,5, 1, 1,5, 2, -2, -1,5, -1, -0,5, 0, 0,5, 1, 1,5, 2, -2, -1,5, -1, -0,5, 0, 0,5, 1, 1,5, 2, -2, -1,5, -1, -0,5, 0, 0,5, 1, 1,5, 2, , , , , , , , , , , , , , , , , , , , , , , , , , , , , , , , , , , , , , , , , , , , , , , , , , , , , , , , , , , , , , , , , , , , , , , , , , , , , , , , , , , , , 
102,749, 3743, 3402,5, 3688,5, 3720, 3471, 3344, 3359, 3430, 3523,5, 3820,5, 3323, 3104, 2952,5, 3213, 3309,5, 3289,5, 3238, 2761, 3251,5, 2886, 3433, 3543, 3250, 3494, 3307,5, 3187, 2714, 3224,5, 3374, 3752, 3345, 3241,5, 3476,5, 3199,5, 3174, 2950,5, 3094,5, 3303,5, 3584,5, 3195, 3197, 3293,5, 3307,5, 3114, 2895, 2864, 3383, 3273,5, 3160,5, 3233, 3050, 2883, 2878,5, 2992, 3259, 3125,5, 3140,5, 3081, 3253, 3055, 3003, 2973, 2879,5, 3218, 3256, 3221,5, 3014, 3261, 3195, 3140, 3127, 2903, 3344,5, 3310,5, 3466,5, 3040, 3123, 3197, 3329, 3202, 2823,5, , , , , , , , , , , , , , , , , , , , , , , , , , , , , , , , , , , , , , , , , , , , , , , , , , , , , , , , , , , , , , , , , , , , , , , , , , , , , , , , , , , , , 
104,583, 3698,5, 3332,5, 3719,5, 3724,5, 3366,5, 3296,5, 3262,5, 3421,5, 3487, 3843, 3304, 3062,5, 2948, 3123,5, 3234, 3219,5, 3164, 2740,5, 3252,5, 2861, 3375, 3541, 3253,5, 3398,5, 3267, 3131,5, 2685,5, 3215,5, 3286,5, 3663,5, 3330, 3185,5, 3492,5, 3133,5, 3067,5, 2887, 3097, 3202, 3581, 3140,5, 3175, 3216, 3216, 3042,5, 2874, 2872, 3301,5, 3186,5, 3141, 3192,5, 2966,5, 2848,5, 2821, 3005,5, 3251, 3098, 3110, 3041, 3223, 2963, 2881, 2909,5, 2869, 3142, 3152,5, 3180,5, 2975,5, 3221,5, 3187,5, 3171,5, 3056,5, 2858,5, 3369, 3249, 3423, 2956, 3114, 3153, 3300, 3154, 2762, , , , , , , , , , , , , , , , , , , , , , , , , , , , , , , , , , , , , , , , , , , , , , , , , , , , , , , , , , , , , , , , , , , , , , , , , , , , , , , , , , , , , 
106,417, 3680,5, 3327, 3560,5, 3601,5, 3326,5, 3262, 3208, 3356, 3401,5, 3790,5, 3187,5, 2993,5, 2875,5, 3086,5, 3225, 3173, 3114, 2686,5, 3178, 2807, 3316, 3535, 3172,5, 3324, 3182,5, 3024, 2601, 3129,5, 3221, 3582,5, 3278,5, 3098, 3373, 3124, 3052, 2805, 3049, 3139, 3451, 3048,5, 3061,5, 3189, 3203,5, 3046,5, 2797,5, 2810, 3225, 3142,5, 3054, 3130, 2930,5, 2766,5, 2745,5, 2893, 3081,5, 2982,5, 3047, 2946,5, 3149, 2886, 2891,5, 2883, 2728,5, 3091, 3114,5, 3059,5, 2893, 3101, 3106,5, 2996,5, 2963, 2820, 3262, 3154, 3347, 2923,5, 3029, 3108,5, 3166, 3038,5, 2709, , , , , , , , , , , , , , , , , , , , , , , , , , , , , , , , , , , , , , , , , , , , , , , , , , , , , , , , , , , , , , , , , , , , , , , , , , , , , , , , , , , , , 
108,25, 3633, 3260, 3589,5, 3536,5, 3290, 3177,5, 3100, 3278,5, 3294,5, 3694, 3170,5, 2937,5, 2869,5, 3085,5, 3124,5, 3105,5, 3062, 2643,5, 3128, 2764, 3220,5, 3363, 3108, 3229,5, 3114, 2987,5, 2547,5, 3058,5, 3112, 3559,5, 3171,5, 3073,5, 3320,5, 3033,5, 2966,5, 2778, 2943,5, 3062, 3420, 2971, 3016, 3145, 3112, 2964,5, 2780, 2808,5, 3172,5, 3025,5, 3001,5, 3064, 2820, 2718,5, 2832, 2802,5, 3137, 2919, 2902,5, 2872, 3059, 2839,5, 2822,5, 2821,5, 2652, 2991,5, 3014, 3004,5, 2838,5, 3110,5, 3038,5, 2966,5, 2945,5, 2765,5, 3208, 3126, 3324,5, 2831,5, 2910, 2965,5, 3143, 2992, 2661, , , , , , , , , , , , , , , , , , , , , , , , , , , , , , , , , , , , , , , , , , , , , , , , , , , , , , , , , , , , , , , , , , , , , , , , , , , , , , , , , , , , , 
110,083, 3517,5, 3248, 3545, 3506, 3271,5, 3162,5, 3108,5, 3204,5, 3233,5, 3685,5, 3172,5, 2957,5, 2825,5, 3006,5, 3100,5, 3080,5, 3038, 2585,5, 3127,5, 2772, 3241, 3353,5, 3065, 3180, 3070,5, 2964, 2549,5, 3063,5, 3153, 3506,5, 3152,5, 3081,5, 3280,5, 3032,5, 2958, 2722,5, 2924, 3040, 3392,5, 2954,5, 3003, 3062, 3103,5, 2865,5, 2690,5, 2785, 3133, 3008, 2943, 3033, 2866,5, 2635,5, 2965,5, 2843, 3046,5, 2934,5, 2901, 2835, 3027,5, 2809,5, 2797, 2805,5, 2707, 3005,5, 2999, 2992, 2776, 3042, 2984, 2882, 2897,5, 2721, 3151, 3049,5, 3275,5, 2792, 2917, 2972,5, 3072,5, 2954,5, 2613, , , , , , , , , , , , , , , , , , , , , , , , , , , , , , , , , , , , , , , , , , , , , , , , , , , , , , , , , , , , , , , , , , , , , , , , , , , , , , , , , , , , , 
111,915, 3526,5, 3190,5, 3541, 3513,5, 3272, 3109, 3137,5, 3213, 3230, 3612,5, 3145, 2913, 2832, 2972,5, 3086,5, 3032,5, 3066,5, 2578,5, 3093, 2721, 3210,5, 3337, 3050, 3182, 3082,5, 2965,5, 2470, 3017, 3113,5, 3505, 3118, 3052,5, 3240,5, 2962,5, 2892, 2714, 2925, 3062,5, 3332,5, 2972,5, 2954,5, 3070,5, 3078,5, 2896,5, 2698, 2734,5, 3073, 2980,5, 2930,5, 3001, 2774,5, 2667, 2866, 2801, 2987,5, 2838,5, 2955, 2845, 3002,5, 2795, 2770, 2765,5, 2662,5, 2946, 2971,5, 2937,5, 2799,5, 2986,5, 2952, 2904,5, 2869, 2690,5, 3119, 3003, 3210, 2758, 2864,5, 2938, 3071, 2908,5, 2649,5, , , , , , , , , , , , , , , , , , , , , , , , , , , , , , , , , , , , , , , , , , , , , , , , , , , , , , , , , , , , , , , , , , , , , , , , , , , , , , , , , , , , , 
113,748, 3546, 3222,5, 3478,5, 3461, 3243,5, 3157,5, 3081,5, 3168,5, 3236,5, 3673, 3174, 2872, 2796, 3017,5, 3076,5, 3055,5, 2981, 2554, 3108,5, 2698,5, 3257,5, 3364, 3038,5, 3229, 3081, 2964, 2485,5, 3025,5, 3162, 3509,5, 3114,5, 3050, 3227,5, 3010,5, 2966, 2694,5, 2942,5, 3067, 3350,5, 2972, 2981,5, 3077, 3047, 2856,5, 2687, 2740, 3121,5, 2988,5, 2974, 2998,5, 2796, 2684,5, 2704, 2750, 3029, 2925,5, 2914,5, 2813, 3018,5, 2838,5, 2737,5, 2778,5, 2668,5, 2967, 2962,5, 2877,5, 2750, 3045, 2899, 2873, 2812, 2689, 3131, 3015, 3178, 2774,5, 2884, 2946,5, 3036, 2928,5, 2558, , , , , , , , , , , , , , , , , , , , , , , , , , , , , , , , , , , , , , , , , , , , , , , , , , , , , , , , , , , , , , , , , , , , , , , , , , , , , , , , , , , , , 
115,579, 3499,5, 3155, 3466,5, 3498,5, 3238,5, 3140, 3085,5, 3212, 3249,5, 3645, 3130,5, 2947,5, 2844, 3034,5, 3080,5, 3073, 2999,5, 2577, 3077,5, 2718, 3251,5, 3380, 3093, 3219, 3076,5, 3002,5, 2499,5, 3016, 3166, 3511, 3187, 3035,5, 3264, 2969,5, 2908,5, 2709,5, 2884,5, 3070, 3348,5, 2954, 2905, 3058, 3043, 2858,5, 2651,5, 2748,5, 3100,5, 3005,5, 2897, 3039, 2802, 2661, 3365,5, 2760,5, 2989, 2886, 2896, 2823, 2983,5, 2811, 2749,5, 2807,5, 2631, 2924, 2955,5, 2927, 2747,5, 2964,5, 2881,5, 2900,5, 2894, 2697,5, 3082,5, 3028, 3215,5, 2728, 2855, 2971,5, 3013,5, 2906,5, 2594, , , , , , , , , , , , , , , , , , , , , , , , , , , , , , , , , , , , , , , , , , , , , , , , , , , , , , , , , , , , , , , , , , , , , , , , , , , , , , , , , , , , , 
117,411, 3467, 3179, 3510,5, 3515,5, 3247, 3147,5, 3068,5, 3205, 3241,5, 3656,5, 3170, 2943, 2897, 3026,5, 3063, 3093, 2988,5, 2564,5, 3124,5, 2715, 3202, 3386,5, 3078,5, 3256,5, 3065, 2993, 2529, 2993, 3203,5, 3595,5, 3164,5, 3041,5, 3247, 3011, 2935,5, 2773, 2909,5, 3080, 3350, 2929,5, 2994,5, 3086, 3052, 2930, 2721,5, 2743, 3126,5, 2997, 2932,5, 3016, 2792, 2657, 2674,5, 2736, 3032, 2902,5, 2863,5, 2837, 2987,5, 2795, 2757, 2781, 2636, 2916,5, 2970,5, 2850, 2730, 2963,5, 2950,5, 2920,5, 2842, 2714,5, 3133,5, 3055,5, 3240,5, 2756,5, 2847, 2942, 3035,5, 2922, 2594,5, , , , , , , , , , , , , , , , , , , , , , , , , , , , , , , , , , , , , , , , , , , , , , , , , , , , , , , , , , , , , , , , , , , , , , , , , , , , , , , , , , , , , 
119,242, 3464,5, 3205, 3453,5, 3497,5, 3279, 3133, 3064, 3158,5, 3268,5, 3609, 3196, 2901,5, 2785,5, 3034,5, 3119,5, 3082,5, 3007,5, 2518,5, 3099, 2698, 3221,5, 3407, 3063,5, 3270,5, 3099, 2990,5, 2487, 3019, 3156, 3551, 3130,5, 3085, 3278,5, 3038, 2947,5, 2720,5, 2860, 3090, 3379,5, 2949, 2978, 3131,5, 3099,5, 2901, 2683, 2714, 3052,5, 3006, 2926, 3052, 2815,5, 2684, 2653, 2755,5, 3011,5, 2854, 2876, 2863, 2980, 2780, 2747,5, 2806,5, 2658, 2947,5, 2947,5, 2909,5, 2689,5, 3003, 2968,5, 2847,5, 2878,5, 2726,5, 3083,5, 3012,5, 3160,5, 2709,5, 2839, 2946, 3014,5, 2936,5, 2608, , , , , , , , , , , , , , , , , , , , , , , , , , , , , , , , , , , , , , , , , , , , , , , , , , , , , , , , , , , , , , , , , , , , , , , , , , , , , , , , , , , , , 
121,073, 3489, 3212, 3455,5, 3484, 3238, 3169, 3053, 3177, 3270, 3565, 3115,5, 2930,5, 2860,5, 3011,5, 3076, 3117,5, 3084,5, 2557, 3112, 2688, 3165, 3351,5, 3085,5, 3268,5, 3091,5, 3000,5, 2505,5, 3037,5, 3133,5, 3580, 3161,5, 3057,5, 3313,5, 3024,5, 2942,5, 2722,5, 2879, 3053,5, 3324,5, 2950,5, 2995, 3101,5, 3102,5, 2927, 2698, 2759,5, 3129, 2993,5, 2918,5, 3015, 2815, 2670, 2619, 2816,5, 2995, 2905, 2855,5, 2821,5, 3000,5, 2831,5, 2793,5, 2790, 2641, 2977, 2968, 2934,5, 2740, 2999, 3012,5, 2978,5, 2875,5, 2739,5, 3141, 3070, 3204, 2761, 2913, 2931,5, 3057,5, 2977, 2611,5, , , , , , , , , , , , , , , , , , , , , , , , , , , , , , , , , , , , , , , , , , , , , , , , , , , , , , , , , , , , , , , , , , , , , , , , , , , , , , , , , , , , , 
122,903, 3456,5, 3172, 3427, 3429, 3186, 3069,5, 3079, 3219,5, 3249,5, 3559,5, 3066, 2881,5, 2833, 3036, 3052, 3109, 2976, 2608, 3072,5, 2683, 3215, 3391, 3107, 3213, 3099,5, 2981, 2510, 2973,5, 3145, 3564, 3142,5, 3041, 3289,5, 3047, 2940,5, 2750,5, 2839, 2986,5, 3363,5, 2954,5, 2975,5, 3028, 3049, 2909, 2726, 2711,5, 3083,5, 2949, 2902, 2990,5, 2790,5, 2629, 2632,5, 2804, 2960,5, 2926,5, 2858, 2830, 2965, 2803, 2725,5, 2766, 2642, 2949, 2931,5, 2946,5, 2752,5, 3010, 2914, 2877, 2886,5, 2691, 3131,5, 3036,5, 3209, 2729, 2839,5, 2957,5, 3036, 2936,5, 2606,5, , , , , , , , , , , , , , , , , , , , , , , , , , , , , , , , , , , , , , , , , , , , , , , , , , , , , , , , , , , , , , , , , , , , , , , , , , , , , , , , , , , , , 
124,733, 3414, 3137, 3400, 3392, 3169, 3091,5, 3042,5, 3148, 3229,5, 3559,5, 3061, 2876, 2738,5, 2930,5, 3048,5, 3022, 2975,5, 2593, 3009,5, 2614, 3177, 3358,5, 2984,5, 3167,5, 3046,5, 2949,5, 2466,5, 2981, 3081,5, 3404,5, 3115,5, 2960,5, 3229, 3000, 2887,5, 2723, 2806, 3004, 3350,5, 2928, 2936, 3063, 3039, 2912,5, 2668,5, 2683, 3055, 2971,5, 2882, 2989, 2746,5, 2603, 2609,5, 2720, 2965, 2854, 2912, 2803, 2939,5, 2782,5, 2699, 2717, 2672, 2968, 2969,5, 2940,5, 2741, 2989,5, 2930,5, 2838, 2873, 2708, 3091,5, 3020, 3225,5, 2702,5, 2850,5, 2932,5, 2971,5, 2921,5, 2587, , , , , , , , , , , , , , , , , , , , , , , , , , , , , , , , , , , , , , , , , , , , , , , , , , , , , , , , , , , , , , , , , , , , , , , , , , , , , , , , , , , , , 
126,563, 3380,5, 3086,5, 3332,5, 3359, 3094,5, 3041,5, 3019, 3113, 3241, 3514,5, 3057,5, 2821,5, 2767, 2942, 3066,5, 3069,5, 2974, 2562,5, 3008, 2651,5, 3136, 3322,5, 3003, 3230, 3082,5, 2914, 2457,5, 2940, 3037,5, 3435, 3056,5, 3000,5, 3226, 3015, 2852,5, 2717,5, 2811, 2998, 3302,5, 2943,5, 2932,5, 3055, 3061, 2877, 2680,5, 2649, 3074,5, 2959,5, 2862,5, 2959, 2763, 2622,5, 2640, 2814,5, 3004, 2871, 2842, 2791, 2951, 2766,5, 2738, 2790,5, 2611, 2995, 2929, 2845,5, 2751, 2988, 2946,5, 2815,5, 2848, 2705, 3126, 2994,5, 3199, 2738,5, 2907, 2923,5, 3007,5, 2961, 2593,5, , , , , , , , , , , , , , , , , , , , , , , , , , , , , , , , , , , , , , , , , , , , , , , , , , , , , , , , , , , , , , , , , , , , , , , , , , , , , , , , , , , , , 
128,392, 3355, 3052, 3384,5, 3331,5, 3164,5, 3007, 3031,5, 3170, 3258, 3447, 3010, 2818, 2653,5, 2903, 3040,5, 3034, 2997,5, 2523,5, 2953, 2592,5, 3110, 3263,5, 2993, 3169,5, 3058,5, 2892, 2449, 2921,5, 3072, 3403, 3043, 3017,5, 3217, 2952,5, 2896,5, 2718, 2764, 2992,5, 3276, 2904, 2909,5, 3016, 3083,5, 2851, 2646,5, 2622,5, 3100, 2969,5, 2859,5, 2942, 2760,5, 2832, 2591,5, 2759,5, 2955,5, 2876, 2854,5, 2802,5, 2993, 2769, 2765, 2760,5, 2642,5, 2962, 2944,5, 2882, 2727, 2941,5, 2898, 2834,5, 2891,5, 2710,5, 3121,5, 3013,5, 3161, 2741,5, 2857,5, 2926,5, 3025,5, 2930,5, 2549,5, , , , , , , , , , , , , , , , , , , , , , , , , , , , , , , , , , , , , , , , , , , , , , , , , , , , , , , , , , , , , , , , , , , , , , , , , , , , , , , , , , , , , 
130,221, 3366, 3030, 3377,5, 3350,5, 3141,5, 3072,5, 3009, 3138,5, 3235, 3476, 3001,5, 2775, 2700, 2898, 3028,5, 3031, 2988,5, 2544, 2969, 2592,5, 3085,5, 3255,5, 2956, 3139,5, 3024,5, 2923, 2501, 2839, 3018,5, 3368,5, 3060, 2980, 3271, 2981, 2847,5, 2665,5, 2783, 2980, 3311,5, 2874, 2925, 2992, 3028,5, 2852, 2676,5, 2661,5, 3042,5, 2952, 2864,5, 2950, 2746, 2608, 2562,5, 2741,5, 2927,5, 2863,5, 2834,5, 2778, 2988, 2725, 2755, 2711, 2620,5, 2905,5, 2891,5, 2922, 2705, 2955, 2918,5, 2842,5, 2828, 2704,5, 3133,5, 3003,5, 3178, 2737,5, 2827,5, 2928,5, 3032, 2914, 2560,5, , , , , , , , , , , , , , , , , , , , , , , , , , , , , , , , , , , , , , , , , , , , , , , , , , , , , , , , , , , , , , , , , , , , , , , , , , , , , , , , , , , , , 
132,049, 3345, 3062, 3359,5, 3363,5, 3090, 3012, 3012, 3127, 3247,5, 3383, 3011,5, 2784,5, 2674,5, 2870,5, 2999,5, 2973, 2899,5, 2541, 3021,5, 2589,5, 3072, 3225,5, 3008, 3137,5, 2999,5, 2897,5, 2456, 2904,5, 3016,5, 3390, 3073,5, 2944, 3209,5, 2977, 2812, 2651,5, 2741,5, 2910, 3290, 2838,5, 2911,5, 2956, 2996, 2820,5, 2692, 2661, 3057, 2957,5, 2888, 2920, 2783, 2590, 2593,5, 2692,5, 2939,5, 2827, 2849, 2800,5, 2957,5, 2730,5, 2662,5, 2705, 2577, 2922,5, 2929,5, 2896,5, 2739,5, 2918, 2853, 2842, 2846,5, 2643,5, 3070,5, 2969, 3192,5, 2735,5, 2804,5, 2845, 2964,5, 2916,5, 2562, , , , , , , , , , , , , , , , , , , , , , , , , , , , , , , , , , , , , , , , , , , , , , , , , , , , , , , , , , , , , , , , , , , , , , , , , , , , , , , , , , , , , 
133,878, 3360, 3070,5, 3321,5, 3367,5, 3073,5, 2987, 2939, 3096, 3224,5, 3485, 2952,5, 2815,5, 2645, 2843,5, 2989,5, 2989, 2899, 2473,5, 3005, 2539,5, 3096, 3182, 2936, 3109, 2963,5, 2920, 2458,5, 2921, 3006, 3417, 3024, 2927,5, 3208, 2911, 2872,5, 2686, 2770,5, 2931,5, 3269, 2839,5, 2915,5, 2945,5, 2982, 2862, 2599,5, 2614, 3020, 2898,5, 2867, 2887, 2772, 2584, 2553,5, 2676, 2921, 2811, 2815,5, 2740, 2951, 2716, 2648,5, 2767, 2636, 2879,5, 2917, 2910, 2697, 2943,5, 2865, 2840,5, 2823, 2645, 3068,5, 2953,5, 3207,5, 2687,5, 2762, 2862,5, 2987, 2873,5, 2520,5, , , , , , , , , , , , , , , , , , , , , , , , , , , , , , , , , , , , , , , , , , , , , , , , , , , , , , , , , , , , , , , , , , , , , , , , , , , , , , , , , , , , , 
135,703, 3395,5, 3095,5, 3356, 3360, 3079, 3035, 2989, 3117, 3225, 3438, 2974,5, 2772, 2673, 2868, 2970, 2927,5, 2916, 2496,5, 3004,5, 2605, 3046,5, 3249, 2952, 3107,5, 2977, 2858, 2413, 2941, 2978,5, 3378, 3019,5, 2954, 3176, 2939, 2808, 2657, 2806, 2885, 3213,5, 2847, 2885,5, 3006, 2997,5, 2859,5, 2619, 2597, 3026, 2884,5, 2846, 2905, 2714, 2527,5, 2569, 2701,5, 2896, 2811, 2768, 2749, 2865,5, 2729, 2661, 2679,5, 2619,5, 2876,5, 2841, 2895,5, 2685, 2872, 2858, 2823,5, 2832, 2626, 3064,5, 2945, 3167,5, 2682, 2813,5, 2887, 2994, 2875,5, 2532,5, , , , , , , , , , , , , , , , , , , , , , , , , , , , , , , , , , , , , , , , , , , , , , , , , , , , , , , , , , , , , , , , , , , , , , , , , , , , , , , , , , , , , 
137,531, 3375,5, 3052, 3352,5, 3360,5, 3090, 3047, 2986,5, 3102, 3185, 3471,5, 3023,5, 2793, 2632,5, 2876, 2960,5, 2918,5, 2887,5, 2451,5, 3035, 2609, 3105, 3254, 2927,5, 3119,5, 2937,5, 2865, 2396,5, 2938,5, 2997,5, 3380,5, 3019,5, 2934, 3164,5, 2955,5, 2866,5, 2657, 2795, 2933,5, 3296, 2821, 2836,5, 2989,5, 2995, 2821, 2618, 2643,5, 2974, 2936, 2854, 2915,5, 2695, 2547,5, 2575, 2728, 2967,5, 2817, 2786, 2776, 2885, 2700,5, 2656, 2687,5, 2555,5, 2909, 2849, 2827, 2669,5, 2927,5, 2824,5, 2804,5, 2751,5, 2634,5, 3082,5, 2942,5, 3146, 2663, 2817,5, 2881,5, 2947, 2836,5, 2583,5, , , , , , , , , , , , , , , , , , , , , , , , , , , , , , , , , , , , , , , , , , , , , , , , , , , , , , , , , , , , , , , , , , , , , , , , , , , , , , , , , , , , , 
139,358, 3399,5, 3102,5, 3370,5, 3366, 3033,5, 2988,5, 2987, 3111,5, 3199,5, 3428, 3031,5, 2786, 2646,5, 2841,5, 2941, 2942,5, 2907, 2472, 3026, 2630, 3094,5, 3219, 2937,5, 3089, 2970, 2883,5, 2415,5, 2958, 3035,5, 3384,5, 3028, 2898, 3118,5, 2883,5, 2772, 2642,5, 2792, 2898, 3259,5, 2852,5, 2850,5, 2951, 2967, 2799, 2599,5, 2579,5, 3005,5, 2935,5, 2804,5, 2899, 2681,5, 2568, 2539,5, 2643,5, 2920, 2779, 2775,5, 2747,5, 2898, 2721,5, 2691, 2700, 2594, 2864,5, 2835, 2844,5, 2655,5, 2923, 2817, 2793,5, 2783, 2625, 3069,5, 2976,5, 3096, 2636,5, 2763,5, 2879, 2938, 2825,5, 2524, , , , , , , , , , , , , , , , , , , , , , , , , , , , , , , , , , , , , , , , , , , , , , , , , , , , , , , , , , , , , , , , , , , , , , , , , , , , , , , , , , , , , 
141,185, 3419,5, 3020,5, 3327,5, 3382,5, 3064, 2974, 2993, 3121, 3180,5, 3487, 2981,5, 2767,5, 2641, 2848,5, 2933,5, 2964, 2911,5, 2471,5, 2993,5, 2618, 3068,5, 3227,5, 2929, 3111, 2938,5, 2894, 2384,5, 2907, 3006, 3404,5, 2999, 2909, 3147, 2899, 2817,5, 2668, 2749, 2914, 3281, 2845, 2787,5, 2992, 2969, 2818,5, 2623,5, 2618, 2970, 2909,5, 2775,5, 2887,5, 2661,5, 2531,5, 2529, 2722, 2969,5, 2772, 2765,5, 2763, 2864,5, 2710,5, 2629, 2707, 2609, 2918, 2823, 2841, 2649,5, 2931,5, 2848, 2799,5, 2750,5, 2617,5, 3101,5, 2931, 3135, 2654, 2804, 2819,5, 2940, 2860, 2483,5, , , , , , , , , , , , , , , , , , , , , , , , , , , , , , , , , , , , , , , , , , , , , , , , , , , , , , , , , , , , , , , , , , , , , , , , , , , , , , , , , , , , , 
143,011, 3461, 3057,5, 3335,5, 3329, 3093, 3000, 2957,5, 3111, 3163,5, 3493, 3038, 2810, 2660, 2858, 2930, 2914,5, 2874, 2479,5, 3009, 2605,5, 3040, 3195, 2969, 3095, 2947,5, 2867,5, 2440, 2917, 2985,5, 3349,5, 3014, 2890, 3175,5, 2911, 2826,5, 2647, 2722, 2923, 3255,5, 2835, 2846, 2978, 2937, 2811, 2597,5, 2619, 2985, 2887, 2803,5, 2946,5, 2693, 2561,5, 2511, 2763, 2921,5, 2759,5, 2792, 2759,5, 2907,5, 2745,5, 2672,5, 2705, 2637,5, 2943,5, 2846,5, 2862,5, 2667, 2971,5, 2864, 2789,5, 2800,5, 2679,5, 3100,5, 2976, 3153,5, 2709, 2835,5, 2880,5, 2978,5, 2850,5, 2527, , , , , , , , , , , , , , , , , , , , , , , , , , , , , , , , , , , , , , , , , , , , , , , , , , , , , , , , , , , , , , , , , , , , , , , , , , , , , , , , , , , , , 
144,837, 3450, 3016,5, 3305, 3357,5, 3071, 2984,5, 2926,5, 3057,5, 3135, 3509, 2999,5, 2732,5, 2640, 2856, 2914,5, 2915, 2862, 2474,5, 2986, 2582, 3037, 3241,5, 2948, 3081, 2960,5, 2873, 2404,5, 2832, 3009, 3348,5, 3016, 2889, 3175, 2899, 2767, 2680,5, 2700, 2911,5, 3203,5, 2845,5, 2855, 2970,5, 2952, 2799, 2603, 2640, 2978, 2909,5, 2810, 2924, 2708, 2567,5, 2514, 2707, 2941,5, 2824,5, 2838, 2786,5, 2934, 2701,5, 2666, 2715, 2580,5, 2839,5, 2850, 2861,5, 2635,5, 2916,5, 2856,5, 2819,5, 2826, 2617,5, 3041,5, 2988,5, 3130, 2670,5, 2831, 2861, 2969,5, 2854,5, 2542,5, , , , , , , , , , , , , , , , , , , , , , , , , , , , , , , , , , , , , , , , , , , , , , , , , , , , , , , , , , , , , , , , , , , , , , , , , , , , , , , , , , , , , 
146,663, 3491,5, 3055, 3280,5, 3313, 3095,5, 2945, 2967, 3056,5, 3145, 3493, 3042, 2778,5, 2644, 2857,5, 2933, 2929,5, 2877, 2475,5, 2978, 2543,5, 3056,5, 3240, 2959,5, 3098,5, 2950,5, 2852,5, 2399, 2780,5, 2969, 3346,5, 2989, 2898,5, 3200, 2928,5, 2803, 2681, 2697, 2919, 3210, 2886,5, 2883, 2928, 2964, 2764, 2595, 2609,5, 3010,5, 2891,5, 2824,5, 2932,5, 2672,5, 2586, 2502, 2681, 2914,5, 2817,5, 2783, 2750,5, 2949,5, 2674, 2661,5, 2712,5, 2553,5, 2902,5, 2851,5, 2858,5, 2700, 2916,5, 2844, 2811,5, 2800, 2664,5, 3019, 2919, 3149,5, 2676,5, 2788,5, 2865, 2924,5, 2825,5, 2475,5, , , , , , , , , , , , , , , , , , , , , , , , , , , , , , , , , , , , , , , , , , , , , , , , , , , , , , , , , , , , , , , , , , , , , , , , , , , , , , , , , , , , , 
148,488, 3507, 3047, 3322, 3365,5, 3060, 2944, 2955, 3037, 3168,5, 3508, 3010, 2766,5, 2658, 2855,5, 2941, 2939,5, 2861,5, 2461,5, 2938, 2535,5, 3005, 3220, 2957, 3089, 2959, 2859, 2356, 2738,5, 2939, 3347,5, 3013, 2939, 3184, 2874,5, 2822,5, 2610, 2662, 2932, 3213, 2866,5, 2889,5, 2989,5, 2947,5, 2783,5, 2653,5, 2615, 2985, 2876, 2883, 2879,5, 2688,5, 2560,5, 2544,5, 2656,5, 2892,5, 2776, 2790, 2753,5, 2921,5, 2684, 2672,5, 2713, 2563, 2847,5, 2845,5, 2857,5, 2695,5, 2903,5, 2826, 2788, 2778, 2580, 2977,5, 2936, 3124, 2694, 2790, 2840,5, 2964, 2851, 2533, , , , , , , , , , , , , , , , , , , , , , , , , , , , , , , , , , , , , , , , , , , , , , , , , , , , , , , , , , , , , , , , , , , , , , , , , , , , , , , , , , , , , 
150,311, 3594,5, 3055, 3352,5, 3395, 3090, 2956, 2954, 3041, 3074, 3523, 3013,5, 2815,5, 2671, 2826,5, 2901,5, 2992,5, 2850, 2393, 2956, 2528,5, 3051, 3221,5, 2955,5, 3107,5, 2927,5, 2841, 2382, 2773, 2953,5, 3396, 3022,5, 2927, 3149, 2900,5, 2812,5, 2664,5, 2699, 2897,5, 3247,5, 2803, 2893, 2967, 2948, 2764, 2557,5, 2591, 2989,5, 2870,5, 2826,5, 2931, 2710, 2577,5, 2507, 2701,5, 2909,5, 2826,5, 2796, 2760, 2915, 2684, 2669, 2664,5, 2589,5, 2808, 2861,5, 2842,5, 2648, 2917, 2830,5, 2779, 2769,5, 2627, 2996, 2928, 3113, 2661, 2756, 2880,5, 2950,5, 2813, 2479,5, , , , , , , , , , , , , , , , , , , , , , , , , , , , , , , , , , , , , , , , , , , , , , , , , , , , , , , , , , , , , , , , , , , , , , , , , , , , , , , , , , , , , 
152,136, 3640, 3132, 3335,5, 3373, 3117, 2943, 2943, 2983, 3083,5, 3545, 3090, 2791, 2704,5, 2815, 2916, 2931,5, 2859,5, 2408, 2927,5, 2547, 3056, 3217, 2939, 3108, 2921,5, 2855,5, 2339,5, 2747,5, 2960,5, 3416,5, 3017,5, 2888,5, 3128, 2919,5, 2767, 2612, 2688, 2941, 3207, 2822,5, 2820, 2944, 2984,5, 2786, 2603,5, 2559,5, 2955,5, 2848, 2833, 2915,5, 2684,5, 2525,5, 2515, 2691,5, 2834, 2774,5, 2761, 2716,5, 2899,5, 2666, 2622, 2718,5, 2524,5, 2786,5, 2815, 2818,5, 2621,5, 2934,5, 2786,5, 2761,5, 2771, 2571,5, 2993,5, 2894,5, 3108,5, 2628,5, 2752, 2850, 2864,5, 2865, 2463, , , , , , , , , , , , , , , , , , , , , , , , , , , , , , , , , , , , , , , , , , , , , , , , , , , , , , , , , , , , , , , , , , , , , , , , , , , , , , , , , , , , , 
153,96, 3639,5, 3078, 3351, 3439, 3064,5, 2943,5, 2910,5, 2969,5, 3038,5, 3565,5, 3088, 2880,5, 2683, 2832, 2949,5, 2923,5, 2849,5, 2429,5, 2963,5, 2556, 3054, 3243, 2969, 3106,5, 2959, 2830, 2368,5, 2792, 3001,5, 3352,5, 3010,5, 2936,5, 3138,5, 2914,5, 2781,5, 2597,5, 2705, 2939,5, 3193, 2777,5, 2832, 2914,5, 2967,5, 2773,5, 2560,5, 2536,5, 2956, 2862, 2783, 2932, 2634,5, 2594, 2471,5, 2619, 2896,5, 2789,5, 2772, 2681,5, 2847,5, 2648, 2594,5, 2655,5, 2483,5, 2785,5, 2802, 2839, 2647, 2898, 2841, 2777, 2734,5, 2551, 2952,5, 2929, 3059,5, 2641,5, 2739,5, 2865,5, 2893,5, 2850, 2497, , , , , , , , , , , , , , , , , , , , , , , , , , , , , , , , , , , , , , , , , , , , , , , , , , , , , , , , , , , , , , , , , , , , , , , , , , , , , , , , , , , , , 
155,784, 3647, 3090, 3308, 3376,5, 3068, 2942,5, 2888, 2985, 3034, 3563,5, 3079, 2813,5, 2679,5, 2840,5, 2950,5, 2892, 2812,5, 2412,5, 2929, 2512,5, 3011, 3226,5, 2920, 3074,5, 2912, 2790,5, 2331, 2763, 2914,5, 3357, 2998, 2881, 3148,5, 2878,5, 2776, 2585,5, 2694,5, 2924, 3211, 2790,5, 2836,5, 2932,5, 2981, 2786,5, 2610,5, 2522, 2897,5, 2831, 2783,5, 2858,5, 2667, 2490, 2450,5, 2611,5, 2823, 2775,5, 2733, 2660, 2829,5, 2630,5, 2630,5, 2660, 2507,5, 2766,5, 2778, 2717,5, 2620, 2859,5, 2806, 2741, 2744,5, 2524,5, 2922, 2852, 3038,5, 2563, 2687, 2803, 2874,5, 2801,5, 2426, , , , , , , , , , , , , , , , , , , , , , , , , , , , , , , , , , , , , , , , , , , , , , , , , , , , , , , , , , , , , , , , , , , , , , , , , , , , , , , , , , , , , 
157,607, 3603, 3116,5, 3330,5, 3353, 3054,5, 2928, 2912,5, 2969,5, 3023,5, 3528, 3080,5, 2790, 2667, 2827, 2907,5, 2874, 2866,5, 2404,5, 2948, 2502, 2987, 3209,5, 2904, 3024,5, 2900,5, 2829,5, 2342, 2708,5, 2918, 3377, 2993, 2891,5, 3154, 2833,5, 2777,5, 2553, 2647,5, 2821, 3166, 2805, 2797,5, 2925,5, 2945, 2753,5, 2517, 2449,5, 2926,5, 2871, 2751,5, 2886,5, 2653,5, 2483, 2427,5, 2638,5, 2836,5, 2764,5, 2710,5, 2648,5, 2776, 2598,5, 2632, 2640,5, 2482, 2806, 2776, 2768,5, 2609, 2831,5, 2807, 2710, 2712,5, 2540,5, 2897, 2843, 3035,5, 2515,5, 2729,5, 2798,5, 2877, 2790, 2406,5, , , , , , , , , , , , , , , , , , , , , , , , , , , , , , , , , , , , , , , , , , , , , , , , , , , , , , , , , , , , , , , , , , , , , , , , , , , , , , , , , , , , , 
159,431, 3491,5, 3050,5, 3331,5, 3357, 3041, 2948, 2883, 2953, 3017,5, 3440, 2967,5, 2743,5, 2665, 2783, 2900, 2879,5, 2841,5, 2381,5, 2815,5, 2475, 3013, 3158, 2930, 3082, 2953, 2800,5, 2329,5, 2697,5, 2922,5, 3375,5, 2981,5, 2877,5, 3124,5, 2900,5, 2730,5, 2596, 2643,5, 2902, 3179,5, 2805,5, 2753, 2927,5, 2938,5, 2811,5, 2544, 2509, 2913,5, 2814,5, 2735,5, 2868, 2634,5, 2495, 2437,5, 2631,5, 2774,5, 2727,5, 2729,5, 2644,5, 2834,5, 2608, 2544,5, 2576, 2439,5, 2748, 2763,5, 2708, 2542, 2795, 2784, 2742,5, 2694,5, 2529,5, 2901,5, 2803,5, 3016,5, 2540,5, 2750, 2796, 2860,5, 2812,5, 2474, , , , , , , , , , , , , , , , , , , , , , , , , , , , , , , , , , , , , , , , , , , , , , , , , , , , , , , , , , , , , , , , , , , , , , , , , , , , , , , , , , , , , 
161,251, 3390, 2966,5, 3268,5, 3281,5, 2990, 2902, 2864, 2912, 3016,5, 3384,5, 2929, 2704,5, 2577, 2795, 2890,5, 2872,5, 2810,5, 2329, 2774, 2401,5, 2919, 3176, 2878,5, 3040,5, 2908,5, 2842, 2313, 2626, 2866, 3306,5, 2907,5, 2808,5, 3095, 2887, 2780, 2614,5, 2591, 2874,5, 3180, 2809, 2798,5, 2970, 2920,5, 2743, 2510, 2473,5, 2924,5, 2793, 2713, 2811,5, 2648, 2479, 2437,5, 2591,5, 2803, 2731,5, 2688, 2646,5, 2841, 2565,5, 2571, 2612, 2484,5, 2741, 2731, 2766, 2545, 2802,5, 2758, 2741,5, 2713,5, 2536, 2885, 2837,5, 3014, 2554,5, 2729, 2824,5, 2864,5, 2761,5, 2482,5, , , , , , , , , , , , , , , , , , , , , , , , , , , , , , , , , , , , , , , , , , , , , , , , , , , , , , , , , , , , , , , , , , , , , , , , , , , , , , , , , , , , , 
163,074, 3231, 2958,5, 3221,5, 3284, 2990,5, 2864, 2823,5, 3009, 3029,5, 3276,5, 2885, 2647,5, 2559, 2812,5, 2877, 2863, 2839, 2416,5, 2736, 2377, 2862,5, 3151, 2863, 3077,5, 2913,5, 2765,5, 2342,5, 2590, 2826,5, 3303,5, 2934,5, 2879, 3091,5, 2874,5, 2782,5, 2589,5, 2543, 2836, 3177,5, 2765,5, 2738,5, 2916, 2897, 2747, 2566, 2453, 2901, 2800,5, 2725,5, 2843,5, 2652, 2483,5, 2437,5, 2582,5, 2760,5, 2737,5, 2711,5, 2659,5, 2829, 2646, 2534, 2617, 2499, 2725, 2730,5, 2704,5, 2557,5, 2796, 2797,5, 2727, 2689,5, 2518, 2959,5, 2858, 3054,5, 2547, 2700, 2734,5, 2893, 2789, 2493,5, , , , , , , , , , , , , , , , , , , , , , , , , , , , , , , , , , , , , , , , , , , , , , , , , , , , , , , , , , , , , , , , , , , , , , , , , , , , , , , , , , , , , 
164,896, 3145, 2881,5, 3169, 3182, 2955,5, 2881, 2805,5, 2887, 3038, 3213,5, 2805,5, 2621,5, 2560,5, 2744,5, 2852,5, 2913,5, 2834,5, 2409,5, 2697, 2281,5, 2880,5, 3172, 2823,5, 3090, 2911,5, 2831,5, 2330, 2539, 2893, 3366, 2918, 2839, 3077, 2859,5, 2783, 2587,5, 2495,5, 2859,5, 3127,5, 2763,5, 2787,5, 2914,5, 2941, 2752, 2517,5, 2488,5, 2894, 2777, 2698,5, 2853,5, 2659,5, 2446, 2426,5, 2619,5, 2825,5, 2701, 2699,5, 2627,5, 2844, 2594,5, 2587, 2652, 2476,5, 2762, 2759, 2735,5, 2521,5, 2821, 2733, 2664,5, 2699, 2529, 2918, 2798, 2996,5, 2525, 2676,5, 2774,5, 2912,5, 2792, 2456, , , , , , , , , , , , , , , , , , , , , , , , , , , , , , , , , , , , , , , , , , , , , , , , , , , , , , , , , , , , , , , , , , , , , , , , , , , , , , , , , , , , , 
166,718, 3002, 2799,5, 3067, 3130, 2970, 2832,5, 2855, 2920,5, 3026,5, 3116, 2759, 2593,5, 2528,5, 2741, 2867, 2915, 2895,5, 2393, 2600,5, 2325, 2821,5, 3106, 2880,5, 3047, 2935,5, 2807,5, 2325,5, 2512,5, 2901,5, 3327,5, 2945, 2847,5, 3139,5, 2870,5, 2775, 2551,5, 2413,5, 2823, 3137, 2788, 2762,5, 2932, 2945, 2767,5, 2547,5, 2481, 2903,5, 2838,5, 2745,5, 2893, 2634,5, 2472, 2440, 2606,5, 2784, 2764,5, 2709,5, 2630,5, 2827, 2581,5, 2557,5, 2600,5, 2450, 2747, 2795,5, 2743, 2533, 2829, 2800,5, 2718, 2663, 2491,5, 2982, 2858,5, 3037,5, 2517, 2685, 2767, 2848,5, 2780, 2446,5, , , , , , , , , , , , , , , , , , , , , , , , , , , , , , , , , , , , , , , , , , , , , , , , , , , , , , , , , , , , , , , , , , , , , , , , , , , , , , , , , , , , , 
168,537, 2936,5, 2746, 3090, 3166,5, 2924,5, 2887,5, 2822, 2943,5, 3017, 3033,5, 2746,5, 2589, 2486, 2726, 2933,5, 2893, 2866, 2382, 2608,5, 2291,5, 2820,5, 3135, 2841, 3077, 2940,5, 2808, 2327,5, 2458,5, 2812, 3298, 2920, 2894,5, 3075,5, 2872, 2772,5, 2587,5, 2364,5, 2832, 3204,5, 2728, 2831,5, 2898, 2966,5, 2763,5, 2560, 2446, 2925,5, 2821,5, 2713, 2837,5, 2643,5, 2439,5, 2453,5, 2578, 2779,5, 2700, 2661, 2666,5, 2829,5, 2610,5, 2610,5, 2614, 2512, 2738, 2786, 2734, 2537,5, 2799, 2796, 2702, 2748,5, 2551,5, 2953,5, 2892,5, 3069,5, 2584,5, 2700, 2796,5, 2872, 2782,5, 2471, , , , , , , , , , , , , , , , , , , , , , , , , , , , , , , , , , , , , , , , , , , , , , , , , , , , , , , , , , , , , , , , , , , , , , , , , , , , , , , , , , , , , 
170,358, 2895,5, 2729,5, 3023, 3104, 2934, 2862,5, 2859,5, 2926,5, 2977, 3009, 2665, 2527,5, 2515, 2696, 2872, 2900, 2855, 2372,5, 2559,5, 2256,5, 2776, 3084,5, 2854, 3086,5, 2954, 2808,5, 2312, 2456, 2813,5, 3341, 2946, 2863, 3079,5, 2868,5, 2823, 2633, 2448,5, 2838, 3140, 2764,5, 2765,5, 2928,5, 2988, 2812, 2545, 2411, 2928,5, 2759,5, 2723, 2864, 2625,5, 2447, 2432, 2627,5, 2805, 2718,5, 2731, 2642, 2856,5, 2642,5, 2557,5, 2617, 2479,5, 2720,5, 2761,5, 2757, 2586, 2833,5, 2745, 2720, 2760, 2560,5, 2988,5, 2928,5, 3103,5, 2615, 2743,5, 2745, 2870, 2802, 2454, , , , , , , , , , , , , , , , , , , , , , , , , , , , , , , , , , , , , , , , , , , , , , , , , , , , , , , , , , , , , , , , , , , , , , , , , , , , , , , , , , , , , 
172,179, 2855, 2659, 3031,5, 3097,5, 2878, 2824, 2834,5, 2944, 2997,5, 2914,5, 2648, 2515, 2483, 2731,5, 2880, 2893, 2845,5, 2351, 2497, 2232,5, 2744,5, 3045, 2848, 3041, 2921,5, 2829, 2337,5, 2424, 2806, 3277,5, 2958, 2801,5, 3122,5, 2856,5, 2807, 2584,5, 2387,5, 2813,5, 3176,5, 2800, 2804, 2958,5, 3007, 2800, 2561, 2416,5, 2905,5, 2822,5, 2725,5, 2844, 2598, 2436,5, 2421,5, 2572, 2761, 2710,5, 2692, 2649,5, 2840,5, 2622,5, 2590,5, 2650, 2487, 2745,5, 2745,5, 2807,5, 2557, 2828, 2795, 2763, 2774,5, 2560,5, 2944, 2885,5, 3087,5, 2552, 2749,5, 2791,5, 2866, 2860,5, 2488, , , , , , , , , , , , , , , , , , , , , , , , , , , , , , , , , , , , , , , , , , , , , , , , , , , , , , , , , , , , , , , , , , , , , , , , , , , , , , , , , , , , , 
173,999, 2852,5, 2697, 3019, 3038, 2842, 2844, 2782, 2942,5, 2968, 2874,5, 2604, 2464, 2433, 2708,5, 2840,5, 2880,5, 2873,5, 2423, 2517,5, 2225,5, 2734, 3102,5, 2831, 3046,5, 2965,5, 2815, 2329, 2430, 2793, 3284,5, 2907, 2769,5, 3129, 2879,5, 2772,5, 2553, 2342,5, 2827, 3161,5, 2788, 2773,5, 2975, 2943, 2760,5, 2585,5, 2416,5, 2873, 2800, 2724,5, 2845,5, 2658, 2419, 2443,5, 2601, 2802, 2700, 2705,5, 2668,5, 2825, 2609, 2575,5, 2657,5, 2446,5, 2726, 2733, 2737, 2574, 2786,5, 2805,5, 2754, 2727, 2571, 2897,5, 2912, 3034,5, 2566, 2677, 2759,5, 2879, 2791,5, 2451, , , , , , , , , , , , , , , , , , , , , , , , , , , , , , , , , , , , , , , , , , , , , , , , , , , , , , , , , , , , , , , , , , , , , , , , , , , , , , , , , , , , , 
175,819, 2813,5, 2673, 3005, 3039,5, 2917, 2825,5, 2784, 2933,5, 2988, 2952, 2634,5, 2507,5, 2479, 2721,5, 2922, 2914, 2780,5, 2352,5, 2547,5, 2214, 2749, 3042, 2819, 3100,5, 2909,5, 2863,5, 2319,5, 2420,5, 2763,5, 3233,5, 2920,5, 2817, 3140, 2857, 2784, 2589,5, 2377, 2782,5, 3152, 2694,5, 2779, 2927, 2941,5, 2838,5, 2575,5, 2355,5, 2890,5, 2836,5, 2741,5, 2888,5, 2645, 2466,5, 2406,5, 2625,5, 2820, 2698,5, 2741,5, 2680,5, 2829, 2605, 2589, 2600,5, 2441, 2709,5, 2795, 2715,5, 2542, 2885, 2822,5, 2776,5, 2736, 2524,5, 2927,5, 2887,5, 3049,5, 2598, 2693,5, 2775,5, 2876, 2797,5, 2449, , , , , , , , , , , , , , , , , , , , , , , , , , , , , , , , , , , , , , , , , , , , , , , , , , , , , , , , , , , , , , , , , , , , , , , , , , , , , , , , , , , , , 
177,637, 2861,5, 2740, 3023, 3138, 2916,5, 2843,5, 2800,5, 2928, 2959, 2979,5, 2575,5, 2501,5, 2454,5, 2683, 2884, 2896,5, 2852,5, 2413,5, 2547,5, 2203,5, 2736, 3028,5, 2827, 3125, 2947, 2812,5, 2297,5, 2448,5, 2777, 3293, 2923,5, 2805, 3090,5, 2879, 2808,5, 2603, 2392,5, 2805,5, 3165, 2758,5, 2808,5, 2974,5, 2984, 2831, 2535,5, 2382,5, 2949, 2742,5, 2746, 2833, 2641,5, 2428,5, 2398, 2603, 2802,5, 2728, 2666,5, 2675, 2818, 2580,5, 2551, 2642, 2444,5, 2757,5, 2772, 2734, 2575,5, 2843,5, 2800, 2779,5, 2697,5, 2576, 2913, 2843,5, 3056,5, 2588,5, 2757, 2793,5, 2921,5, 2799,5, 2484, , , , , , , , , , , , , , , , , , , , , , , , , , , , , , , , , , , , , , , , , , , , , , , , , , , , , , , , , , , , , , , , , , , , , , , , , , , , , , , , , , , , , 
179,456, 2922,5, 2777, 3104, 3158,5, 2872, 2872,5, 2780,5, 2930,5, 2987, 3032,5, 2727,5, 2507, 2493, 2722, 2919,5, 2917, 2904,5, 2393,5, 2592,5, 2274,5, 2723, 3065, 2845,5, 3101,5, 2959,5, 2814, 2326,5, 2505, 2798,5, 3280,5, 2955,5, 2810, 3150,5, 2874,5, 2804, 2603,5, 2406, 2784, 3121, 2754, 2804, 2988,5, 2981,5, 2818, 2605, 2403,5, 2919,5, 2842, 2705,5, 2845, 2667, 2460, 2431,5, 2575, 2801,5, 2755, 2722, 2638, 2847, 2614,5, 2590,5, 2654,5, 2442, 2684, 2774,5, 2734, 2568,5, 2861,5, 2818,5, 2741,5, 2717, 2592, 2862,5, 2884,5, 3060,5, 2534,5, 2711,5, 2782, 2918,5, 2802,5, 2467,5, , , , , , , , , , , , , , , , , , , , , , , , , , , , , , , , , , , , , , , , , , , , , , , , , , , , , , , , , , , , , , , , , , , , , , , , , , , , , , , , , , , , , 
181,275, 3102, 2885, 3307,5, 3302,5, 3004, 2954,5, 2833,5, 2918, 2977, 3205, 2780, 2604, 2556,5, 2791,5, 2991,5, 2972, 2874, 2406,5, 2717, 2401, 2835, 3113, 2871, 3064,5, 2971, 2859,5, 2380,5, 2597,5, 2876,5, 3313,5, 2957,5, 2839,5, 3157, 2923,5, 2849,5, 2599, 2454,5, 2872,5, 3193,5, 2748, 2766,5, 2973,5, 2996, 2821, 2530, 2415, 2955, 2834, 2778, 2846,5, 2661, 2452,5, 2467, 2623, 2799,5, 2756, 2751, 2658, 2835, 2603,5, 2585,5, 2631,5, 2467,5, 2709, 2789, 2764, 2579, 2892,5, 2770,5, 2714,5, 2730,5, 2559, 2860,5, 2875, 3066, 2599, 2721,5, 2780, 2877,5, 2819, 2498, , , , , , , , , , , , , , , , , , , , , , , , , , , , , , , , , , , , , , , , , , , , , , , , , , , , , , , , , , , , , , , , , , , , , , , , , , , , , , , , , , , , , 
183,091, 3355, 3151,5, 3426,5, 3488, 3203, 3014, 2976, 3020,5, 3106, 3413, 3002, 2836,5, 2686,5, 2868, 2970,5, 3018, 2910,5, 2463, 2920, 2537, 2978,5, 3171, 3007, 3161, 3019,5, 2862,5, 2386,5, 2752, 3009,5, 3395, 3042,5, 2921,5, 3165,5, 2879,5, 2814, 2639,5, 2667, 2940,5, 3256,5, 2830,5, 2818, 2995,5, 3011, 2846,5, 2596,5, 2545, 2956,5, 2905,5, 2789, 2873, 2697, 2534,5, 2496,5, 2657, 2885,5, 2785, 2736,5, 2686,5, 2871, 2660,5, 2600,5, 2681, 2451,5, 2773, 2790, 2760,5, 2621,5, 2847, 2792,5, 2728, 2763,5, 2629,5, 2923,5, 2935, 3093, 2631, 2736, 2817, 2909,5, 2814, 2485,5, , , , , , , , , , , , , , , , , , , , , , , , , , , , , , , , , , , , , , , , , , , , , , , , , , , , , , , , , , , , , , , , , , , , , , , , , , , , , , , , , , , , , 
184,909, 3746, 3434, 3847, 3856,5, 3495,5, 3281,5, 3144,5, 3192, 3221,5, 3850,5, 3389, 3002,5, 2924, 3039,5, 3151, 3073,5, 3003, 2537, 3212,5, 2845,5, 3135,5, 3368, 3137, 3225, 3051,5, 2927, 2438, 3076,5, 3269, 3573,5, 3195,5, 3014, 3248, 3016, 2881, 2669, 2949, 3085, 3299, 2922,5, 2963, 3012,5, 3053,5, 2836, 2612, 2735,5, 3074,5, 2954, 2831, 2941, 2768, 2540, 2528, 2667, 3008,5, 2928,5, 2812,5, 2751,5, 2877,5, 2687, 2662,5, 2668, 2490,5, 2858, 2913, 2824, 2645, 2913,5, 2821, 2812, 2732, 2670,5, 2988,5, 2945, 3152,5, 2621, 2741,5, 2832, 2941,5, 2837, 2591,5, , , , , , , , , , , , , , , , , , , , , , , , , , , , , , , , , , , , , , , , , , , , , , , , , , , , , , , , , , , , , , , , , , , , , , , , , , , , , , , , , , , , , 
186,727, 4232, 3857, 4321, 4200,5, 3867, 3488, 3350,5, 3355, 3302, 4447, 3752,5, 3467,5, 3229,5, 3369, 3241, 3170,5, 2991,5, 2641,5, 3809,5, 3218, 3609,5, 3673, 3328, 3352, 3142, 2979, 2506, 3594, 3580,5, 3866, 3401,5, 3246,5, 3346,5, 3114, 2963,5, 2663, 3424,5, 3256,5, 3511, 3092, 3004,5, 3129, 3120,5, 2884, 2659,5, 3029, 3242,5, 3043,5, 2960, 3007, 2841,5, 2613, 2623,5, 2731, 3155, 2935, 2915, 2834,5, 2921, 2785,5, 2710, 2742,5, 2559,5, 2987, 2950,5, 2861,5, 2704,5, 2907, 2909, 2821, 2822,5, 2682,5, 3114, 2967, 3180, 2681,5, 2786, 2869, 2999, 2857, 2631,5, , , , , , , , , , , , , , , , , , , , , , , , , , , , , , , , , , , , , , , , , , , , , , , , , , , , , , , , , , , , , , , , , , , , , , , , , , , , , , , , , , , , , 
188,545, 4806,5, 4327,5, 4738, 4585, 4287, 3770,5, 3588,5, 3512,5, 3462,5, 5139, 4426, 3996, 3628,5, 3688, 3456,5, 3346, 3159,5, 2688,5, 4464, 3738,5, 4128,5, 4037,5, 3587, 3462,5, 3248,5, 3091,5, 2533,5, 4273,5, 4121, 4241,5, 3682, 3533,5, 3390,5, 3231, 3063, 2765, 4134,5, 3581, 3677,5, 3270, 3161,5, 3192,5, 3186, 3003,5, 2745, 3404,5, 3412, 3193,5, 3023,5, 3102,5, 2976,5, 2813, 2670, 2801, 3373,5, 3098, 3060,5, 2923,5, 3066,5, 2906,5, 2849, 2865,5, 2621, 3136, 3047, 3012,5, 2810,5, 3002, 2939,5, 2942,5, 2876,5, 2751,5, 3251,5, 3032, 3258,5, 2766,5, 2850, 2936,5, 3044,5, 2897,5, 2702,5, , , , , , , , , , , , , , , , , , , , , , , , , , , , , , , , , , , , , , , , , , , , , , , , , , , , , , , , , , , , , , , , , , , , , , , , , , , , , , , , , , , , , 
190,36, 5280,5, 4740,5, 5040,5, 4920,5, 4622, 4065, 3790, 3693,5, 3549, 5839, 5024, 4433, 3987, 4058,5, 3645, 3501, 3256, 2751,5, 5168, 4456, 4815, 4449,5, 3895,5, 3655,5, 3366,5, 3193,5, 2610, 5055, 4624,5, 4622,5, 3877, 3824, 3652,5, 3389, 3185,5, 2780, 4747, 3905, 3875, 3422,5, 3373, 3266,5, 3314,5, 3062,5, 2803, 3787, 3708,5, 3284, 3159,5, 3212, 3074, 3028,5, 2869,5, 2854,5, 3521, 3197,5, 3120, 3014,5, 3114, 3082,5, 2951, 2955, 2675,5, 3221,5, 3179, 3097,5, 2872, 3043, 3002, 2999, 2927,5, 2793,5, 3319, 3191, 3382, 2779,5, 2932,5, 2989, 3059, 2911,5, 2733, , , , , , , , , , , , , , , , , , , , , , , , , , , , , , , , , , , , , , , , , , , , , , , , , , , , , , , , , , , , , , , , , , , , , , , , , , , , , , , , , , , , , 
192,177, 5615,5, 4971,5, 5296,5, 5167, 4766,5, 4116,5, 3858, 3794, 3593,5, 6263, 5426,5, 4799, 4317,5, 4292, 3772,5, 3585, 3354,5, 2797, 5532, 4779, 5257, 4766,5, 4036,5, 3812,5, 3493, 3271,5, 2612, 5456, 4926, 4821, 4109,5, 4009, 3745, 3519, 3294,5, 2880, 5093,5, 4061, 4015,5, 3555,5, 3398,5, 3412,5, 3367, 3180, 2821,5, 3961, 3738, 3391,5, 3197, 3339, 3228, 3178,5, 3052, 2938, 3604, 3293, 3140,5, 3138, 3230, 3110, 3088,5, 3051,5, 2753, 3325,5, 3229, 3135,5, 2944,5, 3181,5, 3083, 3025, 3035,5, 2846,5, 3350,5, 3169,5, 3384,5, 2797, 2952, 3047,5, 3073,5, 2962,5, 2713,5, , , , , , , , , , , , , , , , , , , , , , , , , , , , , , , , , , , , , , , , , , , , , , , , , , , , , , , , , , , , , , , , , , , , , , , , , , , , , , , , , , , , , 
193,993, 5586,5, 4987, 5240, 5100,5, 4705, 4151, 3914,5, 3733, 3566, 6416,5, 5478, 4788, 4324,5, 4366,5, 3838,5, 3646, 3359,5, 2847,5, 5619,5, 4790,5, 5311,5, 4794, 4138,5, 3875,5, 3557, 3382,5, 2637,5, 5417,5, 4753,5, 4739, 4051, 3986, 3795,5, 3552, 3323, 2943, 4961,5, 4002,5, 3956,5, 3540, 3458, 3406, 3423,5, 3182, 2921, 3925,5, 3779,5, 3417,5, 3312,5, 3411, 3330,5, 3256, 3095,5, 3035, 3560,5, 3281,5, 3244, 3143, 3304, 3167, 3137,5, 3027, 2800, 3311,5, 3274, 3157, 2895, 3181, 3121, 3056,5, 3037,5, 2797,5, 3365, 3223,5, 3406,5, 2851, 2973,5, 3054, 3156, 3014, 2684, , , , , , , , , , , , , , , , , , , , , , , , , , , , , , , , , , , , , , , , , , , , , , , , , , , , , , , , , , , , , , , , , , , , , , , , , , , , , , , , , , , , , 
195,807, 5400, 4803, 5067, 4920,5, 4443,5, 3999, 3798,5, 3667,5, 3520, 6048, 5234,5, 4531,5, 4113,5, 4173,5, 3833, 3612,5, 3370, 2765,5, 5167, 4362, 4938, 4654,5, 3968, 3837, 3591, 3300, 2648,5, 4907,5, 4357,5, 4481, 3859,5, 3805, 3813, 3519,5, 3309, 2899, 4360,5, 3773, 3852, 3491,5, 3389, 3367,5, 3358,5, 3191, 2866,5, 3552,5, 3626,5, 3347, 3249,5, 3366,5, 3265, 3145, 3082,5, 2979,5, 3442,5, 3192,5, 3207,5, 3163,5, 3305, 3097,5, 3067,5, 2920, 2780,5, 3228, 3238, 3199, 2982, 3171, 3120, 3019,5, 2989, 2804,5, 3300,5, 3173, 3403, 2821,5, 2989, 3031, 3120,5, 2986, 2671,5, , , , , , , , , , , , , , , , , , , , , , , , , , , , , , , , , , , , , , , , , , , , , , , , , , , , , , , , , , , , , , , , , , , , , , , , , , , , , , , , , , , , , 
197,623, 4975,5, 4510,5, 4760,5, 4531, 4055, 3692,5, 3586,5, 3532, 3424,5, 5385,5, 4665,5, 4052, 3776,5, 3775, 3619, 3471,5, 3278,5, 2718, 4541, 3763, 4327, 4325, 3783,5, 3629, 4062, 3276,5, 2636,5, 4122,5, 3917, 4124,5, 3531, 3573, 3623,5, 3300,5, 3163, 2920, 3718,5, 3508, 3688,5, 3320,5, 3227, 3333, 3348,5, 3055,5, 2790,5, 3179,5, 3439, 3238, 3145, 3304,5, 3080, 3005, 2965,5, 2902, 3321, 3075, 3161, 3070, 3235, 3029, 2943,5, 2899, 2685, 3136, 3095, 3050,5, 2923,5, 3174,5, 3049,5, 2989,5, 2969,5, 2733, 3219, 3183, 3351, 2826,5, 2965, 3069, 3064, 2999, 2626,5, , , , , , , , , , , , , , , , , , , , , , , , , , , , , , , , , , , , , , , , , , , , , , , , , , , , , , , , , , , , , , , , , , , , , , , , , , , , , , , , , , , , , 
199,438, 4441,5, 4137,5, 4366, 4120,5, 3686,5, 3469, 3381,5, 3362,5, 3332,5, 4632,5, 4030, 3579, 3312,5, 3420,5, 3409,5, 3329,5, 3137, 2651,5, 3882,5, 3268, 3763,5, 3891, 3504, 3524,5, 3360,5, 3139,5, 2567, 3496, 3451,5, 3834,5, 3458, 3292, 3506, 3158, 3084, 2791,5, 3159,5, 3347, 3527,5, 3102, 3125,5, 3294,5, 3227,5, 3005,5, 2715, 2922, 3297,5, 3213, 3078,5, 3153, 2958, 2817, 2770, 2833,5, 3099, 2983,5, 3027,5, 2973,5, 3127, 2936,5, 2864, 2856,5, 2665,5, 2991, 3051, 3014, 2896, 3073, 3021,5, 2920, 2911,5, 2642,5, 3134,5, 3103, 3278,5, 2774,5, 2922,5, 2997,5, 3034, 2952,5, 2606,5, , , , , , , , , , , , , , , , , , , , , , , , , , , , , , , , , , , , , , , , , , , , , , , , , , , , , , , , , , , , , , , , , , , , , , , , , , , , , , , , , , , , , 
201,251, 3847, 3646,5, 3927,5, 3752,5, 3375, 3147, 3164,5, 3187,5, 3235,5, 4016,5, 3530,5, 3154,5, 2989, 3106, 3168,5, 3166,5, 3068, 2527,5, 3313, 2914,5, 3389,5, 3548, 3301, 3347,5, 3144,5, 3040, 2464, 3064,5, 3225,5, 3580, 3204,5, 3122,5, 3348,5, 3079,5, 2948, 2777, 2848, 3068, 3394,5, 3015,5, 3021,5, 3132, 3103, 2971, 2649, 2700, 3133, 3049, 2956,5, 3077,5, 2862, 2705,5, 2655, 2750, 2963,5, 2913,5, 2924, 2863, 3050,5, 2876, 2758,5, 2771,5, 2597,5, 2942, 2976, 2968,5, 2773, 3086, 2987,5, 2912, 2852, 2644, 3062, 3063,5, 3242,5, 2740, 2917,5, 2989, 3110,5, 2977,5, 2529, , , , , , , , , , , , , , , , , , , , , , , , , , , , , , , , , , , , , , , , , , , , , , , , , , , , , , , , , , , , , , , , , , , , , , , , , , , , , , , , , , , , , 
203,066, 3421,5, 3242, 3546,5, 3413,5, 3099,5, 2993, 2956,5, 3003, 3040,5, 3507,5, 3159,5, 2903,5, 2790, 2883, 3014,5, 3054,5, 2980,5, 2464,5, 2971, 2584,5, 3026, 3338,5, 3041,5, 3227, 3088, 2932,5, 2494,5, 2818, 2995, 3462,5, 3127,5, 3010, 3261,5, 2941, 2922,5, 2682, 2596,5, 2981, 3373, 2931, 2941, 3048,5, 3061,5, 2938, 2686,5, 2579,5, 3063, 2929, 2942, 3020,5, 2805,5, 2593, 2576,5, 2693, 2905,5, 2896, 2870, 2800,5, 3002,5, 2808,5, 2726,5, 2749,5, 2584,5, 2817, 2878, 2865, 2738,5, 2984, 2931, 2857,5, 2856,5, 2603,5, 2982,5, 2980,5, 3156,5, 2721, 2846, 2868, 2998,5, 2889,5, 2531,5, , , , , , , , , , , , , , , , , , , , , , , , , , , , , , , , , , , , , , , , , , , , , , , , , , , , , , , , , , , , , , , , , , , , , , , , , , , , , , , , , , , , , 
204,88, 3133, 2985, 3240, 3189,5, 2922, 2873,5, 2846, 2871, 3014, 3230, 2842, 2692,5, 2604,5, 2768,5, 2968,5, 2946,5, 2886,5, 2476, 2805,5, 2437,5, 2875,5, 3172,5, 2949, 3148,5, 3041,5, 2899, 2403,5, 2667, 2856,5, 3332,5, 2967,5, 2898, 3206, 2973,5, 2850,5, 2684,5, 2521, 2866, 3251,5, 2849,5, 2929, 2993,5, 3057,5, 2880, 2623,5, 2450, 2936,5, 2899, 2863,5, 2948, 2723, 2537,5, 2501, 2640, 2845,5, 2837, 2805,5, 2794,5, 2919, 2675,5, 2643, 2768,5, 2514,5, 2735,5, 2824, 2851, 2659,5, 2936, 2875,5, 2768,5, 2787,5, 2582,5, 2959, 2974,5, 3107,5, 2629,5, 2826,5, 2918, 2958,5, 2875,5, 2545,5, , , , , , , , , , , , , , , , , , , , , , , , , , , , , , , , , , , , , , , , , , , , , , , , , , , , , , , , , , , , , , , , , , , , , , , , , , , , , , , , , , , , , 
206,692, 2885,5, 2736, 3054, 3021, 2802, 2786,5, 2762, 2883, 2946,5, 2991,5, 2674,5, 2543, 2489, 2634,5, 2891,5, 2897,5, 2870,5, 2391, 2595, 2330, 2796,5, 3065,5, 2836,5, 3126, 2966,5, 2895, 2364, 2512,5, 2773,5, 3221,5, 2952,5, 2838, 3202,5, 2910, 2841, 2638, 2413, 2839,5, 3168, 2832, 2861,5, 3024,5, 3049,5, 2903,5, 2640, 2414,5, 2942,5, 2866,5, 2788,5, 2938, 2701, 2506, 2478,5, 2624,5, 2760, 2738, 2773,5, 2736, 2867, 2648, 2611,5, 2678,5, 2491, 2727,5, 2778, 2842, 2595,5, 2938, 2860, 2787, 2797,5, 2540, 2855, 2916, 3078,5, 2628, 2785, 2871,5, 2897, 2869, 2511,5, , , , , , , , , , , , , , , , , , , , , , , , , , , , , , , , , , , , , , , , , , , , , , , , , , , , , , , , , , , , , , , , , , , , , , , , , , , , , , , , , , , , , 
208,505, 2756, 2675,5, 2886,5, 2935, 2769, 2773, 2723, 2847, 2912, 2860,5, 2598,5, 2502,5, 2498,5, 2639,5, 2879, 2888, 2896, 2439, 2538, 2277,5, 2745, 3048,5, 2877,5, 3067,5, 2905, 2888, 2391,5, 2431,5, 2764, 3200,5, 2920, 2798,5, 3142, 2858,5, 2814, 2640,5, 2312,5, 2766,5, 3206, 2770,5, 2845,5, 3034,5, 3031, 2856,5, 2616,5, 2357,5, 2856,5, 2879, 2784, 2925, 2669,5, 2464,5, 2483,5, 2605, 2764, 2728,5, 2724, 2712, 2836,5, 2652, 2627,5, 2675,5, 2533,5, 2655, 2733, 2769, 2640,5, 2901, 2869,5, 2797, 2811, 2591,5, 2834, 2872,5, 3075,5, 2594,5, 2808, 2882,5, 2969, 2856, 2570, , , , , , , , , , , , , , , , , , , , , , , , , , , , , , , , , , , , , , , , , , , , , , , , , , , , , , , , , , , , , , , , , , , , , , , , , , , , , , , , , , , , , 
210,319, 2704,5, 2635, 2871,5, 2931, 2681,5, 2662,5, 2698,5, 2807, 2927, 2753,5, 2541,5, 2444, 2450,5, 2622, 2845, 2888, 2891,5, 2375, 2486,5, 2208, 2681, 2991,5, 2832,5, 3096, 2995, 2822, 2390, 2383, 2714, 3096, 2920,5, 2831,5, 3158, 2922, 2795, 2650,5, 2274, 2744, 3125, 2783,5, 2872,5, 3012, 2982,5, 2840, 2615, 2301,5, 2840,5, 2831, 2812, 2964, 2684,5, 2484,5, 2467, 2629,5, 2759, 2763,5, 2729, 2690,5, 2845, 2647, 2587,5, 2690,5, 2498,5, 2641, 2740,5, 2770,5, 2584,5, 2894,5, 2834, 2809,5, 2837, 2595,5, 2847, 2884,5, 2988,5, 2606,5, 2751, 2848,5, 2924, 2882,5, 2529, , , , , , , , , , , , , , , , , , , , , , , , , , , , , , , , , , , , , , , , , , , , , , , , , , , , , , , , , , , , , , , , , , , , , , , , , , , , , , , , , , , , , 
212,13, 2619,5, 2550, 2822, 2828,5, 2620, 2694, 2652, 2804, 2873,5, 2734, 2489, 2427, 2401, 2617,5, 2923, 2887, 2864,5, 2376, 2418, 2200,5, 2678, 3012,5, 2745,5, 3078,5, 2981,5, 2868,5, 2382, 2369, 2672,5, 3119, 2839, 2772, 3160, 2872, 2796, 2635,5, 2226,5, 2724,5, 3091, 2718, 2825,5, 3004, 3017, 2838, 2534,5, 2245,5, 2779,5, 2834, 2758,5, 2898,5, 2679, 2433,5, 2465, 2606, 2641,5, 2698,5, 2712, 2638,5, 2826, 2661,5, 2602,5, 2671, 2445, 2656,5, 2715, 2773, 2594, 2831,5, 2802, 2765, 2775, 2578,5, 2812,5, 2874, 3029,5, 2573,5, 2752,5, 2802, 2955,5, 2867, 2532,5, , , , , , , , , , , , , , , , , , , , , , , , , , , , , , , , , , , , , , , , , , , , , , , , , , , , , , , , , , , , , , , , , , , , , , , , , , , , , , , , , , , , , 
213,942, 2596, 2535,5, 2787,5, 2819,5, 2672,5, 2655, 2674,5, 2809,5, 2866,5, 2667, 2454, 2429,5, 2416,5, 2551, 2821,5, 2874,5, 2880,5, 2380,5, 2427, 2179,5, 2650,5, 2980, 2752,5, 3067,5, 2912,5, 2820, 2366,5, 2272,5, 2703,5, 3149,5, 2843,5, 2764, 3150,5, 2927,5, 2836, 2624, 2237, 2704, 3108,5, 2751,5, 2810, 2987,5, 3039, 2846, 2554, 2250,5, 2785, 2782,5, 2747,5, 2916, 2683,5, 2466, 2489,5, 2619, 2699, 2711, 2724, 2632, 2797,5, 2600, 2597,5, 2677,5, 2476, 2625, 2737, 2760, 2597,5, 2865,5, 2831,5, 2803,5, 2819,5, 2586,5, 2806, 2865, 3032,5, 2551, 2713,5, 2848, 2996, 2930, 2559, , , , , , , , , , , , , , , , , , , , , , , , , , , , , , , , , , , , , , , , , , , , , , , , , , , , , , , , , , , , , , , , , , , , , , , , , , , , , , , , , , , , , 
215,752, 2514,5, 2492,5, 2795, 2825,5, 2632, 2698,5, 2643, 2809,5, 2912, 2689,5, 2445, 2388,5, 2377, 2602,5, 2816, 2867,5, 2882, 2373, 2420, 2135, 2610, 2950,5, 2818, 3089, 3027, 2858,5, 2383,5, 2269, 2653, 3091, 2839, 2792, 3174, 2920,5, 2836, 2652, 2204, 2702, 3128,5, 2738, 2839, 3012, 3037,5, 2841,5, 2592,5, 2255,5, 2778, 2822, 2767,5, 2916, 2675,5, 2475, 2456, 2620, 2699,5, 2731,5, 2701, 2675,5, 2844,5, 2616,5, 2644, 2716,5, 2447,5, 2604, 2724,5, 2715,5, 2572, 2855, 2798, 2821, 2798,5, 2575, 2827, 2872, 3062, 2572, 2800, 2819,5, 2933, 2895,5, 2552, , , , , , , , , , , , , , , , , , , , , , , , , , , , , , , , , , , , , , , , , , , , , , , , , , , , , , , , , , , , , , , , , , , , , , , , , , , , , , , , , , , , , 
217,564, 2540,5, 2482, 2805, 2813, 2671,5, 2633,5, 2696,5, 2802, 2951, 2684, 2450,5, 2406, 2382, 2575,5, 2864,5, 2898, 2870, 2423,5, 2335, 2142,5, 2637, 2954,5, 2804, 3038,5, 3006, 2902,5, 2361,5, 2301,5, 2660, 3134,5, 2833, 2790,5, 3181, 2965, 2817,5, 2675,5, 2225, 2686, 3090,5, 2717, 2846, 2987,5, 2990, 2874, 2612,5, 2278, 2804,5, 2852, 2770,5, 2918, 2670,5, 2493, 2435,5, 2624,5, 2702,5, 2732,5, 2737,5, 2672,5, 2869, 2660, 2621, 2727, 2490, 2625,5, 2758, 2737,5, 2560, 2911,5, 2789,5, 2776,5, 2818,5, 2637, 2899, 2860,5, 3090, 2616,5, 2790,5, 2843,5, 2930,5, 2905, 2533, , , , , , , , , , , , , , , , , , , , , , , , , , , , , , , , , , , , , , , , , , , , , , , , , , , , , , , , , , , , , , , , , , , , , , , , , , , , , , , , , , , , , 
219,375, 2614,5, 2546, 2800, 2826,5, 2679, 2723,5, 2681,5, 2836,5, 2915, 2673, 2495,5, 2452,5, 2437,5, 2630, 2921, 2962, 2960,5, 2422, 2389,5, 2154, 2676,5, 3027, 2828, 3107,5, 3025,5, 2881,5, 2456,5, 2322, 2731,5, 3155,5, 2928, 2805, 3223, 2968,5, 2907,5, 2674, 2243, 2758, 3180,5, 2795,5, 2887, 3080, 3126,5, 2863, 2629, 2351, 2886, 2857,5, 2757, 2975, 2731, 2523, 2500, 2660,5, 2717, 2749, 2730, 2718,5, 2875,5, 2670, 2621,5, 2728, 2548, 2661, 2788, 2826,5, 2602, 2896, 2854, 2853, 2847,5, 2639,5, 2927,5, 2909, 3081, 2627, 2801,5, 2836,5, 3003,5, 2974,5, 2629,5, , , , , , , , , , , , , , , , , , , , , , , , , , , , , , , , , , , , , , , , , , , , , , , , , , , , , , , , , , , , , , , , , , , , , , , , , , , , , , , , , , , , , 
221,184, 2641, 2610, 2869,5, 2925, 2752, 2800, 2770,5, 2899,5, 3027,5, 2767,5, 2549, 2525,5, 2476,5, 2679, 2902, 2978,5, 2945, 2452, 2434,5, 2276,5, 2708, 3035,5, 2861,5, 3204,5, 3108,5, 2965,5, 2445, 2345,5, 2718, 3228, 2929, 2880,5, 3289,5, 3018,5, 2916,5, 2740, 2265,5, 2804, 3205, 2809,5, 2939, 3140,5, 3129,5, 3001, 2651, 2345,5, 2863,5, 2930,5, 2805, 2990,5, 2775,5, 2552, 2548, 2710, 2787, 2834,5, 2822,5, 2733,5, 2921, 2723,5, 2640,5, 2798, 2604,5, 2710,5, 2767,5, 2804,5, 2663, 2924, 2907,5, 2861, 2881,5, 2698,5, 2955, 2975,5, 3133, 2630,5, 2822, 2925,5, 3034, 2975,5, 2730,5, , , , , , , , , , , , , , , , , , , , , , , , , , , , , , , , , , , , , , , , , , , , , , , , , , , , , , , , , , , , , , , , , , , , , , , , , , , , , , , , , , , , , 
222,995, 2700,5, 2609,5, 2952, 2937, 2782,5, 2817, 2832,5, 2969,5, 3027,5, 2810, 2604,5, 2533,5, 2558,5, 2766,5, 2971,5, 2998,5, 2964,5, 2474,5, 2526,5, 2281, 2774,5, 3159, 2890, 3190, 3128, 2955, 2520, 2423, 2744,5, 3210, 2950, 2904,5, 3313,5, 3034,5, 2933, 2751,5, 2345,5, 2840,5, 3205,5, 2854,5, 2927, 3193, 3185,5, 2989, 2724,5, 2393, 2922,5, 2951,5, 2881,5, 3040,5, 2809,5, 2625,5, 2617, 2732,5, 2852, 2856, 2851, 2793, 2916,5, 2737, 2756, 2836, 2664,5, 2775,5, 2856,5, 2855,5, 2655,5, 3010, 2896, 2950, 2895,5, 2733, 2982, 2997, 3120,5, 2699,5, 2894, 3004,5, 3058,5, 3057,5, 2714, , , , , , , , , , , , , , , , , , , , , , , , , , , , , , , , , , , , , , , , , , , , , , , , , , , , , , , , , , , , , , , , , , , , , , , , , , , , , , , , , , , , , 
224,804, 2825,5, 2792,5, 3041,5, 3062,5, 2910, 2921,5, 2925, 3002,5, 3138,5, 2943,5, 2680,5, 2645,5, 2650,5, 2904,5, 3110,5, 3098,5, 3071, 2583,5, 2622, 2391,5, 2901,5, 3234,5, 2989,5, 3223,5, 3232, 3021, 2562,5, 2509, 2871,5, 3383, 3021, 3015,5, 3400, 3173,5, 3037,5, 2824,5, 2460, 2926, 3271, 2929,5, 3084,5, 3218, 3248, 3075, 2820,5, 2520, 3035,5, 3051,5, 3025, 3123,5, 2938,5, 2718,5, 2668,5, 2817,5, 2924, 2951,5, 2947,5, 2922,5, 3076,5, 2821, 2798,5, 2910, 2729,5, 2880, 2909,5, 2950,5, 2779,5, 3066, 3019, 2998, 3028, 2752,5, 3025, 3047,5, 3288,5, 2775, 2935,5, 3013,5, 3160, 3106,5, 2753, , , , , , , , , , , , , , , , , , , , , , , , , , , , , , , , , , , , , , , , , , , , , , , , , , , , , , , , , , , , , , , , , , , , , , , , , , , , , , , , , , , , , 
226,614, 3053,5, 2955, 3189,5, 3354, 3112,5, 3017,5, 3018,5, 3150, 3219,5, 3087, 2871,5, 2824, 2774,5, 2945, 3201, 3177,5, 3102,5, 2629,5, 2735,5, 2504, 2975,5, 3308, 3104,5, 3324,5, 3268,5, 3071, 2636,5, 2694,5, 3022,5, 3446, 3119, 3089, 3464,5, 3220,5, 3098,5, 2894, 2606, 3017, 3426, 3042, 3129, 3339, 3317,5, 3107, 2867,5, 2620,5, 3122,5, 3110, 3015,5, 3221, 2939,5, 2798,5, 2730,5, 2909, 3040, 3073, 3025, 2956,5, 3141, 2904,5, 2855,5, 2951, 2756, 2934,5, 3011,5, 2985, 2788,5, 3085,5, 3072, 3032, 3029,5, 2832, 3128,5, 3144, 3299, 2821,5, 3000, 3131,5, 3199,5, 3187,5, 2817, , , , , , , , , , , , , , , , , , , , , , , , , , , , , , , , , , , , , , , , , , , , , , , , , , , , , , , , , , , , , , , , , , , , , , , , , , , , , , , , , , , , , 
228,423, 3377, 3198,5, 3602,5, 3589,5, 3305, 3242, 3202,5, 3377,5, 3366,5, 3464, 3119,5, 3028, 2892,5, 3178,5, 3298,5, 3289, 3213,5, 2745, 3010,5, 2655,5, 3150,5, 3461, 3182, 3473, 3338,5, 3289, 2630,5, 2838,5, 3189, 3647, 3299,5, 3206, 3589, 3334,5, 3199,5, 2962, 2743, 3173,5, 3503, 3110, 3268, 3375,5, 3420,5, 3208, 2923, 2777,5, 3261, 3226,5, 3088,5, 3335,5, 3044,5, 2855,5, 2817,5, 2926, 3196,5, 3135, 3149,5, 3041,5, 3181,5, 2979,5, 2913,5, 3027,5, 2810,5, 3087, 3135,5, 3086,5, 2903,5, 3192,5, 3162, 3115, 3112,5, 2925, 3240, 3222, 3340,5, 2858,5, 3101, 3156,5, 3339,5, 3174,5, 2891, , , , , , , , , , , , , , , , , , , , , , , , , , , , , , , , , , , , , , , , , , , , , , , , , , , , , , , , , , , , , , , , , , , , , , , , , , , , , , , , , , , , , 
230,231, 3852,5, 3659, 4041, 4016, 3770,5, 3545, 3439, 3513, 3529, 3940,5, 3533,5, 3360,5, 3216, 3402, 3513, 3429,5, 3323, 2829, 3380, 2952, 3483, 3699, 3421, 3644,5, 3489, 3290, 2777, 3218, 3445,5, 3894,5, 3498, 3348, 3658, 3461, 3280,5, 3036,5, 3124,5, 3333, 3674,5, 3321, 3306, 3559, 3433, 3242,5, 2938, 3064,5, 3399, 3330, 3211, 3391,5, 3157, 2942,5, 2962,5, 3050, 3381,5, 3289,5, 3195,5, 3138,5, 3308, 3025,5, 3084,5, 3066,5, 2898, 3240,5, 3233,5, 3258, 2969,5, 3257, 3244,5, 3271,5, 3191,5, 2943,5, 3402,5, 3366,5, 3495,5, 2999, 3166, 3216, 3383, 3267, 2916, , , , , , , , , , , , , , , , , , , , , , , , , , , , , , , , , , , , , , , , , , , , , , , , , , , , , , , , , , , , , , , , , , , , , , , , , , , , , , , , , , , , , 
232,04, 4706,5, 4120,5, 4562, 4569, 4229, 3940,5, 3826, 3819, 3758,5, 4745, 4168, 3923, 3665,5, 3888,5, 3746, 3668, 3523, 2988,5, 4098,5, 3504, 4013,5, 4127,5, 3739,5, 3820, 3678,5, 3449,5, 2901,5, 3882, 3944, 4328,5, 3786, 3654,5, 3898, 3658, 3437,5, 3136,5, 3704, 3714,5, 3947,5, 3527, 3532, 3659,5, 3619, 3398, 3146,5, 3444, 3725, 3579, 3444,5, 3504, 3348,5, 3177, 3109,5, 3220,5, 3641,5, 3461, 3330,5, 3281, 3489, 3274, 3206,5, 3277,5, 2981, 3491, 3369,5, 3369, 3083,5, 3446, 3383,5, 3329,5, 3317,5, 3070,5, 3601,5, 3485,5, 3659, 3123,5, 3247, 3383,5, 3459,5, 3323,5, 3055, , , , , , , , , , , , , , , , , , , , , , , , , , , , , , , , , , , , , , , , , , , , , , , , , , , , , , , , , , , , , , , , , , , , , , , , , , , , , , , , , , , , , 
233,846, 5413, 4667, 5016,5, 4904,5, 4658,5, 4238,5, 4059, 4036, 3941, 5481,5, 4903,5, 4593,5, 4205, 4378, 3947,5, 3859, 3653,5, 3085, 4923, 4184, 4793,5, 4688,5, 4094,5, 4047,5, 3884, 3606,5, 3007,5, 4681,5, 4552, 4800, 4109,5, 4115,5, 4148,5, 3938,5, 3590,5, 3269, 4500, 4124, 4219, 3746, 3735,5, 3847,5, 3789,5, 3610,5, 3250,5, 3993, 3998, 3757,5, 3574,5, 3702,5, 3538, 3491, 3380, 3357, 3883,5, 3655,5, 3603, 3545, 3608,5, 3470, 3479,5, 3424, 3157,5, 3706,5, 3626,5, 3550, 3256, 3567, 3484, 3461,5, 3426, 3176,5, 3735, 3587, 3801, 3234,5, 3357, 3485, 3622,5, 3493,5, 3167, , , , , , , , , , , , , , , , , , , , , , , , , , , , , , , , , , , , , , , , , , , , , , , , , , , , , , , , , , , , , , , , , , , , , , , , , , , , , , , , , , , , , 
235,655, 6030,5, 5158, 5321,5, 5247,5, 5011,5, 4540,5, 4348, 4235,5, 4184, 6248,5, 5618,5, 5262, 4727,5, 4807, 4334,5, 4169, 3920, 3298, 5568,5, 4851, 5599, 5204, 4451, 4272,5, 4075,5, 3839,5, 3144, 5572, 5172, 5209, 4469, 4426, 4340,5, 4178, 3899, 3409,5, 5338,5, 4486,5, 4509,5, 4008, 4006, 3988,5, 3981, 3779,5, 3488, 4489,5, 4276,5, 4030,5, 3777, 3939,5, 3859, 3791, 3576,5, 3630, 4137, 3821,5, 3802,5, 3670,5, 3887, 3735,5, 3648, 3629,5, 3342,5, 3885, 3812, 3697, 3467, 3747,5, 3725,5, 3703, 3562, 3400, 3974, 3834,5, 3960,5, 3378, 3548, 3645, 3853, 3681, 3287, , , , , , , , , , , , , , , , , , , , , , , , , , , , , , , , , , , , , , , , , , , , , , , , , , , , , , , , , , , , , , , , , , , , , , , , , , , , , , , , , , , , , 
237,46, 6245, 5425,5, 5601, 5454, 5196, 4667, 4512,5, 4413,5, 4243,5, 6596, 5910, 5533, 5072,5, 5077, 4537, 4311,5, 4064, 3470,5, 6010, 5419,5, 6084, 5536, 4704,5, 4511, 4304,5, 4033, 3341,5, 6149,5, 5377, 5362,5, 4670,5, 4671, 4597,5, 4350,5, 4029,5, 3585,5, 5745,5, 4810,5, 4640, 4240,5, 4207,5, 4217, 4121, 3933,5, 3559, 4752,5, 4432,5, 4172, 4023,5, 4142, 4082, 4022,5, 3866,5, 3737,5, 4234, 3994, 3984, 3868, 4018, 3897, 3856,5, 3802,5, 3487,5, 4048, 4008, 3879, 3614, 3888,5, 3872, 3791,5, 3791,5, 3494, 4076,5, 3982,5, 4129, 3517,5, 3684, 3787,5, 3991, 3741, 3422, , , , , , , , , , , , , , , , , , , , , , , , , , , , , , , , , , , , , , , , , , , , , , , , , , , , , , , , , , , , , , , , , , , , , , , , , , , , , , , , , , , , , 
239,268, 5958,5, 5283,5, 5437,5, 5219,5, 4928, 4504,5, 4390, 4356,5, 4195,5, 6383,5, 5639, 5347, 4859,5, 4931, 4448, 4290, 4068, 3384,5, 5874, 5151,5, 5836, 5526,5, 4648, 4514,5, 4231, 4028, 3275, 6024,5, 5098,5, 5110,5, 4484, 4493, 4531,5, 4267, 4021, 3557,5, 5382,5, 4542,5, 4649, 4177,5, 4173, 4158, 4058, 3944, 3555, 4358, 4371,5, 4214, 3914,5, 4172,5, 3948,5, 3973, 3861, 3726,5, 4123, 3947, 3957, 3818, 4067, 3907,5, 3779,5, 3670, 3441,5, 3885, 4028,5, 3812, 3631, 3871,5, 3845, 3777,5, 3745, 3486, 4049,5, 3953, 4056, 3480,5, 3655, 3798, 4000,5, 3758, 3407, , , , , , , , , , , , , , , , , , , , , , , , , , , , , , , , , , , , , , , , , , , , , , , , , , , , , , , , , , , , , , , , , , , , , , , , , , , , , , , , , , , , , 
241,073, 5547, 5026, 5286, 5054,5, 4742,5, 4452, 4358, 4289,5, 4159, 5861, 5347, 4931,5, 4622, 4674,5, 4388,5, 4264,5, 3992,5, 3386,5, 5397, 4747,5, 5303,5, 5204,5, 4473, 4479, 4251,5, 3978, 3194, 5365,5, 4723, 4890, 4364,5, 4316, 4422, 4110,5, 3876,5, 3532, 4607,5, 4292, 4489, 4029,5, 4034, 4135,5, 4066, 3868,5, 3544, 3909, 4207, 4087,5, 3961, 4087, 3893, 3842, 3697, 3627,5, 3980, 3828, 3882, 3764,5, 3984,5, 3750,5, 3693, 3589, 3408,5, 3895, 3940, 3854,5, 3606,5, 3874,5, 3842, 3817, 3762,5, 3435, 3993, 3963,5, 4100, 3482,5, 3703,5, 3850, 3993, 3729, 3323, , , , , , , , , , , , , , , , , , , , , , , , , , , , , , , , , , , , , , , , , , , , , , , , , , , , , , , , , , , , , , , , , , , , , , , , , , , , , , , , , , , , , 
242,88, 5230, 5021, 5226,5, 4953, 4636,5, 4429, 4347,5, 4349, 4301, 5608, 5024,5, 4670, 4353,5, 4503, 4333,5, 4350,5, 4092, 3523, 4987, 4311,5, 4873,5, 4974, 4440,5, 4491, 4306,5, 4068,5, 3454, 4686, 4395, 4784, 4359, 4297, 4454,5, 4112,5, 4015,5, 3635, 4137, 4251, 4507, 4097,5, 4123, 4145, 4131, 3942,5, 3681,5, 3770, 4209, 4220,5, 4003, 4129, 3865, 3711, 3753,5, 3735,5, 4115,5, 3954, 3987, 3866, 4062, 3887, 3768, 3750,5, 3548,5, 3944, 4063,5, 3919, 3733, 4039,5, 3953,5, 3901,5, 3861,5, 3616,5, 4096, 4090, 4294,5, 3688,5, 3896, 3936, 4101, 3959,5, 3518, , , , , , , , , , , , , , , , , , , , , , , , , , , , , , , , , , , , , , , , , , , , , , , , , , , , , , , , , , , , , , , , , , , , , , , , , , , , , , , , , , , , , 
244,685, 5067, 4890, 5168, 4901, 4530, 4434, 4347, 4482, 4335,5, 5268, 4793,5, 4441,5, 4265,5, 4387,5, 4451,5, 4364, 4173, 3584, 4577,5, 4095,5, 4630,5, 4841,5, 4399, 4531,5, 4359, 4096, 3549, 4320, 4352,5, 4739,5, 4370, 4319,5, 4519,5, 4221, 4019, 3764, 3947, 4262,5, 4588,5, 4158, 4249,5, 4355, 4260, 4043, 3763,5, 3783,5, 4253,5, 4266, 4110, 4257, 3974,5, 3746,5, 3704,5, 3829, 4221,5, 4050, 4119,5, 3997,5, 4212, 3905, 3829,5, 3877,5, 3625, 4000,5, 4171,5, 4052, 3836, 4131,5, 4146, 4027, 4043, 3756,5, 4241, 4228,5, 4411, 3892, 3997, 4066, 4188, 4060, 3728, , , , , , , , , , , , , , , , , , , , , , , , , , , , , , , , , , , , , , , , , , , , , , , , , , , , , , , , , , , , , , , , , , , , , , , , , , , , , , , , , , , , , 
246,491, 4828, 4598, 4993,5, 4750,5, 4363, 4193, 4201,5, 4283,5, 4212, 4947,5, 4429,5, 4178, 4009, 4195,5, 4270, 4248,5, 4086,5, 3530,5, 4358, 3840,5, 4360,5, 4644,5, 4269,5, 4441, 4243, 4021,5, 3466,5, 4128, 4228,5, 4653,5, 4265,5, 4183, 4470,5, 4195, 4013,5, 3709,5, 3902, 4153,5, 4519,5, 4111, 4143, 4266, 4218, 4032, 3681, 3648,5, 4273, 4204, 4079,5, 4179, 3936, 3715, 3658, 3802, 4058, 4018,5, 4055, 3981, 4149,5, 3837,5, 3796,5, 3834,5, 3615,5, 3959, 4050, 4017, 3788,5, 4035,5, 3909,5, 3966,5, 3937, 3621, 4179, 4130, 4320, 3779, 3929,5, 4007,5, 4140, 3997, 3664,5, , , , , , , , , , , , , , , , , , , , , , , , , , , , , , , , , , , , , , , , , , , , , , , , , , , , , , , , , , , , , , , , , , , , , , , , , , , , , , , , , , , , , 
248,294, 4519,5, 4298,5, 4645,5, 4460,5, 4092,5, 3943,5, 3885,5, 4064, 3934, 4613,5, 4223,5, 3891,5, 3689, 4046, 4029, 4029,5, 3864,5, 3299, 4135, 3634,5, 4160,5, 4360,5, 3967,5, 4215, 4038, 3842,5, 3208,5, 3970, 4043,5, 4460,5, 4054,5, 3998, 4312, 3979,5, 3778, 3551,5, 3792,5, 3906,5, 4257, 3821,5, 3925, 4046, 3984,5, 3841, 3512,5, 3573,5, 4030,5, 3980,5, 3875,5, 3989, 3706, 3502,5, 3489, 3510, 3849,5, 3819, 3822,5, 3751, 3914,5, 3643,5, 3632, 3615,5, 3358, 3704, 3946,5, 3764,5, 3586, 3880, 3811,5, 3680, 3653, 3451,5, 3917, 3912,5, 4089,5, 3493,5, 3690,5, 3822, 3923, 3793, 3407, , , , , , , , , , , , , , , , , , , , , , , , , , , , , , , , , , , , , , , , , , , , , , , , , , , , , , , , , , , , , , , , , , , , , , , , , , , , , , , , , , , , , 
250,1, 4409, 4046, 4429, 4263, 3965,5, 3754, 3678, 3804, 3718, 4557,5, 4046,5, 3791, 3582,5, 3826,5, 3727,5, 3738, 3621,5, 3009,5, 4063,5, 3533,5, 4041,5, 4154, 3728,5, 3995, 3738,5, 3575, 3000,5, 4042, 3946, 4303, 3865,5, 3798, 3976, 3754, 3603,5, 3272,5, 3804, 3839,5, 4085, 3679, 3745, 3865, 3845,5, 3597, 3219,5, 3435,5, 3856,5, 3752,5, 3659,5, 3786, 3499, 3389, 3247, 3357,5, 3683, 3609, 3581,5, 3484,5, 3665, 3442, 3379,5, 3422, 3155,5, 3539,5, 3616, 3558,5, 3346,5, 3632,5, 3570,5, 3512, 3480, 3173,5, 3709,5, 3657,5, 3812, 3283, 3441,5, 3526, 3714, 3599, 3170,5, , , , , , , , , , , , , , , , , , , , , , , , , , , , , , , , , , , , , , , , , , , , , , , , , , , , , , , , , , , , , , , , , , , , , , , , , , , , , , , , , , , , , 
251,903, 4394,5, 3957, 4214,5, 4147, 3884,5, 3643,5, 3568,5, 3547,5, 3483, 4588,5, 4094,5, 3802,5, 3524, 3688, 3661,5, 3558,5, 3415,5, 2821,5, 4079, 3566, 4028,5, 4106, 3654, 3795, 3620, 3453, 2796,5, 4083, 3892,5, 4169, 3724, 3683, 3845, 3609,5, 3414,5, 3122, 3857, 3726,5, 3899,5, 3527,5, 3576,5, 3700,5, 3561, 3431, 3067, 3384,5, 3677, 3510, 3389, 3511,5, 3338, 3192, 3104,5, 3155, 3539,5, 3408, 3357, 3281,5, 3464,5, 3263, 3203,5, 3235,5, 2937, 3354, 3349,5, 3370, 3083,5, 3404, 3390, 3321, 3244, 3047, 3428,5, 3482, 3641,5, 3065,5, 3305,5, 3385, 3534,5, 3358,5, 2997,5, , , , , , , , , , , , , , , , , , , , , , , , , , , , , , , , , , , , , , , , , , , , , , , , , , , , , , , , , , , , , , , , , , , , , , , , , , , , , , , , , , , , , 
253,708, 4425,5, 3924, 4134,5, 4095,5, 3794,5, 3524, 3458, 3434, 3358, 4646, 4096, 3862,5, 3542,5, 3706,5, 3607, 3491,5, 3310,5, 2732,5, 4170,5, 3709,5, 4161,5, 4152,5, 3594, 3636,5, 3477, 3336, 2724,5, 4225, 3919,5, 4140, 3611,5, 3612,5, 3823, 3567, 3291, 2965, 3896, 3584, 3819, 3428,5, 3435, 3485,5, 3503,5, 3298,5, 2998,5, 3337,5, 3501,5, 3392,5, 3292, 3422, 3237, 3129,5, 3036,5, 3027,5, 3399,5, 3249,5, 3255, 3161,5, 3294, 3182, 3119,5, 3129, 2822, 3220, 3343,5, 3197, 2943,5, 3244,5, 3213, 3181,5, 3149,5, 2910, 3303,5, 3304,5, 3467,5, 2890,5, 3134,5, 3224, 3387, 3242,5, 2814, , , , , , , , , , , , , , , , , , , , , , , , , , , , , , , , , , , , , , , , , , , , , , , , , , , , , , , , , , , , , , , , , , , , , , , , , , , , , , , , , , , , , 
255,51, 4380,5, 3955,5, 4168, 4017,5, 3731,5, 3537,5, 3438,5, 3395,5, 3303,5, 4672,5, 4150,5, 3862,5, 3566, 3698,5, 3513, 3362,5, 3228, 2674,5, 4184, 3693, 4161,5, 4144, 3530,5, 3630, 3494,5, 3258, 2609, 4244, 3882, 4076,5, 3573, 3524,5, 3708,5, 3467,5, 3205,5, 2906, 3901, 3552,5, 3700, 3327,5, 3328,5, 3441,5, 3425, 3241, 2879, 3273, 3448,5, 3321, 3173, 3339, 3191, 3104,5, 2965,5, 2959, 3308,5, 3156,5, 3171,5, 3077, 3243, 3063,5, 3019, 3001,5, 2760, 3142, 3180,5, 3126,5, 2860,5, 3195,5, 3180,5, 3131, 3078,5, 2799,5, 3267, 3225, 3390, 2857,5, 3035,5, 3127,5, 3303, 3149, 2752, , , , , , , , , , , , , , , , , , , , , , , , , , , , , , , , , , , , , , , , , , , , , , , , , , , , , , , , , , , , , , , , , , , , , , , , , , , , , , , , , , , , , 
257,314, 4291, 3840, 4053, 3967, 3635,5, 3468, 3338,5, 3376, 3220, 4559, 4103, 3739,5, 3520, 3634, 3423,5, 3362,5, 3223,5, 2670, 4103, 3586, 4053,5, 3969,5, 3488, 3607, 3469, 3283, 2620, 4122,5, 3816, 3967,5, 3520,5, 3494,5, 3647, 3419,5, 3176, 2876,5, 3768,5, 3462,5, 3655, 3288,5, 3306,5, 3355,5, 3356,5, 3180,5, 2835, 3114, 3342,5, 3275, 3156, 3347, 3132,5, 2997,5, 2925,5, 2936,5, 3249, 3101, 3108,5, 3066,5, 3212, 3020,5, 2983,5, 2992,5, 2695,5, 3096,5, 3082,5, 3023,5, 2806, 3145,5, 3119, 3091,5, 3034, 2768,5, 3166,5, 3137,5, 3297, 2799,5, 2961, 3060, 3239, 3091,5, 2733,5, , , , , , , , , , , , , , , , , , , , , , , , , , , , , , , , , , , , , , , , , , , , , , , , , , , , , , , , , , , , , , , , , , , , , , , , , , , , , , , , , , , , , 
259,116, 4083,5, 3759,5, 3928,5, 3865,5, 3522,5, 3312,5, 3185,5, 3265, 3166,5, 4368, 3951, 3614,5, 3377,5, 3484,5, 3421,5, 3296, 3174, 2602,5, 3958, 3407,5, 3882, 3884,5, 3429,5, 3465, 3371, 3186, 2533,5, 3889,5, 3627, 3845,5, 3379,5, 3394,5, 3571, 3362,5, 3107, 2801, 3485,5, 3249, 3593,5, 3225,5, 3248,5, 3365,5, 3373,5, 3100,5, 2753,5, 2998, 3303, 3236,5, 3109,5, 3274,5, 3055,5, 2893,5, 2853,5, 2859,5, 3184,5, 3086, 3069, 2931, 3122, 2941, 2944,5, 2948,5, 2705, 2991, 3086,5, 2970, 2761,5, 3134,5, 3043, 2995, 3050, 2693, 3119,5, 3110,5, 3244,5, 2723, 2951, 3061,5, 3244,5, 3077, 2704,5, , , , , , , , , , , , , , , , , , , , , , , , , , , , , , , , , , , , , , , , , , , , , , , , , , , , , , , , , , , , , , , , , , , , , , , , , , , , , , , , , , , , , 
260,919, 3820,5, 3541,5, 3842,5, 3670,5, 3385,5, 3269, 3169, 3197, 3118,5, 4047,5, 3665, 3423, 3210, 3353,5, 3326, 3207, 3111, 2512,5, 3655, 3239, 3715,5, 3768, 3369, 3478,5, 3335,5, 3139,5, 2493,5, 3605,5, 3490,5, 3746,5, 3287,5, 3303,5, 3528, 3301,5, 3095, 2797, 3203, 3218,5, 3471, 3097,5, 3218,5, 3339,5, 3348, 3110,5, 2793, 2853,5, 3199, 3149,5, 3071, 3195,5, 3034,5, 2880,5, 2754, 2864, 3051, 2995,5, 3022, 2940,5, 3076,5, 2935,5, 2880, 2914,5, 2670, 2890, 3043,5, 2973,5, 2731, 3073,5, 2983,5, 3017,5, 2956,5, 2700, 3063,5, 3072,5, 3231, 2711,5, 2891, 3051, 3154, 3036,5, 2644,5, , , , , , , , , , , , , , , , , , , , , , , , , , , , , , , , , , , , , , , , , , , , , , , , , , , , , , , , , , , , , , , , , , , , , , , , , , , , , , , , , , , , , 
262,72, 3540,5, 3388,5, 3646,5, 3524,5, 3279, 3122,5, 3027, 3106,5, 3087, 3829,5, 3537,5, 3249,5, 3043, 3240, 3235,5, 3209, 3079,5, 2536,5, 3455, 2996,5, 3475, 3636,5, 3254, 3376, 3264, 3034,5, 2468,5, 3312, 3354, 3678, 3237, 3211, 3483, 3177,5, 3077,5, 2782, 2920, 3149, 3436, 3040,5, 3067,5, 3290, 3312,5, 3061,5, 2695,5, 2730,5, 3158, 3090,5, 3021, 3195, 2972, 2775,5, 2714, 2756,5, 2996, 2982, 2950, 2836, 3036,5, 2889, 2862, 2835,5, 2621,5, 2879,5, 3001,5, 2976, 2706,5, 3043, 2995, 2988, 2948,5, 2656,5, 3001,5, 3002,5, 3250, 2622, 2936,5, 3018,5, 3138, 3009,5, 2660,5, , , , , , , , , , , , , , , , , , , , , , , , , , , , , , , , , , , , , , , , , , , , , , , , , , , , , , , , , , , , , , , , , , , , , , , , , , , , , , , , , , , , , 
264,523, 3323, 3201, 3428,5, 3382,5, 3136,5, 3021, 2960, 3101, 3036,5, 3536, 3245,5, 3080,5, 2937, 3090, 3185, 3118,5, 3049, 2472, 3206, 2782, 3249, 3491, 3157, 3311,5, 3188,5, 3046, 2413, 3006,5, 3249,5, 3551, 3118,5, 3130, 3469,5, 3168,5, 3049,5, 2711,5, 2762,5, 3071,5, 3367,5, 3013, 3125, 3253,5, 3236, 3018,5, 2720, 2634,5, 3070,5, 3052, 2941,5, 3136, 2948,5, 2714, 2687,5, 2777,5, 2960,5, 2903,5, 2874, 2857, 2997, 2821,5, 2788, 2856, 2610,5, 2808,5, 2902,5, 2906, 2693, 3016,5, 2981, 2903, 2879,5, 2647,5, 2949, 3003, 3201, 2592,5, 2869, 2993, 3096, 3010, 2615, , , , , , , , , , , , , , , , , , , , , , , , , , , , , , , , , , , , , , , , , , , , , , , , , , , , , , , , , , , , , , , , , , , , , , , , , , , , , , , , , , , , , 
266,323, 3077, 3009, 3323, 3219,5, 3013,5, 3003, 2881, 2964, 2948, 3237, 3076, 2939, 2837, 3006,5, 3095, 3082, 2993,5, 2479, 2941, 2643, 3113,5, 3365, 3090,5, 3221,5, 3171,5, 3023,5, 2407, 2816, 3068, 3456, 3104,5, 3037,5, 3403,5, 3139, 2967,5, 2679,5, 2675,5, 2921,5, 3320,5, 2897, 3084,5, 3179, 3191,5, 3001,5, 2630,5, 2595, 3007,5, 3030,5, 2881, 3072,5, 2847, 2730,5, 2645,5, 2749, 2883,5, 2879,5, 2809,5, 2801, 2984,5, 2779, 2767,5, 2782, 2534, 2798,5, 2879, 2858,5, 2650, 2960, 2952,5, 2906, 2911, 2638, 2914, 2965,5, 3168,5, 2603,5, 2878, 2971,5, 3036, 2993, 2605,5, , , , , , , , , , , , , , , , , , , , , , , , , , , , , , , , , , , , , , , , , , , , , , , , , , , , , , , , , , , , , , , , , , , , , , , , , , , , , , , , , , , , , 
268,123, 2933,5, 2854, 3175,5, 3133, 2877, 2864,5, 2832, 2911, 2900,5, 3100,5, 2925, 2814, 2665,5, 2904,5, 3078,5, 3071,5, 2984, 2442,5, 2792, 2485,5, 2985, 3313,5, 3033,5, 3257,5, 3106,5, 2943,5, 2387,5, 2674, 2967, 3358, 3033,5, 3031,5, 3398, 3144, 2990,5, 2684,5, 2503,5, 2917, 3268, 2928, 3017,5, 3196, 3181, 2947,5, 2655, 2433,5, 2960,5, 2977,5, 2890, 3105, 2855,5, 2669, 2625,5, 2712, 2862,5, 2869, 2815,5, 2795, 3004, 2763,5, 2749, 2769,5, 2578,5, 2748,5, 2876, 2854, 2635,5, 2917, 2915,5, 2884, 2932,5, 2567,5, 2912, 2948, 3120, 2599,5, 2813, 2899, 3033, 2956,5, 2621,5, , , , , , , , , , , , , , , , , , , , , , , , , , , , , , , , , , , , , , , , , , , , , , , , , , , , , , , , , , , , , , , , , , , , , , , , , , , , , , , , , , , , , 
269,925, 2780, 2770, 3029, 3054,5, 2829, 2809, 2730, 2888,5, 2899,5, 2911,5, 2744,5, 2708,5, 2622,5, 2862, 3001, 2985, 2884,5, 2416,5, 2589,5, 2394,5, 2887, 3209,5, 2982,5, 3195,5, 3079, 2948,5, 2378,5, 2561, 2848, 3302,5, 2983,5, 2948,5, 3284, 3085,5, 2920, 2669,5, 2395, 2824, 3215, 2824,5, 3019, 3136, 3199, 2948,5, 2638,5, 2387,5, 2921, 2907, 2811,5, 3047, 2769,5, 2575, 2569,5, 2723, 2791,5, 2746, 2829, 2744, 2915, 2747, 2718,5, 2735, 2534,5, 2685, 2818,5, 2806, 2616,5, 2932, 2919,5, 2884, 2858,5, 2588, 2906,5, 2925, 3073, 2565, 2828,5, 2942, 3010,5, 2905, 2590,5, , , , , , , , , , , , , , , , , , , , , , , , , , , , , , , , , , , , , , , , , , , , , , , , , , , , , , , , , , , , , , , , , , , , , , , , , , , , , , , , , , , , , 
271,724, 2706,5, 2624, 2921, 2932, 2744,5, 2724, 2673,5, 2903,5, 2895, 2777,5, 2674,5, 2571,5, 2528, 2770, 2974,5, 2955, 2891, 2384, 2499,5, 2341,5, 2807,5, 3126, 2896, 3180, 3077,5, 2931,5, 2350, 2421, 2791,5, 3190, 2909,5, 2864, 3290,5, 3070, 2923, 2643,5, 2318, 2784,5, 3179, 2822,5, 2911,5, 3138,5, 3120,5, 2946,5, 2596, 2348,5, 2853, 2888,5, 2804,5, 2989, 2834,5, 2589, 2595,5, 2662, 2760,5, 2765,5, 2783,5, 2722,5, 2923, 2679, 2688,5, 2726, 2545, 2704, 2800,5, 2784,5, 2591, 2877, 2846,5, 2885,5, 2871, 2581, 2904, 2893, 3145, 2571,5, 2838,5, 2891,5, 3059,5, 2963,5, 2630, , , , , , , , , , , , , , , , , , , , , , , , , , , , , , , , , , , , , , , , , , , , , , , , , , , , , , , , , , , , , , , , , , , , , , , , , , , , , , , , , , , , , 
273,525, 2570, 2591, 2810,5, 2853, 2682, 2716, 2640,5, 2800,5, 2894,5, 2669,5, 2541, 2526,5, 2475, 2750, 2905, 2909,5, 2924, 2345, 2450, 2220, 2697,5, 3048, 2864,5, 3112,5, 3050,5, 2905, 2345, 2360, 2742, 3174,5, 2850, 2846, 3326, 3061,5, 2876, 2601,5, 2266,5, 2709,5, 3145,5, 2796,5, 2925, 3174, 3157, 2895,5, 2596,5, 2290, 2857, 2857, 2789, 2988,5, 2752,5, 2551,5, 2568, 2668,5, 2736, 2741,5, 2740,5, 2720, 2957, 2698,5, 2688, 2727, 2537, 2642, 2809, 2750, 2508, 2932,5, 2854,5, 2895, 2856,5, 2578,5, 2867,5, 2917, 3077,5, 2576,5, 2778,5, 2903,5, 3039,5, 2912,5, 2576, , , , , , , , , , , , , , , , , , , , , , , , , , , , , , , , , , , , , , , , , , , , , , , , , , , , , , , , , , , , , , , , , , , , , , , , , , , , , , , , , , , , , 
275,323, 2547,5, 2466,5, 2775,5, 2854,5, 2606,5, 2700,5, 2683, 2810, 2878,5, 2576, 2470, 2469, 2455,5, 2677, 2874,5, 2889, 2901, 2357, 2399,5, 2159, 2701, 3010,5, 2800,5, 3164, 3025,5, 2871, 2292,5, 2326, 2683,5, 3089, 2866, 2839, 3292,5, 3007,5, 2918, 2614, 2265, 2698,5, 3178, 2737, 2917, 3083, 3082,5, 2917,5, 2582, 2319, 2844,5, 2881, 2792, 2951,5, 2723, 2501,5, 2571, 2671, 2753,5, 2724,5, 2770, 2686, 2876, 2713, 2644,5, 2702,5, 2518,5, 2686,5, 2790, 2800, 2574,5, 2927,5, 2859, 2860,5, 2855,5, 2596,5, 2865,5, 2884,5, 3104, 2551,5, 2766,5, 2894,5, 3028, 2954, 2588,5, , , , , , , , , , , , , , , , , , , , , , , , , , , , , , , , , , , , , , , , , , , , , , , , , , , , , , , , , , , , , , , , , , , , , , , , , , , , , , , , , , , , , 
277,121, 2509,5, 2477,5, 2779, 2758, 2628,5, 2717,5, 2683,5, 2814, 2855, 2548,5, 2495,5, 2440, 2400, 2668,5, 2877, 2930,5, 2905, 2349,5, 2343, 2137, 2630,5, 2979, 2782,5, 3065, 3058,5, 2897, 2300, 2261, 2609,5, 3108, 2823,5, 2808,5, 3267, 3011,5, 2895, 2628, 2170,5, 2710, 3130, 2781, 2894,5, 3091,5, 3081,5, 2887,5, 2597, 2315,5, 2803,5, 2854, 2753, 2977, 2807, 2577,5, 2527, 2675, 2724, 2721, 2743,5, 2711, 2873, 2723, 2612, 2760, 2541, 2711, 2735, 2739,5, 2596, 2934,5, 2878, 2897, 2887, 2600,5, 2904, 2895,5, 3069, 2554,5, 2827,5, 2872,5, 3027,5, 2978,5, 2571, , , , , , , , , , , , , , , , , , , , , , , , , , , , , , , , , , , , , , , , , , , , , , , , , , , , , , , , , , , , , , , , , , , , , , , , , , , , , , , , , , , , , 
278,921, 2420, 2453,5, 2724,5, 2784,5, 2641,5, 2658,5, 2644,5, 2868, 2852,5, 2553,5, 2413,5, 2431, 2416, 2712, 2903,5, 2895,5, 2849, 2375, 2312, 2111, 2619, 2973,5, 2784, 3089,5, 3027, 2906, 2346, 2213,5, 2639, 3089,5, 2827,5, 2805,5, 3261, 3000, 2855,5, 2653,5, 2154, 2685,5, 3107, 2774,5, 2887, 3070, 3118, 2853, 2596,5, 2255, 2843, 2858,5, 2780,5, 2987, 2742, 2625, 2538,5, 2652, 2758, 2733,5, 2743, 2735, 2900,5, 2722, 2628,5, 2750,5, 2547,5, 2722,5, 2818, 2790,5, 2584, 2943,5, 2880, 2870,5, 2863, 2594, 2934, 2930, 3142, 2611,5, 2786, 2938, 3115, 3002, 2602, , , , , , , , , , , , , , , , , , , , , , , , , , , , , , , , , , , , , , , , , , , , , , , , , , , , , , , , , , , , , , , , , , , , , , , , , , , , , , , , , , , , , 
280,719, 2412,5, 2473,5, 2746, 2821,5, 2577, 2707, 2686, 2894, 2908, 2479,5, 2463, 2431,5, 2402, 2688, 2895,5, 2991, 2874, 2380,5, 2286, 2140, 2645,5, 3004, 2740, 3097,5, 3049,5, 2917,5, 2360,5, 2259, 2641, 3117,5, 2807, 2852, 3283,5, 3032, 2865,5, 2650, 2220,5, 2757,5, 3145, 2813,5, 2903, 3142,5, 3153, 2929,5, 2612, 2314,5, 2842, 2856,5, 2794,5, 2997,5, 2737, 2540, 2597,5, 2677,5, 2766,5, 2803, 2770, 2732,5, 2867,5, 2743, 2693,5, 2756,5, 2549, 2766, 2839, 2799,5, 2619,5, 2951,5, 2912, 2906, 2873,5, 2657,5, 2935,5, 3011,5, 3078,5, 2565, 2854, 2964,5, 3092, 3007, 2624,5, , , , , , , , , , , , , , , , , , , , , , , , , , , , , , , , , , , , , , , , , , , , , , , , , , , , , , , , , , , , , , , , , , , , , , , , , , , , , , , , , , , , , 
282,518, 2464,5, 2411, 2723,5, 2768, 2628,5, 2706,5, 2675, 2924,5, 2971, 2512, 2399, 2457, 2447,5, 2715, 2912, 2976, 2879,5, 2408,5, 2303,5, 2151, 2638,5, 3064, 2798,5, 3101,5, 3064,5, 2957, 2361,5, 2290, 2664, 3119,5, 2889,5, 2896, 3288, 3082,5, 2918,5, 2698, 2228,5, 2761, 3210,5, 2775,5, 2940, 3149,5, 3153, 2904,5, 2610,5, 2322,5, 2852, 2914, 2792, 3026,5, 2776,5, 2615,5, 2579,5, 2732,5, 2845, 2777,5, 2866, 2732, 2910, 2765, 2731, 2763,5, 2566, 2818, 2831,5, 2865, 2630, 2928,5, 2926,5, 2930,5, 2901, 2662, 2976,5, 3033, 3080, 2658,5, 2838,5, 2984, 3137,5, 3004,5, 2664, , , , , , , , , , , , , , , , , , , , , , , , , , , , , , , , , , , , , , , , , , , , , , , , , , , , , , , , , , , , , , , , , , , , , , , , , , , , , , , , , , , , , 
284,315, 2452,5, 2476, 2754,5, 2845, 2640,5, 2729, 2718, 2916,5, 2949, 2569, 2445,5, 2445, 2443, 2754, 2956,5, 2965,5, 2951, 2415, 2336,5, 2181, 2683, 3038, 2789, 3089, 3090, 2929,5, 2349, 2348, 2668,5, 3176, 2892,5, 2873, 3274,5, 3076, 2942, 2684, 2264, 2790,5, 3215, 2818, 2966,5, 3156, 3164,5, 2980, 2644,5, 2392,5, 2891, 2935,5, 2850,5, 3056, 2799, 2592, 2593, 2784,5, 2845,5, 2820, 2839, 2755, 2984, 2776,5, 2787, 2820, 2612,5, 2827,5, 2886,5, 2861, 2648,5, 3018, 2938, 2941,5, 2955, 2674, 3026, 3008, 3185, 2672, 2900, 2982,5, 3179, 3078, 2706, , , , , , , , , , , , , , , , , , , , , , , , , , , , , , , , , , , , , , , , , , , , , , , , , , , , , , , , , , , , , , , , , , , , , , , , , , , , , , , , , , , , , 
286,111, 2497,5, 2472,5, 2771, 2855,5, 2668,5, 2747,5, 2786, 2915,5, 2987,5, 2585, 2505, 2446,5, 2490,5, 2803,5, 2943,5, 3013,5, 2923,5, 2449,5, 2422,5, 2206, 2742,5, 3049,5, 2839,5, 3154,5, 3083, 2954, 2390,5, 2355, 2750,5, 3209, 2904, 2957,5, 3284,5, 3065,5, 2967,5, 2701,5, 2299, 2843,5, 3244,5, 2865, 3007,5, 3172, 3162,5, 2989, 2725,5, 2424,5, 2946, 2991, 2879,5, 3064,5, 2860,5, 2703,5, 2695, 2780,5, 2898,5, 2891, 2868,5, 2811, 2996, 2835, 2820,5, 2830, 2669, 2867, 2976,5, 2888,5, 2693, 3059,5, 2970, 2941, 2943, 2697,5, 3085,5, 3092, 3171,5, 2653, 2917,5, 3054, 3164,5, 3101,5, 2742,5, , , , , , , , , , , , , , , , , , , , , , , , , , , , , , , , , , , , , , , , , , , , , , , , , , , , , , , , , , , , , , , , , , , , , , , , , , , , , , , , , , , , , 
287,909, 2549,5, 2538, 2828,5, 2904,5, 2673, 2824, 2802,5, 2995,5, 3048, 2623,5, 2498, 2529, 2508,5, 2832,5, 3026,5, 3055, 2933, 2492,5, 2422,5, 2237, 2790, 3125,5, 2904,5, 3171, 3121,5, 3007,5, 2439,5, 2480,5, 2775, 3273,5, 2979, 2968,5, 3381,5, 3130, 3024,5, 2753,5, 2398, 2876,5, 3251, 2928,5, 3051,5, 3207,5, 3290, 3002,5, 2734,5, 2504, 2940,5, 3031,5, 2917, 3126,5, 2907, 2704, 2732, 2851, 2917,5, 2895, 2973, 2877, 3049, 2842, 2833, 2879,5, 2673,5, 2939,5, 3022,5, 2936, 2715, 3051,5, 3030, 2992,5, 3068,5, 2786,5, 3122, 3081,5, 3182,5, 2701, 2947, 3098,5, 3278,5, 3162,5, 2763, , , , , , , , , , , , , , , , , , , , , , , , , , , , , , , , , , , , , , , , , , , , , , , , , , , , , , , , , , , , , , , , , , , , , , , , , , , , , , , , , , , , , 
289,705, 2542,5, 2555, 2856, 2931,5, 2743,5, 2878,5, 2870,5, 3042,5, 3044, 2720, 2571, 2565,5, 2570, 2837,5, 3043,5, 3057,5, 2979,5, 2504, 2472, 2299,5, 2833,5, 3189,5, 2943, 3241, 3166,5, 3010,5, 2423,5, 2475, 2802,5, 3302, 2981,5, 2954, 3406, 3183,5, 3041,5, 2744,5, 2417,5, 2893, 3297, 2857, 3044,5, 3232,5, 3237, 3033,5, 2750,5, 2525, 3038,5, 3085,5, 2971,5, 3204,5, 2902, 2761, 2749, 2845,5, 3027, 2967,5, 3005, 2944,5, 3067, 2934, 2853, 2953,5, 2709,5, 2944, 3052,5, 2987, 2819, 3134, 3088,5, 3100,5, 3066, 2798,5, 3169, 3157,5, 3275, 2734,5, 2974, 3155,5, 3290,5, 3169,5, 2777,5, , , , , , , , , , , , , , , , , , , , , , , , , , , , , , , , , , , , , , , , , , , , , , , , , , , , , , , , , , , , , , , , , , , , , , , , , , , , , , , , , , , , , 
291,5, 2609,5, 2580,5, 2881, 2947, 2792,5, 2852, 2844,5, 3068, 3068, 2715, 2628, 2593,5, 2634,5, 2908,5, 3063,5, 3110,5, 3026, 2496, 2513,5, 2319,5, 2886,5, 3138, 2983,5, 3231,5, 3253,5, 3076,5, 2474,5, 2507, 2838, 3306,5, 3038, 3088,5, 3442, 3228,5, 3080, 2786, 2429, 2911,5, 3364,5, 2945,5, 3136,5, 3261, 3277,5, 3088,5, 2765, 2525,5, 3072, 3104,5, 3037,5, 3134,5, 2962, 2836,5, 2831, 2864,5, 3007,5, 2959,5, 3022, 2929, 3134, 2915,5, 2850, 2969,5, 2739,5, 2982, 3080,5, 2994, 2817,5, 3118, 3125,5, 3074, 3091,5, 2758, 3183,5, 3178,5, 3281, 2791, 3059,5, 3179,5, 3352, 3204,5, 2823,5, , , , , , , , , , , , , , , , , , , , , , , , , , , , , , , , , , , , , , , , , , , , , , , , , , , , , , , , , , , , , , , , , , , , , , , , , , , , , , , , , , , , , 
293,297, 2662, 2647, 2916, 2988,5, 2822, 2901, 2866,5, 3054,5, 2997,5, 2764, 2668,5, 2637,5, 2626, 2962, 3127, 3123,5, 3062,5, 2538, 2574,5, 2336, 2882,5, 3272, 3029,5, 3291, 3243, 3094,5, 2481,5, 2521, 2891,5, 3369,5, 3000, 3106, 3553,5, 3217, 3024,5, 2819,5, 2494,5, 2950,5, 3414, 3010, 3141,5, 3319, 3333, 3100, 2799, 2578, 3068,5, 3124, 3034, 3184, 2992, 2800, 2860,5, 2895, 3016,5, 2980,5, 3076, 2994, 3203, 3004,5, 2935, 2986,5, 2759, 3001, 3163, 3081, 2847, 3185, 3122, 3118,5, 3082,5, 2783, 3187,5, 3178, 3320,5, 2811,5, 3077,5, 3207, 3370, 3249,5, 2866,5, , , , , , , , , , , , , , , , , , , , , , , , , , , , , , , , , , , , , , , , , , , , , , , , , , , , , , , , , , , , , , , , , , , , , , , , , , , , , , , , , , , , , 
295,092, 2736, 2648,5, 2955,5, 2999,5, 2824, 2892,5, 2895, 3080, 3100,5, 2813,5, 2730,5, 2720, 2671,5, 3012,5, 3175,5, 3125,5, 3079, 2543,5, 2641,5, 2408, 2979,5, 3338, 3068,5, 3313, 3312,5, 3141,5, 2476,5, 2569, 2942,5, 3389, 3112, 3144,5, 3553, 3335, 3117, 2835, 2512, 2920,5, 3415,5, 3097, 3193, 3377, 3410,5, 3142, 2811,5, 2583,5, 3171, 3178, 3116, 3304, 3057, 2874, 2869,5, 2947, 3036, 3046, 3066, 3034, 3235, 2990,5, 3002, 3031,5, 2823,5, 3018, 3145,5, 3113,5, 2821,5, 3222,5, 3191, 3206,5, 3171, 2827,5, 3226, 3246, 3396,5, 2831, 3082, 3246, 3400, 3272, 2875,5, , , , , , , , , , , , , , , , , , , , , , , , , , , , , , , , , , , , , , , , , , , , , , , , , , , , , , , , , , , , , , , , , , , , , , , , , , , , , , , , , , , , , 
296,886, 2749, 2677, 2995,5, 3049, 2822,5, 2882,5, 2920, 3063,5, 3021,5, 2835, 2759,5, 2804,5, 2784,5, 3052,5, 3220,5, 3159,5, 3107,5, 2541, 2653,5, 2449,5, 3049,5, 3287,5, 3121, 3378,5, 3326, 3168,5, 2519,5, 2592,5, 2881,5, 3435,5, 3142,5, 3191,5, 3558, 3419, 3149,5, 2834,5, 2561, 3014,5, 3484, 3071,5, 3287,5, 3417,5, 3454, 3177, 2829,5, 2650,5, 3177, 3160, 3120,5, 3344,5, 3100,5, 2912, 2938, 2910,5, 3041,5, 3050,5, 3134, 3101, 3285,5, 3077, 3012, 3033, 2849,5, 3017, 3146, 3126,5, 2846,5, 3272,5, 3160, 3207,5, 3163, 2885, 3141,5, 3236,5, 3361, 2810,5, 3146,5, 3257, 3412, 3322,5, 2952, , , , , , , , , , , , , , , , , , , , , , , , , , , , , , , , , , , , , , , , , , , , , , , , , , , , , , , , , , , , , , , , , , , , , , , , , , , , , , , , , , , , , 
298,682, 2769, 2712, 2977,5, 3025, 2800,5, 2884, 2872, 3030,5, 3008,5, 2833,5, 2787, 2752,5, 2740,5, 3105,5, 3192,5, 3158, 3079,5, 2502,5, 2647,5, 2486,5, 3054, 3347,5, 3163, 3393,5, 3344,5, 3185,5, 2513, 2622, 2942,5, 3402,5, 3165,5, 3203,5, 3626, 3438, 3198, 2886,5, 2582,5, 3025,5, 3432,5, 3098, 3286,5, 3485, 3475, 3220,5, 2901, 2654,5, 3147,5, 3205,5, 3174,5, 3323, 3106,5, 2930, 2936,5, 2917, 3002, 3045,5, 3089, 3043, 3265,5, 3033,5, 3033,5, 3073,5, 2821,5, 3014, 3110,5, 3093, 2862, 3245,5, 3196,5, 3201, 3209, 2826, 3071,5, 3232, 3294,5, 2833,5, 3104, 3232,5, 3364, 3298, 2922, , , , , , , , , , , , , , , , , , , , , , , , , , , , , , , , , , , , , , , , , , , , , , , , , , , , , , , , , , , , , , , , , , , , , , , , , , , , , , , , , , , , , 
300,476, 2733, 2694, 2932, 2950,5, 2799, 2817, 2822, 3004, 2961, 2788, 2738, 2727,5, 2710, 3070,5, 3164, 3176,5, 3052,5, 2487,5, 2625,5, 2413, 2985,5, 3346, 3142,5, 3403, 3274, 3117,5, 2504, 2518, 2857, 3388, 3050,5, 3189,5, 3560,5, 3378, 3136,5, 2786, 2521,5, 2966, 3363,5, 3095, 3262,5, 3413, 3401,5, 3176,5, 2826, 2559, 3110,5, 3179,5, 3068,5, 3296, 3099,5, 2942, 2864,5, 2882,5, 2982,5, 2974,5, 3055, 3035,5, 3183, 2997, 2950,5, 3051,5, 2747, 2963, 3021, 3037,5, 2784, 3188,5, 3120,5, 3032,5, 3156,5, 2776, 3065,5, 3151, 3349,5, 2775,5, 3056,5, 3153,5, 3331,5, 3256, 2860, , , , , , , , , , , , , , , , , , , , , , , , , , , , , , , , , , , , , , , , , , , , , , , , , , , , , , , , , , , , , , , , , , , , , , , , , , , , , , , , , , , , , 
302,269, 2657,5, 2622, 2859,5, 2911,5, 2715,5, 2810,5, 2711,5, 2906, 2895,5, 2781,5, 2682, 2649, 2638, 2996, 3078,5, 3058, 2974,5, 2479, 2570, 2359,5, 2925,5, 3198, 3078, 3325, 3165,5, 3037, 2435, 2444, 2871,5, 3329,5, 3043,5, 3180,5, 3514, 3285, 3075,5, 2745, 2422,5, 2868,5, 3298,5, 3026,5, 3189,5, 3336,5, 3340, 3174, 2756, 2544, 3027, 3098, 2996,5, 3242,5, 3069, 2832, 2820,5, 2809, 2940, 2902,5, 2986,5, 2958, 3116,5, 2915,5, 2921,5, 2964, 2692,5, 2914,5, 2925,5, 3004, 2715, 3088,5, 3064, 3074,5, 3031,5, 2740,5, 2991,5, 3097, 3253, 2693, 3025,5, 3083, 3243, 3113,5, 2758,5, , , , , , , , , , , , , , , , , , , , , , , , , , , , , , , , , , , , , , , , , , , , , , , , , , , , , , , , , , , , , , , , , , , , , , , , , , , , , , , , , , , , , 
304,062, 2556, 2561, 2825, 2871, 2729,5, 2730,5, 2699,5, 2847,5, 2871, 2709, 2625,5, 2633, 2617,5, 2927, 2967,5, 3020,5, 2914,5, 2394,5, 2461, 2298,5, 2848,5, 3161, 2961, 3249,5, 3131,5, 3024, 2398, 2353, 2775, 3278,5, 2956,5, 3092, 3421, 3238, 3002, 2683, 2347, 2847,5, 3250, 2929, 3116,5, 3305, 3263,5, 3048,5, 2676,5, 2478, 2960, 2986,5, 2951,5, 3173,5, 2937, 2769,5, 2739,5, 2754,5, 2803, 2823, 2829, 2822, 3017, 2834,5, 2816, 2811,5, 2618, 2777,5, 2883,5, 2849,5, 2649,5, 2996, 2959,5, 2989, 2953,5, 2665,5, 2882,5, 3011,5, 3140, 2642,5, 2941,5, 2999,5, 3156, 3045,5, 2720, , , , , , , , , , , , , , , , , , , , , , , , , , , , , , , , , , , , , , , , , , , , , , , , , , , , , , , , , , , , , , , , , , , , , , , , , , , , , , , , , , , , , 
305,857, 2518,5, 2472,5, 2762, 2843,5, 2699, 2696,5, 2664, 2808,5, 2817,5, 2664,5, 2557, 2562, 2572,5, 2917, 2991, 2967, 2889,5, 2335,5, 2406,5, 2261, 2782, 3166,5, 2964,5, 3145, 3068, 2933, 2337,5, 2291,5, 2760,5, 3214, 2936, 2999, 3321,5, 3138, 2965, 2667, 2324, 2765,5, 3191, 2871,5, 3006,5, 3149,5, 3181,5, 2977,5, 2617, 2385, 2894,5, 2933,5, 2894,5, 3073,5, 2898, 2721,5, 2650, 2687, 2748, 2793,5, 2815,5, 2732, 2977, 2750, 2716,5, 2777,5, 2559, 2709, 2735,5, 2845, 2593, 2945, 2856,5, 2876,5, 2869,5, 2573, 2848,5, 2895,5, 3061, 2614, 2810,5, 2945,5, 3054, 3003,5, 2604,5, , , , , , , , , , , , , , , , , , , , , , , , , , , , , , , , , , , , , , , , , , , , , , , , , , , , , , , , , , , , , , , , , , , , , , , , , , , , , , , , , , , , , 
307,649, 2449, 2450,5, 2747,5, 2816, 2680, 2701, 2654,5, 2745, 2754,5, 2642,5, 2531, 2508,5, 2517,5, 2884, 2977,5, 2919,5, 2806,5, 2388,5, 2343,5, 2232,5, 2786,5, 3124,5, 2921, 3123,5, 2997,5, 2912,5, 2319, 2268, 2760, 3220, 2919,5, 3005, 3337,5, 3091,5, 2999,5, 2543,5, 2309, 2756,5, 3134, 2840, 2996, 3121,5, 3199, 2912, 2562, 2423, 2860, 2880, 2848, 3018, 2827, 2644, 2595, 2681,5, 2720,5, 2728,5, 2775, 2731, 2941, 2729, 2716,5, 2768,5, 2488,5, 2695,5, 2750,5, 2765,5, 2581, 2959,5, 2843, 2820, 2878, 2579,5, 2799, 2845,5, 3044,5, 2551, 2811,5, 2858, 3020,5, 2977, 2544, , , , , , , , , , , , , , , , , , , , , , , , , , , , , , , , , , , , , , , , , , , , , , , , , , , , , , , , , , , , , , , , , , , , , , , , , , , , , , , , , , , , , 
309,441, 2387,5, 2447,5, 2693,5, 2765,5, 2661, 2693, 2608, 2748,5, 2716,5, 2568,5, 2480, 2458,5, 2535, 2857, 2901,5, 2877, 2809,5, 2320, 2303, 2215, 2771,5, 3088,5, 2934,5, 3108, 3043,5, 2848, 2296, 2257,5, 2691, 3204,5, 2906, 2957,5, 3334, 3113, 2890,5, 2591,5, 2267,5, 2696,5, 3106, 2816, 2938,5, 3141,5, 3170, 2909,5, 2561, 2409, 2836,5, 2837, 2739,5, 2976, 2841, 2664,5, 2647,5, 2599, 2719,5, 2720,5, 2747, 2762,5, 2869,5, 2705, 2720, 2735,5, 2478, 2653, 2698,5, 2721, 2523, 2850,5, 2737,5, 2808,5, 2810, 2508, 2764,5, 2783,5, 2977,5, 2503, 2716, 2870,5, 2928, 2883, 2565,5, , , , , , , , , , , , , , , , , , , , , , , , , , , , , , , , , , , , , , , , , , , , , , , , , , , , , , , , , , , , , , , , , , , , , , , , , , , , , , , , , , , , , 
311,235, 2354,5, 2344,5, 2643, 2725, 2616,5, 2640,5, 2565,5, 2708, 2731,5, 2518, 2476,5, 2451,5, 2517,5, 2836, 2895,5, 2850,5, 2818,5, 2289, 2283,5, 2179,5, 2722, 3095,5, 2904, 3061, 2999,5, 2842,5, 2270,5, 2177,5, 2720, 3143,5, 2871,5, 2943, 3299,5, 3087, 2886,5, 2552, 2238, 2699, 3074, 2749, 2912, 3126,5, 3079,5, 2870,5, 2519, 2357, 2817,5, 2807,5, 2717,5, 2991, 2838, 2663, 2574,5, 2606,5, 2685,5, 2725,5, 2719, 2656, 2845,5, 2709, 2693, 2689,5, 2459,5, 2623, 2700, 2705,5, 2492,5, 2773,5, 2761, 2779,5, 2797, 2510, 2714,5, 2784, 2950, 2484,5, 2700,5, 2800, 2937,5, 2881,5, 2565,5, , , , , , , , , , , , , , , , , , , , , , , , , , , , , , , , , , , , , , , , , , , , , , , , , , , , , , , , , , , , , , , , , , , , , , , , , , , , , , , , , , , , , 
313,026, 2331, 2349, 2608,5, 2665,5, 2586, 2598,5, 2558, 2655,5, 2710, 2504, 2376,5, 2381,5, 2498, 2815,5, 2787,5, 2847, 2729, 2303,5, 2275, 2102,5, 2640,5, 3007, 2868,5, 3041,5, 2935, 2800,5, 2197, 2138,5, 2628,5, 3057,5, 2844, 2879,5, 3178, 3000, 2832,5, 2548,5, 2153, 2673,5, 3012, 2772, 2915, 3018,5, 3020, 2860,5, 2433,5, 2302,5, 2775, 2724,5, 2680,5, 2895, 2764,5, 2598,5, 2535,5, 2571, 2676,5, 2625,5, 2659,5, 2678, 2826,5, 2652, 2616, 2661,5, 2419,5, 2539, 2691, 2668, 2438,5, 2784,5, 2736, 2719, 2752,5, 2500, 2678,5, 2744, 2924,5, 2440,5, 2656,5, 2772, 2892,5, 2777,5, 2515, , , , , , , , , , , , , , , , , , , , , , , , , , , , , , , , , , , , , , , , , , , , , , , , , , , , , , , , , , , , , , , , , , , , , , , , , , , , , , , , , , , , , 
314,817, 2241,5, 2271,5, 2563,5, 2637, 2485,5, 2528,5, 2502,5, 2679,5, 2629, 2434, 2372,5, 2315, 2420,5, 2698,5, 2781, 2802,5, 2746, 2240, 2206, 2061, 2620,5, 2946, 2792, 3004, 2932, 2794, 2248,5, 2100, 2562,5, 3008, 2739,5, 2842, 3189,5, 2948,5, 2749, 2506, 2124,5, 2586,5, 3004, 2676, 2851, 2987,5, 3015,5, 2812, 2426, 2225, 2709,5, 2715, 2640, 2881,5, 2718, 2568,5, 2508,5, 2502, 2577,5, 2630, 2651, 2553,5, 2757,5, 2576,5, 2588, 2634,5, 2375, 2486, 2598, 2621,5, 2406, 2759,5, 2725, 2713, 2697,5, 2483,5, 2623,5, 2725,5, 2870, 2438, 2664, 2763,5, 2875,5, 2808,5, 2477, , , , , , , , , , , , , , , , , , , , , , , , , , , , , , , , , , , , , , , , , , , , , , , , , , , , , , , , , , , , , , , , , , , , , , , , , , , , , , , , , , , , , 
316,607, 2257, 2256, 2532, 2576, 2455, 2492, 2422,5, 2589, 2626,5, 2319,5, 2271, 2299, 2357, 2623,5, 2776, 2806,5, 2667,5, 2222,5, 2159, 1972, 2564,5, 2856, 2750, 2964,5, 2909,5, 2716, 2167,5, 2081,5, 2522, 2962,5, 2699, 2777, 3130,5, 2921,5, 2754,5, 2469, 2046, 2546, 2924,5, 2569,5, 2831,5, 2926,5, 2973, 2789, 2451,5, 2239, 2671, 2674, 2649,5, 2845, 2652,5, 2513, 2465, 2451,5, 2538,5, 2574, 2595, 2534, 2712, 2560, 2538, 2593, 2338,5, 2543, 2606, 2611, 2381,5, 2771,5, 2649,5, 2674, 2704, 2449,5, 2666, 2737,5, 2904, 2389, 2641, 2677,5, 2837,5, 2761,5, 2460,5, , , , , , , , , , , , , , , , , , , , , , , , , , , , , , , , , , , , , , , , , , , , , , , , , , , , , , , , , , , , , , , , , , , , , , , , , , , , , , , , , , , , , 
318,399, 2201, 2185, 2426,5, 2523,5, 2391,5, 2421,5, 2427, 2606,5, 2587, 2294, 2224, 2178,5, 2292,5, 2517,5, 2697,5, 2727, 2644,5, 2184,5, 2068,5, 1956,5, 2518, 2818, 2720, 2837, 2873,5, 2706,5, 2133, 2003, 2440, 2894, 2616,5, 2675,5, 3081, 2877,5, 2732, 2459,5, 2027,5, 2515,5, 2888, 2588, 2750,5, 2935,5, 2919, 2726, 2388, 2148, 2632, 2682,5, 2626,5, 2812,5, 2586, 2441,5, 2398,5, 2433, 2526, 2572,5, 2603,5, 2496, 2694, 2511, 2514,5, 2557, 2311, 2442, 2528,5, 2572,5, 2381,5, 2733, 2586, 2630, 2581,5, 2378, 2604,5, 2671,5, 2855,5, 2355, 2595, 2690,5, 2824,5, 2720, 2403,5, , , , , , , , , , , , , , , , , , , , , , , , , , , , , , , , , , , , , , , , , , , , , , , , , , , , , , , , , , , , , , , , , , , , , , , , , , , , , , , , , , , , , 
320,189, 2186, 2160, 2384, 2447,5, 2339, 2378, 2425, 2526, 2554,5, 2263,5, 2174,5, 2205,5, 2197,5, 2456, 2622, 2652, 2630,5, 2164, 2036,5, 1927,5, 2426, 2801, 2665,5, 2928,5, 2791, 2688,5, 2132, 1985,5, 2394,5, 2821,5, 2594,5, 2578,5, 2983,5, 2806,5, 2686,5, 2464, 1997,5, 2471,5, 2847,5, 2539,5, 2692, 2894,5, 2876,5, 2691,5, 2390, 2082,5, 2589, 2628,5, 2564, 2791, 2570,5, 2394, 2337, 2438, 2469,5, 2531,5, 2531, 2496, 2659,5, 2450, 2460,5, 2525,5, 2304,5, 2446,5, 2531, 2596,5, 2375,5, 2657, 2605,5, 2626, 2639,5, 2407,5, 2576, 2654,5, 2773, 2327, 2557,5, 2656,5, 2783, 2731,5, 2407,5, , , , , , , , , , , , , , , , , , , , , , , , , , , , , , , , , , , , , , , , , , , , , , , , , , , , , , , , , , , , , , , , , , , , , , , , , , , , , , , , , , , , , 
321,979, 2128, 2127,5, 2378,5, 2457, 2313, 2383, 2345, 2509, 2488, 2218,5, 2079,5, 2137,5, 2173,5, 2437,5, 2612,5, 2583, 2575, 2093,5, 2020, 1867,5, 2425,5, 2732, 2580, 2828,5, 2754,5, 2643,5, 2126, 1968, 2338, 2811,5, 2522, 2583, 2990,5, 2749, 2643, 2353,5, 1947,5, 2444,5, 2797, 2482, 2647, 2777, 2882,5, 2695,5, 2362,5, 2061, 2548,5, 2593, 2513,5, 2728, 2556,5, 2341, 2325, 2408,5, 2436, 2476,5, 2535, 2494,5, 2597, 2434, 2403,5, 2482,5, 2288,5, 2375, 2507, 2510, 2292, 2646,5, 2585,5, 2593,5, 2592, 2313, 2528,5, 2593,5, 2734,5, 2279, 2509,5, 2607,5, 2771, 2699,5, 2384,5, , , , , , , , , , , , , , , , , , , , , , , , , , , , , , , , , , , , , , , , , , , , , , , , , , , , , , , , , , , , , , , , , , , , , , , , , , , , , , , , , , , , , 
323,768, 2120, 2066,5, 2373, 2401, 2289,5, 2335, 2289, 2471, 2515,5, 2185, 2076,5, 2104,5, 2111, 2372, 2524, 2584, 2542, 2084, 2010,5, 1872,5, 2304,5, 2662,5, 2533, 2781,5, 2736, 2596, 2103, 1989, 2302, 2748, 2502,5, 2559, 2969,5, 2709, 2593,5, 2369,5, 1915,5, 2388,5, 2806,5, 2411,5, 2630, 2782, 2813, 2643,5, 2337, 2058,5, 2493,5, 2527,5, 2470, 2670,5, 2495, 2296,5, 2294,5, 2384,5, 2410, 2451,5, 2488,5, 2391,5, 2605,5, 2426,5, 2415,5, 2479, 2280,5, 2358, 2464, 2437,5, 2292,5, 2648,5, 2497,5, 2539, 2577,5, 2317,5, 2556,5, 2596,5, 2728,5, 2266,5, 2503,5, 2569, 2678,5, 2629, 2356, , , , , , , , , , , , , , , , , , , , , , , , , , , , , , , , , , , , , , , , , , , , , , , , , , , , , , , , , , , , , , , , , , , , , , , , , , , , , , , , , , , , , 
325,556, 2090, 2071, 2329, 2417,5, 2262, 2304,5, 2251, 2433,5, 2471, 2209, 2102,5, 2088, 2052, 2363,5, 2514, 2533,5, 2489, 2079, 1980, 1838,5, 2303,5, 2648,5, 2529,5, 2740, 2679,5, 2596,5, 2090,5, 1942, 2312, 2694,5, 2500,5, 2533,5, 2901, 2655, 2528, 2354, 1903,5, 2383,5, 2730,5, 2439, 2627, 2745, 2774, 2613, 2302,5, 1998,5, 2461, 2547,5, 2521,5, 2665,5, 2497,5, 2302, 2297,5, 2349,5, 2392, 2430,5, 2448, 2411, 2581, 2353, 2378,5, 2446, 2234,5, 2354,5, 2459, 2420,5, 2263, 2593, 2510,5, 2507,5, 2509, 2264, 2495,5, 2504,5, 2730,5, 2279, 2492,5, 2571,5, 2699, 2658,5, 2343,5, , , , , , , , , , , , , , , , , , , , , , , , , , , , , , , , , , , , , , , , , , , , , , , , , , , , , , , , , , , , , , , , , , , , , , , , , , , , , , , , , , , , , 
327,347, 2109, 2104, 2334, 2378, 2222,5, 2309,5, 2286, 2388, 2425,5, 2182, 2085,5, 2076, 2067,5, 2325, 2498, 2498, 2466,5, 2050, 2025, 1840, 2382, 2621, 2535, 2743,5, 2702,5, 2579, 2055,5, 1976,5, 2312,5, 2726, 2499,5, 2546,5, 2863,5, 2675, 2547,5, 2303,5, 1920,5, 2386,5, 2736,5, 2448,5, 2555, 2775, 2757,5, 2595,5, 2341, 2034,5, 2480,5, 2499, 2479, 2650,5, 2491, 2281,5, 2250,5, 2366,5, 2353,5, 2415,5, 2425, 2369, 2586, 2377, 2327,5, 2442, 2224,5, 2351,5, 2430,5, 2425,5, 2254,5, 2600, 2511,5, 2484, 2510,5, 2329, 2508,5, 2503, 2761,5, 2246,5, 2439,5, 2522, 2660, 2647,5, 2319, , , , , , , , , , , , , , , , , , , , , , , , , , , , , , , , , , , , , , , , , , , , , , , , , , , , , , , , , , , , , , , , , , , , , , , , , , , , , , , , , , , , , 
329,135, 2112,5, 2100, 2338, 2390,5, 2224,5, 2250, 2251,5, 2359,5, 2418, 2170, 2123,5, 2096,5, 2059, 2308, 2481, 2526,5, 2521, 2068, 2007,5, 1855,5, 2343, 2631,5, 2426, 2725,5, 2653, 2492, 2045, 1959,5, 2350,5, 2684,5, 2446,5, 2499,5, 2896,5, 2660, 2535, 2291,5, 1913,5, 2363, 2773, 2424, 2596,5, 2760,5, 2781,5, 2592,5, 2301, 2000,5, 2448,5, 2458, 2467, 2698,5, 2453,5, 2269,5, 2275, 2347, 2385,5, 2409,5, 2436, 2391,5, 2552,5, 2377,5, 2348, 2405, 2223, 2288,5, 2371,5, 2454, 2239, 2517, 2487,5, 2493, 2569, 2275,5, 2481,5, 2523,5, 2678,5, 2248, 2405, 2499,5, 2674, 2604, 2318, , , , , , , , , , , , , , , , , , , , , , , , , , , , , , , , , , , , , , , , , , , , , , , , , , , , , , , , , , , , , , , , , , , , , , , , , , , , , , , , , , , , , 
330,923, 2146,5, 2057, 2351,5, 2368, 2219, 2198, 2234, 2387, 2384,5, 2195,5, 2070, 2121, 2069,5, 2283,5, 2447,5, 2493, 2446, 2034,5, 2004, 1835,5, 2365, 2605,5, 2457, 2646,5, 2665,5, 2541,5, 2006,5, 1972,5, 2308, 2695, 2446,5, 2489,5, 2879,5, 2657,5, 2502, 2260,5, 1903,5, 2368, 2713,5, 2402, 2605, 2740,5, 2723, 2533, 2284,5, 1978,5, 2416, 2498,5, 2413, 2646, 2508, 2271,5, 2238, 2328, 2359,5, 2365,5, 2391, 2302, 2521,5, 2298, 2384,5, 2422,5, 2214, 2304, 2362, 2443,5, 2255, 2550,5, 2428,5, 2455,5, 2474, 2258, 2425, 2515, 2628, 2216,5, 2442,5, 2533, 2639, 2596, 2314, , , , , , , , , , , , , , , , , , , , , , , , , , , , , , , , , , , , , , , , , , , , , , , , , , , , , , , , , , , , , , , , , , , , , , , , , , , , , , , , , , , , , 
332,71, 2098, 2049,5, 2318, 2368,5, 2156, 2243, 2221, 2366,5, 2361, 2173,5, 2118, 2098, 2063, 2287,5, 2474,5, 2457, 2420, 2030, 2012,5, 1841,5, 2337,5, 2611, 2431, 2678,5, 2592, 2537,5, 2006,5, 1984,5, 2306,5, 2677,5, 2418, 2490, 2886, 2643,5, 2494,5, 2290, 1913,5, 2310,5, 2688,5, 2382, 2530,5, 2720,5, 2738,5, 2511, 2306,5, 1975,5, 2382, 2496, 2376,5, 2640, 2420,5, 2243,5, 2203, 2319, 2298, 2352, 2413, 2329,5, 2425, 2331, 2317, 2441, 2202,5, 2316,5, 2367, 2398, 2206, 2552,5, 2451,5, 2466, 2489, 2235,5, 2425, 2508, 2625, 2236, 2453,5, 2532, 2629,5, 2632, 2293, , , , , , , , , , , , , , , , , , , , , , , , , , , , , , , , , , , , , , , , , , , , , , , , , , , , , , , , , , , , , , , , , , , , , , , , , , , , , , , , , , , , , 
334,497, 2124,5, 2099,5, 2306,5, 2372,5, 2204, 2209, 2214, 2279,5, 2370,5, 2209,5, 2114,5, 2034,5, 2101, 2292,5, 2451,5, 2453,5, 2425,5, 2020,5, 2022, 1880, 2329, 2635, 2449,5, 2622,5, 2608, 2491,5, 2013,5, 1938,5, 2291, 2658, 2386, 2433, 2875, 2612, 2470,5, 2279,5, 1924, 2332,5, 2669,5, 2399,5, 2526, 2721, 2713, 2512,5, 2220,5, 2031,5, 2413,5, 2455,5, 2429,5, 2590, 2395,5, 2260,5, 2201,5, 2330,5, 2274, 2370, 2386, 2339, 2502,5, 2353, 2331, 2371,5, 2192,5, 2238, 2386,5, 2380, 2239,5, 2521,5, 2409,5, 2459, 2443,5, 2267,5, 2385,5, 2470,5, 2630,5, 2192, 2403,5, 2487, 2601, 2602, 2310, , , , , , , , , , , , , , , , , , , , , , , , , , , , , , , , , , , , , , , , , , , , , , , , , , , , , , , , , , , , , , , , , , , , , , , , , , , , , , , , , , , , , 
336,286, 2112,5, 2065,5, 2245, 2336,5, 2207,5, 2201,5, 2180,5, 2327, 2345,5, 2227, 2107,5, 2075, 2046,5, 2263,5, 2419,5, 2415, 2441, 1968,5, 2084, 1870,5, 2328, 2562,5, 2411, 2638, 2586,5, 2453, 2042, 1951,5, 2278, 2608,5, 2397, 2422,5, 2835, 2601, 2431, 2272,5, 1940,5, 2267,5, 2660, 2376, 2473,5, 2651, 2726, 2507,5, 2239, 1948,5, 2368,5, 2411,5, 2392,5, 2530,5, 2367, 2226,5, 2165,5, 2282,5, 2275,5, 2296,5, 2341,5, 2283,5, 2416, 2316,5, 2299, 2366, 2182, 2250,5, 2376,5, 2362, 2166,5, 2505,5, 2452, 2418, 2430, 2239,5, 2399, 2424,5, 2633, 2158, 2385,5, 2457, 2557, 2547, 2236, , , , , , , , , , , , , , , , , , , , , , , , , , , , , , , , , , , , , , , , , , , , , , , , , , , , , , , , , , , , , , , , , , , , , , , , , , , , , , , , , , , , , 
338,072, 2085,5, 2050, 2329, 2329, 2155,5, 2183, 2152,5, 2278,5, 2334,5, 2198, 2063,5, 2081, 2045,5, 2296,5, 2374,5, 2444,5, 2394, 1992, 2011,5, 1823,5, 2345, 2552, 2373, 2625,5, 2597, 2479, 1997,5, 1943, 2277, 2635,5, 2419,5, 2404,5, 2757,5, 2576, 2483, 2271, 1911, 2298, 2651,5, 2337,5, 2520, 2685, 2672, 2512, 2217,5, 1955,5, 2345, 2358,5, 2372,5, 2593, 2385, 2219,5, 2164, 2281,5, 2298,5, 2320, 2336, 2295,5, 2411, 2270,5, 2290, 2319, 2154,5, 2253, 2299,5, 2383,5, 2129,5, 2508, 2409, 2383, 2419, 2210,5, 2352, 2420,5, 2644, 2166,5, 2425,5, 2408, 2534,5, 2569,5, 2196,5, , , , , , , , , , , , , , , , , , , , , , , , , , , , , , , , , , , , , , , , , , , , , , , , , , , , , , , , , , , , , , , , , , , , , , , , , , , , , , , , , , , , , 
339,858, 2168, 2054, 2316, 2325,5, 2152,5, 2185,5, 2190, 2329,5, 2306,5, 2177,5, 2105, 2073, 2064, 2256, 2385,5, 2440, 2350,5, 1979,5, 1999,5, 1818,5, 2321, 2584,5, 2395,5, 2573, 2547, 2417, 1994,5, 1965, 2179, 2589, 2387, 2455, 2813,5, 2580,5, 2421, 2249, 1892, 2282, 2656, 2339,5, 2496, 2665, 2654,5, 2467,5, 2187,5, 1967, 2342,5, 2416, 2389,5, 2523,5, 2377,5, 2212, 2142, 2241,5, 2248,5, 2326, 2326,5, 2295, 2394,5, 2253,5, 2293, 2341,5, 2148,5, 2221,5, 2309, 2348, 2144, 2492, 2319,5, 2389, 2445, 2231, 2353,5, 2408,5, 2586,5, 2142,5, 2427,5, 2423,5, 2554,5, 2539,5, 2224,5, , , , , , , , , , , , , , , , , , , , , , , , , , , , , , , , , , , , , , , , , , , , , , , , , , , , , , , , , , , , , , , , , , , , , , , , , , , , , , , , , , , , , 
341,644, 2104, 1992, 2250, 2272,5, 2126, 2144,5, 2131, 2221,5, 2264, 2199, 2055,5, 2050, 2037, 2232,5, 2338, 2352, 2344, 1955, 2028, 1810,5, 2297,5, 2504, 2369,5, 2547,5, 2491,5, 2414,5, 1958, 1969,5, 2228, 2564,5, 2365, 2397, 2693, 2504, 2391, 2219,5, 1886,5, 2234, 2608, 2315,5, 2454,5, 2618, 2606,5, 2421, 2181, 1916, 2302,5, 2366,5, 2358, 2465,5, 2319, 2187,5, 2137,5, 2216, 2206, 2274, 2291, 2240, 2412, 2257, 2188,5, 2308,5, 2102, 2212, 2261,5, 2310, 2149,5, 2406,5, 2321, 2355, 2349, 2192, 2320,5, 2342, 2540,5, 2105, 2339, 2325,5, 2487, 2483,5, 2186, , , , , , , , , , , , , , , , , , , , , , , , , , , , , , , , , , , , , , , , , , , , , , , , , , , , , , , , , , , , , , , , , , , , , , , , , , , , , , , , , , , , , 
343,429, 2093,5, 2018,5, 2250,5, 2247, 2111,5, 2137, 2121,5, 2218, 2285, 2186, 2065, 2070, 1997,5, 2165, 2327,5, 2334,5, 2348, 1933, 1984, 1794,5, 2256, 2502,5, 2348, 2552, 2522, 2413, 1980,5, 1940, 2195,5, 2526, 2346,5, 2351, 2719,5, 2494,5, 2378, 2236, 1871,5, 2226,5, 2614, 2286,5, 2438,5, 2582,5, 2580,5, 2438,5, 2151,5, 1928,5, 2309, 2359,5, 2308,5, 2500, 2304,5, 2166,5, 2146, 2198, 2202,5, 2246,5, 2309,5, 2253,5, 2374, 2209,5, 2190, 2339, 2113,5, 2177,5, 2250,5, 2315, 2069, 2404,5, 2299, 2319, 2400,5, 2115, 2296, 2342,5, 2557, 2141,5, 2350, 2409, 2498, 2495, 2147,5, , , , , , , , , , , , , , , , , , , , , , , , , , , , , , , , , , , , , , , , , , , , , , , , , , , , , , , , , , , , , , , , , , , , , , , , , , , , , , , , , , , , , 
345,214, 2072,5, 1986, 2222, 2228,5, 2116, 2114, 2119,5, 2229, 2246,5, 2143, 2035, 2014, 2049,5, 2167, 2340,5, 2367,5, 2298, 1939,5, 1971, 1789,5, 2254, 2522, 2371, 2534,5, 2478,5, 2403, 1945,5, 1905, 2155,5, 2527, 2373,5, 2345,5, 2761,5, 2505,5, 2437, 2160, 1869, 2235, 2610,5, 2287,5, 2450, 2615, 2611,5, 2385,5, 2140, 1882,5, 2280, 2307, 2292,5, 2496, 2336,5, 2139,5, 2137,5, 2251, 2195,5, 2248, 2303, 2257, 2344,5, 2207, 2195, 2278, 2094,5, 2148, 2260,5, 2289, 2105,5, 2381, 2323,5, 2304, 2359, 2177, 2302,5, 2321, 2552, 2129,5, 2272, 2341,5, 2508,5, 2466,5, 2132,5, , , , , , , , , , , , , , , , , , , , , , , , , , , , , , , , , , , , , , , , , , , , , , , , , , , , , , , , , , , , , , , , , , , , , , , , , , , , , , , , , , , , , 
346,999, 2070, 1989,5, 2233, 2246, 2092,5, 2081, 2089,5, 2184,5, 2259,5, 2130, 2009,5, 1968, 1990,5, 2206, 2306,5, 2339, 2291,5, 1878, 1918,5, 1771, 2221,5, 2460,5, 2334,5, 2522,5, 2474, 2434,5, 1931, 1903, 2172,5, 2514, 2299, 2390, 2700,5, 2492,5, 2386, 2135,5, 1817, 2234, 2544, 2296,5, 2405, 2582, 2559, 2399,5, 2168, 1867, 2311,5, 2315,5, 2284, 2467, 2344,5, 2126,5, 2077, 2159,5, 2167, 2256, 2271,5, 2202, 2338,5, 2161,5, 2201,5, 2298,5, 2087, 2164,5, 2218,5, 2272,5, 2079,5, 2357, 2299, 2278, 2342,5, 2095, 2289,5, 2290,5, 2503,5, 2088,5, 2329, 2364,5, 2447, 2468,5, 2167,5, , , , , , , , , , , , , , , , , , , , , , , , , , , , , , , , , , , , , , , , , , , , , , , , , , , , , , , , , , , , , , , , , , , , , , , , , , , , , , , , , , , , , 
348,785, 2053, 1919,5, 2176, 2232,5, 2043, 2126, 2061, 2199, 2268, 2122,5, 1994, 1958, 1995, 2164,5, 2306,5, 2356, 2312, 1886,5, 1905, 1745, 2216,5, 2481, 2332, 2542, 2468, 2393, 1946, 1884, 2127,5, 2513, 2338, 2357,5, 2674,5, 2511,5, 2325,5, 2178, 1825,5, 2212, 2566,5, 2284,5, 2398,5, 2572, 2586,5, 2386, 2084,5, 1869,5, 2312, 2321,5, 2244,5, 2433,5, 2289,5, 2145, 2104, 2182,5, 2167,5, 2212,5, 2277,5, 2232,5, 2343,5, 2175,5, 2182, 2258,5, 2108, 2131,5, 2229,5, 2272, 2086,5, 2409,5, 2294,5, 2307, 2346, 2116,5, 2258, 2337, 2476, 2097, 2280, 2366,5, 2444,5, 2454, 2145, , , , , , , , , , , , , , , , , , , , , , , , , , , , , , , , , , , , , , , , , , , , , , , , , , , , , , , , , , , , , , , , , , , , , , , , , , , , , , , , , , , , , 
350,569, 2062,5, 1972, 2175, 2191,5, 2104,5, 2080,5, 2037,5, 2180,5, 2235,5, 2132,5, 1973,5, 1978, 1963, 2154, 2324,5, 2314,5, 2293, 1892, 1903,5, 1775, 2184,5, 2465, 2306, 2514,5, 2466, 2323, 1913,5, 1867, 2132, 2457, 2295,5, 2319,5, 2701, 2447,5, 2341,5, 2140,5, 1783, 2196, 2570, 2266, 2389, 2514, 2557, 2396, 2125, 1875,5, 2265,5, 2313, 2280, 2468,5, 2291, 2126,5, 2050,5, 2124, 2123,5, 2262,5, 2256,5, 2194, 2298,5, 2118, 2156,5, 2233, 2068, 2142,5, 2234,5, 2234,5, 2064,5, 2380,5, 2315, 2265, 2348, 2098,5, 2297,5, 2312,5, 2480,5, 2091,5, 2264, 2350, 2449,5, 2444, 2143,5, , , , , , , , , , , , , , , , , , , , , , , , , , , , , , , , , , , , , , , , , , , , , , , , , , , , , , , , , , , , , , , , , , , , , , , , , , , , , , , , , , , , , 
352,352, 2027,5, 1939, 2172, 2229,5, 2060, 2065, 2110, 2180, 2223, 2108,5, 1954, 1966, 1947, 2161,5, 2298,5, 2277,5, 2299, 1891, 1900, 1737,5, 2179, 2466, 2341, 2452, 2415,5, 2331,5, 1921, 1855, 2144, 2471,5, 2287,5, 2282,5, 2678,5, 2452, 2329, 2159, 1777, 2201,5, 2529,5, 2227, 2354,5, 2553, 2552,5, 2366, 2108,5, 1818,5, 2278, 2315, 2267, 2433,5, 2256, 2082, 2034, 2177,5, 2177, 2181,5, 2219,5, 2205,5, 2320,5, 2132,5, 2163,5, 2256, 2091,5, 2091, 2211,5, 2258, 2062,5, 2344, 2272,5, 2286, 2298,5, 2113,5, 2249,5, 2314, 2467,5, 2038,5, 2242, 2325, 2418,5, 2485, 2141, , , , , , , , , , , , , , , , , , , , , , , , , , , , , , , , , , , , , , , , , , , , , , , , , , , , , , , , , , , , , , , , , , , , , , , , , , , , , , , , , , , , , 
354,136, 2021, 1931, 2177,5, 2193, 2076,5, 2100,5, 2082,5, 2197, 2188,5, 2068,5, 1944, 1938,5, 1896, 2118, 2298, 2338,5, 2305, 1895, 1864, 1755,5, 2206, 2442, 2264,5, 2506,5, 2440,5, 2333, 1869, 1830, 2153, 2472, 2281,5, 2339, 2665,5, 2407, 2315,5, 2165,5, 1796, 2176, 2557, 2227,5, 2424,5, 2521, 2605, 2381,5, 2119, 1861, 2249, 2322, 2275, 2429, 2282,5, 2115, 2093, 2139,5, 2155,5, 2187, 2277,5, 2220, 2339, 2147,5, 2146,5, 2260, 2067, 2076,5, 2201, 2265, 2097,5, 2395,5, 2275,5, 2283, 2275,5, 2125, 2282,5, 2285, 2453, 2077, 2251,5, 2320, 2450,5, 2415,5, 2138,5, , , , , , , , , , , , , , , , , , , , , , , , , , , , , , , , , , , , , , , , , , , , , , , , , , , , , , , , , , , , , , , , , , , , , , , , , , , , , , , , , , , , , 
355,919, 1987, 1904, 2163,5, 2215,5, 2038, 2039, 2057, 2177,5, 2186,5, 2048,5, 1972, 1920, 1906,5, 2112,5, 2217,5, 2324, 2261,5, 1900,5, 1882, 1767,5, 2192, 2436,5, 2310, 2489, 2430,5, 2329, 1887,5, 1876,5, 2112, 2447,5, 2296, 2326, 2644, 2441, 2312,5, 2145,5, 1792,5, 2173, 2522, 2233,5, 2388,5, 2531, 2568,5, 2351,5, 2098, 1835, 2273, 2311, 2217,5, 2421, 2295,5, 2083, 2045, 2181,5, 2145, 2243,5, 2260, 2202,5, 2332, 2136, 2147, 2241,5, 2066, 2139,5, 2222,5, 2221, 2075, 2369, 2220,5, 2292, 2313,5, 2074, 2253, 2305,5, 2475,5, 2064,5, 2254,5, 2304, 2427, 2419, 2139,5, , , , , , , , , , , , , , , , , , , , , , , , , , , , , , , , , , , , , , , , , , , , , , , , , , , , , , , , , , , , , , , , , , , , , , , , , , , , , , , , , , , , , 
357,701, 1993, 1933, 2127, 2169, 2025, 2041, 2062,5, 2202,5, 2204,5, 2038, 1952,5, 1933,5, 1931, 2083,5, 2264, 2300, 2268,5, 1874, 1889,5, 1701,5, 2195, 2447, 2273,5, 2500, 2400, 2314, 1878,5, 1813, 2114,5, 2469, 2289, 2286, 2675, 2433,5, 2327,5, 2141, 1760, 2178, 2501, 2221,5, 2321, 2473, 2527,5, 2342, 2119, 1805, 2254, 2312, 2254,5, 2430, 2265, 2096,5, 2046, 2151, 2146, 2211, 2238, 2192, 2304,5, 2112, 2159,5, 2230,5, 2052, 2089,5, 2184,5, 2208,5, 2054, 2356, 2277,5, 2303,5, 2308,5, 2118,5, 2278, 2290,5, 2498, 2042,5, 2230,5, 2302, 2450,5, 2455, 2085,5, , , , , , , , , , , , , , , , , , , , , , , , , , , , , , , , , , , , , , , , , , , , , , , , , , , , , , , , , , , , , , , , , , , , , , , , , , , , , , , , , , , , , 
359,483, 2001,5, 1934,5, 2134, 2162, 2017, 2071, 2064, 2203,5, 2203, 2088, 1972,5, 1907, 1912,5, 2105, 2287,5, 2294, 2261, 1839,5, 1897, 1718,5, 2174,5, 2422, 2260,5, 2498,5, 2404,5, 2316, 1915, 1846,5, 2141,5, 2445, 2273, 2297,5, 2679, 2419,5, 2354,5, 2137, 1795,5, 2164,5, 2520, 2200, 2353,5, 2519,5, 2540, 2391,5, 2115,5, 1865,5, 2220, 2265,5, 2244,5, 2421, 2202,5, 2053,5, 2053,5, 2158,5, 2148, 2221,5, 2195, 2198,5, 2306,5, 2131, 2145,5, 2230, 2048,5, 2131,5, 2172,5, 2209, 2050, 2344,5, 2279,5, 2291, 2283, 2117,5, 2230, 2260,5, 2430, 2038, 2258, 2313, 2440,5, 2407,5, 2094,5, , , , , , , , , , , , , , , , , , , , , , , , , , , , , , , , , , , , , , , , , , , , , , , , , , , , , , , , , , , , , , , , , , , , , , , , , , , , , , , , , , , , , 
361,265, 2006,5, 1908,5, 2146,5, 2236, 2015, 2070,5, 2054, 2155, 2192, 2063,5, 1969,5, 1921,5, 1945,5, 2085,5, 2229,5, 2344,5, 2258,5, 1871,5, 1871, 1740,5, 2199, 2395,5, 2264, 2499, 2434,5, 2329, 1849,5, 1873,5, 2154, 2446,5, 2259, 2291,5, 2655,5, 2443,5, 2354, 2155, 1795,5, 2160,5, 2534,5, 2220, 2385, 2493, 2569, 2346,5, 2135,5, 1824,5, 2238,5, 2289,5, 2263, 2410, 2257, 2050,5, 2066,5, 2146,5, 2138, 2191,5, 2221, 2158, 2293, 2106,5, 2130, 2244,5, 2060, 2149, 2172, 2251, 2040,5, 2400, 2273,5, 2262,5, 2318,5, 2092, 2264, 2324, 2507, 2054,5, 2259,5, 2319,5, 2422,5, 2426, 2101,5, , , , , , , , , , , , , , , , , , , , , , , , , , , , , , , , , , , , , , , , , , , , , , , , , , , , , , , , , , , , , , , , , , , , , , , , , , , , , , , , , , , , , 
363,047, 1974, 1919, 2132,5, 2181, 2033, 2029, 2064,5, 2189, 2199,5, 2084, 1971,5, 1923,5, 1890,5, 2110,5, 2281, 2246, 2205,5, 1916,5, 1911, 1721, 2204, 2396, 2293,5, 2503, 2422, 2326,5, 1867, 1847, 2112,5, 2443,5, 2292,5, 2292,5, 2653,5, 2463,5, 2299,5, 2119,5, 1766, 2156,5, 2524,5, 2212, 2375, 2497,5, 2506, 2337, 2108, 1850, 2230, 2285,5, 2279, 2387,5, 2257,5, 2102, 2007, 2111,5, 2128, 2244,5, 2232,5, 2163, 2296,5, 2145, 2144, 2225, 2049, 2113, 2196, 2242,5, 2027,5, 2356, 2259,5, 2192, 2318,5, 2101,5, 2269, 2261, 2490,5, 2050,5, 2224,5, 2357, 2407,5, 2449, 2100,5, , , , , , , , , , , , , , , , , , , , , , , , , , , , , , , , , , , , , , , , , , , , , , , , , , , , , , , , , , , , , , , , , , , , , , , , , , , , , , , , , , , , , 
364,828, 2002,5, 1925, 2141,5, 2149,5, 2061, 2079,5, 2042,5, 2187,5, 2154, 2083, 1956,5, 1929, 1912,5, 2104,5, 2240, 2248, 2277, 1844, 1852,5, 1737, 2176,5, 2413, 2246, 2428, 2381, 2319, 1918, 1849, 2131,5, 2450, 2254,5, 2239, 2638,5, 2444, 2330,5, 2120,5, 1770,5, 2164, 2491, 2240, 2346, 2545,5, 2534, 2352, 2116, 1821,5, 2254,5, 2270, 2260, 2430,5, 2253, 2080, 2070,5, 2133, 2130,5, 2190, 2203,5, 2174,5, 2320,5, 2146,5, 2139, 2225,5, 2024,5, 2074,5, 2192, 2221,5, 2055,5, 2334, 2266, 2260, 2291, 2039, 2242, 2294, 2490, 2039,5, 2214,5, 2269, 2427,5, 2353,5, 2137, , , , , , , , , , , , , , , , , , , , , , , , , , , , , , , , , , , , , , , , , , , , , , , , , , , , , , , , , , , , , , , , , , , , , , , , , , , , , , , , , , , , , 
366,609, 1991,5, 1897,5, 2108, 2149, 2034, 2023, 2047, 2155, 2170,5, 2035,5, 1973,5, 1924,5, 1903,5, 2097, 2260, 2267,5, 2252, 1882, 1868,5, 1728,5, 2211,5, 2386,5, 2277, 2511,5, 2402,5, 2377,5, 1888, 1819, 2094,5, 2444,5, 2237, 2280,5, 2659,5, 2467,5, 2336, 2088, 1761,5, 2130, 2516,5, 2194, 2390,5, 2481,5, 2525, 2335,5, 2097, 1800,5, 2212,5, 2245, 2235,5, 2398, 2269, 2078, 2052,5, 2157, 2126, 2194,5, 2223,5, 2169, 2304, 2129,5, 2107, 2227, 2019,5, 2101, 2185, 2247,5, 2062, 2321,5, 2257, 2272, 2340, 2106,5, 2279, 2285,5, 2462,5, 2040, 2210, 2333, 2423, 2419, 2075, , , , , , , , , , , , , , , , , , , , , , , , , , , , , , , , , , , , , , , , , , , , , , , , , , , , , , , , , , , , , , , , , , , , , , , , , , , , , , , , , , , , , 
368,389, 1994, 1865, 2103,5, 2187,5, 2021, 1999, 2002,5, 2154,5, 2218, 2006,5, 1935, 1862,5, 1908,5, 2060,5, 2230, 2289,5, 2260, 1866,5, 1823,5, 1683,5, 2161, 2403,5, 2256,5, 2448, 2433,5, 2325, 1896, 1796, 2112,5, 2441,5, 2243, 2279, 2638,5, 2424,5, 2302,5, 2113, 1762, 2128, 2514, 2208, 2369, 2494, 2522, 2350, 2116, 1827, 2215, 2257,5, 2217,5, 2395, 2234,5, 2089, 2056,5, 2151,5, 2175, 2184, 2240,5, 2192, 2304,5, 2116, 2141,5, 2221,5, 2049, 2070,5, 2213,5, 2255, 2035, 2360, 2261,5, 2247,5, 2325, 2081, 2206,5, 2300,5, 2458, 2044,5, 2216,5, 2298,5, 2404,5, 2411, 2094, , , , , , , , , , , , , , , , , , , , , , , , , , , , , , , , , , , , , , , , , , , , , , , , , , , , , , , , , , , , , , , , , , , , , , , , , , , , , , , , , , , , , 
370,169, 1950,5, 1878,5, 2081, 2123,5, 2031,5, 2026, 2003,5, 2157, 2160, 1963,5, 1911,5, 1889,5, 1895,5, 2049,5, 2258,5, 2265, 2254, 1846,5, 1836, 1678,5, 2146,5, 2416, 2247, 2458, 2413, 2295,5, 1878, 1785,5, 2094,5, 2415,5, 2253,5, 2260, 2675, 2404, 2325,5, 2118,5, 1700, 2099, 2531,5, 2226,5, 2304, 2499,5, 2513,5, 2342,5, 2104,5, 1805,5, 2241, 2249, 2228,5, 2389, 2244,5, 2057,5, 2014, 2125,5, 2132,5, 2227,5, 2204, 2139, 2332,5, 2125,5, 2129, 2236,5, 2016,5, 2078,5, 2170,5, 2223,5, 2039, 2371,5, 2222, 2242,5, 2306, 2108,5, 2250,5, 2269,5, 2470, 2057, 2220, 2355, 2396, 2428,5, 2119, , , , , , , , , , , , , , , , , , , , , , , , , , , , , , , , , , , , , , , , , , , , , , , , , , , , , , , , , , , , , , , , , , , , , , , , , , , , , , , , , , , , , 
371,949, 1940,5, 1878, 2092, 2133,5, 2008, 2053, 2020, 2116,5, 2190, 2018, 1857, 1871,5, 1856, 2067, 2232,5, 2278,5, 2186, 1850, 1797, 1644, 2167,5, 2380, 2253, 2471,5, 2420, 2305, 1884, 1798, 2091, 2428, 2231, 2248, 2633,5, 2420, 2317,5, 2140, 1717,5, 2130,5, 2506, 2199,5, 2336,5, 2523,5, 2529,5, 2357,5, 2081,5, 1756,5, 2234, 2230, 2245, 2442,5, 2234,5, 2051, 2065,5, 2128,5, 2131, 2211, 2236,5, 2187,5, 2299,5, 2122, 2109, 2227, 2001,5, 2100, 2198,5, 2216,5, 2044,5, 2344,5, 2271,5, 2264,5, 2278, 2114, 2234,5, 2309, 2454,5, 2092,5, 2231,5, 2336,5, 2432, 2406,5, 2076,5, , , , , , , , , , , , , , , , , , , , , , , , , , , , , , , , , , , , , , , , , , , , , , , , , , , , , , , , , , , , , , , , , , , , , , , , , , , , , , , , , , , , , 
373,73, 1904,5, 1870, 2070, 2125,5, 2006, 2012,5, 1990,5, 2109,5, 2182,5, 2009,5, 1846,5, 1887,5, 1855,5, 2038,5, 2231,5, 2251, 2263,5, 1847,5, 1783,5, 1657, 2136, 2364,5, 2255,5, 2480,5, 2427,5, 2320,5, 1858,5, 1793,5, 2078,5, 2415, 2269, 2245,5, 2659, 2404,5, 2299, 2124, 1702,5, 2143,5, 2486, 2233,5, 2352,5, 2475,5, 2545, 2371,5, 2094,5, 1764,5, 2242,5, 2272,5, 2221, 2413,5, 2215, 2039, 2031, 2100,5, 2124,5, 2200, 2230,5, 2143, 2267,5, 2122,5, 2104,5, 2230,5, 1993,5, 2063,5, 2160, 2201, 2058, 2333,5, 2268, 2243, 2332,5, 2066,5, 2222,5, 2273,5, 2444,5, 2032,5, 2241,5, 2270,5, 2390, 2368,5, 2084, , , , , , , , , , , , , , , , , , , , , , , , , , , , , , , , , , , , , , , , , , , , , , , , , , , , , , , , , , , , , , , , , , , , , , , , , , , , , , , , , , , , , 
375,509, 1920, 1868, 2088,5, 2105, 2011, 2011,5, 1996,5, 2114, 2137, 1938, 1860, 1856,5, 1870,5, 1996, 2232, 2238, 2248, 1823,5, 1817, 1658, 2158, 2403, 2242,5, 2472, 2399,5, 2322,5, 1863,5, 1726, 2105,5, 2444,5, 2254, 2243,5, 2640,5, 2419,5, 2262, 2155,5, 1703,5, 2117,5, 2504,5, 2201,5, 2344,5, 2524, 2522, 2347, 2086, 1723, 2220,5, 2279,5, 2223,5, 2436,5, 2234,5, 2036, 1983,5, 2107,5, 2121, 2199, 2226,5, 2138, 2322, 2095, 2156,5, 2195,5, 2013, 2022, 2148,5, 2228, 2033,5, 2324, 2268, 2279,5, 2291,5, 2097,5, 2222,5, 2278, 2455,5, 2022,5, 2256,5, 2279, 2383,5, 2408, 2119,5, , , , , , , , , , , , , , , , , , , , , , , , , , , , , , , , , , , , , , , , , , , , , , , , , , , , , , , , , , , , , , , , , , , , , , , , , , , , , , , , , , , , , 
377,288, 1902,5, 1857,5, 2047,5, 2110,5, 2008, 1984, 2025, 2084, 2133,5, 1981, 1846, 1876,5, 1853, 2065,5, 2249,5, 2282,5, 2293,5, 1883, 1762, 1647, 2144,5, 2395, 2234, 2454, 2400,5, 2300, 1895, 1768, 2080,5, 2450, 2244, 2245,5, 2633, 2400, 2307,5, 2139,5, 1646, 2570, 2541,5, 2178, 2298, 2500,5, 2544, 2331, 2088, 1750,5, 2188, 2267,5, 2229,5, 2400, 2216,5, 2077, 2011,5, 2124, 2131,5, 2195,5, 2200,5, 2141,5, 2299, 2160,5, 2099, 2202,5, 2049, 2088,5, 2137,5, 2212,5, 2016, 2379,5, 2260, 2199,5, 2316,5, 2092, 2186, 2312,5, 2462, 2021, 2231,5, 2283, 2379,5, 2414, 2041, , , , , , , , , , , , , , , , , , , , , , , , , , , , , , , , , , , , , , , , , , , , , , , , , , , , , , , , , , , , , , , , , , , , , , , , , , , , , , , , , , , , , 
379,067, 1891, 1841, 2076,5, 2070, 2015, 2008, 2003, 2070, 2172, 1941,5, 1840, 1849, 1840,5, 2017,5, 2210,5, 2288, 2273, 1865,5, 1760, 1659, 2133,5, 2406, 2218, 2448,5, 2406,5, 2323, 1901,5, 1724,5, 2080, 2441,5, 2240,5, 2228, 2610, 2435, 2323, 2133, 1677,5, 2120, 2490,5, 2186, 2298,5, 2495, 2546, 2368, 2060, 1720,5, 2207, 2275, 2188, 2395,5, 2191,5, 2008, 1976, 2102,5, 2064,5, 2153,5, 2198,5, 2157, 2295, 2116, 2113, 2226,5, 1957, 2007,5, 2155, 2204, 2000, 2333,5, 2219,5, 2254,5, 2254, 2077,5, 2160,5, 2274,5, 2491, 2020, 2217, 2288, 2361,5, 2385,5, 2114,5, , , , , , , , , , , , , , , , , , , , , , , , , , , , , , , , , , , , , , , , , , , , , , , , , , , , , , , , , , , , , , , , , , , , , , , , , , , , , , , , , , , , , 
380,845, 1878, 1817,5, 2085, 2140, 2007,5, 1985,5, 1982,5, 2137, 2143, 1953,5, 1865, 1855,5, 1808,5, 2030, 2224, 2263,5, 2266,5, 1833,5, 1765,5, 1652, 2097,5, 2341,5, 2233,5, 2449,5, 2407,5, 2320,5, 1840,5, 1750,5, 2100, 2427, 2233, 2232,5, 2653, 2393, 2272,5, 2134, 1671,5, 2062,5, 2480, 2193, 2317,5, 2489,5, 2515,5, 2350, 2091,5, 1725,5, 2182, 2252, 2210,5, 2408, 2242,5, 2038,5, 2003,5, 2082,5, 2095,5, 2155, 2163, 2149, 2284,5, 2122,5, 2053,5, 2193, 2019, 2014,5, 2137,5, 2222, 2034,5, 2311, 2230,5, 2235,5, 2236,5, 2037, 2220,5, 2284, 2449, 1992,5, 2213,5, 2316,5, 2393,5, 2353,5, 2065,5, , , , , , , , , , , , , , , , , , , , , , , , , , , , , , , , , , , , , , , , , , , , , , , , , , , , , , , , , , , , , , , , , , , , , , , , , , , , , , , , , , , , , 
382,622, 1871, 1847, 2065,5, 2128, 1995,5, 1939,5, 1990,5, 2096,5, 2138, 1960,5, 1871, 1832,5, 1845, 2018, 2225, 2257, 2244, 1870,5, 1796, 1622,5, 2181,5, 2375,5, 2255,5, 2472,5, 2443, 2320, 1893, 1720, 2111,5, 2438, 2244, 2231,5, 2616,5, 2402, 2298,5, 2115,5, 1679, 2102,5, 2485, 2195,5, 2335, 2516, 2517,5, 2345, 2112, 1729, 2220, 2246,5, 2209,5, 2368,5, 2229, 2025, 1972, 2099, 2047, 2184,5, 2178,5, 2126, 2281, 2079, 2114, 2216, 1953, 2018,5, 2137,5, 2238,5, 2009, 2317,5, 2248,5, 2237, 2247,5, 2058, 2171, 2230, 2416, 2019, 2244, 2301, 2347,5, 2421,5, 2079, , , , , , , , , , , , , , , , , , , , , , , , , , , , , , , , , , , , , , , , , , , , , , , , , , , , , , , , , , , , , , , , , , , , , , , , , , , , , , , , , , , , , 
384,4, 1886, 1889, 2085, 2093, 2014,5, 2021, 1974,5, 2055, 2096, 1949, 1885, 1890,5, 1855,5, 1993,5, 2198,5, 2302,5, 2239,5, 1840, 1769, 1645,5, 2152,5, 2375, 2223, 2520, 2419,5, 2317, 1878,5, 1707,5, 2110,5, 2432,5, 2229,5, 2212,5, 2640, 2417, 2307,5, 2108, 1643,5, 2108, 2461,5, 2202,5, 2335,5, 2562,5, 2542, 2324, 2097,5, 1714,5, 2221,5, 2280,5, 2209, 2389, 2218,5, 2016, 1986,5, 2076, 2086,5, 2161,5, 2171, 2132,5, 2296, 2085,5, 2113,5, 2241, 2039, 2014,5, 2128, 2240, 2007, 2319, 2265, 2221,5, 2296, 2066,5, 2212, 2265, 2431, 2035,5, 2247,5, 2303, 2367, 2380,5, 2094,5, , , , , , , , , , , , , , , , , , , , , , , , , , , , , , , , , , , , , , , , , , , , , , , , , , , , , , , , , , , , , , , , , , , , , , , , , , , , , , , , , , , , , 
386,177, 1893,5, 1847,5, 2050,5, 2093, 2010, 1960,5, 1951, 2097,5, 2142,5, 1957, 1845, 1851,5, 1822,5, 2003, 2223,5, 2264,5, 2176, 1832,5, 1803,5, 1644, 2137,5, 2389, 2235,5, 2473, 2443,5, 2317,5, 1852,5, 1699, 2111,5, 2399, 2228, 2214,5, 2649, 2424,5, 2289, 2127, 1674,5, 2157, 2499,5, 2197,5, 2304, 2461, 2514, 2372, 2104, 1701,5, 2186,5, 2246, 2221, 2391,5, 2255, 2046,5, 1978, 2098, 2091, 2206,5, 2189, 2141,5, 2244, 2070, 2099,5, 2209, 2009,5, 2010, 2142, 2202,5, 2031, 2306,5, 2257,5, 2252,5, 2237,5, 2072, 2167,5, 2251,5, 2454,5, 2051, 2229, 2292, 2369,5, 2367,5, 2125,5, , , , , , , , , , , , , , , , , , , , , , , , , , , , , , , , , , , , , , , , , , , , , , , , , , , , , , , , , , , , , , , , , , , , , , , , , , , , , , , , , , , , , 
387,954, 1894,5, 1879, 2119, 2104,5, 2000,5, 2008,5, 1969, 2079, 2168,5, 1986, 1866, 1789,5, 1868,5, 2032,5, 2186, 2284,5, 2225, 1823, 1800,5, 1658,5, 2123,5, 2355,5, 2223, 2479, 2405, 2283,5, 1854, 1743,5, 2117,5, 2462, 2240,5, 2241, 2628,5, 2424, 2282, 2098, 1659,5, 2105,5, 2480,5, 2190, 2353, 2520, 2569,5, 2370,5, 2088, 1731, 2176,5, 2241,5, 2199,5, 2383,5, 2229,5, 2030,5, 1971, 2089,5, 2107,5, 2182,5, 2221, 2131,5, 2227,5, 2142, 2092,5, 2200,5, 2006,5, 2058,5, 2118,5, 2159,5, 1990, 2317,5, 2232, 2204,5, 2276,5, 2068, 2165,5, 2261, 2417, 2026,5, 2212,5, 2285,5, 2413, 2404,5, 2080, , , , , , , , , , , , , , , , , , , , , , , , , , , , , , , , , , , , , , , , , , , , , , , , , , , , , , , , , , , , , , , , , , , , , , , , , , , , , , , , , , , , , 
389,728, 1910,5, 1883, 2085, 2139, 2047, 1994, 1937, 2087, 2125,5, 1935,5, 1844,5, 1852, 1827, 2019, 2231,5, 2235, 2294,5, 1845, 1794,5, 1627,5, 2123,5, 2352,5, 2199, 2425,5, 2427,5, 2291, 1863, 1756, 2074,5, 2452, 2242,5, 2234, 2614, 2354, 2294,5, 2148,5, 1668,5, 2060,5, 2461,5, 2168, 2348, 2523, 2548,5, 2379,5, 2117, 1708,5, 2224, 2206, 2198,5, 2433, 2214, 2007,5, 1996, 2078,5, 2081,5, 2174, 2175,5, 2151, 2241, 2095, 2087,5, 2174,5, 1977,5, 2023,5, 2146,5, 2204,5, 1993, 2310, 2230,5, 2238,5, 2284, 2067,5, 2179,5, 2246, 2418,5, 2029, 2224,5, 2257,5, 2372, 2378, 2071,5, , , , , , , , , , , , , , , , , , , , , , , , , , , , , , , , , , , , , , , , , , , , , , , , , , , , , , , , , , , , , , , , , , , , , , , , , , , , , , , , , , , , , 
391,504, 1932,5, 1876, 2051,5, 2133,5, 2003,5, 2029, 1966,5, 2063, 2134, 1986, 1832,5, 1882, 1864,5, 2029,5, 2192,5, 2254, 2226,5, 1834,5, 1797, 1606, 2107,5, 2373,5, 2219,5, 2468,5, 2415,5, 2306,5, 1818, 1755, 2090, 2452,5, 2233,5, 2236, 2614, 2414,5, 2292, 2153,5, 1693, 2089, 2466, 2186,5, 2299, 2527, 2519,5, 2361,5, 2100, 1727,5, 2207, 2253, 2206,5, 2380,5, 2247, 1997,5, 1986, 2134, 2065, 2169,5, 2182, 2170, 2274,5, 2114, 2099,5, 2203, 1958,5, 2029, 2133, 2221, 2035, 2336, 2219, 2196,5, 2280, 2067, 2164,5, 2236,5, 2460, 1983, 2234,5, 2265,5, 2389,5, 2353, 2074,5, , , , , , , , , , , , , , , , , , , , , , , , , , , , , , , , , , , , , , , , , , , , , , , , , , , , , , , , , , , , , , , , , , , , , , , , , , , , , , , , , , , , , 
393,279, 1881,5, 1884, 2086,5, 2160,5, 2044, 2000, 2004, 2088,5, 2166,5, 1952,5, 1900,5, 1856,5, 1858, 2002,5, 2189,5, 2301,5, 2233,5, 1839,5, 1761, 1631, 2073,5, 2393,5, 2245,5, 2466,5, 2398,5, 2320, 1879,5, 1735,5, 2091,5, 2434,5, 2254, 2225,5, 2649, 2385, 2310,5, 2119,5, 1666, 2103,5, 2510,5, 2176,5, 2333,5, 2476,5, 2562, 2357,5, 2086,5, 1720, 2217, 2212, 2203,5, 2363,5, 2218,5, 2031,5, 1981, 2134,5, 2086,5, 2217, 2151,5, 2105, 2278, 2099,5, 2116, 2182, 1998,5, 1994,5, 2133, 2195, 2024, 2294,5, 2212,5, 2239, 2262, 2030,5, 2208,5, 2255,5, 2464, 2004,5, 2158, 2268,5, 2386, 2397,5, 2127, , , , , , , , , , , , , , , , , , , , , , , , , , , , , , , , , , , , , , , , , , , , , , , , , , , , , , , , , , , , , , , , , , , , , , , , , , , , , , , , , , , , , 
395,055, 1912,5, 1856,5, 2104, 2128, 2001, 2004,5, 1973, 2064,5, 2116,5, 1950,5, 1837,5, 1843,5, 1856,5, 1998,5, 2210,5, 2242,5, 2274, 1856,5, 1841,5, 1681,5, 2084, 2391,5, 2216, 2482, 2443,5, 2344,5, 1846, 1737,5, 2091, 2441, 2233,5, 2234,5, 2642,5, 2433, 2308,5, 2131, 1645, 2103,5, 2483, 2192,5, 2304,5, 2517, 2540,5, 2392,5, 2106,5, 1730,5, 2150,5, 2223,5, 2257,5, 2428,5, 2233,5, 2052,5, 1993, 2131,5, 2081, 2140,5, 2175,5, 2130, 2245, 2092, 2081,5, 2213,5, 1968, 2024,5, 2161, 2160, 2000,5, 2338,5, 2235, 2229,5, 2274, 2073, 2199,5, 2217, 2458,5, 2028,5, 2202, 2270, 2405, 2397,5, 2076, , , , , , , , , , , , , , , , , , , , , , , , , , , , , , , , , , , , , , , , , , , , , , , , , , , , , , , , , , , , , , , , , , , , , , , , , , , , , , , , , , , , , 
396,83, 1901, 1827, 2080, 2131, 2011,5, 1994, 1970,5, 2125,5, 2143,5, 1979,5, 1841, 1862,5, 1852, 2055,5, 2215, 2288, 2232, 1858, 1794,5, 1638,5, 2072, 2359,5, 2216, 2512, 2426, 2341,5, 1911,5, 1741, 2095,5, 2464,5, 2258, 2258,5, 2693,5, 2427, 2320,5, 2142, 1676,5, 2098,5, 2496,5, 2213,5, 2351, 2508, 2567, 2406,5, 2075, 1721,5, 2217, 2250,5, 2228,5, 2374,5, 2261, 2061,5, 2003,5, 2114, 2061, 2165, 2187, 2142,5, 2256,5, 2097, 2102,5, 2251,5, 1940, 2022, 2139,5, 2222, 2014, 2293, 2229, 2248, 2312,5, 2020, 2219, 2274, 2469, 2016,5, 2187,5, 2272, 2390, 2425, 2096,5, , , , , , , , , , , , , , , , , , , , , , , , , , , , , , , , , , , , , , , , , , , , , , , , , , , , , , , , , , , , , , , , , , , , , , , , , , , , , , , , , , , , , 
398,604, 1859, 1819, 2115, 2118, 1983,5, 1997,5, 1975, 2064,5, 2108, 1942,5, 1860, 1857,5, 1854, 1977,5, 2219,5, 2287, 2205, 1877,5, 1816,5, 1642,5, 2028,5, 2391, 2262, 2478, 2411,5, 2336,5, 1895, 1704, 2070, 2399,5, 2231,5, 2226, 2660, 2436, 2351,5, 2156,5, 1670, 2110, 2493,5, 2134,5, 2294,5, 2545, 2525,5, 2366,5, 2093,5, 1738,5, 2194, 2230,5, 2187,5, 2419,5, 2228,5, 1996, 2003,5, 2123,5, 2097, 2161, 2134,5, 2174, 2309,5, 2115, 2095,5, 2238, 1964, 2077, 2190,5, 2166, 2014,5, 2326,5, 2253,5, 2229,5, 2285,5, 2082, 2205,5, 2277,5, 2430, 1981,5, 2241,5, 2287,5, 2403, 2372,5, 2071, , , , , , , , , , , , , , , , , , , , , , , , , , , , , , , , , , , , , , , , , , , , , , , , , , , , , , , , , , , , , , , , , , , , , , , , , , , , , , , , , , , , , 
