# Supplementary material for: Raw and processed data used in non-covalent functionalization of single walled carbon nanotubes with Co-porphyrin and Co-phthalocyanine and its effect on field-effect transistor characteristics
Source: Data Brief. 2021 Sep 14;38:107366. doi: 10.1016/j.dib.2021.107366 (PMC8455981; doi:10.1016/j.dib.2021.107366)
Supplement: Supplementary file 9 [file mmc9.zip › mmc9.dat]

GateV, DrainI
-20, 8,57291E-5
-19,9, 8,47144E-5
-19,8, 8,44536E-5
-19,7, 8,39753E-5
-19,6, 8,30741E-5
-19,5, 8,25634E-5
-19,4, 8,22502E-5
-19,3, 8,21594E-5
-19,2, 8,13507E-5
-19,1, 8,15509E-5
-19, 8,10785E-5
-18,9, 8,14791E-5
-18,8, 8,08992E-5
-18,7, 8,069E-5
-18,6, 8,03332E-5
-18,5, 7,98784E-5
-18,4, 7,93797E-5
-18,3, 7,94222E-5
-18,2, 7,94254E-5
-18,1, 7,88289E-5
-18, 7,83197E-5
-17,9, 7,76571E-5
-17,8, 7,7425E-5
-17,7, 7,70985E-5
-17,6, 7,66317E-5
-17,5, 7,63657E-5
-17,4, 7,60854E-5
-17,3, 7,54731E-5
-17,2, 7,50796E-5
-17,1, 7,46405E-5
-17, 7,45675E-5
-16,9, 7,43027E-5
-16,8, 7,3799E-5
-16,7, 7,34824E-5
-16,6, 7,29974E-5
-16,5, 7,26346E-5
-16,4, 7,21233E-5
-16,3, 7,19503E-5
-16,2, 7,09832E-5
-16,1, 7,06919E-5
-16, 7,01228E-5
-15,9, 6,97802E-5
-15,8, 6,93342E-5
-15,7, 6,89551E-5
-15,6, 6,84608E-5
-15,5, 6,78975E-5
-15,4, 6,74031E-5
-15,3, 6,64515E-5
-15,2, 6,60789E-5
-15,1, 6,54879E-5
-15, 6,49463E-5
-14,9, 6,41148E-5
-14,8, 6,34824E-5
-14,7, 6,30343E-5
-14,6, 6,23436E-5
-14,5, 6,17679E-5
-14,4, 6,12541E-5
-14,3, 6,06291E-5
-14,2, 5,98033E-5
-14,1, 5,91989E-5
-14, 5,83931E-5
-13,9, 5,7249E-5
-13,8, 5,65927E-5
-13,7, 5,58522E-5
-13,6, 5,48341E-5
-13,5, 5,41332E-5
-13,4, 5,32903E-5
-13,3, 5,26987E-5
-13,2, 5,21683E-5
-13,1, 5,13264E-5
-13, 5,08156E-5
-12,9, 5,0013E-5
-12,8, 4,98785E-5
-12,7, 4,93876E-5
-12,6, 4,86605E-5
-12,5, 4,80838E-5
-12,4, 4,76477E-5
-12,3, 4,71684E-5
-12,2, 4,65603E-5
-12,1, 4,60369E-5
-12, 4,56252E-5
-11,9, 4,49267E-5
-11,8, 4,45598E-5
-11,7, 4,40875E-5
-11,6, 4,36134E-5
-11,5, 4,28891E-5
-11,4, 4,25872E-5
-11,3, 4,17327E-5
-11,2, 4,13818E-5
-11,1, 4,09729E-5
-11, 4,05322E-5
-10,9, 4,01364E-5
-10,8, 4,06911E-5
-10,7, 4,02377E-5
-10,6, 3,97859E-5
-10,5, 3,95261E-5
-10,4, 3,9206E-5
-10,3, 3,89542E-5
-10,2, 3,86295E-5
-10,1, 3,82627E-5
-10, 3,80322E-5
-9,9, 3,8072E-5
-9,8, 3,78882E-5
-9,7, 3,76589E-5
-9,6, 3,77079E-5
-9,5, 3,75381E-5
-9,4, 3,73275E-5
-9,3, 3,7331E-5
-9,2, 3,71194E-5
-9,1, 3,69668E-5
-9, 3,68141E-5
-8,9, 3,68278E-5
-8,8, 3,64771E-5
-8,7, 3,64275E-5
-8,6, 3,61414E-5
-8,5, 3,59288E-5
-8,4, 3,55485E-5
-8,3, 3,54087E-5
-8,2, 3,54877E-5
-8,1, 3,55419E-5
-8, 3,55022E-5
-7,9, 3,54882E-5
-7,8, 3,5275E-5
-7,7, 3,5341E-5
-7,6, 3,53814E-5
-7,5, 3,55739E-5
-7,4, 3,55834E-5
-7,3, 3,55723E-5
-7,2, 3,54723E-5
-7,1, 3,56476E-5
-7, 3,57019E-5
-6,9, 3,573E-5
-6,8, 3,55576E-5
-6,7, 3,56551E-5
-6,6, 3,55342E-5
-6,5, 3,55191E-5
-6,4, 3,54504E-5
-6,3, 3,5417E-5
-6,2, 3,55465E-5
-6,1, 3,5445E-5
-6, 3,56306E-5
-5,9, 3,57748E-5
-5,8, 3,57668E-5
-5,7, 3,57508E-5
-5,6, 3,57837E-5
-5,5, 3,57905E-5
-5,4, 3,56373E-5
-5,3, 3,57406E-5
-5,2, 3,57662E-5
-5,1, 3,57372E-5
-5, 3,5728E-5
-4,9, 3,57115E-5
-4,8, 3,56673E-5
-4,7, 3,57887E-5
-4,6, 3,57312E-5
-4,5, 3,59025E-5
-4,4, 3,58675E-5
-4,3, 3,59425E-5
-4,2, 3,59075E-5
-4,1, 3,59083E-5
-4, 3,58814E-5
-3,9, 3,5799E-5
-3,8, 3,57787E-5
-3,7, 3,57915E-5
-3,6, 3,57233E-5
-3,5, 3,56218E-5
-3,4, 3,57977E-5
-3,3, 3,58425E-5
-3,2, 3,58162E-5
-3,1, 3,57929E-5
-3, 3,57915E-5
-2,9, 3,58163E-5
-2,8, 3,57118E-5
-2,7, 3,56543E-5
-2,6, 3,57154E-5
-2,5, 3,57689E-5
-2,4, 3,57367E-5
-2,3, 3,57308E-5
-2,2, 3,56699E-5
-2,1, 3,55942E-5
-2, 3,56307E-5
-1,9, 3,56736E-5
-1,8, 3,57686E-5
-1,7, 3,58283E-5
-1,6, 3,57862E-5
-1,5, 3,56182E-5
-1,4, 3,56237E-5
-1,3, 3,56342E-5
-1,2, 3,56239E-5
-1,1, 3,56281E-5
-1, 3,57253E-5
-0,9, 3,57916E-5
-0,8, 3,57535E-5
-0,7, 3,5727E-5
-0,6, 3,57619E-5
-0,5, 3,5874E-5
-0,4, 3,5804E-5
-0,3, 3,58602E-5
-0,2, 3,5764E-5
-0,1, 3,57827E-5
0, 3,57296E-5
0,1, 3,57109E-5
0,2, 3,57581E-5
0,3, 3,57381E-5
0,4, 3,57986E-5
0,5, 3,58138E-5
0,6, 3,58497E-5
0,7, 3,58655E-5
0,8, 3,58487E-5
0,9, 3,57876E-5
1, 3,57833E-5
1,1, 3,57968E-5
1,2, 3,58689E-5
1,3, 3,5933E-5
1,4, 3,59009E-5
1,5, 3,5811E-5
1,6, 3,58033E-5
1,7, 3,60042E-5
1,8, 3,60075E-5
1,9, 3,58415E-5
2, 3,58306E-5
2,1, 3,59366E-5
2,2, 3,59423E-5
2,3, 3,59009E-5
2,4, 3,58983E-5
2,5, 3,595E-5
2,6, 3,59002E-5
2,7, 3,59398E-5
2,8, 3,59692E-5
2,9, 3,5974E-5
3, 3,59059E-5
3,1, 3,58794E-5
3,2, 3,59902E-5
3,3, 3,59738E-5
3,4, 3,59059E-5
3,5, 3,59474E-5
3,6, 3,59267E-5
3,7, 3,60441E-5
3,8, 3,59742E-5
3,9, 3,59133E-5
4, 3,59547E-5
4,1, 3,59495E-5
4,2, 3,6038E-5
4,3, 3,60962E-5
4,4, 3,62017E-5
4,5, 3,61037E-5
4,6, 3,60913E-5
4,7, 3,61911E-5
4,8, 3,62095E-5
4,9, 3,61697E-5
5, 3,61992E-5
5,1, 3,62057E-5
5,2, 3,6325E-5
5,3, 3,62639E-5
5,4, 3,62496E-5
5,5, 3,62693E-5
5,6, 3,6141E-5
5,7, 3,60505E-5
5,8, 3,53938E-5
5,9, 3,52943E-5
6, 3,52811E-5
6,1, 3,52358E-5
6,2, 3,52647E-5
6,3, 3,53306E-5
6,4, 3,53498E-5
6,5, 3,53402E-5
6,6, 3,53485E-5
6,7, 3,53696E-5
6,8, 3,53559E-5
6,9, 3,53486E-5
7, 3,53951E-5
7,1, 3,54856E-5
7,2, 3,54118E-5
7,3, 3,54745E-5
7,4, 3,55064E-5
7,5, 3,54614E-5
7,6, 3,54386E-5
7,7, 3,54702E-5
7,8, 3,55436E-5
7,9, 3,5512E-5
8, 3,56427E-5
8,1, 3,55762E-5
8,2, 3,55603E-5
8,3, 3,56046E-5
8,4, 3,56657E-5
8,5, 3,56368E-5
8,6, 3,56136E-5
8,7, 3,5601E-5
8,8, 3,55773E-5
8,9, 3,56394E-5
9, 3,56109E-5
9,1, 3,57381E-5
9,2, 3,57324E-5
9,3, 3,57367E-5
9,4, 3,56654E-5
9,5, 3,56612E-5
9,6, 3,5723E-5
9,7, 3,57729E-5
9,8, 3,58277E-5
9,9, 3,57661E-5
10, 3,56555E-5
10,1, 3,5724E-5
10,2, 3,57012E-5
10,3, 3,5702E-5
10,4, 3,58383E-5
10,5, 3,59062E-5
10,6, 3,59549E-5
10,7, 3,59342E-5
10,8, 3,59867E-5
10,9, 3,60277E-5
11, 3,60765E-5
11,1, 3,60653E-5
11,2, 3,61092E-5
11,3, 3,61761E-5
11,4, 3,62381E-5
11,5, 3,62111E-5
11,6, 3,6265E-5
11,7, 3,6183E-5
11,8, 3,62406E-5
11,9, 3,62956E-5
12, 3,62405E-5
12,1, 3,63605E-5
12,2, 3,6451E-5
12,3, 3,64681E-5
12,4, 3,64219E-5
12,5, 3,64841E-5
12,6, 3,65171E-5
12,7, 3,6485E-5
12,8, 3,65802E-5
12,9, 3,65465E-5
13, 3,65591E-5
13,1, 3,66589E-5
13,2, 3,65865E-5
13,3, 3,67105E-5
13,4, 3,66814E-5
13,5, 3,65706E-5
13,6, 3,64124E-5
13,7, 3,64331E-5
13,8, 3,66081E-5
13,9, 3,66386E-5
14, 3,67805E-5
14,1, 3,67338E-5
14,2, 3,67542E-5
14,3, 3,68766E-5
14,4, 3,68191E-5
14,5, 3,68476E-5
14,6, 3,67504E-5
14,7, 3,68646E-5
14,8, 3,68846E-5
14,9, 3,68701E-5
15, 3,66688E-5
15,1, 3,67347E-5
15,2, 3,67406E-5
15,3, 3,66974E-5
15,4, 3,68274E-5
15,5, 3,69598E-5
15,6, 3,69796E-5
15,7, 3,70083E-5
15,8, 3,70502E-5
15,9, 3,7199E-5
16, 3,72068E-5
16,1, 3,70715E-5
16,2, 3,70771E-5
16,3, 3,71876E-5
16,4, 3,71492E-5
16,5, 3,70426E-5
16,6, 3,6959E-5
16,7, 3,69097E-5
16,8, 3,68873E-5
16,9, 3,69718E-5
17, 3,71342E-5
17,1, 3,71941E-5
17,2, 3,72807E-5
17,3, 3,72528E-5
17,4, 3,7346E-5
17,5, 3,73205E-5
17,6, 3,73571E-5
17,7, 3,73818E-5
17,8, 3,73626E-5
17,9, 3,74195E-5
18, 3,74793E-5
18,1, 3,73762E-5
18,2, 3,73519E-5
18,3, 3,74452E-5
18,4, 3,74735E-5
18,5, 3,74619E-5
18,6, 3,74266E-5
18,7, 3,7383E-5
18,8, 3,75328E-5
18,9, 3,74354E-5
19, 3,74675E-5
19,1, 3,75056E-5
19,2, 3,76404E-5
19,3, 3,75577E-5
19,4, 3,75629E-5
19,5, 3,74858E-5
19,6, 3,74719E-5
19,7, 3,74897E-5
19,8, 3,7451E-5
19,9, 3,74031E-5
20, 3,73762E-5
20, 3,73233E-5
19,9, 3,71663E-5
19,8, 3,7087E-5
19,7, 3,7109E-5
19,6, 3,70635E-5
19,5, 3,69983E-5
19,4, 3,69972E-5
19,3, 3,68941E-5
19,2, 3,68103E-5
19,1, 3,67411E-5
19, 3,67267E-5
18,9, 3,66157E-5
18,8, 3,64585E-5
18,7, 3,6312E-5
18,6, 3,61422E-5
18,5, 3,613E-5
18,4, 3,60725E-5
18,3, 3,61074E-5
18,2, 3,60305E-5
18,1, 3,59004E-5
18, 3,58321E-5
17,9, 3,57516E-5
17,8, 3,57172E-5
17,7, 3,55187E-5
17,6, 3,52894E-5
17,5, 3,52401E-5
17,4, 3,5013E-5
17,3, 3,49399E-5
17,2, 3,47856E-5
17,1, 3,44385E-5
17, 3,44957E-5
16,9, 3,44631E-5
16,8, 3,42665E-5
16,7, 3,42375E-5
16,6, 3,40382E-5
16,5, 3,3866E-5
16,4, 3,36126E-5
16,3, 3,36526E-5
16,2, 3,36544E-5
16,1, 3,36913E-5
16, 3,38638E-5
15,9, 3,3902E-5
15,8, 3,38595E-5
15,7, 3,40875E-5
15,6, 3,41861E-5
15,5, 3,43123E-5
15,4, 3,44456E-5
15,3, 3,47581E-5
15,2, 3,48262E-5
15,1, 3,48685E-5
15, 3,50055E-5
14,9, 3,52405E-5
14,8, 3,54279E-5
14,7, 3,55869E-5
14,6, 3,56749E-5
14,5, 3,5961E-5
14,4, 3,61965E-5
14,3, 3,64375E-5
14,2, 3,67389E-5
14,1, 3,7155E-5
14, 3,75495E-5
13,9, 3,77347E-5
13,8, 3,8083E-5
13,7, 3,8225E-5
13,6, 3,82972E-5
13,5, 3,84758E-5
13,4, 3,87877E-5
13,3, 3,89694E-5
13,2, 3,9335E-5
13,1, 3,96031E-5
13, 3,98845E-5
12,9, 4,00605E-5
12,8, 4,04501E-5
12,7, 4,0898E-5
12,6, 4,11404E-5
12,5, 4,15343E-5
12,4, 4,17053E-5
12,3, 4,20251E-5
12,2, 4,2327E-5
12,1, 4,26913E-5
12, 4,28278E-5
11,9, 4,32904E-5
11,8, 4,38354E-5
11,7, 4,43029E-5
11,6, 4,45567E-5
11,5, 4,47253E-5
11,4, 4,51997E-5
11,3, 4,55827E-5
11,2, 4,61986E-5
11,1, 4,68221E-5
11, 4,77126E-5
10,9, 4,79227E-5
10,8, 4,80502E-5
10,7, 4,84374E-5
10,6, 4,89537E-5
10,5, 4,95635E-5
10,4, 4,84995E-5
10,3, 4,9166E-5
10,2, 4,95367E-5
10,1, 4,97612E-5
10, 5,07269E-5
9,9, 5,13436E-5
9,8, 5,18512E-5
9,7, 5,23118E-5
9,6, 5,30171E-5
9,5, 5,34871E-5
9,4, 5,39577E-5
9,3, 5,44219E-5
9,2, 5,49303E-5
9,1, 5,55083E-5
9, 5,60749E-5
8,9, 5,6614E-5
8,8, 5,65886E-5
8,7, 5,70928E-5
8,6, 5,77809E-5
8,5, 5,83487E-5
8,4, 5,87291E-5
8,3, 5,94066E-5
8,2, 5,96305E-5
8,1, 6,01247E-5
8, 6,01436E-5
7,9, 6,03966E-5
7,8, 6,08373E-5
7,7, 6,12912E-5
7,6, 6,18972E-5
7,5, 6,22939E-5
7,4, 6,26795E-5
7,3, 6,29009E-5
7,2, 6,36043E-5
7,1, 6,3862E-5
7, 6,43976E-5
6,9, 6,44557E-5
6,8, 6,48238E-5
6,7, 6,50941E-5
6,6, 6,5488E-5
6,5, 6,61836E-5
6,4, 6,65329E-5
6,3, 6,67263E-5
6,2, 6,71023E-5
6,1, 6,711E-5
6, 6,76659E-5
5,9, 6,79526E-5
5,8, 6,81699E-5
5,7, 6,88276E-5
5,6, 6,87951E-5
5,5, 6,89376E-5
5,4, 6,96951E-5
5,3, 6,99168E-5
5,2, 7,02157E-5
5,1, 7,10868E-5
5, 7,13133E-5
4,9, 7,18815E-5
4,8, 7,19205E-5
4,7, 7,18995E-5
4,6, 7,17294E-5
4,5, 7,22302E-5
4,4, 7,25822E-5
4,3, 7,34336E-5
4,2, 7,38398E-5
4,1, 7,43033E-5
4, 7,44563E-5
3,9, 7,40727E-5
3,8, 7,474E-5
3,7, 7,5156E-5
3,6, 7,55242E-5
3,5, 7,58934E-5
3,4, 7,6177E-5
3,3, 7,57857E-5
3,2, 7,6172E-5
3,1, 7,63553E-5
3, 7,65945E-5
2,9, 7,65346E-5
2,8, 7,69176E-5
2,7, 7,70424E-5
2,6, 7,72805E-5
2,5, 7,76945E-5
2,4, 7,8241E-5
2,3, 7,818E-5
2,2, 7,85024E-5
2,1, 7,86684E-5
2, 7,88397E-5
1,9, 7,89195E-5
1,8, 7,88309E-5
1,7, 7,90517E-5
1,6, 7,93988E-5
1,5, 7,92835E-5
1,4, 7,96099E-5
1,3, 7,97565E-5
1,2, 7,99253E-5
1,1, 8,022E-5
1, 8,07274E-5
0,9, 8,04714E-5
0,8, 8,02849E-5
0,7, 8,02338E-5
0,6, 8,05504E-5
0,5, 8,09077E-5
0,4, 8,16429E-5
0,3, 8,13845E-5
0,2, 8,12362E-5
0,1, 8,15449E-5
0, 8,15603E-5
-0,1, 8,10373E-5
-0,2, 8,13677E-5
-0,3, 8,12264E-5
-0,4, 8,13112E-5
-0,5, 8,14826E-5
-0,6, 8,14966E-5
-0,7, 8,17187E-5
-0,8, 8,14418E-5
-0,9, 8,13673E-5
-1, 8,10067E-5
-1,1, 8,15523E-5
-1,2, 8,15082E-5
-1,3, 8,13257E-5
-1,4, 8,12842E-5
-1,5, 8,12883E-5
-1,6, 8,18913E-5
-1,7, 8,18233E-5
-1,8, 8,19219E-5
-1,9, 8,20852E-5
-2, 8,24398E-5
-2,1, 8,26147E-5
-2,2, 8,2723E-5
-2,3, 8,24637E-5
-2,4, 8,24154E-5
-2,5, 8,27E-5
-2,6, 8,28428E-5
-2,7, 8,28527E-5
-2,8, 8,32446E-5
-2,9, 8,3283E-5
-3, 8,30048E-5
-3,1, 8,27139E-5
-3,2, 8,28475E-5
-3,3, 8,28098E-5
-3,4, 8,2851E-5
-3,5, 8,30444E-5
-3,6, 8,2714E-5
-3,7, 8,30203E-5
-3,8, 8,35513E-5
-3,9, 8,32372E-5
-4, 8,24395E-5
-4,1, 8,36331E-5
-4,2, 8,36889E-5
-4,3, 8,34041E-5
-4,4, 8,32757E-5
-4,5, 8,35455E-5
-4,6, 8,35204E-5
-4,7, 8,37828E-5
-4,8, 8,37409E-5
-4,9, 8,36327E-5
-5, 8,36453E-5
-5,1, 8,37596E-5
-5,2, 8,4033E-5
-5,3, 8,41755E-5
-5,4, 8,3816E-5
-5,5, 8,33253E-5
-5,6, 8,28675E-5
-5,7, 8,32495E-5
-5,8, 8,34067E-5
-5,9, 8,37305E-5
-6, 8,36418E-5
-6,1, 8,345E-5
-6,2, 8,33711E-5
-6,3, 8,36382E-5
-6,4, 8,33632E-5
-6,5, 8,35871E-5
-6,6, 8,37134E-5
-6,7, 8,38456E-5
-6,8, 8,36863E-5
-6,9, 8,37176E-5
-7, 8,30382E-5
-7,1, 8,31467E-5
-7,2, 8,33249E-5
-7,3, 8,38259E-5
-7,4, 8,40228E-5
-7,5, 8,36841E-5
-7,6, 8,39454E-5
-7,7, 8,4249E-5
-7,8, 8,42068E-5
-7,9, 8,36787E-5
-8, 8,33324E-5
-8,1, 8,33941E-5
-8,2, 8,3493E-5
-8,3, 8,35089E-5
-8,4, 8,30124E-5
-8,5, 8,30885E-5
-8,6, 8,39977E-5
-8,7, 8,39079E-5
-8,8, 8,37569E-5
-8,9, 8,36826E-5
-9, 8,33768E-5
-9,1, 8,32978E-5
-9,2, 8,39346E-5
-9,3, 8,42834E-5
-9,4, 8,35933E-5
-9,5, 8,3904E-5
-9,6, 8,40643E-5
-9,7, 8,39207E-5
-9,8, 8,4055E-5
-9,9, 8,40156E-5
-10, 8,42875E-5
-10,1, 8,41809E-5
-10,2, 8,4261E-5
-10,3, 8,47027E-5
-10,4, 8,48603E-5
-10,5, 8,42101E-5
-10,6, 8,50086E-5
-10,7, 8,47882E-5
-10,8, 8,53489E-5
-10,9, 8,57853E-5
-11, 8,59577E-5
-11,1, 8,55284E-5
-11,2, 8,56316E-5
-11,3, 8,56211E-5
-11,4, 8,52181E-5
-11,5, 8,47146E-5
-11,6, 8,48775E-5
-11,7, 8,46518E-5
-11,8, 8,45305E-5
-11,9, 8,46315E-5
-12, 8,41257E-5
-12,1, 8,40829E-5
-12,2, 8,44891E-5
-12,3, 8,44444E-5
-12,4, 8,48403E-5
-12,5, 8,44479E-5
-12,6, 8,42275E-5
-12,7, 8,41979E-5
-12,8, 8,47435E-5
-12,9, 8,53036E-5
-13, 8,55747E-5
-13,1, 8,52123E-5
-13,2, 8,55181E-5
-13,3, 8,51552E-5
-13,4, 8,55129E-5
-13,5, 8,51383E-5
-13,6, 8,52929E-5
-13,7, 8,58395E-5
-13,8, 8,57549E-5
-13,9, 8,57112E-5
-14, 8,54986E-5
-14,1, 8,50935E-5
-14,2, 8,52817E-5
-14,3, 8,54235E-5
-14,4, 8,49596E-5
-14,5, 8,50194E-5
-14,6, 8,48831E-5
-14,7, 8,46875E-5
-14,8, 8,41442E-5
-14,9, 8,45135E-5
-15, 8,50907E-5
-15,1, 8,50021E-5
-15,2, 8,48507E-5
-15,3, 8,46172E-5
-15,4, 8,47501E-5
-15,5, 8,4736E-5
-15,6, 8,41192E-5
-15,7, 8,39108E-5
-15,8, 8,42214E-5
-15,9, 8,47191E-5
-16, 8,42549E-5
-16,1, 8,40983E-5
-16,2, 8,39975E-5
-16,3, 8,45262E-5
-16,4, 8,46825E-5
-16,5, 8,46903E-5
-16,6, 8,4914E-5
-16,7, 8,50436E-5
-16,8, 8,51762E-5
-16,9, 8,51016E-5
-17, 8,53397E-5
-17,1, 8,52371E-5
-17,2, 8,53713E-5
-17,3, 8,55586E-5
-17,4, 8,58671E-5
-17,5, 8,57482E-5
-17,6, 8,49965E-5
-17,7, 8,50987E-5
-17,8, 8,50137E-5
-17,9, 8,56574E-5
-18, 8,52267E-5
-18,1, 8,55638E-5
-18,2, 8,56675E-5
-18,3, 8,57057E-5
-18,4, 8,59289E-5
-18,5, 8,56592E-5
-18,6, 8,55128E-5
-18,7, 8,57629E-5
-18,8, 8,56584E-5
-18,9, 8,49504E-5
-19, 8,49747E-5
-19,1, 8,53992E-5
-19,2, 8,54809E-5
-19,3, 8,54985E-5
-19,4, 8,5245E-5
-19,5, 8,59947E-5
-19,6, 8,63036E-5
-19,7, 8,64143E-5
-19,8, 8,60087E-5
-19,9, 8,61737E-5
-20, 8,59893E-5
