# Supplementary material for: Raw and processed data used in non-covalent functionalization of single walled carbon nanotubes with Co-porphyrin and Co-phthalocyanine and its effect on field-effect transistor characteristics
Source: Data Brief. 2021 Sep 14;38:107366. doi: 10.1016/j.dib.2021.107366 (PMC8455981; doi:10.1016/j.dib.2021.107366)
Supplement: Supplementary file 10 [file mmc10.zip › mmc10.dat]

GateV, DrainI
-20, 1,6773E-6
-19,9, 1,6879E-6
-19,8, 1,6919E-6
-19,7, 1,6571E-6
-19,6, 1,6612E-6
-19,5, 1,6533E-6
-19,4, 1,6663E-6
-19,3, 1,6865E-6
-19,2, 1,633E-6
-19,1, 1,671E-6
-19, 1,6946E-6
-18,9, 1,7502E-6
-18,8, 1,7493E-6
-18,7, 1,6852E-6
-18,6, 1,6704E-6
-18,5, 1,6336E-6
-18,4, 1,6189E-6
-18,3, 1,6567E-6
-18,2, 1,5724E-6
-18,1, 1,5833E-6
-18, 1,5892E-6
-17,9, 1,6168E-6
-17,8, 1,5953E-6
-17,7, 1,5677E-6
-17,6, 1,5568E-6
-17,5, 1,5772E-6
-17,4, 1,5788E-6
-17,3, 1,5616E-6
-17,2, 1,5616E-6
-17,1, 1,5677E-6
-17, 1,6172E-6
-16,9, 1,6052E-6
-16,8, 1,5915E-6
-16,7, 1,6188E-6
-16,6, 1,5777E-6
-16,5, 1,5665E-6
-16,4, 1,6173E-6
-16,3, 1,6595E-6
-16,2, 1,5773E-6
-16,1, 1,5383E-6
-16, 1,5537E-6
-15,9, 1,5295E-6
-15,8, 1,5427E-6
-15,7, 1,5099E-6
-15,6, 1,535E-6
-15,5, 1,5075E-6
-15,4, 1,5149E-6
-15,3, 1,4751E-6
-15,2, 1,4985E-6
-15,1, 1,4922E-6
-15, 1,5159E-6
-14,9, 1,5147E-6
-14,8, 1,5107E-6
-14,7, 1,4916E-6
-14,6, 1,4661E-6
-14,5, 1,4564E-6
-14,4, 1,4211E-6
-14,3, 1,4316E-6
-14,2, 1,4279E-6
-14,1, 1,4431E-6
-14, 1,4279E-6
-13,9, 1,412E-6
-13,8, 1,4088E-6
-13,7, 1,3945E-6
-13,6, 1,4233E-6
-13,5, 1,435E-6
-13,4, 1,4429E-6
-13,3, 1,4243E-6
-13,2, 1,4202E-6
-13,1, 1,3981E-6
-13, 1,3931E-6
-12,9, 1,4048E-6
-12,8, 1,3653E-6
-12,7, 1,36E-6
-12,6, 1,3549E-6
-12,5, 1,3443E-6
-12,4, 1,3355E-6
-12,3, 1,3504E-6
-12,2, 1,3652E-6
-12,1, 1,368E-6
-12, 1,3449E-6
-11,9, 1,323E-6
-11,8, 1,3196E-6
-11,7, 1,3006E-6
-11,6, 1,2932E-6
-11,5, 1,2973E-6
-11,4, 1,2518E-6
-11,3, 1,2736E-6
-11,2, 1,247E-6
-11,1, 1,2375E-6
-11, 1,2341E-6
-10,9, 1,2195E-6
-10,8, 1,21E-6
-10,7, 1,1964E-6
-10,6, 1,194E-6
-10,5, 1,1559E-6
-10,4, 1,1544E-6
-10,3, 1,149E-6
-10,2, 1,1302E-6
-10,1, 1,1285E-6
-10, 1,1061E-6
-9,9, 1,0987E-6
-9,8, 1,0584E-6
-9,7, 1,0914E-6
-9,6, 1,0664E-6
-9,5, 1,0674E-6
-9,4, 1,0832E-6
-9,3, 1,0722E-6
-9,2, 1,0569E-6
-9,1, 1,0239E-6
-9, 1,0094E-6
-8,9, 9,71776E-7
-8,8, 9,465639E-7
-8,7, 9,047296E-7
-8,6, 9,013451E-7
-8,5, 9,132038E-7
-8,4, 9,424102E-7
-8,3, 9,385616E-7
-8,2, 9,096623E-7
-8,1, 8,968793E-7
-8, 8,382934E-7
-7,9, 8,520055E-7
-7,8, 7,901202E-7
-7,7, 7,927659E-7
-7,6, 7,869413E-7
-7,5, 7,567197E-7
-7,4, 7,45123E-7
-7,3, 7,154236E-7
-7,2, 6,785621E-7
-7,1, 6,306017E-7
-7, 6,035253E-7
-6,9, 5,363493E-7
-6,8, 5,165638E-7
-6,7, 4,979858E-7
-6,6, 4,389319E-7
-6,5, 6,335683E-7
-6,4, 5,351314E-7
-6,3, 5,15869E-7
-6,2, 4,535125E-7
-6,1, 4,092136E-7
-6, 3,769181E-7
-5,9, 2,836189E-7
-5,8, 2,846262E-7
-5,7, 2,350784E-7
-5,6, 2,249188E-7
-5,5, 2,04212E-7
-5,4, 1,541019E-7
-5,3, 1,514571E-7
-5,2, 1,297756E-7
-5,1, 1,194487E-7
-5, 8,54539E-8
-4,9, 8,46225E-8
-4,8, 5,63568E-8
-4,7, 7,88065E-8
-4,6, 6,73642E-8
-4,5, 7,46642E-8
-4,4, 5,67192E-8
-4,3, 7,69853E-8
-4,2, 4,74883E-8
-4,1, 1,006411E-7
-4, 6,52674E-8
-3,9, 5,28564E-8
-3,8, 3,88765E-8
-3,7, 2,54349E-8
-3,6, 1,59615E-8
-3,5, 1,31313E-8
-3,4, 1,43285E-8
-3,3, 4,7414E-9
-3,2, 2,04841E-8
-3,1, 4,8972E-9
-3, 4,0307E-9
-2,9, 7,1073E-9
-2,8, 4,9448E-9
-2,7, 4,3041E-9
-2,6, 4,1979E-9
-2,5, 3,1389E-9
-2,4, 2,3253E-9
-2,3, 1,4812E-9
-2,2, 1,7736E-9
-2,1, 5,729221E-10
-2, 1,7706E-9
-1,9, 1,3781E-9
-1,8, 5,3982E-9
-1,7, 2,7125E-9
-1,6, 1,2742E-9
-1,5, 5,586677E-10
-1,4, 3,6479E-9
-1,3, 1,9281E-9
-1,2, 3,9906E-9
-1,1, 1,5304E-9
-1, 7,901871E-10
-0,9, 4,349667E-10
-0,8, 5,377735E-10
-0,7, 8,914736E-10
-0,6, 7,066885E-10
-0,5, 2,6649E-9
-0,4, 1,3068E-9
-0,3, 6,605082E-10
-0,2, 4,840131E-10
-0,1, 2,4221E-9
0, 1,4187E-9
0,1, 4,815223E-10
0,2, 1,2181E-9
0,3, 5,150913E-10
0,4, 1,3397E-9
0,5, 1,9117E-9
0,6, 8,114599E-10
0,7, 7,295303E-10
0,8, 1,0979E-9
0,9, 7,794935E-10
1, 5,227602E-10
1,1, 3,307899E-10
1,2, 1,382427E-10
1,3, 9,44363E-11
1,4, 8,97752E-11
1,5, 8,12169E-11
1,6, 6,72454E-11
1,7, 3,5232E-9
1,8, 2,2397E-9
1,9, 9,56127E-10
2, 5,377375E-10
2,1, 6,584336E-10
2,2, 4,004593E-10
2,3, 1,756392E-10
2,4, 1,162446E-10
2,5, 6,76644E-11
2,6, 3,9977E-11
2,7, 4,15744E-11
2,8, 3,694152E-10
2,9, 3,098984E-10
3, 2,046537E-10
3,1, 1,488049E-10
3,2, 7,01319E-11
3,3, 7,72538E-11
3,4, 4,59573E-11
3,5, 5,09307E-11
3,6, 6,105965E-10
3,7, 3,496403E-10
3,8, 1,113246E-10
3,9, 8,50129E-11
4, 1,094105E-10
4,1, 6,49068E-11
4,2, 3,756112E-10
4,3, 1,616666E-10
4,4, 1,248597E-10
4,5, 5,78266E-11
4,6, 5,15397E-11
4,7, 6,03321E-11
4,8, 4,33251E-11
4,9, 3,489572E-10
5, 1,397252E-10
5,1, 9,68207E-11
5,2, 4,2513E-11
5,3, 2,404836E-10
5,4, 2,283803E-10
5,5, 8,4497E-11
5,6, 1,319783E-10
5,7, 9,45538E-11
5,8, 1,466771E-10
5,9, 6,04021E-11
6, 2,49212E-10
6,1, 1,433375E-10
6,2, 6,78899E-11
6,3, 4,85174E-11
6,4, 4,07288E-11
6,5, 1,19293E-10
6,6, 6,05861E-11
6,7, 5,6747E-11
6,8, 4,97055E-11
6,9, 7,43658E-11
7, 4,83879E-11
7,1, 2,187756E-10
7,2, 1,045238E-10
7,3, 5,69875E-11
7,4, 8,98679E-11
7,5, 1,693618E-10
7,6, 1,027674E-10
7,7, 6,60963E-11
7,8, 4,18115E-11
7,9, 1,434917E-10
8, 6,71984E-11
8,1, 6,94946E-11
8,2, 4,73026E-11
8,3, 7,13693E-11
8,4, 5,41965E-11
8,5, 1,460631E-10
8,6, 8,66257E-11
8,7, 3,87027E-11
8,8, 1,289153E-10
8,9, 5,21223E-11
9, 8,71375E-11
9,1, 4,08001E-11
9,2, 1,192803E-10
9,3, 8,58479E-11
9,4, 1,538398E-10
9,5, 8,72916E-11
9,6, 4,31306E-11
9,7, 1,25087E-10
9,8, 5,48679E-11
9,9, 1,032538E-10
10, 4,59971E-11
10,1, 5,31294E-11
10,2, 6,26635E-11
10,3, 5,03602E-11
10,4, 4,18304E-11
10,5, 3,40205E-11
10,6, 2,44794E-11
10,7, 1,87325E-11
10,8, 1,11853E-11
10,9, 1,02489E-11
11, 9,666E-12
11,1, 1,00966E-11
11,2, 1,16842E-11
11,3, 8,1725E-12
11,4, 9,0367E-12
11,5, 8,6849E-12
11,6, 8,1369E-12
11,7, 8,001E-12
11,8, 8,8886E-12
11,9, 8,5064E-12
12, 6,9728E-12
12,1, 7,3809E-12
12,2, 9,2512E-12
12,3, 5,9603E-12
12,4, 5,8929E-12
12,5, 6,4217E-12
12,6, 7,3061E-12
12,7, 4,9194E-12
12,8, 4,9813E-12
12,9, 5,635E-12
13, 1,06036E-11
13,1, 8,7334E-12
13,2, 7,4867E-12
13,3, 6,1266E-12
13,4, 6,345E-12
13,5, 7,1198E-12
13,6, 9,382E-12
13,7, 5,1401E-12
13,8, 6,694E-12
13,9, 6,749E-12
14, 6,2353E-12
14,1, 6,3118E-12
14,2, 6,6608E-12
14,3, 7,5284E-12
14,4, 5,9376E-12
14,5, 5,777E-12
14,6, 7,3943E-12
14,7, 7,7804E-12
14,8, 8,1292E-12
14,9, 1,04925E-11
15, 9,5714E-12
15,1, 8,4252E-12
15,2, 6,2525E-12
15,3, 4,8208E-12
15,4, 5,3804E-12
15,5, 6,9307E-12
15,6, 1,25073E-11
15,7, 7,2844E-12
15,8, 5,3469E-12
15,9, 6,1335E-12
16, 8,7928E-12
16,1, 7,9312E-12
16,2, 6,9159E-12
16,3, 8,3722E-12
16,4, 6,6793E-12
16,5, 6,7592E-12
16,6, 6,4817E-12
16,7, 6,1566E-12
16,8, 6,4479E-12
16,9, 5,1116E-12
17, 5,5359E-12
17,1, 4,7378E-12
17,2, 6,669E-12
17,3, 6,7605E-12
17,4, 5,7401E-12
17,5, 4,8041E-12
17,6, 5,2796E-12
17,7, 4,8545E-12
17,8, 8,6254E-12
17,9, 5,9013E-12
18, 3,7194E-12
18,1, 4,6677E-12
18,2, 4,255E-12
18,3, 5,2707E-12
18,4, 7,8963E-12
18,5, 5,6527E-12
18,6, 7,4289E-12
18,7, 6,4134E-12
18,8, 6,1078E-12
18,9, 5,8385E-12
19, 7,3199E-12
19,1, 6,8123E-12
19,2, 5,3595E-12
19,3, 5,1801E-12
19,4, 7,7421E-12
19,5, 6,0004E-12
19,6, 5,9966E-12
19,7, 4,3291E-12
19,8, 4,7365E-12
19,9, 5,1046E-12
20, 4,1071E-12
20, 5,5719E-12
19,9, 7,2576E-12
19,8, 1,12906E-11
19,7, 1,44556E-11
19,6, 2,22979E-11
19,5, 2,17857E-11
19,4, 3,11631E-11
19,3, 4,02391E-11
19,2, 5,79639E-11
19,1, 1,376831E-10
19, 1,755653E-10
18,9, 2,314536E-10
18,8, 4,406076E-10
18,7, 4,896706E-10
18,6, 8,218088E-10
18,5, 1,0736E-9
18,4, 1,4562E-9
18,3, 2,9146E-9
18,2, 4,7826E-9
18,1, 5,0484E-9
18, 5,9793E-9
17,9, 6,8719E-9
17,8, 9,5629E-9
17,7, 1,56788E-8
17,6, 1,35363E-8
17,5, 1,822E-8
17,4, 1,38464E-8
17,3, 1,94682E-8
17,2, 2,59922E-8
17,1, 3,15988E-8
17, 3,52811E-8
16,9, 4,83337E-8
16,8, 5,90549E-8
16,7, 6,9207E-8
16,6, 9,06124E-8
16,5, 9,19287E-8
16,4, 1,237412E-7
16,3, 1,830586E-7
16,2, 2,165931E-7
16,1, 2,23834E-7
16, 2,64872E-7
15,9, 3,142622E-7
15,8, 3,472346E-7
15,7, 3,714004E-7
15,6, 3,809073E-7
15,5, 3,880519E-7
15,4, 4,439281E-7
15,3, 4,297342E-7
15,2, 4,581069E-7
15,1, 4,50857E-7
15, 4,915476E-7
14,9, 5,608898E-7
14,8, 5,840303E-7
14,7, 6,028232E-7
14,6, 6,30782E-7
14,5, 6,774624E-7
14,4, 7,334981E-7
14,3, 7,17757E-7
14,2, 7,313319E-7
14,1, 7,752006E-7
14, 8,528388E-7
13,9, 8,052685E-7
13,8, 8,387505E-7
13,7, 8,754389E-7
13,6, 9,186364E-7
13,5, 1,0123E-6
13,4, 1,0709E-6
13,3, 1,0907E-6
13,2, 1,0999E-6
13,1, 1,1077E-6
13, 1,1E-6
12,9, 1,1171E-6
12,8, 1,1296E-6
12,7, 1,1421E-6
12,6, 1,1389E-6
12,5, 1,1736E-6
12,4, 1,1714E-6
12,3, 1,1564E-6
12,2, 1,1855E-6
12,1, 1,2307E-6
12, 1,2775E-6
11,9, 1,3158E-6
11,8, 1,3002E-6
11,7, 1,3191E-6
11,6, 1,3186E-6
11,5, 1,347E-6
11,4, 1,3547E-6
11,3, 1,3739E-6
11,2, 1,3474E-6
11,1, 1,3747E-6
11, 1,4095E-6
10,9, 1,4363E-6
10,8, 1,4643E-6
10,7, 1,4183E-6
10,6, 1,4566E-6
10,5, 1,5032E-6
10,4, 1,4932E-6
10,3, 1,4938E-6
10,2, 1,519E-6
10,1, 1,5188E-6
10, 1,5469E-6
9,9, 1,5325E-6
9,8, 1,5374E-6
9,7, 1,5335E-6
9,6, 1,5307E-6
9,5, 1,5766E-6
9,4, 1,5923E-6
9,3, 1,6435E-6
9,2, 1,6303E-6
9,1, 1,6545E-6
9, 1,6637E-6
8,9, 1,6487E-6
8,8, 1,6276E-6
8,7, 1,6246E-6
8,6, 1,5778E-6
8,5, 1,5949E-6
8,4, 1,6051E-6
8,3, 1,6072E-6
8,2, 1,6035E-6
8,1, 1,6188E-6
8, 1,6159E-6
7,9, 1,6284E-6
7,8, 1,6421E-6
7,7, 1,6455E-6
7,6, 1,7075E-6
7,5, 1,677E-6
7,4, 1,7033E-6
7,3, 1,7218E-6
7,2, 1,7492E-6
7,1, 1,7473E-6
7, 1,7204E-6
6,9, 1,7688E-6
6,8, 1,7674E-6
6,7, 1,7832E-6
6,6, 1,8116E-6
6,5, 1,8345E-6
6,4, 1,8138E-6
6,3, 1,8351E-6
6,2, 1,8444E-6
6,1, 1,8369E-6
6, 1,8536E-6
5,9, 1,8859E-6
5,8, 1,8874E-6
5,7, 1,9024E-6
5,6, 1,9265E-6
5,5, 1,8958E-6
5,4, 1,9063E-6
5,3, 1,9322E-6
5,2, 1,9257E-6
5,1, 1,9307E-6
5, 1,8842E-6
4,9, 1,8927E-6
4,8, 1,9145E-6
4,7, 1,9294E-6
4,6, 1,9184E-6
4,5, 1,9397E-6
4,4, 1,9417E-6
4,3, 1,924E-6
4,2, 1,9094E-6
4,1, 1,9141E-6
4, 1,9263E-6
3,9, 1,9339E-6
3,8, 1,9357E-6
3,7, 1,9472E-6
3,6, 1,9532E-6
3,5, 1,961E-6
3,4, 2,0148E-6
3,3, 1,9874E-6
3,2, 1,9779E-6
3,1, 1,9302E-6
3, 1,9493E-6
2,9, 1,9804E-6
2,8, 1,9882E-6
2,7, 2,0152E-6
2,6, 2,0283E-6
2,5, 2,0258E-6
2,4, 2,0563E-6
2,3, 2,0571E-6
2,2, 2,051E-6
2,1, 2,0422E-6
2, 2,0504E-6
1,9, 2,071E-6
1,8, 2,0689E-6
1,7, 2,0762E-6
1,6, 2,084E-6
1,5, 2,0719E-6
1,4, 2,0577E-6
1,3, 2,0419E-6
1,2, 2,0573E-6
1,1, 2,0634E-6
1, 2,0957E-6
0,9, 2,1003E-6
0,8, 2,1267E-6
0,7, 2,122E-6
0,6, 2,0871E-6
0,5, 2,0839E-6
0,4, 2,0908E-6
0,3, 2,074E-6
0,2, 2,0262E-6
0,1, 2,0592E-6
0, 2,0902E-6
-0,1, 2,0711E-6
-0,2, 2,0855E-6
-0,3, 2,1123E-6
-0,4, 2,1236E-6
-0,5, 2,1487E-6
-0,6, 2,1524E-6
-0,7, 2,1278E-6
-0,8, 2,1139E-6
-0,9, 2,1134E-6
-1, 2,1122E-6
-1,1, 2,1493E-6
-1,2, 2,1563E-6
-1,3, 2,1699E-6
-1,4, 2,1768E-6
-1,5, 2,1797E-6
-1,6, 2,2133E-6
-1,7, 2,1942E-6
-1,8, 2,1428E-6
-1,9, 2,1834E-6
-2, 2,1934E-6
-2,1, 2,167E-6
-2,2, 2,1869E-6
-2,3, 2,1801E-6
-2,4, 2,2084E-6
-2,5, 2,2174E-6
-2,6, 2,1988E-6
-2,7, 2,2063E-6
-2,8, 2,1889E-6
-2,9, 2,189E-6
-3, 2,2141E-6
-3,1, 2,2014E-6
-3,2, 2,2894E-6
-3,3, 2,3067E-6
-3,4, 2,3223E-6
-3,5, 2,2393E-6
-3,6, 2,2471E-6
-3,7, 2,2144E-6
-3,8, 2,2519E-6
-3,9, 2,213E-6
-4, 2,211E-6
-4,1, 2,1812E-6
-4,2, 2,1952E-6
-4,3, 2,1855E-6
-4,4, 2,1898E-6
-4,5, 2,2076E-6
-4,6, 2,217E-6
-4,7, 2,1813E-6
-4,8, 2,1763E-6
-4,9, 2,1703E-6
-5, 2,1766E-6
-5,1, 2,1959E-6
-5,2, 2,2094E-6
-5,3, 2,2353E-6
-5,4, 2,24E-6
-5,5, 2,2564E-6
-5,6, 2,2385E-6
-5,7, 2,2674E-6
-5,8, 2,2637E-6
-5,9, 2,2779E-6
-6, 2,2861E-6
-6,1, 2,2796E-6
-6,2, 2,2785E-6
-6,3, 2,2979E-6
-6,4, 2,303E-6
-6,5, 2,3055E-6
-6,6, 2,2982E-6
-6,7, 2,3019E-6
-6,8, 2,3018E-6
-6,9, 2,2939E-6
-7, 2,3173E-6
-7,1, 2,3177E-6
-7,2, 2,3509E-6
-7,3, 2,34E-6
-7,4, 2,2862E-6
-7,5, 2,3139E-6
-7,6, 2,3245E-6
-7,7, 2,3493E-6
-7,8, 2,3229E-6
-7,9, 2,3212E-6
-8, 2,3294E-6
-8,1, 2,344E-6
-8,2, 2,3695E-6
-8,3, 2,3565E-6
-8,4, 2,3459E-6
-8,5, 2,3516E-6
-8,6, 2,3895E-6
-8,7, 2,3911E-6
-8,8, 2,3872E-6
-8,9, 2,3666E-6
-9, 2,3927E-6
-9,1, 2,388E-6
-9,2, 2,3698E-6
-9,3, 2,3571E-6
-9,4, 2,3649E-6
-9,5, 2,367E-6
-9,6, 2,3725E-6
-9,7, 2,3611E-6
-9,8, 2,3862E-6
-9,9, 2,4061E-6
-10, 2,344E-6
-10,1, 2,3739E-6
-10,2, 2,3685E-6
-10,3, 2,3824E-6
-10,4, 2,3769E-6
-10,5, 2,3837E-6
-10,6, 2,381E-6
-10,7, 2,404E-6
-10,8, 2,3544E-6
-10,9, 2,3871E-6
-11, 2,3683E-6
-11,1, 2,3819E-6
-11,2, 2,3964E-6
-11,3, 2,4121E-6
-11,4, 2,4045E-6
-11,5, 2,3885E-6
-11,6, 2,4121E-6
-11,7, 2,4102E-6
-11,8, 2,4346E-6
-11,9, 2,4013E-6
-12, 2,4103E-6
-12,1, 2,4063E-6
-12,2, 2,4081E-6
-12,3, 2,3848E-6
-12,4, 2,4223E-6
-12,5, 2,4237E-6
-12,6, 2,429E-6
-12,7, 2,4373E-6
-12,8, 2,4436E-6
-12,9, 2,4662E-6
-13, 2,4499E-6
-13,1, 2,438E-6
-13,2, 2,4457E-6
-13,3, 2,4565E-6
-13,4, 2,4565E-6
-13,5, 2,4766E-6
-13,6, 2,4882E-6
-13,7, 2,4906E-6
-13,8, 2,5045E-6
-13,9, 2,5267E-6
-14, 2,547E-6
-14,1, 2,511E-6
-14,2, 2,4837E-6
-14,3, 2,4868E-6
-14,4, 2,5039E-6
-14,5, 2,5264E-6
-14,6, 2,5453E-6
-14,7, 2,533E-6
-14,8, 2,5203E-6
-14,9, 2,5046E-6
-15, 2,5206E-6
-15,1, 2,5261E-6
-15,2, 2,5367E-6
-15,3, 2,54E-6
-15,4, 2,5606E-6
-15,5, 2,5443E-6
-15,6, 2,4615E-6
-15,7, 2,5006E-6
-15,8, 2,5521E-6
-15,9, 2,5598E-6
-16, 2,5978E-6
-16,1, 2,4536E-6
-16,2, 2,4542E-6
-16,3, 2,4375E-6
-16,4, 2,4884E-6
-16,5, 2,6273E-6
-16,6, 2,6301E-6
-16,7, 2,6225E-6
-16,8, 2,6224E-6
-16,9, 2,6328E-6
-17, 2,6274E-6
-17,1, 2,6324E-6
-17,2, 2,6244E-6
-17,3, 2,5585E-6
-17,4, 2,436E-6
-17,5, 2,4427E-6
-17,6, 2,4476E-6
-17,7, 2,4189E-6
-17,8, 2,4204E-6
-17,9, 2,4319E-6
-18, 2,4423E-6
-18,1, 2,4447E-6
-18,2, 2,4413E-6
-18,3, 2,457E-6
-18,4, 2,4672E-6
-18,5, 2,4682E-6
-18,6, 2,4461E-6
-18,7, 2,4226E-6
-18,8, 2,4388E-6
-18,9, 2,4496E-6
-19, 2,4427E-6
-19,1, 2,3926E-6
-19,2, 2,4152E-6
-19,3, 2,416E-6
-19,4, 2,4044E-6
-19,5, 2,3956E-6
-19,6, 2,3749E-6
-19,7, 2,3485E-6
-19,8, 2,4301E-6
-19,9, 2,4123E-6
-20, 2,4191E-6
