# Supplementary material for: Raw and processed data used in non-covalent functionalization of single walled carbon nanotubes with Co-porphyrin and Co-phthalocyanine and its effect on field-effect transistor characteristics
Source: Data Brief. 2021 Sep 14;38:107366. doi: 10.1016/j.dib.2021.107366 (PMC8455981; doi:10.1016/j.dib.2021.107366)
Supplement: Supplementary file 11 [file mmc11.zip › mmc11.dat]

GateV, DrainI
-20, 1,963947E-7
-19,9, 1,945445E-7
-19,8, 1,888595E-7
-19,7, 1,863931E-7
-19,6, 1,884897E-7
-19,5, 1,872041E-7
-19,4, 1,695389E-7
-19,3, 1,647142E-7
-19,2, 1,679817E-7
-19,1, 1,751311E-7
-19, 1,686131E-7
-18,9, 1,615515E-7
-18,8, 1,649195E-7
-18,7, 1,589526E-7
-18,6, 1,57479E-7
-18,5, 1,580498E-7
-18,4, 1,545422E-7
-18,3, 1,551106E-7
-18,2, 1,484451E-7
-18,1, 1,436604E-7
-18, 1,480378E-7
-17,9, 1,447387E-7
-17,8, 1,41118E-7
-17,7, 1,389087E-7
-17,6, 1,287319E-7
-17,5, 1,254247E-7
-17,4, 1,164444E-7
-17,3, 1,097748E-7
-17,2, 1,074134E-7
-17,1, 1,096053E-7
-17, 1,104178E-7
-16,9, 1,072378E-7
-16,8, 1,074214E-7
-16,7, 9,74932E-8
-16,6, 9,35154E-8
-16,5, 8,98571E-8
-16,4, 8,89887E-8
-16,3, 8,60783E-8
-16,2, 8,05423E-8
-16,1, 7,95188E-8
-16, 7,92169E-8
-15,9, 7,88359E-8
-15,8, 7,23982E-8
-15,7, 6,84161E-8
-15,6, 6,94613E-8
-15,5, 7,12492E-8
-15,4, 6,69754E-8
-15,3, 6,68117E-8
-15,2, 6,32771E-8
-15,1, 6,48525E-8
-15, 6,83547E-8
-14,9, 6,46298E-8
-14,8, 6,1778E-8
-14,7, 5,57563E-8
-14,6, 5,54674E-8
-14,5, 5,06455E-8
-14,4, 5,63126E-8
-14,3, 5,51449E-8
-14,2, 5,03147E-8
-14,1, 4,62083E-8
-14, 4,33649E-8
-13,9, 4,22152E-8
-13,8, 4,0305E-8
-13,7, 4,30187E-8
-13,6, 4,02335E-8
-13,5, 3,71536E-8
-13,4, 3,19677E-8
-13,3, 2,82508E-8
-13,2, 2,96757E-8
-13,1, 2,65056E-8
-13, 2,12059E-8
-12,9, 2,15039E-8
-12,8, 1,89604E-8
-12,7, 1,89284E-8
-12,6, 2,13028E-8
-12,5, 1,88211E-8
-12,4, 1,62985E-8
-12,3, 1,44907E-8
-12,2, 1,33185E-8
-12,1, 1,16855E-8
-12, 1,07192E-8
-11,9, 8,3933E-9
-11,8, 7,4071E-9
-11,7, 6,4394E-9
-11,6, 6,128E-9
-11,5, 6,4883E-9
-11,4, 4,8053E-9
-11,3, 4,8396E-9
-11,2, 4,8111E-9
-11,1, 4,6927E-9
-11, 4,375E-9
-10,9, 4,2385E-9
-10,8, 3,4194E-9
-10,7, 3,2249E-9
-10,6, 2,7694E-9
-10,5, 2,9298E-9
-10,4, 3,8979E-9
-10,3, 3,1228E-9
-10,2, 3,1951E-9
-10,1, 2,0858E-9
-10, 1,6722E-9
-9,9, 1,627E-9
-9,8, 1,3805E-9
-9,7, 1,271E-9
-9,6, 9,357235E-10
-9,5, 1,0152E-9
-9,4, 1,0366E-9
-9,3, 9,600641E-10
-9,2, 8,969767E-10
-9,1, 1,0828E-9
-9, 9,873159E-10
-8,9, 1,0234E-9
-8,8, 8,545021E-10
-8,7, 7,399403E-10
-8,6, 6,804696E-10
-8,5, 6,639751E-10
-8,4, 6,02666E-10
-8,3, 4,454714E-10
-8,2, 7,675743E-10
-8,1, 4,939842E-10
-8, 3,997612E-10
-7,9, 2,388597E-10
-7,8, 2,168452E-10
-7,7, 1,973609E-10
-7,6, 1,807929E-10
-7,5, 1,517044E-10
-7,4, 1,981027E-10
-7,3, 1,406772E-10
-7,2, 1,058282E-10
-7,1, 1,457376E-10
-7, 9,73802E-11
-6,9, 9,65803E-11
-6,8, 7,37584E-11
-6,7, 7,58376E-11
-6,6, 5,16793E-11
-6,5, 4,7931E-11
-6,4, 1,557284E-10
-6,3, 8,53139E-11
-6,2, 4,78826E-11
-6,1, 4,97099E-11
-6, 5,01875E-11
-5,9, 1,850046E-10
-5,8, 1,108541E-10
-5,7, 6,57572E-11
-5,6, 5,835192E-10
-5,5, 3,997377E-10
-5,4, 3,138831E-10
-5,3, 2,556072E-10
-5,2, 1,89973E-10
-5,1, 1,686833E-10
-5, 1,165922E-10
-4,9, 7,46786E-11
-4,8, 6,85884E-11
-4,7, 5,20728E-11
-4,6, 1,377075E-10
-4,5, 1,03325E-10
-4,4, 4,62426E-11
-4,3, 5,1845E-11
-4,2, 9,4056E-11
-4,1, 6,34302E-11
-4, 4,2041E-11
-3,9, 7,3616E-11
-3,8, 5,00835E-11
-3,7, 4,38471E-11
-3,6, 8,6959E-11
-3,5, 4,85342E-11
-3,4, 4,5626E-11
-3,3, 3,65521E-11
-3,2, 2,743E-11
-3,1, 2,42923E-11
-3, 2,41384E-11
-2,9, 1,87178E-11
-2,8, 1,51863E-11
-2,7, 1,38309E-11
-2,6, 1,28998E-11
-2,5, 1,75816E-11
-2,4, 1,45562E-11
-2,3, 1,69182E-11
-2,2, 6,2603E-12
-2,1, 6,8015E-12
-2, 5,0756E-12
-1,9, 4,8081E-12
-1,8, 5,9981E-12
-1,7, 8,4796E-12
-1,6, 7,9885E-12
-1,5, 8,7393E-12
-1,4, 6,4705E-12
-1,3, 2,8442E-12
-1,2, 2,6279E-12
-1,1, 2,5083E-12
-1, 2,437E-12
-0,9, 1,8458E-12
-0,8, 1,7682E-12
-0,7, 3,6134E-12
-0,6, 3,5493E-12
-0,5, 3,2866E-12
-0,4, 2,8329E-12
-0,3, 2,6758E-12
-0,2, 3,2579E-12
-0,1, 2,661E-12
0, 2,3747E-12
0,1, 3,3504E-12
0,2, 2,6311E-12
0,3, 1,7115E-12
0,4, 1,8229E-12
0,5, 1,914E-12
0,6, 1,852E-12
0,7, 1,4056E-12
0,8, 1,3263E-12
0,9, 1,1683E-12
1, 1,5027E-12
1,1, 1,0253E-12
1,2, 8,502516E-13
1,3, 8,69674E-13
1,4, 5,313553E-13
1,5, 3,505658E-13
1,6, 5,790507E-13
1,7, 5,835998E-13
1,8, 5,946903E-13
1,9, 6,686424E-13
2, 9,652792E-13
2,1, 8,626018E-13
2,2, 6,328289E-13
2,3, 7,340886E-13
2,4, 5,876205E-13
2,5, 4,383509E-13
2,6, 3,622619E-13
2,7, 5,426121E-13
2,8, 8,908738E-13
2,9, 5,184262E-13
3, 7,110834E-13
3,1, 6,825749E-13
3,2, 5,500033E-13
3,3, 5,822177E-13
3,4, 4,172602E-13
3,5, 5,356698E-13
3,6, 3,698381E-13
3,7, 6,240302E-13
3,8, 8,095036E-13
3,9, 5,261408E-13
4, 4,801504E-13
4,1, 4,484846E-13
4,2, 3,413489E-13
4,3, 6,951735E-13
4,4, 4,280456E-13
4,5, 4,91728E-14
4,6, 6,0724E-14
4,7, 2,429414E-13
4,8, 1,487002E-13
4,9, 2,563304E-13
5, 2,128747E-13
5,1, 2,628818E-13
5,2, 5,357416E-13
5,3, 4,943953E-13
5,4, 4,517143E-13
5,5, 7,412459E-13
5,6, 6,927583E-13
5,7, 8,997464E-13
5,8, 3,43411E-13
5,9, 2,570563E-13
6, 1,903589E-13
6,1, 1,974299E-13
6,2, 4,509094E-13
6,3, 4,146969E-13
6,4, 3,239497E-13
6,5, 2,678555E-13
6,6, 2,727098E-13
6,7, 2,199059E-13
6,8, 1,924728E-13
6,9, 4,994585E-13
7, 4,813829E-13
7,1, 4,052776E-13
7,2, 2,797168E-13
7,3, 2,596612E-13
7,4, 3,291513E-13
7,5, 3,595461E-13
7,6, 2,677325E-13
7,7, 2,494228E-13
7,8, 9,61738E-14
7,9, 2,203456E-13
8, 2,088157E-13
8,1, 2,382765E-13
8,2, 1,504372E-13
8,3, 1,744331E-13
8,4, 5,109598E-13
8,5, 5,275913E-13
8,6, 6,366434E-13
8,7, 5,955769E-13
8,8, 3,914914E-13
8,9, 1,9043E-13
9, 4,710607E-13
9,1, 2,838332E-13
9,2, 3,91214E-13
9,3, 2,470338E-13
9,4, 6,814814E-13
9,5, 2,213872E-13
9,6, 2,059098E-13
9,7, 3,275012E-13
9,8, 2,217162E-13
9,9, 2,321792E-13
10, 3,168111E-13
10,1, 3,746878E-13
10,2, 6,350942E-13
10,3, 4,329303E-13
10,4, 4,829752E-13
10,5, 4,251889E-13
10,6, 3,327818E-13
10,7, 7,570242E-13
10,8, 4,189496E-13
10,9, 2,083938E-13
11, 1,635084E-13
11,1, 1,609496E-13
11,2, 2,27707E-13
11,3, 1,593887E-13
11,4, 2,135882E-13
11,5, 1,57953E-13
11,6, 2,104206E-13
11,7, 3,094922E-13
11,8, 2,843911E-13
11,9, 3,202661E-13
12, 3,720708E-13
12,1, 2,767425E-13
12,2, 1,941206E-13
12,3, 1,848159E-13
12,4, 2,796158E-13
12,5, 1,580926E-13
12,6, 3,547386E-13
12,7, 2,354216E-13
12,8, 4,939885E-13
12,9, 1,613962E-13
13, 2,070093E-13
13,1, 3,205001E-13
13,2, 3,387751E-13
13,3, 1,772038E-13
13,4, 3,346949E-13
13,5, 2,193559E-13
13,6, 2,022003E-13
13,7, 5,386727E-13
13,8, 2,920987E-13
13,9, 3,288009E-13
14, 3,578266E-13
14,1, 2,520259E-13
14,2, 2,177588E-13
14,3, 2,090575E-13
14,4, 1,855592E-13
14,5, 1,077823E-13
14,6, 1,487993E-13
14,7, 1,631191E-13
14,8, 1,9935E-13
14,9, 2,817666E-13
15, 2,309796E-13
15,1, 3,556055E-13
15,2, 1,951413E-13
15,3, 1,643087E-13
15,4, 1,256738E-13
15,5, 1,971639E-13
15,6, 2,57214E-13
15,7, 2,848265E-13
15,8, 2,675663E-13
15,9, 2,858009E-13
16, 2,705683E-13
16,1, 1,730215E-13
16,2, 3,402093E-13
16,3, 2,255949E-13
16,4, 1,681675E-13
16,5, 2,736467E-13
16,6, 4,311831E-13
16,7, 3,84829E-13
16,8, 2,778912E-13
16,9, 3,386852E-13
17, 2,831896E-13
17,1, 3,184308E-13
17,2, 1,276688E-13
17,3, 1,673599E-13
17,4, 2,752462E-13
17,5, 1,73649E-13
17,6, 2,241444E-13
17,7, 2,55328E-13
17,8, 3,140144E-13
17,9, 1,745594E-13
18, 2,354469E-13
18,1, 2,476566E-13
18,2, 1,826799E-13
18,3, 1,439666E-13
18,4, 2,802931E-13
18,5, 8,33088E-14
18,6, 1,366166E-13
18,7, 1,617584E-13
18,8, 1,466661E-13
18,9, 1,007672E-13
19, -2,76704E-14
19,1, 5,04213E-14
19,2, 6,26112E-14
19,3, 1,038033E-13
19,4, 6,09966E-14
19,5, 3,5905E-15
19,6, 1,018372E-13
19,7, 1,23131E-13
19,8, 5,74731E-14
19,9, 2,508492E-13
20, 3,591546E-13
20, 2,224056E-13
19,9, 2,669767E-13
19,8, 1,588827E-13
19,7, 1,104642E-13
19,6, 1,583728E-13
19,5, 3,10294E-13
19,4, 7,539899E-13
19,3, 8,301488E-13
19,2, 1,2226E-12
19,1, 1,7379E-12
19, 2,1492E-12
18,9, 2,625E-12
18,8, 3,496E-12
18,7, 4,1334E-12
18,6, 6,9457E-12
18,5, 6,8006E-12
18,4, 8,1083E-12
18,3, 9,4816E-12
18,2, 1,17083E-11
18,1, 1,52008E-11
18, 1,3229E-11
17,9, 2,17619E-11
17,8, 2,83333E-11
17,7, 2,7951E-11
17,6, 2,83926E-11
17,5, 3,54519E-11
17,4, 4,41849E-11
17,3, 5,75932E-11
17,2, 7,4975E-11
17,1, 9,3175E-11
17, 1,141499E-10
16,9, 1,138149E-10
16,8, 1,171725E-10
16,7, 1,832007E-10
16,6, 2,391978E-10
16,5, 2,674453E-10
16,4, 3,010268E-10
16,3, 3,642151E-10
16,2, 4,79448E-10
16,1, 6,882017E-10
16, 1,069E-9
15,9, 1,3831E-9
15,8, 1,4851E-9
15,7, 1,7373E-9
15,6, 1,9968E-9
15,5, 2,9007E-9
15,4, 3,081E-9
15,3, 3,2293E-9
15,2, 3,4892E-9
15,1, 3,6352E-9
15, 4,2709E-9
14,9, 4,6591E-9
14,8, 5,136E-9
14,7, 6,2562E-9
14,6, 6,7553E-9
14,5, 7,582E-9
14,4, 8,0736E-9
14,3, 8,2883E-9
14,2, 8,8266E-9
14,1, 9,005E-9
14, 9,2778E-9
13,9, 9,8524E-9
13,8, 1,06155E-8
13,7, 1,08165E-8
13,6, 1,15849E-8
13,5, 1,29418E-8
13,4, 1,42636E-8
13,3, 1,45019E-8
13,2, 1,68047E-8
13,1, 1,73117E-8
13, 1,75767E-8
12,9, 1,81145E-8
12,8, 1,93323E-8
12,7, 2,09554E-8
12,6, 2,27411E-8
12,5, 2,49044E-8
12,4, 2,6241E-8
12,3, 2,84522E-8
12,2, 3,08661E-8
12,1, 3,2779E-8
12, 3,0236E-8
11,9, 3,45433E-8
11,8, 3,52722E-8
11,7, 3,53124E-8
11,6, 3,58645E-8
11,5, 3,79455E-8
11,4, 4,04865E-8
11,3, 4,31562E-8
11,2, 4,52908E-8
11,1, 4,41647E-8
11, 4,78462E-8
10,9, 5,3333E-8
10,8, 5,78749E-8
10,7, 5,93826E-8
10,6, 6,50246E-8
10,5, 6,55901E-8
10,4, 6,68479E-8
10,3, 6,80537E-8
10,2, 6,92439E-8
10,1, 6,9818E-8
10, 7,46358E-8
9,9, 7,53297E-8
9,8, 7,536E-8
9,7, 7,69842E-8
9,6, 8,29159E-8
9,5, 8,47572E-8
9,4, 8,48174E-8
9,3, 8,43395E-8
9,2, 8,8635E-8
9,1, 8,50122E-8
9, 8,51909E-8
8,9, 8,63827E-8
8,8, 8,82419E-8
8,7, 9,08443E-8
8,6, 9,49838E-8
8,5, 9,37924E-8
8,4, 9,47985E-8
8,3, 9,24269E-8
8,2, 9,2782E-8
8,1, 8,82601E-8
8, 9,35698E-8
7,9, 9,45615E-8
7,8, 9,41872E-8
7,7, 9,91183E-8
7,6, 9,8977E-8
7,5, 1,063443E-7
7,4, 1,052038E-7
7,3, 1,022671E-7
7,2, 1,022583E-7
7,1, 1,0253E-7
7, 1,074788E-7
6,9, 1,047113E-7
6,8, 1,066497E-7
6,7, 1,081701E-7
6,6, 1,119367E-7
6,5, 1,161587E-7
6,4, 1,169044E-7
6,3, 1,135609E-7
6,2, 1,122571E-7
6,1, 1,077399E-7
6, 1,110277E-7
5,9, 1,139963E-7
5,8, 1,186014E-7
5,7, 1,202635E-7
5,6, 1,218535E-7
5,5, 1,224946E-7
5,4, 1,245308E-7
5,3, 1,236541E-7
5,2, 1,255644E-7
5,1, 1,271949E-7
5, 1,254078E-7
4,9, 1,269967E-7
4,8, 1,344826E-7
4,7, 1,343092E-7
4,6, 1,334426E-7
4,5, 1,351179E-7
4,4, 1,361649E-7
4,3, 1,340334E-7
4,2, 1,289838E-7
4,1, 1,35816E-7
4, 1,368828E-7
3,9, 1,41259E-7
3,8, 1,400676E-7
3,7, 1,360097E-7
3,6, 1,352985E-7
3,5, 1,323765E-7
3,4, 1,391562E-7
3,3, 1,389729E-7
3,2, 1,372532E-7
3,1, 1,384403E-7
3, 1,375316E-7
2,9, 1,371512E-7
2,8, 1,414578E-7
2,7, 1,341762E-7
2,6, 1,404139E-7
2,5, 1,438776E-7
2,4, 1,480918E-7
2,3, 1,506599E-7
2,2, 1,458196E-7
2,1, 1,459435E-7
2, 1,472555E-7
1,9, 1,469928E-7
1,8, 1,518887E-7
1,7, 1,528883E-7
1,6, 1,559156E-7
1,5, 1,632324E-7
1,4, 1,55867E-7
1,3, 1,625411E-7
1,2, 1,67473E-7
1,1, 1,687828E-7
1, 1,678384E-7
0,9, 1,565345E-7
0,8, 1,647846E-7
0,7, 1,678665E-7
0,6, 1,644174E-7
0,5, 1,64334E-7
0,4, 1,661126E-7
0,3, 1,688713E-7
0,2, 1,69616E-7
0,1, 1,676261E-7
0, 1,637189E-7
-0,1, 1,715535E-7
-0,2, 1,747706E-7
-0,3, 1,77549E-7
-0,4, 1,749523E-7
-0,5, 1,731607E-7
-0,6, 1,744939E-7
-0,7, 1,791176E-7
-0,8, 1,745009E-7
-0,9, 1,726803E-7
-1, 1,760189E-7
-1,1, 1,786673E-7
-1,2, 1,786802E-7
-1,3, 1,79566E-7
-1,4, 1,858181E-7
-1,5, 1,904314E-7
-1,6, 1,84264E-7
-1,7, 1,865992E-7
-1,8, 1,843077E-7
-1,9, 1,824506E-7
-2, 1,844298E-7
-2,1, 1,817083E-7
-2,2, 1,943717E-7
-2,3, 2,000349E-7
-2,4, 1,999491E-7
-2,5, 2,011345E-7
-2,6, 1,979149E-7
-2,7, 1,945601E-7
-2,8, 1,967353E-7
-2,9, 1,980751E-7
-3, 2,020049E-7
-3,1, 1,994813E-7
-3,2, 2,009527E-7
-3,3, 1,93986E-7
-3,4, 1,957149E-7
-3,5, 2,027669E-7
-3,6, 2,062323E-7
-3,7, 2,071087E-7
-3,8, 2,058573E-7
-3,9, 2,073831E-7
-4, 2,095709E-7
-4,1, 2,07718E-7
-4,2, 1,973649E-7
-4,3, 1,969041E-7
-4,4, 1,985999E-7
-4,5, 1,984761E-7
-4,6, 1,88966E-7
-4,7, 1,961671E-7
-4,8, 1,941905E-7
-4,9, 1,910898E-7
-5, 1,843327E-7
-5,1, 1,775981E-7
-5,2, 1,788663E-7
-5,3, 1,839073E-7
-5,4, 1,938912E-7
-5,5, 1,978129E-7
-5,6, 1,914544E-7
-5,7, 1,990045E-7
-5,8, 2,0389E-7
-5,9, 2,053953E-7
-6, 1,996388E-7
-6,1, 2,015638E-7
-6,2, 1,993411E-7
-6,3, 1,987641E-7
-6,4, 2,033253E-7
-6,5, 2,017434E-7
-6,6, 1,938541E-7
-6,7, 1,941595E-7
-6,8, 2,004633E-7
-6,9, 1,99932E-7
-7, 1,98931E-7
-7,1, 1,973599E-7
-7,2, 1,968901E-7
-7,3, 2,073516E-7
-7,4, 1,976283E-7
-7,5, 1,982471E-7
-7,6, 2,007529E-7
-7,7, 2,056406E-7
-7,8, 1,994559E-7
-7,9, 2,007847E-7
-8, 2,06642E-7
-8,1, 2,114425E-7
-8,2, 2,125725E-7
-8,3, 1,989346E-7
-8,4, 2,057131E-7
-8,5, 2,14591E-7
-8,6, 2,123048E-7
-8,7, 2,134048E-7
-8,8, 2,110147E-7
-8,9, 2,095187E-7
-9, 2,070529E-7
-9,1, 2,080236E-7
-9,2, 2,122618E-7
-9,3, 2,102956E-7
-9,4, 2,182854E-7
-9,5, 2,170741E-7
-9,6, 2,199551E-7
-9,7, 2,197216E-7
-9,8, 2,185654E-7
-9,9, 2,183089E-7
-10, 2,234076E-7
-10,1, 2,239858E-7
-10,2, 2,233804E-7
-10,3, 2,134525E-7
-10,4, 2,050742E-7
-10,5, 2,113951E-7
-10,6, 2,093024E-7
-10,7, 2,101307E-7
-10,8, 2,119431E-7
-10,9, 2,227239E-7
-11, 2,236289E-7
-11,1, 2,229673E-7
-11,2, 2,205136E-7
-11,3, 2,232724E-7
-11,4, 2,150217E-7
-11,5, 2,195037E-7
-11,6, 2,24312E-7
-11,7, 2,337486E-7
-11,8, 2,22775E-7
-11,9, 2,264517E-7
-12, 2,276312E-7
-12,1, 2,254612E-7
-12,2, 2,315521E-7
-12,3, 2,37308E-7
-12,4, 2,341561E-7
-12,5, 2,309242E-7
-12,6, 2,383288E-7
-12,7, 2,394577E-7
-12,8, 2,426589E-7
-12,9, 2,440814E-7
-13, 2,427193E-7
-13,1, 2,427816E-7
-13,2, 2,416404E-7
-13,3, 2,48436E-7
-13,4, 2,500335E-7
-13,5, 2,409679E-7
-13,6, 2,451388E-7
-13,7, 2,506569E-7
-13,8, 2,430359E-7
-13,9, 2,421687E-7
-14, 2,394904E-7
-14,1, 2,277694E-7
-14,2, 2,271938E-7
-14,3, 2,258227E-7
-14,4, 2,253249E-7
-14,5, 2,265654E-7
-14,6, 2,296065E-7
-14,7, 2,278628E-7
-14,8, 2,294286E-7
-14,9, 2,367568E-7
-15, 2,294959E-7
-15,1, 2,322202E-7
-15,2, 2,296833E-7
-15,3, 2,343423E-7
-15,4, 2,330624E-7
-15,5, 2,380611E-7
-15,6, 2,405598E-7
-15,7, 2,387981E-7
-15,8, 2,380828E-7
-15,9, 2,359901E-7
-16, 2,438006E-7
-16,1, 2,484424E-7
-16,2, 2,440636E-7
-16,3, 2,354527E-7
-16,4, 2,39512E-7
-16,5, 2,362123E-7
-16,6, 2,350787E-7
-16,7, 2,362368E-7
-16,8, 2,427882E-7
-16,9, 2,442057E-7
-17, 2,438393E-7
-17,1, 2,386223E-7
-17,2, 2,489952E-7
-17,3, 2,477619E-7
-17,4, 2,39876E-7
-17,5, 2,441259E-7
-17,6, 2,483776E-7
-17,7, 2,485985E-7
-17,8, 2,460376E-7
-17,9, 2,36522E-7
-18, 2,355196E-7
-18,1, 2,388405E-7
-18,2, 2,400526E-7
-18,3, 2,439641E-7
-18,4, 2,497432E-7
-18,5, 2,532772E-7
-18,6, 2,57715E-7
-18,7, 2,641622E-7
-18,8, 2,589194E-7
-18,9, 2,586102E-7
-19, 2,544444E-7
-19,1, 2,619747E-7
-19,2, 2,558202E-7
-19,3, 2,591125E-7
-19,4, 2,593595E-7
-19,5, 2,601693E-7
-19,6, 2,660229E-7
-19,7, 2,627282E-7
-19,8, 2,667575E-7
-19,9, 2,641119E-7
-20, 2,567022E-7
