# Supplementary material for: Raw and processed data used in non-covalent functionalization of single walled carbon nanotubes with Co-porphyrin and Co-phthalocyanine and its effect on field-effect transistor characteristics
Source: Data Brief. 2021 Sep 14;38:107366. doi: 10.1016/j.dib.2021.107366 (PMC8455981; doi:10.1016/j.dib.2021.107366)
Supplement: Supplementary file 12 [file mmc12.zip › mmc12.dat]

GateV, DrainI
-20, 4,42139E-8
-19,9, 4,26619E-8
-19,8, 4,14167E-8
-19,7, 3,85774E-8
-19,6, 3,57585E-8
-19,5, 3,30185E-8
-19,4, 2,95053E-8
-19,3, 2,91137E-8
-19,2, 2,74396E-8
-19,1, 2,62217E-8
-19, 2,35461E-8
-18,9, 2,3577E-8
-18,8, 2,03363E-8
-18,7, 1,96359E-8
-18,6, 1,7685E-8
-18,5, 1,76312E-8
-18,4, 1,54529E-8
-18,3, 1,38871E-8
-18,2, 1,28231E-8
-18,1, 1,19203E-8
-18, 1,01085E-8
-17,9, 8,5349E-9
-17,8, 7,0846E-9
-17,7, 6,358E-9
-17,6, 5,7577E-9
-17,5, 4,9251E-9
-17,4, 4,2417E-9
-17,3, 5,8441E-9
-17,2, 4,9786E-9
-17,1, 4,4747E-9
-17, 4,6242E-9
-16,9, 3,9465E-9
-16,8, 3,3071E-9
-16,7, 2,8216E-9
-16,6, 2,5818E-9
-16,5, 2,3494E-9
-16,4, 2,3081E-9
-16,3, 2,2548E-9
-16,2, 1,9895E-9
-16,1, 1,9073E-9
-16, 1,7355E-9
-15,9, 1,6525E-9
-15,8, 1,6528E-9
-15,7, 1,554E-9
-15,6, 1,3444E-9
-15,5, 1,179E-9
-15,4, 1,0957E-9
-15,3, 1,1026E-9
-15,2, 1,0927E-9
-15,1, 1,0352E-9
-15, 1,0702E-9
-14,9, 1,0205E-9
-14,8, 1,0312E-9
-14,7, 7,592935E-10
-14,6, 6,421675E-10
-14,5, 5,099173E-10
-14,4, 4,234159E-10
-14,3, 6,546244E-10
-14,2, 5,523887E-10
-14,1, 4,686742E-10
-14, 4,153405E-10
-13,9, 3,447265E-10
-13,8, 2,065229E-10
-13,7, 1,769834E-10
-13,6, 1,227572E-10
-13,5, 9,91073E-11
-13,4, 9,10788E-11
-13,3, 9,5353E-11
-13,2, 8,07396E-11
-13,1, 7,78433E-11
-13, 5,78452E-11
-12,9, 4,32371E-11
-12,8, 9,57285E-11
-12,7, 7,05118E-11
-12,6, 5,77447E-11
-12,5, 5,58934E-11
-12,4, 4,99834E-11
-12,3, 6,66298E-11
-12,2, 6,92701E-11
-12,1, 7,1184E-11
-12, 5,70807E-11
-11,9, 4,53173E-11
-11,8, 4,05791E-11
-11,7, 2,8888E-11
-11,6, 2,68263E-11
-11,5, 2,61856E-11
-11,4, 1,9213E-11
-11,3, 1,369E-11
-11,2, 1,54843E-11
-11,1, 1,14295E-11
-11, 1,12537E-11
-10,9, 9,9641E-12
-10,8, 6,053E-12
-10,7, 6,3625E-12
-10,6, 4,1785E-12
-10,5, 3,2045E-12
-10,4, 4,4353E-12
-10,3, 3,6961E-12
-10,2, 3,1842E-12
-10,1, 1,8648E-12
-10, 1,5829E-12
-9,9, 7,299791E-13
-9,8, 1,3435E-12
-9,7, 9,158314E-13
-9,6, 6,016383E-13
-9,5, 6,691669E-13
-9,4, 6,249841E-13
-9,3, 8,553214E-13
-9,2, 5,751413E-13
-9,1, 6,406817E-13
-9, 8,387197E-13
-8,9, 5,44488E-13
-8,8, 5,180176E-13
-8,7, 6,023629E-13
-8,6, 6,9557E-13
-8,5, 4,168296E-13
-8,4, 4,339024E-13
-8,3, 3,47457E-13
-8,2, 3,453331E-13
-8,1, 4,111207E-13
-8, 5,747928E-13
-7,9, 3,337937E-13
-7,8, 5,387631E-13
-7,7, 3,300061E-13
-7,6, 3,685571E-13
-7,5, 2,195532E-13
-7,4, 2,338479E-13
-7,3, 3,378977E-13
-7,2, 3,78383E-13
-7,1, 4,61826E-13
-7, 2,406913E-13
-6,9, 5,303127E-13
-6,8, 4,457032E-13
-6,7, 4,152021E-13
-6,6, 4,857421E-13
-6,5, 5,982921E-13
-6,4, 4,321388E-13
-6,3, 4,618522E-13
-6,2, 3,452396E-13
-6,1, 3,61009E-14
-6, 1,901736E-13
-5,9, 1,508482E-13
-5,8, 6,235016E-13
-5,7, 4,551156E-13
-5,6, 5,300491E-13
-5,5, 2,932053E-13
-5,4, 2,776325E-13
-5,3, 5,04497E-14
-5,2, 1,947001E-13
-5,1, 5,85766E-13
-5, 1,059797E-13
-4,9, -3,16018E-14
-4,8, -2,27315E-13
-4,7, 1,56326E-13
-4,6, 3,7952E-14
-4,5, -2,354049E-13
-4,4, -1,258319E-13
-4,3, 1,033414E-13
-4,2, 1,425392E-13
-4,1, -2,544187E-13
-4, -1,129151E-13
-3,9, -4,737465E-13
-3,8, -2,138933E-13
-3,7, -1,386323E-13
-3,6, -8,55653E-14
-3,5, -1,202295E-13
-3,4, -2,06661E-14
-3,3, 3,37743E-14
-3,2, -3,56219E-14
-3,1, 1,192029E-13
-3, 2,375242E-13
-2,9, 2,842875E-13
-2,8, 2,938787E-13
-2,7, -1,033795E-13
-2,6, 8,86347E-14
-2,5, 2,301127E-13
-2,4, 5,741995E-13
-2,3, 3,146109E-13
-2,2, 3,611082E-13
-2,1, 8,442675E-13
-2, 5,05801E-13
-1,9, 3,636757E-13
-1,8, 3,028572E-13
-1,7, 2,021393E-13
-1,6, 4,19693E-14
-1,5, 4,024535E-13
-1,4, 3,882176E-13
-1,3, 5,481387E-13
-1,2, 9,683786E-13
-1,1, 8,049198E-13
-1, 4,569394E-13
-0,9, 5,493878E-13
-0,8, 6,91431E-14
-0,7, -1,231165E-13
-0,6, -1,547468E-13
-0,5, -1,994323E-13
-0,4, -4,20923E-14
-0,3, -1,616715E-13
-0,2, 2,92765E-13
-0,1, 2,248236E-13
0, 4,171786E-13
0,1, 4,024846E-13
0,2, 4,325281E-13
0,3, 1,881691E-13
0,4, 5,428019E-13
0,5, 6,614456E-13
0,6, 3,251985E-13
0,7, 2,020676E-13
0,8, 7,19633E-14
0,9, 2,891948E-13
1, 6,943062E-13
1,1, 3,936478E-13
1,2, 4,6972E-13
1,3, 1,032483E-13
1,4, 4,357769E-13
1,5, 2,46867E-13
1,6, 3,340398E-13
1,7, 4,756258E-13
1,8, 1,586529E-13
1,9, 3,027552E-13
2, 3,021738E-13
2,1, 2,65045E-13
2,2, 3,707962E-13
2,3, 8,433662E-13
2,4, 9,224167E-13
2,5, 1,2013E-12
2,6, 9,095416E-13
2,7, 1,0803E-12
2,8, 5,442283E-13
2,9, 5,342933E-13
3, 7,011374E-13
3,1, 1,5636E-12
3,2, 1,7479E-12
3,3, 7,342356E-13
3,4, 4,841077E-13
3,5, 4,82703E-13
3,6, 1,5736E-12
3,7, 9,852584E-13
3,8, 1,1666E-12
3,9, 1,3001E-12
4, 8,668568E-13
4,1, 1,1387E-12
4,2, 1,0718E-12
4,3, 9,29108E-13
4,4, 6,327548E-13
4,5, 1,0033E-12
4,6, 1,2228E-12
4,7, 9,873615E-13
4,8, 1,4734E-12
4,9, 1,3656E-12
5, 5,412094E-13
5,1, 6,185717E-13
5,2, 6,39024E-13
5,3, 2,870359E-13
5,4, 3,395008E-13
5,5, 2,653649E-13
5,6, 1,123808E-13
5,7, -6,27189E-14
5,8, -1,059008E-13
5,9, 1,736702E-13
6, 6,866099E-13
6,1, 5,918151E-13
6,2, 7,348743E-13
6,3, 9,472221E-13
6,4, 8,858722E-13
6,5, 1,034E-12
6,6, 1,142E-12
6,7, 1,8838E-12
6,8, 2,2646E-12
6,9, 1,9926E-12
7, 1,1467E-12
7,1, 1,2501E-12
7,2, 1,2366E-12
7,3, 9,708132E-13
7,4, 4,452246E-13
7,5, 2,714921E-13
7,6, 2,817905E-13
7,7, 1,5344E-12
7,8, 1,5927E-12
7,9, 7,753653E-13
8, 7,814759E-13
8,1, 1,5599E-12
8,2, 9,499266E-13
8,3, 1,5661E-12
8,4, 1,074E-12
8,5, 6,13022E-13
8,6, 4,468268E-13
8,7, 2,976525E-13
8,8, -2,356959E-13
8,9, 3,35443E-14
9, 2,377658E-13
9,1, 4,140356E-13
9,2, 1,313767E-13
9,3, 6,503568E-13
9,4, 7,614873E-13
9,5, 5,681556E-13
9,6, 3,567702E-13
9,7, 3,716813E-13
9,8, 3,160856E-13
9,9, 1,8225E-12
10, 2,4464E-12
10,1, 9,245499E-13
10,2, 6,451618E-13
10,3, 1,182666E-13
10,4, -1,146427E-13
10,5, 9,35306E-14
10,6, 7,951546E-13
10,7, 7,994663E-13
10,8, 1,374E-12
10,9, 9,309002E-13
11, 7,282288E-13
11,1, 1,796807E-13
11,2, 2,0228E-12
11,3, 1,7399E-12
11,4, 9,933794E-13
11,5, 1,349E-12
11,6, 7,473582E-13
11,7, 8,530735E-13
11,8, 5,49067E-14
11,9, 1,47435E-14
12, -8,67011E-14
12,1, 5,941179E-13
12,2, 1,4061E-12
12,3, 1,0051E-12
12,4, 1,466128E-13
12,5, 3,461856E-13
12,6, -2,026338E-13
12,7, 3,854182E-13
12,8, 5,046487E-13
12,9, 5,845043E-13
13, 1,085318E-13
13,1, 6,939509E-13
13,2, 1,678521E-13
13,3, 1,479881E-13
13,4, 9,386324E-13
13,5, 5,160665E-13
13,6, 5,523573E-13
13,7, 5,593421E-13
13,8, 1,7293E-12
13,9, 7,436484E-13
14, 1,1919E-12
14,1, 9,408067E-13
14,2, 1,5324E-12
14,3, 2,4861E-12
14,4, 3,7E-12
14,5, 5,0364E-12
14,6, 2,3435E-12
14,7, -7,3672E-14
14,8, 3,850231E-13
14,9, 9,655165E-13
15, 1,484E-12
15,1, 1,1909E-12
15,2, 8,111082E-13
15,3, 4,00286E-14
15,4, 6,2769E-15
15,5, 2,008643E-13
15,6, 9,711455E-13
15,7, 1,9272E-12
15,8, 2,413E-12
15,9, 1,7245E-12
16, 1,6025E-12
16,1, 7,337443E-13
16,2, 8,798358E-13
16,3, 9,240653E-13
16,4, 1,572694E-13
16,5, 4,560703E-13
16,6, 8,303727E-13
16,7, 5,867009E-13
16,8, 6,165388E-13
16,9, 7,772612E-13
17, 2,8428E-12
17,1, 1,6133E-12
17,2, 1,1892E-12
17,3, 2,2948E-12
17,4, 1,5573E-12
17,5, 1,3567E-12
17,6, 1,1412E-12
17,7, 1,4326E-12
17,8, 2,4879E-12
17,9, 1,4206E-12
18, 8,36739E-13
18,1, 1,1578E-12
18,2, 1,7991E-12
18,3, 1,1527E-12
18,4, 6,665544E-13
18,5, 5,263725E-13
18,6, 7,20712E-13
18,7, 6,259072E-13
18,8, 1,1319E-12
18,9, 1,1375E-12
19, 6,71238E-13
19,1, 2,146315E-13
19,2, 7,415654E-13
19,3, 5,244669E-13
19,4, 6,432477E-13
19,5, 4,10808E-13
19,6, 4,64278E-13
19,7, 1,3357E-12
19,8, 9,09944E-13
19,9, 2,5924E-12
20, 2,312695E-13
20, 7,74615E-13
19,9, 9,819761E-13
19,8, 5,809196E-13
19,7, 3,756619E-13
19,6, 5,769978E-13
19,5, 7,433407E-13
19,4, 3,109979E-13
19,3, 3,434275E-13
19,2, 3,830701E-13
19,1, 4,757269E-13
19, 6,114819E-13
18,9, 6,138787E-13
18,8, 5,954242E-13
18,7, 7,068488E-13
18,6, 7,784823E-13
18,5, 1,0475E-12
18,4, 1,2798E-12
18,3, 1,4695E-12
18,2, 1,5081E-12
18,1, 1,8642E-12
18, 3,4324E-12
17,9, 3,8688E-12
17,8, 3,9775E-12
17,7, 5,3985E-12
17,6, 6,3949E-12
17,5, 8,0727E-12
17,4, 8,7343E-12
17,3, 1,15344E-11
17,2, 1,3049E-11
17,1, 1,75033E-11
17, 2,10548E-11
16,9, 2,05738E-11
16,8, 2,11413E-11
16,7, 2,58088E-11
16,6, 3,63453E-11
16,5, 3,89825E-11
16,4, 3,08959E-11
16,3, 3,504E-11
16,2, 3,59956E-11
16,1, 4,20112E-11
16, 4,32964E-11
15,9, 4,35677E-11
15,8, 4,9882E-11
15,7, 6,00834E-11
15,6, 7,70794E-11
15,5, 9,43576E-11
15,4, 8,98747E-11
15,3, 9,7605E-11
15,2, 9,83191E-11
15,1, 9,49674E-11
15, 1,386777E-10
14,9, 1,522112E-10
14,8, 1,684281E-10
14,7, 1,832373E-10
14,6, 1,964926E-10
14,5, 2,679036E-10
14,4, 3,114714E-10
14,3, 3,101702E-10
14,2, 4,271444E-10
14,1, 4,115876E-10
14, 5,070208E-10
13,9, 6,0938E-10
13,8, 6,884517E-10
13,7, 8,775451E-10
13,6, 8,725616E-10
13,5, 9,534163E-10
13,4, 1,1281E-9
13,3, 1,3688E-9
13,2, 1,6646E-9
13,1, 1,9433E-9
13, 2,4037E-9
12,9, 2,5973E-9
12,8, 2,7847E-9
12,7, 3,0394E-9
12,6, 3,7055E-9
12,5, 4,1534E-9
12,4, 3,717E-9
12,3, 4,1708E-9
12,2, 4,9671E-9
12,1, 6,186E-9
12, 6,5561E-9
11,9, 7,3222E-9
11,8, 7,5214E-9
11,7, 8,5605E-9
11,6, 9,2228E-9
11,5, 9,115E-9
11,4, 9,0088E-9
11,3, 9,5356E-9
11,2, 9,6025E-9
11,1, 9,6829E-9
11, 9,7408E-9
10,9, 1,05386E-8
10,8, 1,18098E-8
10,7, 1,23043E-8
10,6, 1,2462E-8
10,5, 1,09565E-8
10,4, 1,09498E-8
10,3, 1,12736E-8
10,2, 1,16829E-8
10,1, 1,14722E-8
10, 1,18816E-8
9,9, 1,20828E-8
9,8, 1,30955E-8
9,7, 1,28937E-8
9,6, 1,30318E-8
9,5, 1,26708E-8
9,4, 1,21308E-8
9,3, 1,41424E-8
9,2, 1,45303E-8
9,1, 1,42389E-8
9, 1,17258E-8
8,9, 1,14036E-8
8,8, 1,13614E-8
8,7, 1,18418E-8
8,6, 1,18304E-8
8,5, 1,27292E-8
8,4, 1,38737E-8
8,3, 1,61606E-8
8,2, 1,59086E-8
8,1, 1,67841E-8
8, 1,63826E-8
7,9, 1,71308E-8
7,8, 1,76055E-8
7,7, 1,58519E-8
7,6, 1,62148E-8
7,5, 1,97929E-8
7,4, 1,98545E-8
7,3, 1,99924E-8
7,2, 1,97467E-8
7,1, 1,96452E-8
7, 1,89303E-8
6,9, 1,79922E-8
6,8, 1,79492E-8
6,7, 1,88283E-8
6,6, 2,07151E-8
6,5, 1,96546E-8
6,4, 2,10281E-8
6,3, 2,177E-8
6,2, 1,96957E-8
6,1, 1,95452E-8
6, 1,92767E-8
5,9, 1,89596E-8
5,8, 1,88117E-8
5,7, 1,93946E-8
5,6, 2,04691E-8
5,5, 2,06501E-8
5,4, 2,06321E-8
5,3, 2,0107E-8
5,2, 1,88958E-8
5,1, 2,1239E-8
5, 2,23555E-8
4,9, 2,2249E-8
4,8, 2,01645E-8
4,7, 2,09738E-8
4,6, 2,32785E-8
4,5, 2,21814E-8
4,4, 2,17893E-8
4,3, 2,32748E-8
4,2, 2,30893E-8
4,1, 2,34967E-8
4, 2,43024E-8
3,9, 2,4982E-8
3,8, 2,31378E-8
3,7, 2,25533E-8
3,6, 2,33432E-8
3,5, 2,22007E-8
3,4, 2,14561E-8
3,3, 2,12543E-8
3,2, 2,17021E-8
3,1, 2,21351E-8
3, 2,29704E-8
2,9, 2,31061E-8
2,8, 2,3729E-8
2,7, 2,45391E-8
2,6, 2,47506E-8
2,5, 2,4743E-8
2,4, 2,56489E-8
2,3, 2,54402E-8
2,2, 2,44927E-8
2,1, 2,22296E-8
2, 2,11202E-8
1,9, 2,09529E-8
1,8, 2,03628E-8
1,7, 1,99383E-8
1,6, 2,02368E-8
1,5, 2,07589E-8
1,4, 2,09758E-8
1,3, 2,07725E-8
1,2, 2,10618E-8
1,1, 2,11304E-8
1, 2,15523E-8
0,9, 2,31133E-8
0,8, 2,35164E-8
0,7, 2,37625E-8
0,6, 2,6773E-8
0,5, 2,7358E-8
0,4, 2,76866E-8
0,3, 2,86074E-8
0,2, 3,07704E-8
0,1, 3,10297E-8
0, 3,15745E-8
-0,1, 3,04416E-8
-0,2, 3,15617E-8
-0,3, 2,81014E-8
-0,4, 2,83222E-8
-0,5, 2,86789E-8
-0,6, 2,9084E-8
-0,7, 2,90137E-8
-0,8, 3,00916E-8
-0,9, 2,95899E-8
-1, 2,81911E-8
-1,1, 2,94086E-8
-1,2, 2,95819E-8
-1,3, 2,93437E-8
-1,4, 3,00128E-8
-1,5, 3,09548E-8
-1,6, 2,9266E-8
-1,7, 3,11098E-8
-1,8, 3,09621E-8
-1,9, 2,98095E-8
-2, 3,05472E-8
-2,1, 3,23523E-8
-2,2, 3,41031E-8
-2,3, 3,59307E-8
-2,4, 3,2636E-8
-2,5, 3,42592E-8
-2,6, 3,3768E-8
-2,7, 3,60846E-8
-2,8, 3,54577E-8
-2,9, 3,54225E-8
-3, 3,44584E-8
-3,1, 3,64306E-8
-3,2, 3,57037E-8
-3,3, 3,43236E-8
-3,4, 3,74106E-8
-3,5, 3,77421E-8
-3,6, 3,70062E-8
-3,7, 3,53865E-8
-3,8, 3,60066E-8
-3,9, 3,91086E-8
-4, 3,75749E-8
-4,1, 4,09768E-8
-4,2, 4,35768E-8
-4,3, 4,46797E-8
-4,4, 4,25666E-8
-4,5, 4,39943E-8
-4,6, 4,48412E-8
-4,7, 4,24628E-8
-4,8, 3,96932E-8
-4,9, 3,91268E-8
-5, 3,99142E-8
-5,1, 3,79684E-8
-5,2, 3,79307E-8
-5,3, 3,81013E-8
-5,4, 3,97412E-8
-5,5, 4,01861E-8
-5,6, 4,14072E-8
-5,7, 4,22414E-8
-5,8, 4,36828E-8
-5,9, 4,35991E-8
-6, 4,3874E-8
-6,1, 4,46064E-8
-6,2, 4,40147E-8
-6,3, 4,43475E-8
-6,4, 4,62061E-8
-6,5, 4,52128E-8
-6,6, 4,42666E-8
-6,7, 4,49165E-8
-6,8, 4,35634E-8
-6,9, 4,31579E-8
-7, 4,26595E-8
-7,1, 4,33658E-8
-7,2, 4,21016E-8
-7,3, 4,26839E-8
-7,4, 4,44352E-8
-7,5, 4,32241E-8
-7,6, 4,54938E-8
-7,7, 4,4903E-8
-7,8, 4,34882E-8
-7,9, 4,29254E-8
-8, 4,18265E-8
-8,1, 4,15747E-8
-8,2, 4,35873E-8
-8,3, 3,78021E-8
-8,4, 4,05292E-8
-8,5, 4,00398E-8
-8,6, 4,047E-8
-8,7, 4,23504E-8
-8,8, 4,20229E-8
-8,9, 4,02644E-8
-9, 4,16057E-8
-9,1, 4,29179E-8
-9,2, 4,08433E-8
-9,3, 3,92475E-8
-9,4, 3,9719E-8
-9,5, 4,17692E-8
-9,6, 4,27347E-8
-9,7, 4,41404E-8
-9,8, 4,34563E-8
-9,9, 4,07934E-8
-10, 4,30215E-8
-10,1, 4,3871E-8
-10,2, 4,5595E-8
-10,3, 4,70031E-8
-10,4, 4,66785E-8
-10,5, 4,39065E-8
-10,6, 4,53833E-8
-10,7, 4,80445E-8
-10,8, 4,73216E-8
-10,9, 4,62893E-8
-11, 4,67038E-8
-11,1, 4,64545E-8
-11,2, 4,76278E-8
-11,3, 4,15935E-8
-11,4, 4,28203E-8
-11,5, 4,60647E-8
-11,6, 4,57925E-8
-11,7, 4,78286E-8
-11,8, 4,74687E-8
-11,9, 4,86686E-8
-12, 4,82596E-8
-12,1, 4,86676E-8
-12,2, 4,74326E-8
-12,3, 4,7885E-8
-12,4, 4,94726E-8
-12,5, 4,99807E-8
-12,6, 4,86841E-8
-12,7, 5,06914E-8
-12,8, 4,93747E-8
-12,9, 4,86925E-8
-13, 5,07695E-8
-13,1, 5,09696E-8
-13,2, 5,37494E-8
-13,3, 5,53405E-8
-13,4, 5,29779E-8
-13,5, 5,40975E-8
-13,6, 5,38668E-8
-13,7, 5,5012E-8
-13,8, 5,69628E-8
-13,9, 5,76196E-8
-14, 5,48837E-8
-14,1, 5,38174E-8
-14,2, 5,39611E-8
-14,3, 5,46476E-8
-14,4, 5,25329E-8
-14,5, 5,34395E-8
-14,6, 5,26911E-8
-14,7, 5,21567E-8
-14,8, 5,19457E-8
-14,9, 5,37796E-8
-15, 5,51084E-8
-15,1, 5,22799E-8
-15,2, 5,26029E-8
-15,3, 5,29821E-8
-15,4, 5,06388E-8
-15,5, 4,91711E-8
-15,6, 4,93504E-8
-15,7, 4,87747E-8
-15,8, 5,06419E-8
-15,9, 4,88026E-8
-16, 5,03661E-8
-16,1, 5,03452E-8
-16,2, 4,99209E-8
-16,3, 5,03011E-8
-16,4, 4,92968E-8
-16,5, 4,92515E-8
-16,6, 4,66078E-8
-16,7, 4,79732E-8
-16,8, 4,84618E-8
-16,9, 4,68439E-8
-17, 4,93299E-8
-17,1, 4,80435E-8
-17,2, 4,73955E-8
-17,3, 4,71431E-8
-17,4, 4,70747E-8
-17,5, 4,87779E-8
-17,6, 4,82607E-8
-17,7, 4,80159E-8
-17,8, 4,81097E-8
-17,9, 4,90459E-8
-18, 5,08451E-8
-18,1, 4,99953E-8
-18,2, 4,73106E-8
-18,3, 4,7835E-8
-18,4, 5,00123E-8
-18,5, 4,90632E-8
-18,6, 4,70062E-8
-18,7, 4,54465E-8
-18,8, 4,60833E-8
-18,9, 4,60326E-8
-19, 4,49869E-8
-19,1, 4,69917E-8
-19,2, 5,00553E-8
-19,3, 4,95211E-8
-19,4, 4,72352E-8
-19,5, 4,79913E-8
-19,6, 4,83328E-8
-19,7, 4,24552E-8
-19,8, 3,19984E-8
-19,9, 3,54231E-8
-20, 3,90786E-8
