# Supplementary material for: Raw and processed data used in non-covalent functionalization of single walled carbon nanotubes with Co-porphyrin and Co-phthalocyanine and its effect on field-effect transistor characteristics
Source: Data Brief. 2021 Sep 14;38:107366. doi: 10.1016/j.dib.2021.107366 (PMC8455981; doi:10.1016/j.dib.2021.107366)
Supplement: Supplementary file 13 [file mmc13.zip › mmc13.dat]

GateV, DrainI
-20, 5,0084E-6
-19,9, 4,9552E-6
-19,8, 4,8619E-6
-19,7, 4,8446E-6
-19,6, 4,8061E-6
-19,5, 4,8063E-6
-19,4, 4,8291E-6
-19,3, 4,7705E-6
-19,2, 4,7395E-6
-19,1, 4,7126E-6
-19, 4,6754E-6
-18,9, 4,6588E-6
-18,8, 4,6077E-6
-18,7, 4,5422E-6
-18,6, 4,5467E-6
-18,5, 4,5301E-6
-18,4, 4,544E-6
-18,3, 4,524E-6
-18,2, 4,444E-6
-18,1, 4,4484E-6
-18, 4,4241E-6
-17,9, 4,3766E-6
-17,8, 4,3448E-6
-17,7, 4,2871E-6
-17,6, 4,2809E-6
-17,5, 4,295E-6
-17,4, 4,2399E-6
-17,3, 4,1344E-6
-17,2, 4,2192E-6
-17,1, 4,2752E-6
-17, 4,1793E-6
-16,9, 4,1817E-6
-16,8, 4,1238E-6
-16,7, 4,0668E-6
-16,6, 4,0772E-6
-16,5, 4,0116E-6
-16,4, 4,0513E-6
-16,3, 4,0211E-6
-16,2, 3,9448E-6
-16,1, 3,862E-6
-16, 3,8083E-6
-15,9, 3,7403E-6
-15,8, 3,6616E-6
-15,7, 3,6332E-6
-15,6, 3,5943E-6
-15,5, 3,5914E-6
-15,4, 3,513E-6
-15,3, 3,5765E-6
-15,2, 3,4973E-6
-15,1, 3,429E-6
-15, 3,3372E-6
-14,9, 3,2747E-6
-14,8, 3,2517E-6
-14,7, 3,2311E-6
-14,6, 3,1209E-6
-14,5, 3,1069E-6
-14,4, 2,9602E-6
-14,3, 2,9619E-6
-14,2, 2,8938E-6
-14,1, 2,8313E-6
-14, 2,7831E-6
-13,9, 2,7275E-6
-13,8, 2,7237E-6
-13,7, 2,6102E-6
-13,6, 2,5799E-6
-13,5, 2,5176E-6
-13,4, 2,4359E-6
-13,3, 2,3687E-6
-13,2, 2,3628E-6
-13,1, 2,3791E-6
-13, 2,2803E-6
-12,9, 2,2758E-6
-12,8, 2,1338E-6
-12,7, 2,0805E-6
-12,6, 2,0484E-6
-12,5, 1,9696E-6
-12,4, 1,931E-6
-12,3, 1,9242E-6
-12,2, 1,8377E-6
-12,1, 1,7929E-6
-12, 1,7521E-6
-11,9, 1,6505E-6
-11,8, 1,6291E-6
-11,7, 1,5697E-6
-11,6, 1,5294E-6
-11,5, 1,4911E-6
-11,4, 1,409E-6
-11,3, 1,2842E-6
-11,2, 1,2377E-6
-11,1, 1,1963E-6
-11, 1,1221E-6
-10,9, 1,0754E-6
-10,8, 1,0496E-6
-10,7, 9,946729E-7
-10,6, 9,118997E-7
-10,5, 8,260689E-7
-10,4, 7,588868E-7
-10,3, 7,367419E-7
-10,2, 7,06439E-7
-10,1, 6,202674E-7
-10, 6,01266E-7
-9,9, 5,275978E-7
-9,8, 4,915006E-7
-9,7, 4,400089E-7
-9,6, 4,398426E-7
-9,5, 5,976053E-7
-9,4, 5,212758E-7
-9,3, 4,653501E-7
-9,2, 4,2753E-7
-9,1, 4,716686E-7
-9, 4,15226E-7
-8,9, 3,620866E-7
-8,8, 2,721011E-7
-8,7, 2,095633E-7
-8,6, 1,903786E-7
-8,5, 1,864173E-7
-8,4, 1,579835E-7
-8,3, 1,482914E-7
-8,2, 1,104984E-7
-8,1, 9,66418E-8
-8, 8,10309E-8
-7,9, 6,03484E-8
-7,8, 5,6242E-8
-7,7, 4,95606E-8
-7,6, 8,84666E-8
-7,5, 6,13332E-8
-7,4, 5,17672E-8
-7,3, 8,26102E-8
-7,2, 6,42273E-8
-7,1, 4,77718E-8
-7, 6,11076E-8
-6,9, 4,80645E-8
-6,8, 7,95678E-8
-6,7, 5,96919E-8
-6,6, 4,48241E-8
-6,5, 3,36117E-8
-6,4, 2,54776E-8
-6,3, 1,54033E-8
-6,2, 1,13987E-8
-6,1, 9,9084E-9
-6, 5,8381E-9
-5,9, 1,56577E-8
-5,8, 1,39279E-8
-5,7, 9,404E-9
-5,6, 5,8491E-9
-5,5, 7,5018E-9
-5,4, 4,0753E-9
-5,3, 9,866E-9
-5,2, 6,4756E-9
-5,1, 4,5038E-9
-5, 4,0102E-9
-4,9, 2,5424E-9
-4,8, 2,3326E-9
-4,7, 2,0836E-9
-4,6, 1,3484E-9
-4,5, 8,772181E-10
-4,4, 6,041254E-10
-4,3, 2,887E-9
-4,2, 1,8863E-9
-4,1, 1,483E-9
-4, 6,73856E-10
-3,9, 5,682831E-10
-3,8, 4,916929E-10
-3,7, 1,8541E-9
-3,6, 9,595595E-10
-3,5, 6,10118E-10
-3,4, 6,050064E-10
-3,3, 4,108459E-10
-3,2, 7,947623E-10
-3,1, 6,269582E-10
-3, 4,904889E-10
-2,9, 7,678639E-10
-2,8, 4,903145E-10
-2,7, 3,904074E-10
-2,6, 8,725858E-10
-2,5, 4,068196E-10
-2,4, 4,332534E-10
-2,3, 2,48976E-10
-2,2, 3,06016E-10
-2,1, 1,872951E-10
-2, 1,484599E-10
-1,9, 8,28267E-11
-1,8, 7,8665E-11
-1,7, 5,61343E-11
-1,6, 9,53883E-11
-1,5, 7,64233E-11
-1,4, 8,1471E-11
-1,3, 8,34182E-11
-1,2, 5,6768E-11
-1,1, 4,86171E-11
-1, 4,8513E-11
-0,9, 1,3214E-9
-0,8, 7,308462E-10
-0,7, 6,953423E-10
-0,6, 4,366353E-10
-0,5, 2,328616E-10
-0,4, 1,079308E-10
-0,3, 1,289196E-10
-0,2, 7,10486E-11
-0,1, 1,1929E-9
0, 5,808304E-10
0,1, 4,785385E-10
0,2, 6,032086E-10
0,3, 4,998568E-10
0,4, 2,614658E-10
0,5, 2,156016E-10
0,6, 1,66634E-10
0,7, 1,02704E-10
0,8, 8,2716E-11
0,9, 7,60818E-11
1, 2,381501E-10
1,1, 1,164878E-10
1,2, 1,201728E-10
1,3, 6,72071E-11
1,4, 4,60318E-11
1,5, 4,516821E-10
1,6, 2,581585E-10
1,7, 9,20746E-11
1,8, 8,57577E-11
1,9, 6,43843E-11
2, 4,84551E-11
2,1, 4,18795E-11
2,2, 4,625482E-10
2,3, 2,181537E-10
2,4, 1,37283E-10
2,5, 8,66274E-11
2,6, 5,23765E-11
2,7, 5,26635E-11
2,8, 3,538923E-10
2,9, 2,28487E-10
3, 1,299208E-10
3,1, 8,33675E-11
3,2, 6,287E-11
3,3, 7,76409E-11
3,4, 5,19732E-11
3,5, 1,127015E-10
3,6, 1,375507E-10
3,7, 5,98117E-11
3,8, 1,590711E-10
3,9, 1,080329E-10
4, 7,86288E-11
4,1, 4,69824E-11
4,2, 3,64329E-11
4,3, 1,510779E-10
4,4, 9,11403E-11
4,5, 6,92628E-11
4,6, 1,884007E-10
4,7, 1,301006E-10
4,8, 1,21472E-10
4,9, 7,88992E-11
5, 5,69174E-11
5,1, 1,499812E-10
5,2, 5,31598E-11
5,3, 3,68686E-10
5,4, 2,782969E-10
5,5, 1,761932E-10
5,6, 7,24183E-11
5,7, 1,739291E-10
5,8, 1,249134E-10
5,9, 5,64017E-11
6, 5,59013E-11
6,1, 2,269468E-10
6,2, 1,560351E-10
6,3, 1,027354E-10
6,4, 5,29872E-11
6,5, 1,428311E-10
6,6, 5,65606E-11
6,7, 2,730526E-10
6,8, 1,348879E-10
6,9, 6,11562E-11
7, 4,46127E-11
7,1, 1,694858E-10
7,2, 9,4148E-11
7,3, 6,92358E-11
7,4, 5,50008E-11
7,5, 2,94982E-11
7,6, 1,803359E-10
7,7, 1,451912E-10
7,8, 9,59585E-11
7,9, 4,48307E-11
8, 1,303455E-10
8,1, 7,99493E-11
8,2, 4,52249E-11
8,3, 5,20367E-11
8,4, 1,614768E-10
8,5, 1,018484E-10
8,6, 5,55682E-11
8,7, 3,081095E-10
8,8, 1,134314E-10
8,9, 4,81193E-11
9, 5,09693E-11
9,1, 6,34326E-11
9,2, 6,13716E-11
9,3, 3,22257E-11
9,4, 1,824061E-10
9,5, 9,47704E-11
9,6, 7,03543E-11
9,7, 4,92082E-11
9,8, 7,17033E-11
9,9, 6,99115E-11
10, 1,144164E-10
10,1, 6,26404E-11
10,2, 6,74897E-11
10,3, 2,16643E-10
10,4, 1,506659E-10
10,5, 1,062362E-10
10,6, 7,48364E-11
10,7, 4,35314E-11
10,8, 1,308556E-10
10,9, 6,10525E-11
11, 3,74127E-11
11,1, 4,0268E-11
11,2, 7,4261E-11
11,3, 5,51875E-11
11,4, 1,09161E-10
11,5, 5,71111E-11
11,6, 2,18045E-10
11,7, 1,044945E-10
11,8, 2,920382E-10
11,9, 1,234189E-10
12, 6,60214E-11
12,1, 1,519607E-10
12,2, 9,47848E-11
12,3, 4,94256E-11
12,4, 8,87575E-11
12,5, 7,60306E-11
12,6, 1,202143E-10
12,7, 5,4247E-11
12,8, 1,161019E-10
12,9, 6,04214E-11
13, 6,49064E-11
13,1, 4,90604E-11
13,2, 1,938663E-10
13,3, 1,464343E-10
13,4, 9,03778E-11
13,5, 4,95434E-11
13,6, 3,94398E-11
13,7, 5,62192E-11
13,8, 8,34245E-11
13,9, 8,58761E-11
14, 6,77568E-11
14,1, 1,620772E-10
14,2, 1,054108E-10
14,3, 4,92129E-11
14,4, 2,23663E-11
14,5, 2,04973E-11
14,6, 1,51396E-11
14,7, 1,45906E-11
14,8, 1,3349E-11
14,9, 1,26837E-11
15, 9,3401E-12
15,1, 1,91674E-11
15,2, 1,3832E-11
15,3, 1,17481E-11
15,4, 1,05986E-11
15,5, 7,0776E-12
15,6, 7,0558E-12
15,7, 9,333E-12
15,8, 4,4469E-12
15,9, 4,6139E-12
16, 6,7696E-12
16,1, 5,6913E-12
16,2, 2,6611E-12
16,3, 2,9868E-12
16,4, 3,1203E-12
16,5, 3,8136E-12
16,6, 5,1836E-12
16,7, 4,7009E-12
16,8, 3,4102E-12
16,9, 3,3728E-12
17, 3,9387E-12
17,1, 4,1421E-12
17,2, 6,5481E-12
17,3, 4,5129E-12
17,4, 3,9434E-12
17,5, 3,6639E-12
17,6, 4,7346E-12
17,7, 5,1962E-12
17,8, 5,0222E-12
17,9, 6,0543E-12
18, 5,5398E-12
18,1, 4,4609E-12
18,2, 4,5992E-12
18,3, 3,8249E-12
18,4, 2,4367E-12
18,5, 3,3649E-12
18,6, 3,6171E-12
18,7, 5,2164E-12
18,8, 3,419E-12
18,9, 3,3312E-12
19, 4,6734E-12
19,1, 2,5698E-12
19,2, 2,8429E-12
19,3, 2,0758E-12
19,4, 2,3717E-12
19,5, 2,4964E-12
19,6, 2,7067E-12
19,7, 2,5947E-12
19,8, 2,461E-12
19,9, 2,3417E-12
20, 2,6533E-12
20, 2,6109E-12
19,9, 3,9712E-12
19,8, 1,01484E-11
19,7, 1,84352E-11
19,6, 2,33444E-11
19,5, 4,83287E-11
19,4, 1,286577E-10
19,3, 1,493856E-10
19,2, 2,144704E-10
19,1, 2,566801E-10
19, 4,191041E-10
18,9, 4,177555E-10
18,8, 5,721329E-10
18,7, 7,258348E-10
18,6, 8,510944E-10
18,5, 1,1232E-9
18,4, 1,7161E-9
18,3, 1,9806E-9
18,2, 2,2594E-9
18,1, 2,7864E-9
18, 3,2254E-9
17,9, 4,9454E-9
17,8, 4,2907E-9
17,7, 7,1096E-9
17,6, 1,03881E-8
17,5, 1,23282E-8
17,4, 1,39581E-8
17,3, 1,54103E-8
17,2, 2,03827E-8
17,1, 2,37479E-8
17, 2,38332E-8
16,9, 3,30886E-8
16,8, 3,85464E-8
16,7, 4,59215E-8
16,6, 4,71544E-8
16,5, 4,63343E-8
16,4, 4,97909E-8
16,3, 5,70109E-8
16,2, 6,32759E-8
16,1, 5,82788E-8
16, 6,64225E-8
15,9, 7,31062E-8
15,8, 8,64833E-8
15,7, 9,43504E-8
15,6, 1,028744E-7
15,5, 1,144891E-7
15,4, 1,217608E-7
15,3, 1,331573E-7
15,2, 1,486181E-7
15,1, 1,578346E-7
15, 1,48106E-7
14,9, 1,75635E-7
14,8, 1,897074E-7
14,7, 2,033042E-7
14,6, 2,156053E-7
14,5, 2,350228E-7
14,4, 2,677047E-7
14,3, 2,700179E-7
14,2, 2,848338E-7
14,1, 2,912733E-7
14, 2,884954E-7
13,9, 3,157211E-7
13,8, 3,197628E-7
13,7, 3,471592E-7
13,6, 3,690938E-7
13,5, 3,835015E-7
13,4, 3,904238E-7
13,3, 3,916006E-7
13,2, 4,160328E-7
13,1, 4,448711E-7
13, 4,566714E-7
12,9, 4,747134E-7
12,8, 4,263999E-7
12,7, 4,706509E-7
12,6, 4,90413E-7
12,5, 5,092811E-7
12,4, 5,608854E-7
12,3, 5,624513E-7
12,2, 6,107462E-7
12,1, 6,144098E-7
12, 6,522759E-7
11,9, 6,777513E-7
11,8, 6,677611E-7
11,7, 7,078018E-7
11,6, 7,625661E-7
11,5, 8,010815E-7
11,4, 8,141409E-7
11,3, 8,402495E-7
11,2, 8,776685E-7
11,1, 8,896387E-7
11, 9,11868E-7
10,9, 9,600072E-7
10,8, 9,851626E-7
10,7, 1,0207E-6
10,6, 1,0807E-6
10,5, 1,0948E-6
10,4, 1,0928E-6
10,3, 1,0982E-6
10,2, 1,1136E-6
10,1, 1,1555E-6
10, 1,1944E-6
9,9, 1,2576E-6
9,8, 1,2707E-6
9,7, 1,3321E-6
9,6, 1,3831E-6
9,5, 1,3904E-6
9,4, 1,4129E-6
9,3, 1,4383E-6
9,2, 1,5251E-6
9,1, 1,5238E-6
9, 1,5719E-6
8,9, 1,5443E-6
8,8, 1,5982E-6
8,7, 1,6253E-6
8,6, 1,6499E-6
8,5, 1,6704E-6
8,4, 1,6945E-6
8,3, 1,7382E-6
8,2, 1,7742E-6
8,1, 1,7948E-6
8, 1,8551E-6
7,9, 1,8806E-6
7,8, 1,9289E-6
7,7, 1,9092E-6
7,6, 1,9118E-6
7,5, 1,9373E-6
7,4, 2E-6
7,3, 2,0293E-6
7,2, 2,1009E-6
7,1, 2,1325E-6
7, 2,1239E-6
6,9, 2,1983E-6
6,8, 2,2614E-6
6,7, 2,2887E-6
6,6, 2,2908E-6
6,5, 2,3906E-6
6,4, 2,4108E-6
6,3, 2,4115E-6
6,2, 2,458E-6
6,1, 2,5532E-6
6, 2,5693E-6
5,9, 2,5819E-6
5,8, 2,593E-6
5,7, 2,6649E-6
5,6, 2,6677E-6
5,5, 2,7543E-6
5,4, 2,7929E-6
5,3, 2,8187E-6
5,2, 2,803E-6
5,1, 2,7982E-6
5, 2,8286E-6
4,9, 2,8442E-6
4,8, 2,8874E-6
4,7, 2,9706E-6
4,6, 2,9857E-6
4,5, 3,0087E-6
4,4, 3,0913E-6
4,3, 3,1281E-6
4,2, 3,1304E-6
4,1, 3,1673E-6
4, 3,2311E-6
3,9, 3,2421E-6
3,8, 3,2622E-6
3,7, 3,2899E-6
3,6, 3,2784E-6
3,5, 3,3056E-6
3,4, 3,329E-6
3,3, 3,3969E-6
3,2, 3,4472E-6
3,1, 3,5324E-6
3, 3,5694E-6
2,9, 3,5774E-6
2,8, 3,5317E-6
2,7, 3,5126E-6
2,6, 3,5248E-6
2,5, 3,5835E-6
2,4, 3,6434E-6
2,3, 3,6183E-6
2,2, 3,6315E-6
2,1, 3,7239E-6
2, 3,7468E-6
1,9, 3,827E-6
1,8, 3,8192E-6
1,7, 3,7803E-6
1,6, 3,8045E-6
1,5, 3,8863E-6
1,4, 3,9395E-6
1,3, 3,9432E-6
1,2, 3,998E-6
1,1, 3,94E-6
1, 4,0171E-6
0,9, 3,9846E-6
0,8, 3,962E-6
0,7, 4,0236E-6
0,6, 4,0408E-6
0,5, 4,0479E-6
0,4, 4,0525E-6
0,3, 4,0438E-6
0,2, 4,0268E-6
0,1, 4,0333E-6
0, 4,0583E-6
-0,1, 4,0958E-6
-0,2, 4,0681E-6
-0,3, 4,1451E-6
-0,4, 4,2014E-6
-0,5, 4,2049E-6
-0,6, 4,2404E-6
-0,7, 4,2364E-6
-0,8, 4,2254E-6
-0,9, 4,3014E-6
-1, 4,3702E-6
-1,1, 4,3928E-6
-1,2, 4,3644E-6
-1,3, 4,4123E-6
-1,4, 4,4276E-6
-1,5, 4,4427E-6
-1,6, 4,4874E-6
-1,7, 4,5463E-6
-1,8, 4,4937E-6
-1,9, 4,5317E-6
-2, 4,553E-6
-2,1, 4,4647E-6
-2,2, 4,4492E-6
-2,3, 4,4023E-6
-2,4, 4,5464E-6
-2,5, 4,5554E-6
-2,6, 4,5994E-6
-2,7, 4,5853E-6
-2,8, 4,6623E-6
-2,9, 4,6469E-6
-3, 4,6643E-6
-3,1, 4,7027E-6
-3,2, 4,7398E-6
-3,3, 4,7276E-6
-3,4, 4,7523E-6
-3,5, 4,793E-6
-3,6, 4,7288E-6
-3,7, 4,7547E-6
-3,8, 4,7777E-6
-3,9, 4,7717E-6
-4, 4,8591E-6
-4,1, 4,8345E-6
-4,2, 4,8651E-6
-4,3, 4,8614E-6
-4,4, 4,8621E-6
-4,5, 4,9261E-6
-4,6, 4,8776E-6
-4,7, 4,9032E-6
-4,8, 4,9507E-6
-4,9, 4,9756E-6
-5, 4,9864E-6
-5,1, 4,9649E-6
-5,2, 4,9625E-6
-5,3, 4,9556E-6
-5,4, 4,943E-6
-5,5, 4,9704E-6
-5,6, 5,0514E-6
-5,7, 5,0681E-6
-5,8, 5,121E-6
-5,9, 5,1673E-6
-6, 5,2058E-6
-6,1, 5,1607E-6
-6,2, 5,2314E-6
-6,3, 5,2098E-6
-6,4, 5,2416E-6
-6,5, 5,2593E-6
-6,6, 5,2526E-6
-6,7, 5,2463E-6
-6,8, 5,3272E-6
-6,9, 5,3422E-6
-7, 5,2881E-6
-7,1, 5,3317E-6
-7,2, 5,3221E-6
-7,3, 5,3418E-6
-7,4, 5,3842E-6
-7,5, 5,3549E-6
-7,6, 5,2952E-6
-7,7, 5,3416E-6
-7,8, 5,3438E-6
-7,9, 5,3916E-6
-8, 5,3951E-6
-8,1, 5,3505E-6
-8,2, 5,3274E-6
-8,3, 5,3377E-6
-8,4, 5,3515E-6
-8,5, 5,452E-6
-8,6, 5,3706E-6
-8,7, 5,3903E-6
-8,8, 5,4549E-6
-8,9, 5,4261E-6
-9, 5,5142E-6
-9,1, 5,6E-6
-9,2, 5,5571E-6
-9,3, 5,6075E-6
-9,4, 5,5256E-6
-9,5, 5,5946E-6
-9,6, 5,5591E-6
-9,7, 5,6071E-6
-9,8, 5,6592E-6
-9,9, 5,621E-6
-10, 5,632E-6
-10,1, 5,6199E-6
-10,2, 5,647E-6
-10,3, 5,6555E-6
-10,4, 5,7149E-6
-10,5, 5,7035E-6
-10,6, 5,6696E-6
-10,7, 5,636E-6
-10,8, 5,6043E-6
-10,9, 5,6344E-6
-11, 5,6241E-6
-11,1, 5,6953E-6
-11,2, 5,7608E-6
-11,3, 5,8503E-6
-11,4, 5,8067E-6
-11,5, 5,8956E-6
-11,6, 5,9822E-6
-11,7, 5,9987E-6
-11,8, 5,9125E-6
-11,9, 5,9195E-6
-12, 5,8561E-6
-12,1, 5,8747E-6
-12,2, 5,7888E-6
-12,3, 5,8744E-6
-12,4, 5,8366E-6
-12,5, 5,8551E-6
-12,6, 5,807E-6
-12,7, 5,8191E-6
-12,8, 5,8731E-6
-12,9, 5,863E-6
-13, 5,9128E-6
-13,1, 5,8328E-6
-13,2, 5,8604E-6
-13,3, 5,7663E-6
-13,4, 5,8064E-6
-13,5, 5,865E-6
-13,6, 5,8299E-6
-13,7, 5,9031E-6
-13,8, 5,8586E-6
-13,9, 5,8742E-6
-14, 5,8702E-6
-14,1, 5,7781E-6
-14,2, 5,9106E-6
-14,3, 5,8652E-6
-14,4, 5,8532E-6
-14,5, 5,8859E-6
-14,6, 5,9759E-6
-14,7, 5,9773E-6
-14,8, 5,9681E-6
-14,9, 5,9666E-6
-15, 5,8672E-6
-15,1, 5,9224E-6
-15,2, 5,8544E-6
-15,3, 5,9351E-6
-15,4, 5,9358E-6
-15,5, 6,0151E-6
-15,6, 6,0204E-6
-15,7, 5,9348E-6
-15,8, 5,9485E-6
-15,9, 5,9891E-6
-16, 6,0668E-6
-16,1, 6,1269E-6
-16,2, 6,1435E-6
-16,3, 6,1918E-6
-16,4, 6,2812E-6
-16,5, 6,348E-6
-16,6, 6,3738E-6
-16,7, 6,3992E-6
-16,8, 6,364E-6
-16,9, 6,388E-6
-17, 6,367E-6
-17,1, 6,3498E-6
-17,2, 6,3602E-6
-17,3, 6,3685E-6
-17,4, 6,4064E-6
-17,5, 6,394E-6
-17,6, 6,3109E-6
-17,7, 6,3469E-6
-17,8, 6,47E-6
-17,9, 6,4342E-6
-18, 6,429E-6
-18,1, 6,3873E-6
-18,2, 6,3638E-6
-18,3, 6,401E-6
-18,4, 6,3719E-6
-18,5, 6,4329E-6
-18,6, 6,4348E-6
-18,7, 6,3907E-6
-18,8, 6,4618E-6
-18,9, 6,4391E-6
-19, 6,3532E-6
-19,1, 6,2952E-6
-19,2, 6,3394E-6
-19,3, 6,3772E-6
-19,4, 6,3659E-6
-19,5, 6,3102E-6
-19,6, 6,3207E-6
-19,7, 6,4219E-6
-19,8, 6,4403E-6
-19,9, 6,3405E-6
-20, 6,3831E-6
