# Supplementary material for: Raw and processed data used in non-covalent functionalization of single walled carbon nanotubes with Co-porphyrin and Co-phthalocyanine and its effect on field-effect transistor characteristics
Source: Data Brief. 2021 Sep 14;38:107366. doi: 10.1016/j.dib.2021.107366 (PMC8455981; doi:10.1016/j.dib.2021.107366)
Supplement: Supplementary file 14 [file mmc14.zip › mmc14.dat]

GateV, DrainI
-20, 1,9775E-6
-19,9, 1,8517E-6
-19,8, 1,7965E-6
-19,7, 1,6806E-6
-19,6, 1,671E-6
-19,5, 1,6303E-6
-19,4, 1,5642E-6
-19,3, 1,4342E-6
-19,2, 1,3811E-6
-19,1, 1,4124E-6
-19, 1,3686E-6
-18,9, 1,2092E-6
-18,8, 1,1716E-6
-18,7, 1,0625E-6
-18,6, 1,0371E-6
-18,5, 9,86432E-7
-18,4, 9,142747E-7
-18,3, 7,927911E-7
-18,2, 8,161016E-7
-18,1, 8,01785E-7
-18, 7,289619E-7
-17,9, 7,302339E-7
-17,8, 6,91857E-7
-17,7, 6,286222E-7
-17,6, 5,670145E-7
-17,5, 5,761478E-7
-17,4, 5,525159E-7
-17,3, 5,4084E-7
-17,2, 5,335305E-7
-17,1, 4,652787E-7
-17, 4,069352E-7
-16,9, 3,832403E-7
-16,8, 3,575682E-7
-16,7, 3,035039E-7
-16,6, 2,554192E-7
-16,5, 2,475975E-7
-16,4, 2,341669E-7
-16,3, 2,102099E-7
-16,2, 1,583657E-7
-16,1, 1,459978E-7
-16, 1,316047E-7
-15,9, 1,23289E-7
-15,8, 1,064053E-7
-15,7, 9,28138E-8
-15,6, 9,42933E-8
-15,5, 8,82637E-8
-15,4, 7,61447E-8
-15,3, 6,02502E-8
-15,2, 4,80639E-8
-15,1, 4,19038E-8
-15, 5,46428E-8
-14,9, 5,3723E-8
-14,8, 4,52842E-8
-14,7, 4,19863E-8
-14,6, 3,58397E-8
-14,5, 3,47829E-8
-14,4, 2,49864E-8
-14,3, 1,5729E-8
-14,2, 1,08801E-8
-14,1, 8,2573E-9
-14, 8,0424E-9
-13,9, 5,6186E-9
-13,8, 4,0533E-9
-13,7, 3,3051E-9
-13,6, 2,9842E-9
-13,5, 2,1199E-9
-13,4, 1,6001E-9
-13,3, 1,1465E-9
-13,2, 1,0986E-9
-13,1, 7,130508E-10
-13, 4,525763E-10
-12,9, 4,102159E-10
-12,8, 1,5773E-9
-12,7, 9,13209E-10
-12,6, 6,005308E-10
-12,5, 1,6762E-9
-12,4, 8,44018E-10
-12,3, 5,463253E-10
-12,2, 1,2111E-9
-12,1, 7,765074E-10
-12, 4,340867E-10
-11,9, 4,985917E-10
-11,8, 3,45025E-10
-11,7, 2,029407E-10
-11,6, 1,617403E-10
-11,5, 1,530976E-10
-11,4, 1,414827E-10
-11,3, 1,039284E-10
-11,2, 5,0769E-11
-11,1, 5,95615E-11
-11, 5,18778E-11
-10,9, 4,793746E-10
-10,8, 2,251771E-10
-10,7, 1,559146E-10
-10,6, 1,016943E-10
-10,5, 8,02544E-11
-10,4, 5,6252E-11
-10,3, 4,65148E-11
-10,2, 1,464025E-10
-10,1, 1,052175E-10
-10, 7,77467E-11
-9,9, 4,84812E-11
-9,8, 1,173277E-10
-9,7, 8,23928E-11
-9,6, 5,20082E-11
-9,5, 7,9474E-11
-9,4, 5,45769E-11
-9,3, 6,86221E-11
-9,2, 5,58868E-11
-9,1, 9,94401E-11
-9, 7,41397E-11
-8,9, 1,349871E-10
-8,8, 7,3416E-11
-8,7, 5,67087E-11
-8,6, 5,10028E-11
-8,5, 5,69281E-11
-8,4, 6,71112E-11
-8,3, 7,16599E-11
-8,2, 4,41245E-11
-8,1, 5,66739E-11
-8, 3,3178E-11
-7,9, 2,44329E-11
-7,8, 1,88056E-11
-7,7, 1,41762E-11
-7,6, 1,11835E-11
-7,5, 1,17223E-11
-7,4, 1,05543E-11
-7,3, 7,3238E-12
-7,2, 7,7411E-12
-7,1, 7,249E-12
-7, 6,4789E-12
-6,9, 5,097E-12
-6,8, 5,3036E-12
-6,7, 5,3386E-12
-6,6, 5,4424E-12
-6,5, 4,6972E-12
-6,4, 4,4183E-12
-6,3, 4,7046E-12
-6,2, 3,7145E-12
-6,1, 4,0683E-12
-6, 3,2972E-12
-5,9, 3,0631E-12
-5,8, 2,7744E-12
-5,7, 2,3632E-12
-5,6, 2,8765E-12
-5,5, 2,7749E-12
-5,4, 2,7423E-12
-5,3, 2,4347E-12
-5,2, 2,3727E-12
-5,1, 2,2089E-12
-5, 2,2804E-12
-4,9, 2,3175E-12
-4,8, 2,4639E-12
-4,7, 2,5523E-12
-4,6, 2,9099E-12
-4,5, 2,7362E-12
-4,4, 2,1809E-12
-4,3, 2,1689E-12
-4,2, 2,2486E-12
-4,1, 2,3481E-12
-4, 2,216E-12
-3,9, 2,5067E-12
-3,8, 2,3484E-12
-3,7, 2,1655E-12
-3,6, 2,4557E-12
-3,5, 2,4805E-12
-3,4, 2,1537E-12
-3,3, 2,2321E-12
-3,2, 2,1073E-12
-3,1, 2,1619E-12
-3, 2,2912E-12
-2,9, 2,0158E-12
-2,8, 2,0589E-12
-2,7, 2,0503E-12
-2,6, 2,1009E-12
-2,5, 1,882E-12
-2,4, 1,7088E-12
-2,3, 1,8936E-12
-2,2, 1,7803E-12
-2,1, 1,8166E-12
-2, 1,5774E-12
-1,9, 1,5115E-12
-1,8, 1,9669E-12
-1,7, 1,8776E-12
-1,6, 2,051E-12
-1,5, 1,936E-12
-1,4, 1,783E-12
-1,3, 1,6036E-12
-1,2, 1,5761E-12
-1,1, 1,4514E-12
-1, 1,5358E-12
-0,9, 1,53E-12
-0,8, 1,6586E-12
-0,7, 1,5402E-12
-0,6, 1,4702E-12
-0,5, 1,4902E-12
-0,4, 1,6503E-12
-0,3, 1,7534E-12
-0,2, 1,5073E-12
-0,1, 1,5175E-12
0, 1,6868E-12
0,1, 1,5334E-12
0,2, 1,7856E-12
0,3, 1,7219E-12
0,4, 1,5249E-12
0,5, 1,4718E-12
0,6, 1,7199E-12
0,7, 1,6598E-12
0,8, 1,6543E-12
0,9, 1,6666E-12
1, 1,6568E-12
1,1, 1,7404E-12
1,2, 1,6152E-12
1,3, 1,7655E-12
1,4, 1,72E-12
1,5, 1,712E-12
1,6, 1,6149E-12
1,7, 1,4398E-12
1,8, 1,6453E-12
1,9, 1,9637E-12
2, 2,1852E-12
2,1, 1,8818E-12
2,2, 1,942E-12
2,3, 2,1626E-12
2,4, 2,0997E-12
2,5, 2,1428E-12
2,6, 2,3108E-12
2,7, 1,9741E-12
2,8, 2,2393E-12
2,9, 2,125E-12
3, 2,0505E-12
3,1, 2,0575E-12
3,2, 1,8969E-12
3,3, 1,7698E-12
3,4, 1,9043E-12
3,5, 2,0692E-12
3,6, 1,7965E-12
3,7, 1,8095E-12
3,8, 2,0608E-12
3,9, 1,9682E-12
4, 2,0972E-12
4,1, 1,8291E-12
4,2, 1,8349E-12
4,3, 1,7597E-12
4,4, 1,9315E-12
4,5, 1,6837E-12
4,6, 1,6055E-12
4,7, 1,6072E-12
4,8, 1,718E-12
4,9, 1,5665E-12
5, 1,6302E-12
5,1, 1,5779E-12
5,2, 1,8008E-12
5,3, 1,5654E-12
5,4, 2,0446E-12
5,5, 1,5894E-12
5,6, 1,7068E-12
5,7, 1,6433E-12
5,8, 1,6313E-12
5,9, 1,6393E-12
6, 1,722E-12
6,1, 1,7603E-12
6,2, 1,7591E-12
6,3, 1,938E-12
6,4, 1,8797E-12
6,5, 1,8762E-12
6,6, 1,8313E-12
6,7, 1,6503E-12
6,8, 1,8568E-12
6,9, 1,8931E-12
7, 1,8406E-12
7,1, 1,5081E-12
7,2, 1,8852E-12
7,3, 2,0677E-12
7,4, 2,369E-12
7,5, 2,0986E-12
7,6, 1,7959E-12
7,7, 2,4826E-12
7,8, 2,3541E-12
7,9, 2,0756E-12
8, 2,6105E-12
8,1, 2,2341E-12
8,2, 2,6436E-12
8,3, 2,3497E-12
8,4, 2,5271E-12
8,5, 2,2328E-12
8,6, 2,3501E-12
8,7, 2,2349E-12
8,8, 2,1852E-12
8,9, 2,3216E-12
9, 2,1171E-12
9,1, 1,9262E-12
9,2, 2,0336E-12
9,3, 1,9291E-12
9,4, 2,059E-12
9,5, 1,9942E-12
9,6, 1,9934E-12
9,7, 1,9086E-12
9,8, 2,0554E-12
9,9, 2,2016E-12
10, 1,9709E-12
10,1, 2,2836E-12
10,2, 2,2391E-12
10,3, 1,9541E-12
10,4, 2,0199E-12
10,5, 1,8607E-12
10,6, 1,8015E-12
10,7, 1,7611E-12
10,8, 2,1267E-12
10,9, 2,1197E-12
11, 2,2543E-12
11,1, 2,3425E-12
11,2, 2,4621E-12
11,3, 1,9908E-12
11,4, 2,1497E-12
11,5, 2,2215E-12
11,6, 2,2183E-12
11,7, 2,4196E-12
11,8, 2,0161E-12
11,9, 2,0174E-12
12, 2,746E-12
12,1, 2,4829E-12
12,2, 2,52E-12
12,3, 2,2585E-12
12,4, 2,3547E-12
12,5, 2,474E-12
12,6, 2,3105E-12
12,7, 1,9758E-12
12,8, 1,8069E-12
12,9, 1,8148E-12
13, 2,1242E-12
13,1, 2,5141E-12
13,2, 2,2699E-12
13,3, 1,8468E-12
13,4, 2,0178E-12
13,5, 2,3103E-12
13,6, 2,0544E-12
13,7, 2,1716E-12
13,8, 2,1496E-12
13,9, 1,8257E-12
14, 1,8715E-12
14,1, 1,8322E-12
14,2, 1,9201E-12
14,3, 2,0385E-12
14,4, 2,1901E-12
14,5, 2,5112E-12
14,6, 2,463E-12
14,7, 2,185E-12
14,8, 2,2372E-12
14,9, 2,4019E-12
15, 2,9562E-12
15,1, 2,6423E-12
15,2, 2,8534E-12
15,3, 2,826E-12
15,4, 2,9087E-12
15,5, 2,1153E-12
15,6, 1,8925E-12
15,7, 2,0001E-12
15,8, 2,2406E-12
15,9, 2,3557E-12
16, 2,9624E-12
16,1, 2,5979E-12
16,2, 2,4245E-12
16,3, 2,9157E-12
16,4, 3,112E-12
16,5, 2,4901E-12
16,6, 2,3366E-12
16,7, 2,4394E-12
16,8, 2,4706E-12
16,9, 2,4039E-12
17, 2,4506E-12
17,1, 2,1927E-12
17,2, 2,3031E-12
17,3, 1,911E-12
17,4, 1,9496E-12
17,5, 1,9628E-12
17,6, 1,8408E-12
17,7, 2,2852E-12
17,8, 2,3938E-12
17,9, 2,5026E-12
18, 1,9997E-12
18,1, 2,3641E-12
18,2, 2,4503E-12
18,3, 2,1605E-12
18,4, 2,2477E-12
18,5, 2,1389E-12
18,6, 1,9019E-12
18,7, 2,136E-12
18,8, 2,8933E-12
18,9, 2,6372E-12
19, 2,2925E-12
19,1, 2,1575E-12
19,2, 2,5144E-12
19,3, 3,3003E-12
19,4, 2,8213E-12
19,5, 1,9526E-12
19,6, 2,0566E-12
19,7, 2,089E-12
19,8, 1,9788E-12
19,9, 2,2203E-12
20, 2,0253E-12
20, 2,2902E-12
19,9, 2,2729E-12
19,8, 1,9377E-12
19,7, 1,7755E-12
19,6, 1,8035E-12
19,5, 1,7165E-12
19,4, 1,6804E-12
19,3, 1,7019E-12
19,2, 1,8588E-12
19,1, 1,929E-12
19, 2,2804E-12
18,9, 2,158E-12
18,8, 2,421E-12
18,7, 2,6632E-12
18,6, 2,8581E-12
18,5, 3,6869E-12
18,4, 3,3106E-12
18,3, 3,9489E-12
18,2, 4,3659E-12
18,1, 4,4167E-12
18, 4,5497E-12
17,9, 6,1666E-12
17,8, 6,4801E-12
17,7, 6,298E-12
17,6, 7,3674E-12
17,5, 8,8687E-12
17,4, 9,6533E-12
17,3, 1,20645E-11
17,2, 1,72367E-11
17,1, 1,58014E-11
17, 2,13778E-11
16,9, 2,28868E-11
16,8, 2,68434E-11
16,7, 3,18133E-11
16,6, 3,29792E-11
16,5, 4,6171E-11
16,4, 5,0544E-11
16,3, 6,35216E-11
16,2, 7,89052E-11
16,1, 1,427034E-10
16, 1,582286E-10
15,9, 2,793445E-10
15,8, 3,148798E-10
15,7, 3,002709E-10
15,6, 3,983929E-10
15,5, 4,225171E-10
15,4, 5,525453E-10
15,3, 7,587471E-10
15,2, 1,1E-9
15,1, 1,3477E-9
15, 1,5848E-9
14,9, 2,2511E-9
14,8, 2,8827E-9
14,7, 3,5589E-9
14,6, 3,3317E-9
14,5, 4,2153E-9
14,4, 5,4431E-9
14,3, 7,3816E-9
14,2, 8,0029E-9
14,1, 1,03891E-8
14, 1,08512E-8
13,9, 1,20351E-8
13,8, 1,6005E-8
13,7, 2,1191E-8
13,6, 2,49705E-8
13,5, 2,97003E-8
13,4, 3,38726E-8
13,3, 4,05475E-8
13,2, 3,82586E-8
13,1, 4,08595E-8
13, 4,51129E-8
12,9, 4,30621E-8
12,8, 4,49856E-8
12,7, 5,27506E-8
12,6, 6,03975E-8
12,5, 6,2236E-8
12,4, 6,64142E-8
12,3, 6,83069E-8
12,2, 7,4328E-8
12,1, 8,93407E-8
12, 9,5077E-8
11,9, 1,1007E-7
11,8, 1,197775E-7
11,7, 1,414602E-7
11,6, 1,50416E-7
11,5, 1,638786E-7
11,4, 1,729057E-7
11,3, 1,879075E-7
11,2, 2,059604E-7
11,1, 2,159092E-7
11, 2,364125E-7
10,9, 2,342828E-7
10,8, 2,356517E-7
10,7, 2,534867E-7
10,6, 2,80062E-7
10,5, 2,786589E-7
10,4, 2,548822E-7
10,3, 2,746374E-7
10,2, 2,852132E-7
10,1, 2,844572E-7
10, 3,116721E-7
9,9, 3,406874E-7
9,8, 3,535813E-7
9,7, 3,397281E-7
9,6, 3,487759E-7
9,5, 3,530752E-7
9,4, 3,780319E-7
9,3, 4,05879E-7
9,2, 4,54002E-7
9,1, 4,637489E-7
9, 4,637992E-7
8,9, 4,600768E-7
8,8, 4,62336E-7
8,7, 4,967399E-7
8,6, 4,059423E-7
8,5, 4,611495E-7
8,4, 5,170148E-7
8,3, 5,470602E-7
8,2, 5,544487E-7
8,1, 5,951534E-7
8, 5,91649E-7
7,9, 6,135356E-7
7,8, 6,783383E-7
7,7, 7,273281E-7
7,6, 7,651736E-7
7,5, 7,683124E-7
7,4, 7,930043E-7
7,3, 8,008951E-7
7,2, 8,038009E-7
7,1, 7,723264E-7
7, 8,388013E-7
6,9, 8,492767E-7
6,8, 8,420364E-7
6,7, 8,563724E-7
6,6, 9,614072E-7
6,5, 9,746034E-7
6,4, 9,96185E-7
6,3, 1,0223E-6
6,2, 1,0443E-6
6,1, 1,0375E-6
6, 1,0099E-6
5,9, 9,802181E-7
5,8, 1,0309E-6
5,7, 1,0527E-6
5,6, 1,0178E-6
5,5, 1,0677E-6
5,4, 1,0886E-6
5,3, 1,1585E-6
5,2, 1,1735E-6
5,1, 1,2067E-6
5, 1,2019E-6
4,9, 1,2729E-6
4,8, 1,2418E-6
4,7, 1,2427E-6
4,6, 1,2676E-6
4,5, 1,2451E-6
4,4, 1,2953E-6
4,3, 1,2981E-6
4,2, 1,3202E-6
4,1, 1,3375E-6
4, 1,354E-6
3,9, 1,4048E-6
3,8, 1,4332E-6
3,7, 1,3956E-6
3,6, 1,4332E-6
3,5, 1,4307E-6
3,4, 1,5046E-6
3,3, 1,4919E-6
3,2, 1,4506E-6
3,1, 1,463E-6
3, 1,4373E-6
2,9, 1,4015E-6
2,8, 1,3714E-6
2,7, 1,366E-6
2,6, 1,3921E-6
2,5, 1,3786E-6
2,4, 1,433E-6
2,3, 1,4522E-6
2,2, 1,4091E-6
2,1, 1,4712E-6
2, 1,5009E-6
1,9, 1,4686E-6
1,8, 1,4612E-6
1,7, 1,4356E-6
1,6, 1,4671E-6
1,5, 1,5144E-6
1,4, 1,4988E-6
1,3, 1,5073E-6
1,2, 1,5354E-6
1,1, 1,5443E-6
1, 1,5372E-6
0,9, 1,6124E-6
0,8, 1,5971E-6
0,7, 1,5753E-6
0,6, 1,6142E-6
0,5, 1,6516E-6
0,4, 1,6769E-6
0,3, 1,7383E-6
0,2, 1,7066E-6
0,1, 1,7066E-6
0, 1,699E-6
-0,1, 1,6953E-6
-0,2, 1,6951E-6
-0,3, 1,6666E-6
-0,4, 1,6651E-6
-0,5, 1,6462E-6
-0,6, 1,7022E-6
-0,7, 1,7498E-6
-0,8, 1,6987E-6
-0,9, 1,7075E-6
-1, 1,7273E-6
-1,1, 1,7045E-6
-1,2, 1,7795E-6
-1,3, 1,6914E-6
-1,4, 1,7486E-6
-1,5, 1,834E-6
-1,6, 1,883E-6
-1,7, 1,8733E-6
-1,8, 1,8737E-6
-1,9, 1,9527E-6
-2, 1,9567E-6
-2,1, 1,9992E-6
-2,2, 1,9866E-6
-2,3, 2,0274E-6
-2,4, 2,0153E-6
-2,5, 2,0258E-6
-2,6, 2,0723E-6
-2,7, 2,0468E-6
-2,8, 2,108E-6
-2,9, 2,0181E-6
-3, 2,0518E-6
-3,1, 2,036E-6
-3,2, 2,064E-6
-3,3, 2,0216E-6
-3,4, 2,0733E-6
-3,5, 2,0641E-6
-3,6, 2,1207E-6
-3,7, 2,1137E-6
-3,8, 2,131E-6
-3,9, 2,089E-6
-4, 2,1106E-6
-4,1, 2,1103E-6
-4,2, 2,1302E-6
-4,3, 2,2022E-6
-4,4, 2,184E-6
-4,5, 2,1135E-6
-4,6, 2,1569E-6
-4,7, 2,1836E-6
-4,8, 2,1377E-6
-4,9, 2,1986E-6
-5, 2,2244E-6
-5,1, 2,1881E-6
-5,2, 2,1973E-6
-5,3, 2,2251E-6
-5,4, 2,221E-6
-5,5, 2,258E-6
-5,6, 2,252E-6
-5,7, 2,2778E-6
-5,8, 2,2708E-6
-5,9, 2,2532E-6
-6, 2,2484E-6
-6,1, 2,2403E-6
-6,2, 2,2982E-6
-6,3, 2,2914E-6
-6,4, 2,2407E-6
-6,5, 2,311E-6
-6,6, 2,2889E-6
-6,7, 2,3273E-6
-6,8, 2,3608E-6
-6,9, 2,3197E-6
-7, 2,3302E-6
-7,1, 2,2861E-6
-7,2, 2,1773E-6
-7,3, 2,308E-6
-7,4, 2,2791E-6
-7,5, 2,2534E-6
-7,6, 2,2856E-6
-7,7, 2,2749E-6
-7,8, 2,3501E-6
-7,9, 2,3994E-6
-8, 2,4105E-6
-8,1, 2,4043E-6
-8,2, 2,3353E-6
-8,3, 2,3407E-6
-8,4, 2,2892E-6
-8,5, 2,2614E-6
-8,6, 2,2724E-6
-8,7, 2,2124E-6
-8,8, 2,2348E-6
-8,9, 2,2588E-6
-9, 2,338E-6
-9,1, 2,3572E-6
-9,2, 2,2427E-6
-9,3, 2,2087E-6
-9,4, 2,3298E-6
-9,5, 2,2841E-6
-9,6, 2,2568E-6
-9,7, 2,2851E-6
-9,8, 2,2654E-6
-9,9, 2,2647E-6
-10, 2,2766E-6
-10,1, 2,3127E-6
-10,2, 2,3785E-6
-10,3, 2,2979E-6
-10,4, 2,3147E-6
-10,5, 2,3414E-6
-10,6, 2,2909E-6
-10,7, 2,3165E-6
-10,8, 2,3154E-6
-10,9, 2,3742E-6
-11, 2,3929E-6
-11,1, 2,4422E-6
-11,2, 2,4053E-6
-11,3, 2,3597E-6
-11,4, 2,4023E-6
-11,5, 2,321E-6
-11,6, 2,2996E-6
-11,7, 2,3386E-6
-11,8, 2,293E-6
-11,9, 2,3466E-6
-12, 2,3334E-6
-12,1, 2,2969E-6
-12,2, 2,2949E-6
-12,3, 2,3338E-6
-12,4, 2,4527E-6
-12,5, 2,4375E-6
-12,6, 2,3714E-6
-12,7, 2,4045E-6
-12,8, 2,3433E-6
-12,9, 2,4468E-6
-13, 2,5131E-6
-13,1, 2,5299E-6
-13,2, 2,3641E-6
-13,3, 2,3011E-6
-13,4, 2,2996E-6
-13,5, 2,261E-6
-13,6, 2,2407E-6
-13,7, 2,2191E-6
-13,8, 2,2371E-6
-13,9, 2,3087E-6
-14, 2,3542E-6
-14,1, 2,4057E-6
-14,2, 2,3872E-6
-14,3, 2,3279E-6
-14,4, 2,3972E-6
-14,5, 2,3346E-6
-14,6, 2,4037E-6
-14,7, 2,4153E-6
-14,8, 2,287E-6
-14,9, 2,1896E-6
-15, 2,2579E-6
-15,1, 2,3322E-6
-15,2, 2,3402E-6
-15,3, 2,3032E-6
-15,4, 2,3987E-6
-15,5, 2,305E-6
-15,6, 2,2841E-6
-15,7, 2,3358E-6
-15,8, 2,3282E-6
-15,9, 2,3496E-6
-16, 2,365E-6
-16,1, 2,417E-6
-16,2, 2,4133E-6
-16,3, 2,4778E-6
-16,4, 2,5643E-6
-16,5, 2,4548E-6
-16,6, 2,4859E-6
-16,7, 2,4445E-6
-16,8, 2,4422E-6
-16,9, 2,4008E-6
-17, 2,415E-6
-17,1, 2,4161E-6
-17,2, 2,2711E-6
-17,3, 2,3938E-6
-17,4, 2,4733E-6
-17,5, 2,3715E-6
-17,6, 2,3504E-6
-17,7, 2,4119E-6
-17,8, 2,4334E-6
-17,9, 2,4076E-6
-18, 2,4466E-6
-18,1, 2,5976E-6
-18,2, 2,5317E-6
-18,3, 2,5672E-6
-18,4, 2,6243E-6
-18,5, 2,5355E-6
-18,6, 2,4966E-6
-18,7, 2,5289E-6
-18,8, 2,5104E-6
-18,9, 2,4372E-6
-19, 2,4631E-6
-19,1, 2,5063E-6
-19,2, 2,5184E-6
-19,3, 2,4806E-6
-19,4, 2,471E-6
-19,5, 2,5411E-6
-19,6, 2,5363E-6
-19,7, 2,5256E-6
-19,8, 2,5392E-6
-19,9, 2,451E-6
-20, 2,4612E-6
